# Supplementary material for: Conservation and divergence of sex-biased gene expression across 50 million years of Drosophila evolution
Source: Mol Biol Evol. 2026 Apr 6;43(4):msag081. doi: 10.1093/molbev/msag081 (PMC13107567; doi:10.1093/molbev/msag081)
Supplement: msag081_Supplementary_Data [file msag081_supplementary_data.zip]

Archive with 6 entries (6 files):
- SuppDataS1.xlsx
- SuppDataS2.xlsx
- SuppDataS3.xlsx
- SuppDataS4.xlsx
- SuppFigs.pdf
- SuppTables.xlsx
