# Supplementary material for: Conservation and divergence of sex-biased gene expression across 50 million years of Drosophila evolution
Source: Mol Biol Evol. 2026 Apr 6;43(4):msag081. doi: 10.1093/molbev/msag081 (PMC13107567; doi:10.1093/molbev/msag081)
Supplement: msag081_Supplementary_Data [file msag081_supplementary_data.zip › SuppDataS1.xlsx]

## Sheet: Gene counts
Dimm_ID	Dsub_ID	Dana_ID	Dsuz_ID	Dsim_ID	FBgn	Protein_ID	Dmel_Isoform	GeneName_Flybase	ProteinSymbol_Flybase	OMA_group	DmelAK5_BF	DmelAK5_BM	DmelAK5_HF	DmelAK5_HM	DmelDK5_BF	DmelDK5_BM	DmelDK5_HF	DmelDK5_HM	DmelGI5_BF	DmelGI5_BM	DmelGI5_HF	DmelGI5_HM	DmelMU02_BF	DmelMU02_BM	DmelMU02_HF	DmelMU02_HM	DmelRE5_BF	DmelRE5_BM	DmelRE5_HF	DmelRE5_HM	DmelSU58_BF	DmelSU58_BM	DmelSU58_HF	DmelSU58_HM	DmelSW5_BF	DmelSW5_BM	DmelSW5_HF	DmelSW5_HM	DmelZI418_BF	DmelZI418_BM	DmelZI418_HF	DmelZI418_HM	DsimBAR_BF	DsimBAR_BM	DsimBAR_HF	DsimBAR_HM	DsimCIV_BF	DsimCIV_BM	DsimCIV_HF
CCG000006.1	LOC117902925	LOC6502091	LOC108020383	LOC6724685	FBgn0025740	FBpp0300616	CG17245-PB	PlexB	PlexB-PB	18316	2586	1050	3942	5996	2357	1840	3339	6524	3097	1206	3862	4108	2061	2471	3371	6220	2539	1633	3725	4497	2020	1142	3593	4093	1976	1680	3363	4703	1465	1662	4133	3449	2054	880	2456	3507	710	859	1947
CCG000007.1	LOC117901698	LOC6507198	LOC108005606	LOC6739208	FBgn0051961	FBpp0077173	CG31961-PA	Tbcc	Tbcc-PA	4792	599	212	331	525	700	262	359	450	266	199	431	408	639	296	358	508	628	250	360	464	649	225	464	413	513	209	403	517	359	224	362	412	798	260	450	500	666	403	442
CCG000009.1	LOC117901701	LOC6507187	LOC108021009	LOC6739201	FBgn0031589	FBpp0077169	CG3714-PD	Naprt	Naprt-PD	4769	1178	1350	1200	1795	1396	2516	1246	1674	1670	1747	1532	1542	1408	2914	1596	2400	1542	2271	1685	2069	1394	1809	1515	1574	1580	1926	1566	2437	1233	1567	1470	1803	791	744	1197	1101	1133	1406	1032
CCG000010.1	LOC117901704	LOC6507178	LOC108021091	LOC6730415	FBgn0031227	FBpp0077806	CG3709-PA	Pus10	Pus10-PA	4258	409	186	90	85	649	123	64	78	434	152	74	84	597	189	84	55	722	203	86	66	645	140	97	75	519	143	62	67	418	142	79	73	738	118	109	135	505	114	135
CCG000011.2	LOC117901709	LOC6503388	LOC108021093	LOC6730416	FBgn0031228	FBpp0077776	CG11455-PA	ND-15	ND-15-PA	20812	1455	2371	1148	1787	1796	2182	1638	1747	1582	2779	1491	1556	1661	2772	1561	1674	1976	2298	1593	1883	2309	2875	1557	1479	2010	2235	1439	2054	2555	2121	1485	2033	2575	4190	2023	2361	2030	3040	2070
CCG000012.2	LOC117901705	LOC6503393	LOC108021092	LOC6730417	FBgn0031229	FBpp0309501	CG3436-PC	CG3436	CG3436-PC	4277	1316	336	431	630	1475	434	474	700	1075	426	561	522	1387	558	480	616	1587	349	452	510	1533	455	490	465	1257	365	529	790	1140	314	701	716	1699	387	722	635	1133	287	530
CCG000013.1	LOC117901707	LOC6507169	LOC108021094	LOC6730418	FBgn0053635	FBpp0090982	CG33635-PA	CG33635	CG33635-PA	4302	226	104	144	181	282	123	182	186	179	131	168	200	220	148	129	172	279	134	168	151	178	102	138	162	185	114	146	164	147	137	135	126	211	131	100	155	200	126	127
CCG000015.1	LOC117902007	LOC6503404	LOC108013253	LOC6730420	FBgn0016977	FBpp0077781	CG18497-PA	spen	spen-PA	29194	3377	1250	5022	9544	2793	3701	3894	6959	2942	1459	3305	3983	3655	4459	4552	12061	3557	2822	3642	4850	2576	1495	6028	5309	2611	2734	3470	5593	2402	2924	7986	4992	3491	1139	3590	3224	6144	2915	2141
CCG000016.1	LOC117902011	LOC6503415	LOC108019009	LOC6730421	FBgn0031231	FBpp0077783	CG11488-PA	mRpL10	mRpL10-PA	29259	1387	569	524	766	1840	727	748	790	835	624	586	545	1353	793	649	624	1537	585	617	703	1642	749	687	657	1142	586	594	758	1030	533	441	562	1470	662	723	645	1480	799	928
CCG000018.2	LOC117902012	LOC6507136	LOC108012221	LOC6730424	FBgn0266557	FBpp0289115	CG3696-PC	kis	kis-PC	4232	8760	2535	7331	13333	7984	6105	6619	11494	8883	2858	6303	6190	8292	7759	7415	16071	8729	4544	5976	8284	6329	2949	8910	7867	6106	4903	6234	9909	5525	4556	10976	7994	5986	1734	5937	5441	10680	3910	3904
CCG000019.1	LOC117900231	LOC6507125	LOC108016756	LOC6730427	FBgn0283652	FBpp0307924	CG11606-PB	Rpp30	Rpp30-PB	4285	335	59	91	89	365	78	90	96	231	80	123	67	281	69	83	83	320	72	93	91	427	79	93	89	314	66	102	108	259	40	86	90	490	166	185	124	290	86	129
CCG000022.1	LOC117902558	LOC6505515	LOC108016729	LOC6730429	FBgn0031239	FBpp0077801	CG17075-PA	CG17075	CG17075-PA	4240	4	50	172	400	14	74	177	311	6	57	229	138	11	168	176	446	16	120	162	223	10	25	193	168	15	91	171	281	7	65	347	271	14	48	344	344	17	57	209
CCG000023.1	LOC117902559	LOC6504426	LOC108016736	LOC6730430	FBgn0031240	FBpp0077786	CG3345-PA	CG3345	CG3345-PA	20246	3	4564	10	28	3	5017	10	16	15	4480	21	16	2	6351	6	28	0	5913	11	13	0	4254	21	32	3	5625	9	16	1	6417	43	47	4	4064	3	19	0	4099	2
CCG000025.1	LOC117902564	LOC6504437	LOC108014220	LOC6730432	FBgn0086856	FBpp0310342	CG11555-PB	CG11555	CG11555-PB	1871	761	133	145	177	964	186	178	171	483	147	196	151	812	190	131	142	922	126	162	164	867	159	174	130	642	145	161	158	596	156	192	162	485	153	161	118	389	124	198
CCG000026.1	LOC117902561	LOC6505503	LOC108014164	LOC6730433	FBgn0086855	FBpp0290028	CG17078-PB	CG17078	CG17078-PB	4248	1561	354	376	641	1845	526	391	747	882	391	491	453	1624	720	420	601	2074	544	372	519	1543	360	418	461	1286	489	467	580	824	530	411	509	1937	463	453	532	1768	441	374
CCG000027.1	LOC117899998	LOC6503329	LOC108014148	LOC6730434	FBgn0003444	FBpp0077788	CG11561-PA	smo	smo-PA	1522	968	168	275	364	1272	304	364	414	1371	199	378	377	916	503	307	407	1256	300	349	276	934	263	391	244	923	276	342	447	754	252	336	192	803	195	235	215	860	210	188
CCG000028.1	LOC117900002	LOC6507554	LOC108014186	LOC6730436	FBgn0031245	FBpp0077795	CG3625-PB	CG3625	CG3625-PB	21856	1222	1784	2444	3372	637	491	850	1265	1383	1704	2630	2469	1164	2622	2738	3097	1210	1789	2859	3071	1173	1812	2791	2287	1775	1414	2592	4092	1803	1599	2485	2911	1346	1712	2574	2458	1214	1991	2072
CCG000029.1	LOC117900000	LOC26514214	LOC108014175	LOC27206534	FBgn0025686	FBpp0077793	CG11592-PA	Amnionless	Amnionless-PA	4255	62	60	12	49	97	179	31	26	531	900	68	43	84	249	20	31	98	143	22	40	154	162	13	10	54	93	18	31	146	158	24	29	144	187	19	12	126	273	26
CCG000031.1	LOC117901502	LOC6507521	LOC108019493	LOC6730440	FBgn0017457	FBpp0077792	CG3582-PA	U2af38	U2af38-PA	20765	1456	485	311	513	1714	567	392	583	423	525	396	415	1291	768	385	548	1767	640	413	470	1584	703	430	481	1160	540	442	532	830	650	376	488	1687	627	398	367	1312	569	306
CCG000032.1	LOC117901131	LOC6503334	LOC108020934	LOC6730441	FBgn0024352	FBpp0077790	CG2720-PA	Stip1	Stip1-PA	4260	6583	1162	868	1410	7645	1825	934	1924	5018	1321	1262	1809	6244	2671	847	1865	7120	1610	938	1567	7132	1668	1028	1570	5252	1588	1099	2570	5019	2177	984	2280	8270	1986	1346	1591	6911	2005	1064
CCG000033.1	LOC117900656	LOC6503336	LOC108020911	LOC6730442	FBgn0020622	FBpp0303635	CG2699-PE	Pi3K21B	Pi3K21B-PE	21818	1262	239	341	464	1355	415	286	472	1035	234	224	249	1101	605	270	517	1254	398	227	407	1157	326	404	423	1069	358	264	569	671	378	400	412	1263	249	346	322	1501	339	313
CCG000035.1	LOC117902713	LOC6498052	LOC108006627	LOC6730873	FBgn0261560	FBpp0077213	CG8846-PA	Thor	Thor-PA	34270	1633	3790	1543	1891	3296	4424	3243	2486	2961	5770	3270	1886	2402	6492	2427	2161	1741	2966	2097	1742	2283	3848	2252	1085	4199	5513	2879	2139	2932	4648	2904	2725	2993	2872	2206	1275	3528	2890	2944
CCG000036.1	LOC117902523	LOC6497493	LOC108021506	LOC6730870	FBgn0031540	FBpp0077258	CG3238-PA	Pif1	Pif1-PA	4566	1198	25	37	49	1014	31	37	29	765	19	46	23	1048	55	41	39	1133	31	17	25	1166	67	55	22	789	52	25	44	532	38	50	30	1813	138	30	24	1102	71	49
CCG000037.1	LOC117902525	LOC6498049	LOC108021507	LOC6730869	FBgn0021967	FBpp0077210	CG8844-PB	ND-PDSW	ND-PDSW-PB	29272	2643	4314	2416	2762	3516	4120	2816	2762	5227	4965	3010	3076	2959	4830	2864	3149	3268	4406	2899	3215	4223	5311	2800	2780	3355	4176	2345	2949	3952	3253	2061	3192	4381	5652	2766	3159	3298	4635	3046
CCG000038.1	LOC117902522	LOC6505475	LOC108019111	LOC27206518	FBgn0085450	FBpp0111629	CG34421-PB	Snoo	Snoo-PB	12535	200	226	572	859	321	630	639	889	172	309	531	472	347	779	602	1142	326	438	599	699	257	286	649	454	376	456	574	803	298	482	916	722	316	351	747	638	395	490	485
CCG000040.1	LOC117901479	LOC6505478	LOC108018937	LOC6731410	FBgn0031961	FBpp0079181	CG7102-PA	CG7102	CG7102-PA	5008	66	6	2	11	74	10	2	7	91	7	10	4	22	12	2	8	124	2	3	10	61	9	13	9	68	8	2	11	45	12	9	21	19	28	20	12	13	26	5
CCG000041.1	LOC117901612	LOC6505480	LOC108018935	LOC6731409	FBgn0031959	FBpp0079183	CG7104-PA	spz3	spz3-PA	20249	45	81	149	202	35	103	112	145	60	79	157	177	46	171	108	225	49	82	144	182	70	105	165	135	46	124	191	264	53	81	103	153	61	77	124	154	49	84	143
CCG000042.1	LOC117901913	LOC6505483	LOC108019211	LOC6731407	FBgn0045038	FBpp0079184	CG7105-PA	Proc	Proc-PA	5062	74	162	332	568	84	389	569	532	36	191	268	315	59	175	233	381	81	201	444	512	87	233	487	394	123	250	350	580	113	200	500	683	146	221	785	694	127	161	353
CCG000043.1	LOC117900525	LOC6505485	LOC108018983	LOC6731406	FBgn0031957	FBpp0079185	CG14534-PA	TwdlE	TwdlE-PA	15171	37	48	21	81	4	21	13	29	18	17	28	15	3	21	12	39	12	36	37	63	21	87	114	149	23	21	29	27	14	18	159	161	33	16	505	346	0	37	364
CCG000044.1	LOC117901491	LOC6505488	LOC108019216	LOC6731404	FBgn0031955	FBpp0310067	CG14535-PB	CG14535	CG14535-PB	4976	11	32	173	321	6	33	162	317	0	20	179	160	16	34	193	426	21	43	129	194	20	17	243	199	23	25	170	293	11	30	399	333	10	19	185	215	8	42	154
CCG000045.1	LOC117900582	LOC6504512	LOC108019025	LOC6731403	FBgn0031954	FBpp0079149	CG14537-PA	CG14537	CG14537-PA	28611	0	666	0	0	0	546	0	0	0	564	0	0	0	784	0	0	0	713	0	0	0	631	0	2	0	736	0	0	0	681	0	0	0	752	0	1	1	719	0
CCG000046.1	LOC117902589	LOC6504501	LOC108019179	LOC6731401	FBgn0004177	FBpp0310062	CG7109-PB	mts	mts-PB	20866	5934	1847	2433	3344	6768	2705	2671	3378	5230	2131	3157	2987	6641	3739	2492	3769	8062	2486	2909	3310	6983	2623	3116	2844	5700	2278	2878	4282	4899	2182	2864	3696	9495	2182	3662	3445	7428	2359	2944
CCG000047.1	LOC117901398	LOC6506973	LOC108014699	LOC6732548	FBgn0032596	FBpp0307141	CG17331-PB	Prosbeta4	Prosbeta4-PB	4176	3722	1473	957	1084	4907	1687	1067	1296	2617	1768	1046	1084	4459	2539	1120	1183	4798	1744	1259	1290	4918	2226	1087	1089	3545	1534	1149	1405	3674	1780	783	973	6646	2467	1251	1179	4645	1625	1059
CCG000048.1	LOC117900414	LOC6503567	LOC108021127	LOC6732549	FBgn0032597	FBpp0080448	CG17904-PA	Nubp1	Nubp1-PA	28852	752	513	399	430	796	506	393	432	1172	473	360	416	734	600	397	378	866	443	391	441	946	590	369	360	724	456	408	579	763	415	444	446	1240	562	474	408	861	464	443
CCG000049.1	LOC117900413	LOC6506962	LOC108021126	LOC6732550	FBgn0015391	FBpp0080489	CG11397-PA	glu	glu-PA	5681	2670	159	200	309	2712	227	195	278	1637	194	189	187	3282	354	160	223	3362	197	201	244	2180	187	198	240	1990	236	169	246	1396	258	160	227	2930	127	178	157	2679	176	130
CCG000050.1	LOC117902766	LOC6498169	LOC108009631	LOC6732551	FBgn0032598	FBpp0080449	CG17905-PA	ChLD3	ChLD3-PA	22328	11	67	4	5	8	31	8	15	30	105	30	35	6	116	11	26	12	88	10	18	10	66	10	25	21	37	13	10	12	120	14	10	22	48	1	2	20	37	3
CCG000051.1	LOC117902768	LOC6497369	LOC108009249	LOC6732552	FBgn0261068	FBpp0080488	CG13277-PA	LSm7	LSm7-PA	2044	708	171	119	129	823	172	138	111	1049	128	130	115	769	274	137	140	817	177	149	128	929	203	124	132	656	122	150	176	581	112	120	133	1000	190	163	167	716	166	135
CCG000052.1	LOC117902767	LOC6498170	LOC108007573	LOC6732553	FBgn0032600	FBpp0302977	CG17912-PF	BuGZ	BuGZ-PF	5699	1058	396	566	723	1219	678	594	659	671	417	694	544	999	928	561	857	1396	608	696	671	1393	540	644	626	966	563	611	727	802	519	894	528	1435	692	602	592	1267	928	535
CCG000053.1	LOC117901514	LOC6498171	LOC108016835	LOC6732554	FBgn0032601	FBpp0080451	CG17914-PA	yellow-b	yellow-b-PA	22348	208	374	616	792	166	481	503	449	250	357	585	515	240	704	538	732	122	304	345	447	284	511	564	400	373	535	809	820	259	375	447	607	392	515	997	1015	271	325	654
CCG000054.1	LOC117901515	LOC6497368	LOC108016840	LOC6732555	FBgn0032602	FBpp0310327	CG13278-PB	ppk17	ppk17-PB	5709	5	9	20	18	6	12	1	2	16	2	2	2	7	20	8	17	6	11	3	3	4	9	4	1	8	10	17	4	8	6	2	4	6	12	7	10	3	10	0
CCG000055.1	LOC117902575	LOC6498172	LOC108014236	LOC6732556	FBgn0264695	FBpp0298827	CG17927-PQ	Mhc	Mhc-PQ	22299	21972	64958	50882	61499	14432	43366	28825	28029	30246	70783	27551	16131	27461	77434	45090	50162	18922	41154	29879	28056	39440	79818	33279	20319	31584	55997	33593	42104	44581	54684	20418	31644	50180	46718	35496	24822	63489	61659	30828
CCG000056.1	LOC117902586	LOC6497367	LOC108004657	LOC6732558	FBgn0000406	FBpp0304264	CG13279-PB	Cyt-b5-r	Cyt-b5-r-PB	5712	3485	7066	10695	11985	5052	17209	15186	16215	7911	12165	20004	19414	5483	16278	15741	13652	6557	12001	22012	18460	4274	11247	17985	16617	9172	11317	21407	22577	6571	10769	16391	12698	4008	4890	7357	7824	2970	6046	8452
CCG000057.1	LOC117902585	LOC6498173	LOC108021478	LOC6732559	FBgn0032603	FBpp0080465	CG17928-PA	CG17928	CG17928-PA	5716	367	945	1967	2930	539	1836	2245	2596	694	1774	3050	3622	645	2655	2527	3477	384	1163	1597	2445	598	1569	1970	2439	906	1602	3019	4635	370	726	1231	1801	523	1029	1424	1777	278	731	932
CCG000058.1	LOC117902583	LOC6498174	LOC108021477	LOC6732560	FBgn0040262	FBpp0080466	CG13270-PA	Ugt37C2	Ugt37C2-PA	28043	55	95	23	27	62	88	1	3	39	27	5	3	38	66	22	10	95	92	32	19	112	87	14	11	33	50	9	9	78	37	2	3	163	230	385	347	126	247	259
CCG000059.1	LOC117902581	LOC6498175	LOC108021476	LOC6732561	FBgn0040261	FBpp0080467	CG13271-PA	Ugt37E1	Ugt37E1-PA	28036	30	27	14	38	5	3	0	0	4	28	67	85	6	54	46	65	32	29	33	57	18	18	25	26	29	15	10	28	14	3	5	7	3	14	11	16	34	157	19
CCG000061.1	LOC117902582	LOC6498178	LOC108021724	LOC27209034	FBgn0040260	FBpp0080468	CG17932-PA	Ugt37D1	Ugt37D1-PA	28030	1236	1873	1255	2028	1461	2965	1536	1815	2017	1689	1555	1563	752	2049	891	1081	1570	2842	2020	2454	1176	2341	1157	1644	1544	1907	2128	2852	1037	902	754	1075	1668	3001	2251	3080	958	2210	1846
CCG000062.1	LOC117902388	LOC6498302	LOC108004945	LOC6732045	FBgn0032398	FBpp0079892	CG6766-PA	CG6766	CG6766-PA	28568	2589	1899	1934	2783	3018	2226	2553	3161	1503	1621	2342	2489	2737	2840	2159	2821	3231	2077	2523	2930	2415	2015	2265	2229	2145	1695	2290	3032	2091	1968	2075	2969	1822	1445	1693	1880	1434	1407	1717
CCG000063.1	LOC117902386	LOC6498301	LOC108021719	LOC6732046	FBgn0032399	FBpp0309541	CG6785-PB	CG6785	CG6785-PB	28560	37	144	16	25	41	133	15	10	36	80	48	32	25	184	22	43	52	141	9	17	52	112	20	30	58	144	46	39	43	768	34	68	89	25	15	25	131	23	8
CCG000065.1	LOC117902389	LOC6506128	LOC108007451	LOC6732048	FBgn0032401	FBpp0309540	CG6792-PB	Plzf	Plzf-PB	13531	106	63	85	95	165	92	54	92	143	54	92	68	71	143	68	74	82	77	71	99	107	38	65	72	148	83	81	82	104	118	122	109	246	95	80	93	186	71	75
CCG000066.1	LOC117900211	LOC6503375	LOC108004934	LOC6732726	FBgn0053120	FBpp0080663	CG33120-PA	CG33120	CG33120-PA	29065	524	298	1913	600	768	669	2721	702	350	400	1331	728	722	1175	2020	841	582	642	2055	1082	574	479	2498	853	749	722	2030	1146	565	470	1884	583	771	546	2382	1311	811	743	2528
CCG000067.1	LOC117902734	LOC6504235	LOC108006597	LOC6732051	FBgn0032404	FBpp0111950	CG5317-PB	RpL7-like	RpL7-like-PB	5499	2641	756	622	767	3369	964	872	1124	3235	903	1196	1031	2408	949	1002	987	3624	864	995	852	3748	976	952	834	2874	805	869	819	2444	1652	964	675	3637	843	844	627	2407	625	917
CCG000069.1	LOC117902730	LOC6506106	LOC108021262	LOC6732053	FBgn0027505	FBpp0079885	CG7061-PA	Rab3-GAP	Rab3-GAP-PA	28528	810	5356	619	759	977	5331	715	803	977	5621	695	542	879	7004	590	717	894	6192	547	576	1122	5561	750	703	902	5720	627	748	698	6550	613	654	1096	5380	616	581	924	4461	545
CCG000070.1	LOC117902733	LOC6506085	LOC108005747	LOC6732054	FBgn0032405	FBpp0309547	CG14946-PE	firl	firl-PE	25318	91	175	257	423	65	161	472	644	142	238	471	398	110	406	381	449	113	210	420	507	69	109	304	409	233	312	446	772	172	230	354	691	59	149	203	249	84	172	277
CCG000071.1	LOC117900650	LOC6504236	LOC108021723	LOC6732055	FBgn0032406	FBpp0079881	CG14947-PA	CG14947	CG14947-PA	22232	3	10	10	23	2	5	3	15	0	5	22	13	1	12	7	14	1	3	10	22	1	5	11	14	0	9	10	19	1	6	11	5	2	0	2	5	0	4	1
CCG000072.2	LOC117900301	LOC6498659	LOC108019030	LOC6731341	FBgn0002938	FBpp0079064	CG5125-PB	ninaC	ninaC-PB	4964	4	12	69232	101242	2	7	63426	113057	0	31	78089	96661	1	21	66809	109557	0	60	77681	118806	0	8	105364	123425	5	6	70217	107134	42	11	69565	137273	2	8	104560	103241	8	15	92190
CCG000073.1	LOC117900550	LOC6498658	LOC108010711	LOC6731339	FBgn0031903	FBpp0428416	CG4971-PC	Wnt10	Wnt10-PC	5013	0	0	14	33	0	1	20	32	0	2	21	16	0	0	24	43	1	0	16	17	0	3	29	22	0	0	18	25	0	1	14	32	0	8	18	23	0	1	9
CCG000074.1	LOC117901616	LOC6498657	LOC108005646	LOC6731336	FBgn0031902	FBpp0306846	CG4969-PC	Wnt6	Wnt6-PC	20262	67	196	261	501	82	242	310	370	80	305	217	311	86	348	254	518	98	245	275	388	116	288	304	358	118	204	262	539	80	146	163	384	103	160	287	289	87	140	239
CCG000075.1	LOC117900625	LOC6508748	LOC108016875	LOC27208442	FBgn0284084	FBpp0079060	CG4889-PA	wg	wg-PA	5019	13	10	30	76	17	14	31	85	79	18	54	109	6	45	46	73	15	23	71	68	16	22	60	55	31	33	58	95	12	38	50	101	15	101	91	85	17	35	71
CCG000076.1	LOC117901694	LOC6496858	LOC108006227	LOC6731332	FBgn0010453	FBpp0088345	CG4698-PA	Wnt4	Wnt4-PA	20253	36	46	80	123	13	67	70	100	41	53	65	80	20	88	68	87	27	56	59	78	29	45	54	82	49	55	68	137	30	69	93	96	53	13	74	71	19	21	62
CCG000077.1	LOC117902051	LOC6497412	LOC108017530	LOC6731375	FBgn0041182	FBpp0079133	CG7052-PA	Tep2	Tep2-PA	4968	1303	1806	7516	5519	2532	4802	10466	9719	2119	2611	10088	7721	1450	4911	6593	6347	2545	4409	10669	9941	1856	3058	10732	7102	2642	3525	10395	9535	2015	3543	8334	6901	3461	3233	7002	6479	3327	3008	4590
CCG000078.1	LOC117902050	LOC6498130	LOC108020434	LOC27206647	FBgn0041181	FBpp0079101	CG7068-PA	Tep3	Tep3-PA	4966	395	816	2003	2556	407	1486	1549	2318	222	1035	2155	2392	511	1970	1701	2583	447	1060	1872	2388	813	1069	2269	1930	607	1159	1929	2713	517	1034	1521	2478	760	984	2494	2566	848	1359	2220
CCG000079.1	LOC117901488	LOC6498131	LOC108020445	LOC6731376	FBgn0267326	FBpp0079102	CG7075-PA	Ntl	Ntl-PA	5001	0	2025	2	11	2	1984	29	44	0	1733	0	0	4	2627	13	24	1	2252	11	26	3	1532	4	5	4	2219	7	12	1	2045	3	5	3	1520	9	6	2	1469	4
CCG000081.1	LOC117902548	LOC6497409	LOC108021614	LOC6731382	FBgn0031939	FBpp0079128	CG13796-PC	CG13796	CG13796-PC	4997	274	346	136	185	260	642	228	255	580	534	214	258	282	915	190	352	143	292	94	162	269	498	170	126	421	655	183	259	314	635	240	218	387	409	214	194	354	368	163
CCG000082.1	LOC117902555	LOC6497408	LOC118879783	LOC6731383	FBgn0014454	FBpp0079123	CG7216-PA	Acp1	Acp1-PA	15806	21	265	189	715	27	252	1186	1612	0	305	609	1310	71	902	610	1912	37	177	300	677	103	246	455	341	109	380	405	578	1330	701	683	2550	390	1288	1262	933	639	1025	2010
CCG000083.1	LOC117902554	LOC6497407	LOC108015770	LOC6731384	FBgn0031940	FBpp0079122	CG7214-PA	CG7214	CG7214-PA	15707	191	692	305	888	159	728	987	761	101	1178	795	1465	550	2718	1215	2567	795	1563	929	1652	718	1138	1251	671	543	1335	741	1633	1306	1155	584	1412	966	2268	384	322	1184	1860	565
CCG000084.1	LOC117902557	LOC6498132	LOC108021424	LOC6731385	FBgn0031941	FBpp0079104	CG7211-PA	ATPsynGL	ATPsynGL-PA	5070	0	680	0	0	0	631	0	0	0	562	1	0	0	775	0	0	0	612	0	0	0	551	0	0	0	650	2	0	1	721	7	10	1	572	3	4	0	463	0
CCG000085.1	LOC117902666	LOC6497562	LOC108021213	LOC6733050	FBgn0032925	FBpp0081001	CG9246-PA	Noc2	Noc2-PA	28958	2929	190	314	316	3323	383	369	353	2384	300	382	343	2894	447	298	245	3662	264	345	283	3325	297	339	200	2744	256	309	332	2141	301	397	229	3393	408	380	304	2558	384	398
CCG000086.2	LOC117902667	LOC6497966	LOC108021214	LOC6733052	FBgn0263050	FBpp0312180	CG43345-PC	CG43345	CG43345-PC	6095	276	86	58	113	438	121	57	71	450	96	47	51	411	155	44	90	440	128	50	60	351	131	42	58	300	94	42	98	287	159	102	126	453	62	55	108	353	43	55
CCG000087.1	LOC117902665	LOC6497563	LOC108017106	LOC6733053	FBgn0010100	FBpp0310408	CG9244-PE	mAcon1	mAcon1-PE	28955	23082	38850	18952	25590	27001	44207	20285	23297	29100	44669	20101	17528	29652	68008	20237	27631	32825	40854	20292	23919	39822	51808	21688	18208	33824	52351	17989	26742	30590	34556	15156	22024	43272	42177	23508	23992	34113	47941	20944
CCG000088.1	LOC117900098	LOC6497965	LOC108017116	LOC6733055	FBgn0000239	FBpp0290556	CG9242-PB	bur	bur-PB	3005	3777	1504	1656	1875	4651	2374	2092	2434	3778	1831	2258	2055	3937	3136	1865	2026	4234	2291	2033	2185	4541	1869	2201	1789	3685	2209	1895	2374	2921	2299	2445	2146	5345	1738	2178	1840	4868	1843	1931
CCG000089.1	LOC117900097	LOC6497565	LOC108005655	LOC6733056	FBgn0032929	FBpp0081004	CG9241-PA	Mcm10	Mcm10-PA	28956	2032	176	8	9	2195	208	10	18	995	178	13	9	2159	260	10	7	2740	138	20	8	1890	217	21	15	1612	158	20	11	1241	305	3	1	3459	19	17	6	2782	14	35
CCG000090.1	LOC117900096	LOC6497964	LOC108007289	LOC6733057	FBgn0011829	FBpp0081023	CG14396-PA	Ret	Ret-PA	28947	13	23	82	163	7	43	61	188	65	34	104	101	11	64	77	208	19	29	95	106	21	38	81	127	17	48	126	163	10	25	108	108	77	120	51	59	28	96	21
CCG000093.1	LOC117901192	LOC6497962	LOC108011926	LOC6731090	FBgn0031719	FBpp0078736	CG18269-PA	CG18269	CG18269-PA	4810	0	8	0	0	0	4	0	0	0	4	0	0	0	2	0	0	0	3	1	1	0	1	0	0	0	3	0	0	0	0	0	0	0	26	0	0	1	24	0
CCG000094.1	LOC117900115	LOC6497566	LOC108012798	LOC6731089	FBgn0031718	FBpp0113003	CG14014-PB	CG14014	CG14014-PB	4800	0	0	0	0	29	7	0	0	30	8	0	2	0	2	0	0	0	4	0	4	4	7	0	0	0	6	0	0	51	5	0	0	0	2	0	0	6	2	0
CCG000095.1	LOC117900109	LOC6497961	LOC108005223	LOC6731087	FBgn0031717	FBpp0078735	CG6957-PB	Gnpda	Gnpda-PB	21986	431	486	515	347	419	713	624	465	224	506	463	398	345	1150	672	530	467	824	554	471	429	659	553	441	378	564	474	549	379	589	568	429	512	860	345	406	317	486	239
CCG000096.1	LOC117900102	LOC6497960	LOC108012756	LOC27208636	FBgn0002525	FBpp0312110	CG6944-PD	Lam	Lam-PD	28965	3592	873	539	679	4375	1358	585	805	1926	822	527	412	3342	1758	466	585	4686	1356	508	562	3614	1021	553	448	3048	1230	541	799	2379	1380	502	462	4204	566	601	509	3895	846	582
CCG000097.1	LOC117900106	LOC6497567	LOC108021289	LOC6739221	FBgn0014189	FBpp0078754	CG7269-PC	Hel25E	Hel25E-PC	4066	6032	756	1138	1348	8307	1204	1398	1704	6333	1007	1821	1534	6404	1615	1302	1597	7811	1083	1565	1583	7224	1184	1415	1230	5274	1017	1375	1842	5017	1154	1298	1425	8098	1278	1278	1294	6144	1196	1338
CCG000098.1	LOC117900103	LOC6497568	LOC108005279	LOC27209444	FBgn0031716	FBpp0078757	CG14015-PA	CG14015	CG14015-PA	28971	28	66	403	787	12	68	395	696	18	63	351	488	12	93	331	740	11	42	323	610	24	54	333	513	28	68	372	754	37	78	574	828	53	62	558	629	74	83	535
CCG000099.1	LOC117900108	LOC6497569	LOC108005286	LOC27206825	FBgn0031715	FBpp0078758	CG14016-PA	tomb	tomb-PA	21985	12	119	9	6	0	78	4	8	0	91	4	3	1	122	5	8	5	80	0	1	1	96	3	7	140	111	8	11	2	138	5	0	64	199	8	9	143	206	0
CCG000100.1	LOC117900095	LOC6497959	LOC108015405	LOC6740775	FBgn0051989	FBpp0290533	CG31989-PB	Cap-D3	Cap-D3-PB	4754	402	211	260	397	443	285	272	371	231	205	322	303	404	315	267	439	474	296	282	355	443	226	248	259	318	265	266	435	366	184	281	309	625	540	278	313	745	449	291
CCG000101.1	LOC117900099	LOC6497571	LOC108015412	LOC6731083	FBgn0031710	FBpp0078760	CG7371-PA	Vps52	Vps52-PA	4771	735	639	495	711	887	585	537	765	520	635	570	568	855	1211	563	716	945	873	487	689	839	921	597	619	672	899	589	791	507	816	565	614	933	477	638	707	719	471	496
CCG000102.1	LOC117900114	LOC6497957	LOC108015462	LOC6731082	FBgn0000318	FBpp0303002	CG11024-PB	cl	cl-PB	20891	1729	1820	1153	1494	1978	1969	1430	1731	1486	1923	1635	1619	1810	2539	1631	1931	2038	2221	1612	2196	2091	2158	1888	1799	1860	1958	1208	1629	1861	2067	1237	1447	2857	2137	2207	2509	1753	1759	1939
CCG000103.1	LOC117900112	LOC6498320	LOC108007247	LOC6731081	FBgn0031708	FBpp0078761	CG7382-PA	CG7382	CG7382-PA	21994	525	1004	573	958	588	1022	624	876	469	923	769	848	470	1316	745	966	510	1000	712	900	631	1191	722	931	621	885	762	1008	499	929	680	1129	526	961	766	802	472	736	657
CCG000104.1	LOC117900107	LOC6497220	LOC108007238	LOC6731080	FBgn0031707	FBpp0303001	CG14020-PB	CG14020	CG14020-PB	20862	11	151	36	61	16	114	25	53	0	147	22	26	1	275	29	54	4	182	16	33	2	169	32	17	6	193	32	50	19	224	30	58	4	119	20	25	1	125	27
CCG000105.1	LOC117901576	LOC6497218	LOC108005147	LOC6731078	FBgn0261963	FBpp0078726	CG6634-PA	mid	mid-PA	4777	135	32	140	184	207	45	113	130	93	49	126	127	155	43	150	170	157	124	69	129	205	30	92	89	172	66	124	111	150	24	111	154	136	37	93	75	155	21	83
CCG000106.1	LOC117901771	LOC6497216	LOC108009595	LOC6731075	FBgn0016660	FBpp0078710	CG6604-PA	H15	H15-PA	4772	30	42	81	133	65	53	85	150	110	34	81	77	53	63	87	196	56	49	79	90	32	42	65	61	34	126	95	134	25	39	92	123	63	21	73	111	70	22	85
CCG000107.1	LOC117900627	LOC6497564	LOC108017125	LOC6733054	FBgn0051627	FBpp0289653	CG31627-PB	CG31627	CG31627-PB	22510	4	748	42	83	13	583	60	128	5	803	30	41	7	723	59	97	5	767	47	37	15	574	48	62	12	719	44	80	8	771	41	52	2	908	11	11	1	767	6
CCG000109.1	LOC117902249	LOC6497215	LOC108021379	LOC6731072	FBgn0016920	FBpp0309913	CG11020-PF	nompC	nompC-PF	3093	12	34	44	108	43	137	60	91	52	40	55	49	23	146	49	192	13	52	48	43	20	65	47	61	25	95	70	161	28	76	54	52	21	43	40	63	24	122	20
CCG000113.1	LOC117902250	LOC6498321	LOC108021696	LOC6731071	FBgn0031703	FBpp0078711	CG12512-PA	Acsf2	Acsf2-PA	4779	642	989	835	1049	1072	1569	1350	1106	478	901	1072	847	817	1483	1132	1027	760	852	966	889	1208	1830	1526	1150	1015	710	1216	1234	1705	1501	1704	1218	1072	1092	1652	1135	754	1050	1504
CCG000114.1	LOC117902248	LOC6503284	LOC108015885	LOC6730818	FBgn0015600	FBpp0077346	CG9660-PA	toc	toc-PA	12339	2862	5648	2729	5004	3234	6827	2501	4728	2433	6228	3005	2788	2997	9799	2724	5663	3039	8083	2450	3726	2683	6323	3073	3476	2500	8414	2665	4836	1680	8219	3354	4189	2946	4872	3039	2886	3618	7413	2030
CCG000115.1	LOC117900257	LOC6503283	LOC108009976	LOC6730825	FBgn0031505	FBpp0077303	CG12400-PA	ND-B14.5B	ND-B14.5B-PA	4631	1351	3115	1022	1617	1490	2497	1495	1375	806	3144	1437	1452	1492	2761	1710	1726	1550	2537	1178	1622	2325	3218	1486	1398	1799	2632	1224	1744	2156	2165	1107	1730	2085	2978	1341	1387	1498	2307	1256
CCG000116.1	LOC117900571	LOC6503279	LOC108020099	LOC6730827	FBgn0011648	FBpp0304648	CG12399-PB	Mad	Mad-PB	4571	1839	565	700	1021	2258	797	649	1128	1276	693	838	798	1945	1101	671	1081	2500	734	650	936	2109	786	862	873	1930	951	758	1149	1358	969	887	1030	2759	716	1006	914	2416	886	740
CCG000118.1	LOC117901657	LOC6503308	LOC108004658	LOC6730828	FBgn0260817	FBpp0077263	CG8825-PA	Tdp1	Tdp1-PA	4570	1328	318	217	333	1380	383	271	415	879	306	212	230	1154	533	254	459	1503	338	212	262	1315	353	191	211	1117	370	164	251	786	407	301	373	1669	405	244	368	922	474	321
CCG000120.1	LOC117900685	LOC6497553	LOC108021034	LOC6730539	FBgn0261458	FBpp0099391	CG33979-PB	capt	capt-PB	21790	5438	1909	2016	2568	6958	2551	1895	2340	4418	2196	2034	1782	5814	3432	1842	2512	6373	2093	1706	1967	6273	2600	2004	1725	5516	2298	1918	2494	4398	2192	1580	2137	8281	1947	2449	2006	6085	2147	1799
CCG000121.1	LOC117900686	LOC6497980	LOC108021035	LOC6730538	FBgn0031310	FBpp0077625	CG4764-PA	Vps29	Vps29-PA	3986	585	404	223	301	654	414	224	363	98	410	269	266	586	614	266	280	580	461	267	317	674	489	290	291	565	408	229	383	483	393	306	322	946	363	401	337	644	321	245
CCG000122.1	LOC117901365	LOC6497554	LOC108006057	LOC6730537	FBgn0031309	FBpp0077650	CG5041-PA	Tfb4	Tfb4-PA	4398	393	151	54	82	530	124	57	86	240	148	59	56	417	216	43	52	500	143	72	77	428	143	44	31	310	130	78	70	321	229	50	38	446	189	65	57	376	193	78
CCG000123.1	LOC117901363	LOC6497979	LOC108006048	LOC6730536	FBgn0283525	FBpp0077624	CG4749-PA	l(2)10685	l(2)10685-PA	4377	383	97	88	163	464	112	102	135	297	116	155	141	384	147	144	123	403	111	111	143	336	121	130	99	398	127	144	178	283	74	107	128	464	181	240	189	301	165	194
CCG000124.1	LOC117902742	LOC6497977	LOC108006880	LOC6730534	FBgn0031307	FBpp0077623	CG4726-PA	MFS3	MFS3-PA	4375	70	160	127	118	87	240	198	239	84	197	177	199	72	235	45	75	70	137	66	81	126	300	78	98	109	133	75	104	115	219	153	228	297	181	156	91	158	225	126
CCG000125.1	LOC117902744	LOC6497976	LOC108021179	LOC6730533	FBgn0031306	FBpp0304560	CG4577-PB	Spar	Spar-PB	4380	168	402	5613	10162	228	875	5973	10401	152	432	6009	6044	205	853	6673	12026	184	514	5645	8424	290	548	6055	7237	305	563	5359	10774	204	637	7052	9355	364	425	6566	7181	300	512	3630
CCG000126.1	LOC117902739	LOC6497975	LOC108017208	LOC6730531	FBgn0031304	FBpp0077621	CG4552-PA	TBC1D23	TBC1D23-PA	21798	1041	1723	1285	1722	1312	2431	1326	1777	974	1687	1333	1325	1102	2917	1334	1921	1396	2355	1507	1925	1153	1818	1374	1407	1013	2068	1172	1902	907	2022	1221	1706	1270	1553	1662	1540	1084	1687	1382
CCG000127.1	LOC117902746	LOC6497556	LOC108017230	LOC6730530	FBgn0016926	FBpp0077652	CG4710-PB	Pino	Pino-PB	20767	1728	2161	2006	2795	2180	2673	1780	2489	1505	2165	2588	3026	1778	3491	1641	3548	1796	1971	1971	2971	2073	2852	2152	2638	2392	2790	2141	4803	2247	3460	2048	3331	2611	2600	1969	2153	2208	2087	1860
CCG000128.1	LOC117902747	LOC6497974	LOC108017219	LOC6730529	FBgn0031302	FBpp0077620	CG14340-PA	CG14340	CG14340-PA	4404	0	4	78	132	1	7	27	71	19	88	213	182	0	17	83	158	0	22	131	218	0	9	77	65	0	6	60	133	0	18	90	150	2	3	103	95	2	3	74
CCG000129.1	LOC117902749	LOC6497973	LOC108008483	LOC6730528	FBgn0031301	FBpp0077619	CG14339-PA	CG14339	CG14339-PA	21782	2	444	0	1	0	490	0	0	84	608	332	281	0	645	0	5	0	578	0	0	5	430	4	8	1	650	1	2	0	603	8	16	1	483	0	0	0	727	1
CCG000130.1	LOC117902735	LOC6497557	LOC108021362	LOC6730527	FBgn0261938	FBpp0304562	CG4644-PB	PolrMT	PolrMT-PB	4343	1087	752	680	987	1390	1011	702	915	1255	987	1056	818	1185	1424	697	907	1668	974	733	700	1690	1061	793	682	1569	1123	825	1139	997	924	771	726	1757	1147	1184	895	1359	1189	933
CCG000131.1	LOC117902741	LOC6497558	LOC108021207	LOC6730526	FBgn0031299	FBpp0304826	CG4629-PF	CG4629	CG4629-PF	13451	229	399	1127	1855	204	498	1157	1950	339	439	941	961	156	713	1024	1957	191	508	1028	1482	254	447	1108	1453	357	599	1069	1894	368	478	1307	1599	213	267	1520	1584	210	431	1087
CCG000132.1	LOC117902745	LOC6497972	LOC108021206	LOC6730525	FBgn0031298	FBpp0077618	CG4428-PA	Atg4a	Atg4a-PA	21828	1020	738	749	822	1180	930	914	808	622	656	843	634	951	1153	807	717	1204	738	813	682	1120	1034	1014	682	1134	903	972	1105	888	639	760	706	1310	878	1350	862	1203	884	1251
CCG000133.1	LOC117902738	LOC6497971	LOC108007569	LOC6730524	FBgn0015905	FBpp0077617	CG4426-PA	ast	ast-PA	28795	850	264	174	206	889	336	190	185	722	293	223	141	874	486	201	140	1086	304	177	121	968	382	176	143	765	465	166	160	570	371	236	161	1205	257	281	215	1026	228	211
CCG000134.1	LOC117902740	LOC6503785	LOC108021170	LOC6730523	FBgn0003310	FBpp0077659	CG4385-PA	S	S-PA	4367	1431	304	420	756	1681	645	384	593	632	324	450	414	1169	595	412	782	1440	469	348	434	1520	565	414	517	1138	480	314	671	816	345	524	654	1383	409	452	425	1517	449	315
CCG000136.1	LOC117902736	LOC6503806	LOC108015326	LOC6730520	FBgn0031294	FBpp0290630	CG31795-PC	IA-2	IA-2-PC	4345	758	1006	8089	20183	409	2896	9435	18547	320	1076	8643	8643	744	4059	10376	27429	475	1921	7419	13162	1020	1544	13200	14199	982	2661	8783	22424	611	1782	27097	18431	440	812	11030	10113	552	1478	5074
CCG000137.1	LOC117902748	LOC6503816	LOC108012165	LOC6730949	FBgn0031596	FBpp0077118	CG15429-PA	CG15429	CG15429-PA	1872	0	402	0	0	0	382	0	0	0	319	0	0	0	368	0	0	0	463	0	0	0	386	0	0	0	427	0	0	0	536	0	0	0	861	0	0	0	509	0
CCG000139.2	LOC117902364	LOC6506754	LOC108021344	LOC6730952	FBgn0031598	FBpp0077151	CG3338-PA	Vps53	Vps53-PA	21924	714	324	531	696	854	510	447	733	454	482	602	619	742	647	538	746	768	389	518	547	751	403	579	612	610	418	574	709	509	429	548	541	707	417	642	662	607	510	527
CCG000141.1	LOC117902368	LOC6506743	LOC108007467	LOC6730953	FBgn0261976	FBpp0303867	CG18013-PC	Psf2	Psf2-PC	3967	300	252	78	130	357	333	112	99	285	332	166	127	326	385	134	85	457	269	156	129	348	255	137	140	326	233	152	130	276	233	141	137	550	432	286	193	379	460	276
CCG000142.1	LOC117902365	LOC6503831	LOC108019724	LOC6730955	FBgn0027560	FBpp0077121	CG4104-PA	Tps1	Tps1-PA	28796	13915	26463	13803	15424	14083	39847	18156	14130	23392	35666	29814	21703	18941	60244	24005	19576	19677	38844	32170	24200	19438	38761	27556	19253	26743	39418	22462	25065	28887	38122	29946	26832	31353	48300	37603	29398	20090	41980	28426
CCG000143.1	LOC117902367	LOC6506732	LOC108019745	LOC6730956	FBgn0031600	FBpp0077149	CG3652-PA	CG3652	CG3652-PA	28866	517	324	283	387	736	491	326	368	210	466	355	319	599	591	355	345	684	419	322	366	708	469	398	323	491	344	333	442	494	427	348	429	997	574	523	486	788	632	506
CCG000144.1	LOC117893153	LOC6493273	LOC108012271	LOC6737989	FBgn0025874	FBpp0075533	CG8474-PA	Meics	Meics-PA	13232	467	105	170	237	611	177	141	249	248	115	175	193	461	180	148	183	639	152	155	182	502	132	138	143	350	146	155	184	283	155	174	188	451	145	204	175	496	149	195
CCG000145.1	LOC117902363	LOC6503852	LOC108020937	LOC6730957	FBgn0022153	FBpp0077122	CG3054-PA	l(2)k05819	l(2)k05819-PA	4751	2430	862	987	1385	2389	1282	1180	1758	2069	855	1109	944	2016	1599	943	1562	2557	1209	878	1147	2294	1134	1014	1063	2104	1238	1136	1523	1454	1219	1382	1608	2443	723	1074	1069	2348	904	1046
CCG000146.1	LOC117900658	LOC6503863	LOC108011822	LOC6730958	FBgn0053003	FBpp0288510	CG33003-PB	CG33003	CG33003-PB	13278	4	5	0	2	3	7	2	2	1	1	0	0	7	5	4	2	2	2	1	0	0	0	1	1	0	1	1	0	0	4	0	2	6	0	1	0	1	3	0
CCG000147.1	LOC117900889	LOC6503874	LOC108019085	LOC6730959	FBgn0031601	FBpp0077125	CG3058-PA	Dim1	Dim1-PA	3358	320	188	128	161	363	161	111	190	280	152	134	134	329	213	138	171	348	201	159	164	406	258	151	197	287	145	173	216	273	181	145	176	672	315	259	323	244	121	106
CCG000148.1	LOC117900888	LOC6506712	LOC108019067	LOC6730961	FBgn0031602	FBpp0303853	CG15431-PB	CG15431	CG15431-PB	4757	43	82	334	815	42	116	303	476	114	44	340	269	69	196	292	719	69	168	331	458	59	97	370	325	122	99	275	567	36	88	504	495	45	40	440	354	29	41	252
CCG000153.1	LOC117902092	LOC6503896	LOC108021345	LOC6730964	FBgn0031603	FBpp0303852	CG15432-PC	CG15432	CG15432-PC	22023	169	158	135	198	178	151	101	152	29	238	142	143	159	186	126	179	233	176	117	151	253	180	96	126	197	141	136	194	181	151	123	168	250	191	129	185	203	160	135
CCG000154.1	LOC117902084	LOC6506701	LOC108021338	LOC6730965	FBgn0027609	FBpp0077147	CG15437-PA	morgue	morgue-PA	4782	581	337	308	468	691	413	269	428	453	386	330	252	543	559	308	387	742	394	309	350	689	456	333	298	536	393	295	410	414	317	389	384	903	398	379	420	689	365	329
CCG000155.1	LOC117902081	LOC6503907	LOC108021346	LOC6730966	FBgn0031604	FBpp0077129	CG15433-PA	Elp3	Elp3-PA	28810	1270	237	287	317	1623	406	350	362	1308	283	355	280	1221	453	301	292	1429	320	298	284	1326	335	332	298	1104	298	308	405	975	312	392	265	1348	544	554	435	1222	465	512
CCG000156.1	LOC117902080	LOC6506679	LOC108021578	LOC6730967	FBgn0031606	FBpp0077145	CG15439-PA	CG15439	CG15439-PA	4758	1247	156	227	277	1131	300	156	198	774	208	278	200	1172	360	186	224	1654	271	215	179	1268	283	296	153	1055	289	220	236	670	274	283	203	1083	262	384	314	1149	265	242
CCG000157.1	LOC117902088	LOC6506669	LOC108006867	LOC6730968	FBgn0031607	FBpp0077144	CG15440-PA	Secp43	Secp43-PA	4794	372	330	305	357	551	408	336	344	461	309	336	261	412	651	279	329	431	370	293	343	520	448	300	264	442	334	308	450	458	542	301	327	497	518	279	261	425	461	314
CCG000158.1	LOC117902093	LOC6503928	LOC108021442	LOC6730969	FBgn0040705	FBpp0077130	CG15434-PA	ND-B8	ND-B8-PA	20915	304	1945	2	7	237	1202	5	9	878	1716	8	10	605	2376	13	28	268	949	3	1	682	1744	13	5	243	683	4	4	789	1417	1	9	590	1615	2	4	188	520	2
CCG000160.1	LOC117902090	LOC6506647	LOC108021441	LOC6730971	FBgn0285948	FBpp0307135	CG15442-PC	RpL27A	RpL27A-PC	27656	39640	14789	13151	13027	44718	16264	23060	14417	70888	15177	21645	14748	37541	19246	21274	15280	42624	12887	18908	14591	57327	19329	20827	13560	49427	14446	20053	18876	48517	11596	21905	15587	62984	16653	21216	14666	43784	12251	21349
CCG000161.1	LOC117901377	LOC6497358	LOC108018821	LOC6732918	FBgn0015803	FBpp0307723	CG10043-PF	RtGEF	RtGEF-PF	5952	1079	722	741	1095	987	909	581	770	645	725	631	520	922	1247	719	1039	1199	944	619	817	1133	949	722	650	1046	1248	729	1192	695	945	722	763	1130	485	818	616	995	829	535
CCG000162.1	LOC117900521	LOC6498185	LOC108011168	LOC6732920	FBgn0032856	FBpp0080903	CG16798-PA	CG16798	CG16798-PA	22471	9	9	61	78	28	4	83	172	0	0	105	142	21	5	170	154	8	4	41	58	9	8	77	87	21	4	85	160	8	6	200	308	24	2	68	40	4	2	55
CCG000163.1	LOC117900523	LOC6498184	LOC108021306	LOC6732921	FBgn0032857	FBpp0080902	CG10947-PC	CG10947	CG10947-PC	5991	151	1878	689	1285	118	1494	642	903	112	1535	648	643	297	2040	739	1236	188	1968	619	876	450	2048	827	899	329	2016	685	1180	311	1635	608	1108	292	2174	812	869	220	2075	766
CCG000164.1	LOC117900522	LOC6498183	LOC108021305	LOC6732922	FBgn0032858	FBpp0312085	CG10949-PB	CG10949	CG10949-PB	22487	383	148	161	260	499	148	126	200	253	107	164	103	385	195	165	281	403	166	160	208	337	146	176	190	390	147	157	246	293	156	210	270	203	53	126	111	305	73	77
CCG000165.1	LOC117901027	LOC6497931	LOC108021437	LOC6732923	FBgn0032859	FBpp0080890	CG10954-PA	Arpc2	Arpc2-PA	20373	4055	672	459	610	5349	864	561	619	3102	672	626	508	3990	1141	434	518	4635	719	500	498	4786	902	483	427	3323	761	529	622	2491	688	503	450	4754	794	658	570	4648	750	595
CCG000166.1	LOC117901028	LOC6497594	LOC108013083	LOC27207264	FBgn0032860	FBpp0297862	CG15130-PB	CG15130	CG15130-PB	34263	0	9	4	2	1	4	3	3	0	3	3	1	0	2	6	2	1	0	0	4	0	4	6	7	0	1	7	4	1	3	2	2	0	0	6	1	0	1	0
CCG000168.1	LOC117902652	LOC6497932	LOC118879765	LOC6732944	FBgn0263355	FBpp0303236	CG31688-PE	CG31688	CG31688-PE	22456	2144	450	515	865	2671	1606	705	839	358	284	510	462	1996	1495	562	1090	2090	872	626	795	2098	771	649	609	2180	805	593	892	1633	832	1088	819	2313	586	567	466	2124	735	426
CCG000169.1	LOC117900880	LOC6497032	LOC108014296	LOC6732116	FBgn0032445	FBpp0309440	CG6153-PC	CG6153	CG6153-PC	22248	392	437	122	134	467	465	153	160	268	444	118	142	394	631	99	138	423	512	111	154	432	433	137	129	377	472	154	164	332	603	125	115	530	623	176	215	443	522	226
CCG000171.1	LOC117902700	LOC6497933	LOC108005955	LOC6732947	FBgn0032863	FBpp0080894	CG2508-PA	Cdc23	Cdc23-PA	28961	807	585	122	151	801	519	92	108	319	485	84	77	731	781	120	108	787	599	86	87	770	544	139	88	630	606	80	118	447	698	145	129	806	845	176	147	756	880	130
CCG000174.1	LOC117900904	LOC6498480	LOC108014278	LOC6732088	FBgn0032429	FBpp0079969	CG5446-PA	CG5446	CG5446-PA	4120	554	308	290	315	703	456	309	413	280	395	439	421	587	619	293	417	613	442	355	355	651	457	428	407	532	406	281	360	502	506	404	345	864	438	401	479	600	380	425
CCG000175.1	LOC117900902	LOC6497023	LOC108014277	LOC6732087	FBgn0032428	FBpp0079948	CG6405-PA	Fam92	Fam92-PA	2164	5	258	33	47	5	245	31	63	0	359	34	38	3	462	18	52	4	294	39	40	4	311	27	23	10	251	36	79	1	283	77	66	9	278	15	18	6	258	20
CCG000176.2	LOC117900905	LOC6498481	LOC108018691	LOC6732086	FBgn0043841	FBpp0079970	CG31764-PB	vir-1	vir-1-PB	22210	4170	6771	14674	16199	4407	8495	17419	18878	5313	9430	19155	21952	5039	13396	14689	18387	5447	12792	21207	25549	8880	15855	18140	18305	8396	11411	20265	24348	7018	10344	15925	27901	6831	12442	17331	22073	3812	7265	11546
CCG000177.1	LOC117903049	LOC6497022	LOC108007551	LOC6732085	FBgn0041195	FBpp0079947	CG6504-PA	Pkd2	Pkd2-PA	22182	2	938	2	2	20	900	5	7	0	685	2	1	4	1742	2	2	1	938	0	0	0	917	1	5	1	1114	6	0	12	1338	7	2	7	938	7	2	5	1462	3
CCG000178.4	LOC117900901	LOC6497021	LOC108014119	LOC6732081	FBgn0262475	FBpp0293396	CG43065-PE	bru2	bru2-PE	6	593	802	598	820	809	1669	348	634	692	1329	581	556	681	2172	485	1102	764	1499	493	579	659	1318	478	507	802	1460	587	921	674	1722	557	634	767	1089	548	632	728	1737	498
CCG000180.1	LOC117902669	LOC6497020	LOC108014052	LOC6732078	FBgn0000114	FBpp0304035	CG31762-PG	bru1	bru1-PG	10	13453	8417	643	898	15879	10483	914	1055	9817	8845	897	721	10958	13840	768	1112	13421	11733	852	968	15349	8650	1176	939	11716	11747	856	1171	10820	12225	1063	989	12238	8811	1238	987	13875	12056	1036
CCG000181.1	LOC117901417	LOC6498483	LOC108007931	LOC6732076	FBgn0032422	FBpp0304321	CG6579-PC	atilla	atilla-PC	28623	747	1382	2392	2666	764	2071	2427	3723	682	1473	3184	3852	941	2316	2497	3339	1133	1882	3132	4085	1460	2847	3834	4037	1783	2384	4810	5767	1300	1996	2453	3279	1642	2493	2666	3679	1216	2108	2761
CCG000183.1	LOC117901543	LOC6497019	LOC108006037	LOC6732075	FBgn0032421	FBpp0079924	CG17218-PA	crok	crok-PA	28621	450	155	117	120	554	182	170	195	466	148	181	201	390	205	161	144	519	189	144	153	468	182	171	133	360	174	151	190	308	182	163	157	652	293	169	169	438	245	118
CCG000184.1	LOC117900167	LOC6497897	LOC108016511	LOC6732654	FBgn0001301	FBpp0080596	CG7210-PB	kel	kel-PB	5842	1244	899	499	759	1520	1419	425	542	1191	1337	553	468	1377	2231	507	726	1313	1097	466	509	1281	1114	482	444	1353	1672	658	845	1139	1122	668	504	1771	876	590	566	1796	1278	492
CCG000185.1	LOC117900174	LOC6497634	LOC108016522	LOC6732652	FBgn0032666	FBpp0080590	CG5758-PB	CG5758	CG5758-PB	22463	392	656	7272	11123	557	1515	8614	12817	354	1134	9323	10080	482	1958	8004	13181	459	1140	7717	10717	667	1155	7682	10627	799	1378	8417	13671	655	1282	8326	11473	464	727	6612	7837	506	1042	5614
CCG000186.1	LOC117900181	LOC6497633	LOC108010628	LOC6732651	FBgn0032665	FBpp0080587	CG15152-PA	CG15152	CG15152-PA	21005	297	340	4	7	314	376	2	0	491	337	0	2	218	559	2	1	249	430	0	0	372	554	7	17	332	321	2	4	342	268	1	0	533	687	6	1	352	507	0
CCG000187.1	LOC117899991	LOC6497898	LOC108009502	LOC6732649	FBgn0032663	FBpp0080598	CG15153-PA	CG15153	CG15153-PA	29234	0	0	0	0	0	3	2	0	9	10	3	2	8	31	2	0	6	16	0	0	4	9	0	0	1	4	0	0	2	7	2	4	0	3	0	0	4	8	0
CCG000188.1	LOC117899993	LOC6497631	LOC108009880	LOC6732648	FBgn0051741	FBpp0080585	CG31741-PA	CG31741	CG31741-PA	4257	3	19	0	0	8	27	0	0	0	1	0	0	0	3	0	0	5	15	0	1	4	77	0	0	16	31	0	0	0	4	0	0	0	2	0	0	2	14	0
CCG000189.2	LOC117899990	LOC6497630	LOC108006546	LOC6732647	FBgn0002939	FBpp0080584	CG31783-PA	ninaD	ninaD-PA	4254	529	1775	399	441	229	3613	177	519	237	931	115	83	100	951	106	145	384	1656	713	1102	827	3809	356	413	743	1388	209	222	624	1400	125	186	296	1576	249	522	560	1925	155
CCG000190.1	LOC117899992	LOC6497629	LOC108021800	LOC6732646	FBgn0000120	FBpp0298351	CG5711-PB	Arr1	Arr1-PB	4157	0	584	136707	199159	1	412	142093	254904	0	356	200753	237785	0	316	151999	242961	0	456	211654	335739	1	188	220438	279102	7	478	157616	256344	148	127	147401	335103	1	10	185612	192509	10	14	136225
CCG000191.1	LOC117899988	LOC6497628	LOC108021407	LOC6732645	FBgn0243486	FBpp0309203	CG15151-PB	rdo	rdo-PB	5862	6	33	1275	1710	6	66	578	842	5	39	725	591	8	95	619	1065	4	223	450	730	13	51	522	520	27	63	530	863	17	67	766	1034	9	64	720	877	6	70	723
CCG000196.1	LOC117900256	LOC6497899	LOC108021122	LOC6732637	FBgn0023096	FBpp0271926	CG15148-PD	btv	btv-PD	28942	27	144	272	417	14	165	124	237	18	138	138	141	14	256	239	522	19	172	127	138	20	91	156	118	45	197	132	297	27	78	277	139	21	45	102	97	23	100	99
CCG000198.1	LOC117902201	LOC6497901	LOC108014867	LOC6732636	FBgn0262018	FBpp0300935	CG42829-PD	CadN2	CadN2-PD	22448	11	140	408	997	8	85	446	779	0	111	422	376	12	132	463	1032	12	74	420	567	6	121	461	468	13	143	406	826	4	156	730	688	10	39	563	634	10	65	363
CCG000199.1	LOC117902199	LOC6497902	LOC108014792	LOC6732634	FBgn0015609	FBpp0099721	CG7100-PL	CadN	CadN-PL	22446	174	194	1382	3026	188	446	1782	3457	141	262	1428	1453	192	773	1527	3466	215	591	1143	1961	227	344	1908	2121	310	529	1325	2429	208	281	2506	1870	245	102	951	911	213	209	847
CCG000200.1	LOC117900796	LOC6497903	LOC108012574	LOC6732633	FBgn0032654	FBpp0080541	CG15147-PA	CG15147	CG15147-PA	19436	0	829	0	1	0	678	0	2	0	756	0	0	0	594	0	0	0	1013	2	0	0	543	0	2	0	591	0	1	0	806	2	0	0	1196	0	0	0	921	0
CCG000201.1	LOC117901519	LOC6497622	LOC108021274	LOC6739248	FBgn0261089	FBpp0292346	CG5559-PB	Sytalpha	Sytalpha-PB	2153	21	39	710	1305	15	75	670	1177	17	34	893	858	21	71	717	1390	20	63	802	1328	23	38	784	898	27	46	790	1284	32	53	1108	1202	21	64	723	934	12	48	620
CCG000202.1	LOC117901666	LOC6497904	LOC108021276	LOC6732632	FBgn0032652	FBpp0080542	CG6870-PA	CG6870	CG6870-PA	22655	79	59	3687	4618	242	78	3843	3660	20	55	5581	6142	83	122	4094	5600	62	56	4046	4962	234	125	6049	4862	83	12	1026	1212	138	32	2947	3187	149	55	5107	5013	222	83	5294
CCG000203.1	LOC117901665	LOC6497621	LOC108021275	LOC6732631	FBgn0032651	FBpp0080539	CG5545-PA	Oli	Oli-PA	20384	10	81	180	292	4	39	141	288	9	43	183	195	5	84	151	321	14	66	147	251	15	56	178	173	21	35	138	215	2	74	192	215	19	14	152	178	1	18	139
CCG000204.1	LOC117901895	LOC6497905	LOC108009039	LOC6732627	FBgn0032650	FBpp0080543	CG7094-PA	CG7094	CG7094-PA	5889	0	1258	0	2	0	1298	0	1	0	1169	1	0	0	1692	0	0	0	1738	0	0	0	1352	0	3	0	1421	0	0	0	1753	1	0	0	1835	0	0	0	1500	0
CCG000205.1	LOC117901462	LOC6497620	LOC108019204	LOC6732623	FBgn0013810	FBpp0293284	CG5526-PB	Dhc36C	Dhc36C-PB	5839	185	2141	26	84	219	4229	17	82	270	1746	35	47	82	3915	37	94	141	3341	50	71	85	1694	61	54	148	3166	56	99	60	3533	58	36	80	1776	17	33	121	3165	5
CCG000206.1	LOC117901468	LOC6497909	LOC108019224	LOC6732621	FBgn0032646	FBpp0080547	CG6412-PA	mEFTs	mEFTs-PA	20956	1451	4345	389	808	1790	3838	627	736	1203	4032	703	654	1428	5846	672	900	1464	4694	630	819	1878	4483	692	694	1412	4905	703	1073	1063	4526	743	955	1887	5104	851	893	1791	5206	1275
CCG000207.1	LOC117901470	LOC6497910	LOC108021453	LOC6732620	FBgn0032645	FBpp0080548	CG15142-PA	CG15142	CG15142-PA	14871	25	89	0	0	33	73	0	0	17	75	0	0	22	96	0	0	22	94	0	0	19	77	0	0	6	68	0	0	34	126	0	3	9	176	0	0	10	278	0
CCG000208.1	LOC117901464	LOC6497911	LOC108021451	LOC6732619	FBgn0003187	FBpp0297295	CG6433-PC	qua	qua-PC	28953	1662	2190	34	40	2206	2999	28	22	1625	2745	23	29	1613	4099	9	26	2007	2930	41	34	1673	2382	19	23	1371	3297	27	43	1381	3022	35	32	2060	3977	15	17	1992	4867	24
CCG000209.1	LOC117901469	LOC6497619	LOC108008594	LOC6739246	FBgn0032644	FBpp0080537	CG5131-PA	CG5131	CG5131-PA	5899	515	165	148	186	488	154	154	131	661	149	211	128	455	217	210	170	566	221	180	198	594	217	177	149	461	217	180	257	396	132	161	160	411	167	220	177	386	187	171
CCG000210.1	LOC117901466	LOC6497912	LOC108021421	LOC6732618	FBgn0032643	FBpp0296964	CG6453-PB	GCS2beta	GCS2beta-PB	5873	3271	812	851	995	4249	1411	829	935	1894	1060	823	779	3577	1778	688	866	4107	1266	756	864	4227	1292	926	694	3035	1012	658	927	3449	828	718	805	4635	1158	1021	829	3752	990	787
CCG000211.1	LOC117901471	LOC6497618	LOC108021422	LOC6732617	FBgn0032642	FBpp0297292	CG5110-PB	Lamtor3	Lamtor3-PB	29017	323	227	297	364	424	361	377	379	227	295	342	373	392	411	378	473	397	331	316	366	449	347	419	334	414	293	359	490	336	270	354	383	436	356	375	438	279	298	371
CCG000212.1	LOC117901465	LOC6497913	LOC108021675	LOC6732616	FBgn0024689	FBpp0296965	CG6549-PD	fws	fws-PD	28959	1211	591	732	819	1493	793	720	822	952	588	662	510	1120	1045	641	823	1331	690	678	781	1208	741	817	738	1100	708	726	932	958	649	644	733	1059	545	763	774	899	451	611
CCG000213.1	LOC117900538	LOC6497914	LOC108021180	LOC6732615	FBgn0286781	FBpp0080554	CG6582-PA	cass	cass-PA	28968	2169	1019	1414	2507	2662	1312	1308	1887	1138	1182	2262	1844	1663	1852	1437	2439	2185	1193	1535	2075	2058	1161	1760	1770	2353	1237	1699	2624	1483	1185	2233	2144	1878	860	1694	1803	2001	1081	1491
CCG000214.3	LOC117900148	LOC6497370	LOC108021297	LOC6732995	FBgn0250785	FBpp0088886	CG9326-PB	vari	vari-PB	3609	828	709	1522	2738	1008	831	1495	2407	379	724	2179	2061	1299	1308	1695	2839	833	702	1312	2110	768	800	1995	2014	915	787	1642	2840	593	799	1866	3304	829	603	1918	1739	673	724	1752
CCG000215.1	LOC117900150	LOC6498168	LOC108021298	LOC6732994	FBgn0032884	FBpp0080943	CG9324-PA	Pomp	Pomp-PA	2756	1985	1656	612	816	2666	1694	676	951	1485	1741	830	870	2163	2620	733	938	2533	1946	823	989	2495	1903	737	724	2129	1659	739	993	2018	2307	689	915	3513	2484	831	997	2602	1809	663
CCG000216.1	LOC117900149	LOC6498167	LOC108021641	LOC6732993	FBgn0000251	FBpp0307151	CG1759-PC	cad	cad-PC	13742	2535	749	1	0	3257	1247	0	3	1193	956	0	0	2143	1476	1	2	2358	1007	0	1	2145	1020	1	1	1873	996	1	2	1291	1124	2	0	2992	661	3	4	2823	964	2
CCG000217.1	LOC117900352	LOC6498166	LOC108021202	LOC6732992	FBgn0011202	FBpp0297103	CG1768-PD	dia	dia-PD	22454	1560	754	785	1175	1827	1494	1002	1414	1314	751	840	877	1780	1984	1118	1590	1651	1278	868	1073	1942	1349	1053	1084	1506	1168	858	1289	1290	1209	1118	1239	1899	813	1064	1053	1996	1309	859
CCG000219.1	LOC117900204	LOC6497946	LOC108011964	LOC6731437	FBgn0031985	FBpp0308731	CG8683-PC	mon2	mon2-PC	28526	1725	1384	2212	3499	2024	2439	2344	3763	1674	1469	2543	2592	1902	3526	2493	4214	1895	2215	2351	3110	1872	1722	2433	2550	1553	1871	2108	3224	1547	1867	2489	3075	2399	1786	2557	2539	2152	2309	2089
CCG000220.1	LOC117902159	LOC6497578	LOC108011955	LOC6731436	FBgn0261822	FBpp0079196	CG31605-PG	Bsg	Bsg-PG	5098	3149	2361	2810	3524	3540	4118	2906	3510	3138	2866	3260	3575	3138	4845	2677	4035	3608	3229	3302	3464	3492	3064	3316	3307	3287	3126	2699	3495	3514	3636	3337	3339	3818	2584	2655	2729	3306	2894	2377
CCG000221.1	LOC117901689	LOC6497947	LOC108011966	LOC6731435	FBgn0267488	FBpp0079165	CG7586-PA	Mcr	Mcr-PA	22049	3306	1128	2292	3531	3302	1786	1971	3292	2652	1098	2794	3330	2734	2390	2052	3481	3348	1502	2299	3112	2531	1314	2718	2736	2372	1619	2221	3228	1812	1651	2513	3148	3030	996	2509	2749	3431	1577	2078
CCG000222.1	LOC117901695	LOC6497577	LOC108011937	LOC6731434	FBgn0010287	FBpp0079164	CG7562-PA	Trf	Trf-PA	5157	193	247	43	68	239	191	63	66	137	250	71	59	234	312	51	70	311	299	49	55	244	229	63	56	253	202	79	92	167	291	75	73	257	173	74	87	212	113	56
CCG000223.1	LOC117901947	LOC6497948	LOC108011941	LOC6731432	FBgn0011230	FBpp0305301	CG14472-PB	poe	poe-PB	4957	10031	6678	9059	12396	8194	14790	7687	10026	10481	7937	6963	6939	16209	22476	9905	15874	13649	14100	6585	7518	12095	7483	10400	9146	9692	15265	8060	10003	10153	14549	10778	7991	13330	7235	7036	5764	15067	13483	5627
CCG000224.1	LOC117902777	LOC6497576	LOC108011942	LOC6731431	FBgn0031981	FBpp0311116	CG7466-PB	Megf8	Megf8-PB	4959	709	685	997	1793	584	1104	975	1544	577	607	991	954	608	1639	958	1804	541	973	775	1171	680	774	1125	879	750	1305	1105	1886	515	1179	1318	1148	718	585	1102	1053	956	828	744
CCG000225.1	LOC117902819	LOC6498143	LOC108011934	LOC27209178	FBgn0031980	FBpp0079168	CG7424-PA	RpL36A	RpL36A-PA	32066	15850	6399	5172	6254	16552	6667	8476	5601	11866	6118	8708	5238	16023	8783	8317	6252	18129	6052	7794	6124	22948	7060	8180	4926	19279	5895	8264	8184	21124	5779	10597	6870	22429	7200	8465	5837	15747	5375	9126
CCG000226.1	LOC117902814	LOC6497397	LOC108011933	LOC6731429	FBgn0031979	FBpp0079162	CG7429-PA	CCDC53	CCDC53-PA	5059	187	355	109	126	310	300	136	133	174	270	126	151	253	296	88	105	260	339	107	103	189	266	113	128	187	158	101	129	108	240	73	109	325	185	130	129	228	138	115
CCG000227.1	LOC117902790	LOC6497396	LOC108011971	LOC6731428	FBgn0044323	FBpp0297142	CG7392-PE	Cka	Cka-PE	20242	2051	1543	1432	2295	2287	2651	1410	2216	1544	1843	1561	1628	1970	3405	1567	2764	2359	2633	1435	1889	2244	2344	2029	1927	1945	2703	1684	2635	1502	2603	2408	2363	2720	1478	2143	1851	2671	1952	1506
CCG000229.1	LOC117900842	LOC6498144	LOC108011946	LOC6731426	FBgn0031976	FBpp0290351	CG7367-PC	CG7367	CG7367-PC	13858	2	23	30	58	1	7	25	32	0	2	85	65	0	14	14	28	3	10	17	30	2	40	44	50	2	11	44	58	0	8	24	16	0	0	0	10	2	4	2
CCG000230.1	LOC117900841	LOC6497394	LOC108019208	LOC6731425	FBgn0031975	FBpp0079155	CG7356-PA	Tg	Tg-PA	22059	666	602	893	1075	675	841	915	1103	705	660	1200	1047	813	813	783	956	715	498	732	830	607	566	484	410	945	698	1081	1425	767	443	627	766	935	595	1194	988	500	397	617
CCG000231.1	LOC117900567	LOC6497883	LOC108020929	LOC6732707	FBgn0032703	FBpp0080648	CG10343-PA	CG10343	CG10343-PA	5910	638	552	132	217	856	600	227	213	374	567	219	195	665	706	216	212	694	628	216	211	739	564	240	200	648	648	239	263	629	551	236	168	700	467	198	240	622	349	218
CCG000233.1	LOC117900565	LOC6497881	LOC108013973	LOC6732704	FBgn0032700	FBpp0309809	CG10338-PB	CG10338	CG10338-PB	5885	370	250	191	330	392	260	231	268	213	294	228	205	324	355	260	297	378	274	190	210	402	292	313	197	345	197	254	289	229	375	302	280	420	253	309	298	366	310	257
CCG000234.1	LOC117900559	LOC6497647	LOC108013922	LOC6732703	FBgn0032699	FBpp0309816	CG10383-PB	CG10383	CG10383-PB	29060	914	2521	622	843	1102	2118	448	586	809	2269	701	604	721	3542	614	740	908	2440	488	551	798	2187	496	512	1168	3146	516	813	723	2806	537	1241	895	1718	726	643	557	1982	389
CCG000235.1	LOC117900566	LOC6497880	LOC108014003	LOC27207958	FBgn0032698	FBpp0271702	CG10336-PC	CG10336	CG10336-PC	5898	843	86	23	30	996	59	25	43	642	66	33	30	834	112	6	15	1068	63	35	20	819	152	16	23	719	89	26	40	487	85	12	11	1092	98	87	63	900	75	57
CCG000237.2	LOC117902232	LOC6497649	LOC108013930	LOC6732698	FBgn0015553	FBpp0080675	CG10387-PA	tos	tos-PA	22459	1788	59	35	51	2104	76	38	46	915	58	52	35	1649	68	35	53	2015	56	43	30	1637	60	50	39	1075	64	55	31	746	51	119	47	1507	49	44	29	1384	46	36
CCG000238.1	LOC117902234	LOC6498070	LOC108021656	LOC6732733	FBgn0032724	FBpp0080676	CG10428-PA	CG10428	CG10428-PA	22469	745	289	232	359	910	179	203	246	554	181	235	167	787	282	238	302	1133	239	292	264	730	268	241	278	664	224	214	257	556	266	278	326	717	290	202	195	563	282	198
CCG000239.1	LOC117902236	LOC6497469	LOC108005161	LOC6732735	FBgn0032726	FBpp0309709	CG10621-PB	CG10621	CG10621-PB	27839	1712	1018	4034	702	1424	1318	1858	528	1069	1243	1919	544	899	2033	1535	656	1375	1025	2440	614	916	757	1505	111	1654	1506	2084	794	520	671	1046	109	1151	633	2103	395	444	397	986
CCG000240.1	LOC117900205	LOC6498450	LOC108011958	LOC6732161	FBgn0032479	FBpp0080067	CG16974-PA	CG16974	CG16974-PA	5561	5340	1797	6324	10017	6425	3077	5861	9741	3921	2145	7287	7480	5385	3675	6604	11176	6727	2217	6158	8491	6270	2369	7019	7907	5046	2589	6515	10286	3828	2528	6588	9418	5817	1992	4957	5262	4964	2396	3756
CCG000241.1	LOC117900335	LOC6497052	LOC108011962	LOC6732160	FBgn0032478	FBpp0080018	CG5458-PA	Rsph1	Rsph1-PA	5488	41	1079	183	335	51	1241	147	240	0	955	70	124	48	1473	177	373	88	1679	368	584	64	1141	148	218	55	1358	189	234	63	1283	152	325	70	1464	105	186	88	1588	130
CCG000242.2	LOC117900333	LOC6498451	LOC108011959	LOC6732159	FBgn0051849	FBpp0080068	CG31849-PA	Mgat3	Mgat3-PA	20847	263	35	68	114	264	52	85	165	159	53	74	78	243	65	69	155	333	61	61	118	235	78	78	99	178	61	78	143	122	92	103	110	251	23	81	126	193	36	76
CCG000243.1	LOC117900332	LOC6497050	LOC108011932	LOC6732157	FBgn0032476	FBpp0080016	CG5439-PA	CG5439	CG5439-PA	22203	924	496	558	675	954	413	395	563	660	355	526	538	703	499	412	667	785	337	451	507	867	360	431	510	701	346	498	593	612	355	367	578	1099	362	468	463	1079	325	370
CCG000244.1	LOC117900351	LOC6498452	LOC108011972	LOC6732156	FBgn0032475	FBpp0288419	CG16975-PC	Sfmbt	Sfmbt-PC	28529	2735	446	626	984	2990	712	617	1036	2629	487	686	656	2269	929	716	1150	2732	535	672	884	2411	610	761	805	2117	551	714	1084	1567	525	935	1024	2836	479	812	794	3108	673	619
CCG000245.1	LOC117900014	LOC6497049	LOC108011967	LOC6732155	FBgn0024291	FBpp0080015	CG5216-PA	Sirt1	Sirt1-PA	5450	1980	659	1320	1907	2586	983	1200	2143	1650	670	1484	1258	1941	1905	1466	2674	2105	945	1309	1890	1932	791	1640	1967	1805	1062	1731	3019	1512	1052	1524	2265	2391	879	1444	1809	2345	1010	1185
CCG000246.1	LOC117900017	LOC6498453	LOC108011968	LOC6732154	FBgn0032474	FBpp0303024	CG9828-PC	DnaJ-H	DnaJ-H-PC	22216	1009	4432	1335	2209	1823	4449	1429	2307	893	4337	1610	1655	1377	6110	1722	2473	1490	5089	1401	2083	975	4634	1691	2106	1117	3128	1357	2347	916	5073	1709	2440	644	4783	1355	1656	426	4121	1078
CCG000250.1	LOC117900764	LOC26514608	LOC108011949	LOC27207293	FBgn0262352	FBpp0293172	CG43050-PA	CG43050	CG43050-PA	28608	8	212	0	0	17	445	0	0	15	408	0	0	13	639	0	2	5	581	1	0	6	484	0	0	7	201	0	1	4	242	0	0	64	801	0	9	27	649	1
CCG000251.1	LOC117900662	LOC6498454	LOC108011956	LOC6732145	FBgn0262160	FBpp0088895	CG9932-PA	CG9932	CG9932-PA	12326	1815	2468	5741	8618	1920	5955	5832	8774	1481	3244	6800	7024	2507	7849	5894	11162	2224	4093	5666	7399	2585	3928	9374	7320	2669	4143	6012	9271	2190	4122	8842	8170	2928	2513	7017	5882	3469	4672	5535
CCG000253.1	LOC117900664	LOC6498455	LOC108011957	LOC6732144	FBgn0028965	FBpp0080008	CG9933-PA	CG9933	CG9933-PA	5485	957	804	315	459	1125	929	356	414	544	714	418	372	971	1048	362	463	1036	802	324	382	1019	840	319	321	872	884	341	516	714	961	368	344	1295	671	420	367	1003	555	266
CCG000254.1	LOC117900663	LOC6498456	LOC108011970	LOC6732143	FBgn0032467	FBpp0290465	CG9934-PB	Ube4B	Ube4B-PB	28530	2796	3329	1599	2000	3518	3903	1605	2131	1947	3812	1776	1634	2944	4986	1482	2307	3529	4066	1649	1858	3367	3417	1685	1844	2887	4180	1654	2159	2287	3538	1659	1856	4145	1857	1876	1528	3886	2443	1656
CCG000255.1	LOC117900661	LOC6497044	LOC108011963	LOC6732142	FBgn0021796	FBpp0307598	CG5092-PB	mTor	mTor-PB	5434	1851	661	1332	1662	1906	1262	1145	1583	1937	757	1227	1002	1856	1647	1209	1558	1690	1016	1100	1417	1907	872	1490	1196	1835	1152	1213	1580	1366	897	1293	1300	1644	867	1147	974	1776	1163	841
CCG000256.1	LOC117901011	LOC6498457	LOC108011975	LOC6732141	FBgn0265262	FBpp0307601	CG12403-PB	Vha68-1	Vha68-1-PB	20833	741	2354	5500	9541	791	2927	5752	11067	615	2493	6919	8018	709	3134	5700	10824	1221	2313	6211	10047	1279	2950	6775	8409	1545	3165	6207	12197	1399	2751	7215	12603	1123	2086	6861	8267	981	2232	5313
CCG000257.1	LOC117899955	LOC6498458	LOC108011979	LOC6732140	FBgn0032465	FBpp0080011	CG12404-PA	Yip1d1	Yip1d1-PA	5498	861	748	446	566	1245	887	565	670	494	759	544	469	891	1069	513	626	956	867	449	602	947	755	460	462	617	718	351	556	862	923	558	634	1309	962	467	451	1112	880	554
CCG000258.1	LOC117899954	LOC6497043	LOC108011983	LOC6732139	FBgn0032464	FBpp0080002	CG5075-PA	Vha68-3	Vha68-3-PA	28545	1	4176	0	6	1	3697	0	0	0	4096	0	5	0	5372	0	0	0	4743	1	3	0	4243	1	16	3	4994	1	4	0	3684	2	3	0	3702	1	2	2	3803	4
CCG000259.1	LOC117899953	LOC6497042	LOC108011973	LOC6732138	FBgn0263598	FBpp0079999	CG3762-PA	Vha68-2	Vha68-2-PA	5462	15336	8319	5581	6972	20182	12565	5400	6566	22250	11969	7517	6937	14622	17272	5805	7833	16559	11503	5727	6628	17406	11257	6527	5073	15652	10024	6197	8818	15865	10461	5319	7001	19875	9990	5612	5976	18453	12684	5979
CCG000260.1	LOC117901455	LOC6497041	LOC108011954	LOC6732137	FBgn0032462	FBpp0271953	CG16800-PB	CG16800	CG16800-PB	20868	0	2	0	0	0	13	5	0	0	2	0	0	0	0	0	0	1	3	0	2	0	11	0	0	0	1	1	0	0	21	0	4	0	5	0	0	0	2	0
CCG000261.1	LOC117900497	LOC6498459	LOC108011974	LOC27206506	FBgn0015399	FBpp0312315	CG12283-PC	kek1	kek1-PC	22183	130	67	412	803	218	136	397	747	220	97	441	424	194	206	521	937	215	126	446	655	260	145	587	596	253	216	589	1056	274	118	708	770	158	51	495	439	138	147	340
CCG000263.2	LOC117900369	LOC6505498	LOC108020903	LOC6731393	FBgn0031948	FBpp0310052	CG7149-PC	CG7149	CG7149-PC	20261	263	228	1372	1520	368	421	1552	2331	409	274	1636	1885	302	411	1274	1842	287	317	1408	1766	389	344	1492	1464	282	291	1413	1926	408	259	1277	1532	461	288	1603	1898	465	345	1902
CCG000264.1	LOC117901594	LOC6505494	LOC108015232	LOC6731394	FBgn0286198	FBpp0079118	CG7144-PA	LKRSDH	LKRSDH-PA	27805	137	269	380	230	533	764	1410	610	448	1006	990	1186	323	1018	655	423	319	751	462	518	243	561	775	336	309	320	366	547	248	396	853	342	390	293	1485	547	342	385	1399
CCG000265.1	LOC117901597	LOC6505493	LOC108015241	LOC6731395	FBgn0031950	FBpp0079116	CG14536-PA	Herp	Herp-PA	5017	1420	1866	1183	1499	1558	3010	1306	1438	701	2343	1269	1422	1596	4438	1301	1732	1561	3091	1432	1486	1922	3342	1746	1447	1512	2574	1189	1915	1220	3019	1187	1521	1952	2621	1496	1613	1736	2499	1386
CCG000267.1	LOC117901593	LOC6505490	LOC108015212	LOC6731397	FBgn0031952	FBpp0079115	CG7134-PA	Cdc14	Cdc14-PA	4979	829	4749	1161	1968	1082	5336	1110	2029	1001	5037	1583	1774	806	7605	1295	2565	922	6888	1228	1877	1119	4741	1415	1604	1032	6244	1394	2139	718	6052	1743	2050	942	5461	1405	1610	910	7529	1097
CCG000268.1	LOC117902680	LOC6504480	LOC108019063	LOC6731398	FBgn0261800	FBpp0079114	CG7123-PB	LanB1	LanB1-PB	4963	2754	692	1914	1996	2618	1490	1780	1942	2343	901	1743	1419	2367	1921	1309	1749	2493	984	1500	1391	3395	864	1499	1070	3521	1202	1469	1756	2360	996	1098	959	2491	953	1420	869	2195	1029	883
CCG000269.1	LOC117902587	LOC6504491	LOC108019064	LOC6731399	FBgn0027515	FBpp0303678	CG7115-PE	CG7115	CG7115-PE	20837	1844	1452	1016	1526	2043	1791	958	1347	1451	1403	1151	1337	1696	2018	990	1488	2055	1491	1001	1283	1691	1834	983	1001	1597	1626	1035	1513	1029	1287	769	1017	1935	1269	1275	1338	2002	1459	1068
CCG000270.1	LOC117902588	LOC6505489	LOC108019065	LOC6731400	FBgn0020618	FBpp0079187	CG7111-PA	Rack1	Rack1-PA	64	43821	14442	14580	14299	54986	17365	24270	15575	27089	16734	26530	15576	42854	23130	20626	17136	47664	13418	20450	14051	57544	17235	23297	13146	49695	14591	21455	18914	45279	15511	24429	15235	63326	16894	21958	12698	46944	14628	23646
CCG000271.2	LOC117901397	LOC6503556	LOC108014653	LOC6732546	FBgn0051812	FBpp0288501	CG31812-PB	Tsen2	Tsen2-PB	5768	104	59	53	71	117	64	57	105	86	59	71	63	58	75	69	62	64	49	45	56	73	56	41	52	76	35	55	54	44	35	47	52	103	30	51	64	88	28	54
CCG000272.2	LOC117900160	LOC6506995	LOC108014616	LOC6732544	FBgn0027779	FBpp0080495	CG17332-PB	VhaSFD	VhaSFD-PB	28811	5048	4848	4707	6428	6703	7043	5311	7167	7012	6317	5768	6177	6005	8821	4770	7401	6575	6385	5047	6385	6572	6534	5440	5256	6120	6164	4823	7267	6050	5964	5325	7402	6691	5689	5556	6023	6452	6576	5348
CCG000276.1	LOC117900547	LOC6497383	LOC108005246	LOC6732948	FBgn0032864	FBpp0305186	CG2493-PB	CG2493	CG2493-PB	28972	1828	617	1805	1996	3028	1785	2782	2437	1255	1780	3608	3320	2330	1587	1930	1907	3055	1197	2613	2826	2620	1144	2973	2733	2712	1108	3110	3300	2056	948	2167	2200	3513	1054	3552	3286	2903	1758	2902
CCG000277.1	LOC117900552	LOC6498148	LOC108011035	LOC6732006	FBgn0032376	FBpp0079849	CG14936-PA	Tsp33B	Tsp33B-PA	22225	0	598	0	3	0	533	0	0	0	508	0	0	0	760	0	0	0	668	0	0	0	566	0	4	0	647	0	0	0	634	0	1	0	439	0	0	1	437	0
CCG000279.1	LOC117901338	LOC6497391	LOC108021626	LOC6732003	FBgn0032373	FBpp0079839	CG12602-PA	Vha100-5	Vha100-5-PA	5454	1078	904	0	1	2131	1743	0	0	1890	1059	1	2	1266	1648	1	0	1128	1312	2	1	1221	1296	0	0	1399	1045	0	0	1769	1456	1	1	2140	1257	2	3	1362	1678	0
CCG000280.1	LOC117901436	LOC6497389	LOC108009770	LOC6731999	FBgn0032371	FBpp0309457	CG4983-PB	CG4983	CG4983-PB	13927	0	4029	0	0	0	4386	0	0	0	4109	0	0	0	6082	0	0	0	5288	0	0	0	4236	0	8	0	5054	0	0	0	5573	0	0	1	3338	0	3	0	3847	0
CCG000282.1	LOC117901435	LOC6498150	LOC108008344	LOC6731997	FBgn0032369	FBpp0079851	CG6614-PA	CG6614	CG6614-PA	22181	0	577	0	0	0	849	0	0	0	548	0	0	0	1117	0	1	0	733	0	0	0	617	0	0	0	846	0	1	0	942	2	1	2	742	0	2	0	934	0
CCG000283.1	LOC117901102	LOC26514736	LOC108020970	LOC27206553	FBgn0015400	FBpp0079836	CG4977-PA	kek2	kek2-PA	20334	15	34	324	780	9	40	290	530	13	27	283	249	14	72	396	873	12	19	338	409	9	39	414	415	21	54	342	655	7	57	583	674	16	26	395	332	7	46	219
CCG000284.1	LOC117900506	LOC6498152	LOC108006484	LOC6731991	FBgn0051706	FBpp0307612	CG31706-PB	CG31706	CG31706-PB	22221	49	102	2030	3375	30	191	2752	3550	62	148	3016	3339	51	288	2904	3953	32	152	2145	3081	80	201	2237	3309	73	212	2437	4594	64	162	2674	4548	71	199	3049	3525	58	114	1693
CCG000285.1	LOC117900505	LOC6498153	LOC108021402	LOC6731990	FBgn0028490	FBpp0302839	CG31705-PD	CG31705	CG31705-PD	13141	2977	3852	11149	15031	4828	8933	18179	22185	1692	4468	14657	13866	3404	10018	13299	16725	3060	5047	10066	10706	3926	5959	15292	14374	4662	6484	12085	17101	3000	5102	11711	15400	5845	6282	16623	13877	4294	6304	12039
CCG000288.2	LOC117901523	LOC6497468	LOC108006130	LOC6732736	FBgn0032727	FBpp0080731	CG10623-PA	Bhmt	Bhmt-PA	29103	1457	1078	297	419	1971	1284	384	476	2025	1218	459	456	1443	1522	388	421	1603	1229	373	508	2063	1498	438	458	2059	1416	469	580	1541	1186	349	426	2469	1757	434	538	1983	1327	344
CCG000289.1	LOC117900059	LOC6497467	LOC108018477	LOC6732737	FBgn0015772	FBpp0309286	CG10637-PD	Nak	Nak-PD	5841	1917	850	1605	3253	2283	1822	1842	3340	1774	1052	2216	2156	1929	2340	2201	4004	2004	1415	1953	2781	1835	1120	2206	2512	1854	1800	1977	3379	1537	1419	2665	2958	1699	949	1933	2241	1819	1296	1456
CCG000290.1	LOC117900419	LOC6498071	LOC108021218	LOC6732739	FBgn0032728	FBpp0080677	CG18398-PA	Tango6	Tango6-PA	5854	566	139	278	402	769	210	324	534	648	153	310	383	637	245	345	396	664	176	329	329	662	145	425	400	491	142	292	401	471	180	259	331	590	176	283	298	530	144	243
CCG000291.1	LOC117900421	LOC6497466	LOC108021219	LOC6732740	FBgn0032729	FBpp0309285	CG10639-PC	L2HGDH	L2HGDH-PC	22486	909	1839	825	996	1141	2480	1104	1100	1308	1818	1110	990	1171	2917	1240	1315	908	2055	1084	1020	988	1948	1031	900	1068	2061	1250	1564	915	1952	1195	1414	1128	1934	1227	1323	848	1355	880
CCG000292.1	LOC117900117	LOC6498072	LOC108006198	LOC6732741	FBgn0032730	FBpp0309278	CG10431-PB	CG10431	CG10431-PB	5860	127	156	40	56	164	196	41	43	80	156	46	38	127	208	42	44	209	243	36	34	144	147	28	40	105	206	34	44	85	324	49	51	136	86	60	48	184	185	60
CCG000293.1	LOC117900121	LOC6497465	LOC108021290	LOC6732742	FBgn0032731	FBpp0080727	CG10641-PA	Swip-1	Swip-1-PA	5909	727	306	624	1218	816	515	732	1259	175	449	1001	1198	707	728	705	1174	865	446	931	1128	706	459	1028	998	800	519	738	1475	468	373	1107	1522	1420	460	1348	1381	982	439	722
CCG000294.1	LOC117900122	LOC6498073	LOC108007680	LOC6732743	FBgn0032732	FBpp0080679	CG15168-PA	EMC5	EMC5-PA	27887	549	348	253	363	677	313	304	374	453	329	296	351	556	449	325	316	707	320	340	293	627	419	331	372	550	277	297	324	521	356	219	331	736	418	287	356	548	306	224
CCG000295.1	LOC117900118	LOC6497464	LOC108007669	LOC6732744	FBgn0032733	FBpp0080726	CG15170-PA	CG15170	CG15170-PA	29074	100	81	18	42	194	110	11	20	114	82	3	20	134	173	3	22	129	115	6	6	76	65	9	8	168	115	11	14	311	149	11	8	125	153	10	17	173	217	6
CCG000297.1	LOC117901366	LOC6497463	LOC108007181	LOC6732747	FBgn0046302	FBpp0080725	CG10650-PA	CG10650	CG10650-PA	29089	2131	2248	119	127	3265	2969	49	77	4009	2875	175	111	2320	4624	69	81	1648	3073	48	48	1724	2611	41	59	2258	2313	97	184	2986	2602	46	54	5359	5281	37	31	2357	3174	28
CCG000299.1	LOC117901608	LOC6497461	LOC108006252	LOC6731484	FBgn0032025	FBpp0079226	CG7778-PA	CG7778	CG7778-PA	14622	906	1763	2473	1942	1280	3280	2990	3090	1455	2735	3294	4053	910	2892	1293	1666	951	2523	2184	2635	1410	2691	2248	1934	1314	2270	2638	3076	1147	2032	1177	1227	1693	1667	1611	1779	1099	1712	1325
CCG000300.2	LOC117900418	LOC6497460	LOC108010550	LOC6731483	FBgn0032024	FBpp0079225	CG14273-PA	CG14273	CG14273-PA	14460	9	28	2	16	10	30	5	7	13	22	11	4	24	48	7	15	1	18	4	12	7	22	2	1	9	17	7	11	9	15	0	1	21	27	7	10	31	35	6
CCG000301.1	LOC117900356	LOC6497459	LOC108008228	LOC6731482	FBgn0032023	FBpp0079224	CG14274-PA	witty	witty-PA	22118	2	28	361	565	17	27	291	507	7	35	565	614	12	42	421	620	9	22	371	505	17	19	407	475	19	27	467	722	9	33	591	827	15	34	405	365	6	17	350
CCG000303.1	LOC117900358	LOC6497457	LOC108006299	LOC6731481	FBgn0032022	FBpp0079223	CG14275-PB	CG14275	CG14275-PB	20294	321	410	1205	1418	393	841	1083	1682	484	657	2009	2434	456	1164	1504	2215	317	783	1505	1913	492	771	1745	1653	747	1053	2149	2962	444	668	1221	1792	360	660	1895	2055	448	839	1803
CCG000304.1	LOC117900357	LOC6498076	LOC108021607	LOC6731480	FBgn0032021	FBpp0079229	CG7781-PA	CG7781	CG7781-PA	4095	206	374	1732	2896	142	473	1690	3112	240	386	2207	2536	255	876	2257	3713	163	429	1808	2610	280	517	1920	2287	303	427	1645	2663	189	426	2005	2750	217	358	2045	2575	313	378	1625
CCG000305.1	LOC117900359	LOC6497456	LOC108009943	LOC6731479	FBgn0032020	FBpp0079221	CG7787-PA	strat	strat-PA	5175	459	146	133	221	389	97	124	150	122	95	131	135	347	157	124	172	477	171	154	178	384	184	137	207	328	112	106	132	282	181	147	154	357	181	111	126	267	134	140
CCG000306.1	LOC117902787	LOC6498077	LOC108020987	LOC6731478	FBgn0262598	FBpp0290393	CG7795-PD	mtsh	mtsh-PD	29059	8	616	18	36	2	756	3	3	0	628	18	17	2	1025	7	13	4	726	14	29	3	665	11	10	12	679	26	43	9	977	21	17	5	2025	10	19	4	2389	41
CCG000307.1	LOC117902782	LOC6497455	LOC108020986	LOC6731477	FBgn0032018	FBpp0079220	CG7806-PA	CG7806	CG7806-PA	29050	1544	960	945	1438	1482	1191	759	1312	1429	1250	1014	1024	1401	2128	1105	1442	1397	1342	960	1203	1438	1212	1199	1157	1463	1387	1149	1482	1119	1205	1102	1263	1676	1047	1900	1692	1668	1292	1381
CCG000308.1	LOC117902796	LOC6498078	LOC108005421	LOC6731476	FBgn0032017	FBpp0079232	CG7810-PA	CG7810	CG7810-PA	22094	220	182	112	191	308	226	180	214	188	134	157	143	253	247	187	194	291	262	165	214	221	187	197	182	170	215	186	225	201	206	152	185	315	181	181	217	148	190	162
CCG000309.1	LOC117902795	LOC6497454	LOC108005417	LOC6731475	FBgn0032016	FBpp0079219	CG7818-PA	Mettl14	Mettl14-PA	20263	451	140	137	189	633	156	144	166	434	138	168	161	416	218	115	135	595	171	133	122	474	165	156	107	387	157	119	156	310	133	132	148	660	154	152	124	525	150	122
CCG000310.1	LOC117902801	LOC6498079	LOC108021245	LOC6731474	FBgn0032015	FBpp0079233	CG7830-PA	Ostgamma	Ostgamma-PA	5140	1970	1431	1222	1091	3041	2202	1485	1339	2166	1737	1487	1098	1789	2625	1132	1154	2122	1935	1378	1036	2213	1763	1276	930	1767	1479	1129	1244	1781	1398	971	780	2748	2564	1199	1097	2211	2180	1211
CCG000311.1	LOC117902804	LOC6497453	LOC108021252	LOC6731473	FBgn0032014	FBpp0079218	CG7840-PA	CG7840	CG7840-PA	22099	3120	221	129	139	3962	276	215	157	3007	260	154	169	3188	363	155	157	3872	305	184	183	3343	324	159	145	2701	228	178	159	2296	273	175	140	5015	208	165	172	3870	177	195
CCG000312.1	LOC117902793	LOC6497452	LOC108007981	LOC6731472	FBgn0032013	FBpp0302967	CG7851-PC	Scgalpha	Scgalpha-PC	5121	26	79	479	902	18	70	565	1124	69	63	646	639	20	95	544	842	31	66	670	923	57	80	590	774	41	60	574	848	36	76	622	777	23	83	682	806	13	56	536
CCG000313.1	LOC117902802	LOC6498080	LOC108006853	LOC6731471	FBgn0261020	FBpp0079234	CG7870-PA	wol	wol-PA	5142	800	596	366	530	1026	804	479	490	805	637	426	454	816	1046	442	466	921	736	410	483	982	779	400	326	704	645	425	585	764	465	460	435	1174	786	506	463	969	706	445
CCG000314.1	LOC117902789	LOC6498081	LOC108019439	LOC6731469	FBgn0003502	FBpp0111749	CG8049-PE	Btk	Btk-PE	22057	2309	368	564	806	2770	723	717	824	1509	498	682	595	2028	999	556	791	2647	665	664	719	1863	551	735	555	1908	733	704	922	1359	632	688	703	2308	501	792	554	2815	754	658
CCG000315.1	LOC117902783	LOC6498082	LOC108019968	LOC6731467	FBgn0032010	FBpp0304636	CG8086-PI	CG8086	CG8086-PI	29048	685	2865	3261	5192	604	3803	3058	3998	668	2734	3197	2966	741	4197	2952	4911	656	3044	2325	3181	1191	3382	3777	3335	1379	4143	4034	5679	741	2903	2637	3034	1162	2607	3876	3794	1356	3331	3416
CCG000316.1	LOC117902815	LOC6497451	LOC108009894	LOC6731466	FBgn0032008	FBpp0079216	CG14277-PA	CG14277	CG14277-PA	22129	43	210	1916	2294	27	265	2757	3471	19	186	1853	1611	42	225	2291	3212	28	207	1494	1962	65	269	1087	1059	77	210	2736	5396	30	82	2072	3381	78	251	3151	3967	96	245	4092
CCG000317.1	LOC117902779	LOC6498083	LOC108019753	LOC6731463	FBgn0032006	FBpp0291358	CG8222-PJ	Pvr	Pvr-PJ	5078	1139	1549	1933	2598	1305	2744	2356	3205	1443	1997	2878	2735	1161	3704	1738	2874	1241	2338	2094	2479	1735	2164	2396	2234	1814	2500	2099	3148	1347	2244	2514	3040	1696	1404	2468	2379	1551	2165	2003
CCG000318.2	LOC117900426	LOC6506052	LOC108021496	LOC6740776	FBgn0005616	FBpp0077260	CG3241-PA	msl-2	msl-2-PA	12684	65	266	235	821	135	548	284	1000	126	321	278	610	95	582	278	917	115	358	338	771	131	417	291	606	98	371	168	876	106	406	351	862	64	172	255	397	74	263	214
CCG000319.1	LOC117900433	LOC6506056	LOC108021151	LOC6730868	FBgn0031538	FBpp0077261	CG3246-PA	CG3246	CG3246-PA	4585	491	835	2179	1879	970	2017	3881	2940	452	1267	2955	2836	928	2421	3131	2409	855	1465	3351	3085	844	2130	4259	3954	979	1015	2750	3062	940	1194	3201	2702	1232	1892	3513	2672	1351	2393	4489
CCG000320.1	LOC117900427	LOC6504265	LOC108021150	LOC6730867	FBgn0266670	FBpp0077208	CG8843-PA	Sec5	Sec5-PA	4556	1019	586	546	767	1285	689	601	702	1156	537	695	688	950	1058	756	971	1285	617	583	811	1168	686	726	658	1201	815	868	1231	867	570	615	794	1468	481	735	655	997	580	671
CCG000321.1	LOC117900428	LOC6506059	LOC108021337	LOC6730866	FBgn0031536	FBpp0077262	CG3248-PA	Cog3	Cog3-PA	21923	832	412	449	663	1105	700	532	712	597	448	611	574	752	775	500	750	912	576	567	601	794	540	632	559	752	538	546	710	683	533	604	719	857	476	573	603	876	550	510
CCG000322.1	LOC117900436	LOC6504261	LOC108021339	LOC6730865	FBgn0031535	FBpp0111932	CG12795-PB	CG12795	CG12795-PB	4605	1209	524	288	346	1261	567	282	427	537	587	328	459	1045	824	281	490	1262	586	280	358	998	634	416	412	840	580	321	440	550	825	269	481	1429	590	379	396	1239	558	675
CCG000323.1	LOC117900432	LOC6504256	LOC108005438	LOC6730864	FBgn0031534	FBpp0077206	CG2774-PA	Snx1	Snx1-PA	4580	1356	982	843	1074	1807	1477	929	1142	1414	1280	1065	1001	1418	2061	849	1114	1385	1289	861	938	1839	1338	1144	1157	1739	1407	980	1312	1474	1396	891	1040	1779	979	952	843	1751	1151	871
CCG000324.1	LOC117900437	LOC6506071	LOC108021173	LOC27207283	FBgn0015797	FBpp0079943	CG6601-PA	Rab6	Rab6-PA	27865	1113	433	388	569	1392	697	497	570	387	592	589	472	1048	1064	435	673	1192	629	526	532	1282	773	590	533	1038	634	489	818	968	578	505	684	1666	940	738	615	1288	775	604
CCG000325.1	LOC117900429	LOC6504241	LOC108021394	LOC6732064	FBgn0027081	FBpp0079914	CG5353-PA	ThrRS	ThrRS-PA	5457	7017	1412	1393	2116	7212	1764	1869	2425	6135	1457	2015	1699	6219	2298	1709	2250	7395	1582	1597	1686	7607	1879	2041	1975	5785	1517	1673	2805	5054	1283	1832	2544	10358	2134	2666	2640	7527	1679	2325
CCG000326.1	LOC117901749	LOC6498571	LOC108021383	LOC6731787	FBgn0032222	FBpp0079582	CG5037-PA	Cox10	Cox10-PA	5378	1812	2104	1356	1788	2293	2241	1675	1983	2361	2584	1741	1551	1950	2890	1481	1854	2209	2291	1452	1772	2790	2883	1593	1629	2370	2297	1466	1956	2038	1870	1044	1622	2513	1892	1298	1316	2486	2236	1873
CCG000327.1	LOC117900747	LOC6498585	LOC108020888	LOC6731811	FBgn0051716	FBpp0304028	CG31716-PK	Cnot4	Cnot4-PK	12655	4269	2609	3582	5028	5386	3786	3391	5216	3235	3156	4099	4088	4348	4772	3641	5509	5430	3365	3443	4738	4390	3016	3576	4056	3744	3497	3656	5161	3211	3385	3365	4588	4416	3870	3677	3912	4585	4648	3053
CCG000328.1	LOC117902463	LOC6496939	LOC108021425	LOC6731785	FBgn0011703	FBpp0079648	CG5371-PA	RnrL	RnrL-PA	5347	7361	99	148	129	9307	124	151	153	5718	96	157	129	9880	97	65	93	10985	88	157	97	7389	65	135	105	6213	78	129	161	5528	71	90	71	8604	114	98	125	6778	133	159
CCG000330.1	LOC117901042	LOC6498433	LOC108020969	LOC6732828	FBgn0032797	FBpp0291317	CG10186-PG	Hasp	Hasp-PG	5949	239	846	10644	21998	235	1579	11372	22690	136	854	11460	12292	391	2214	11970	24702	256	1215	11168	17579	426	1108	10872	14858	441	1241	10392	21736	387	1254	13859	21658	424	1303	16587	19389	571	1170	9972
CCG000331.1	LOC117900393	LOC6497071	LOC108016843	LOC6732830	FBgn0032798	FBpp0310329	CG10132-PB	CG10132	CG10132-PB	2132	102	252	1085	2343	131	466	1291	2381	199	319	1377	1209	157	612	1358	2465	110	373	1159	1619	257	376	1232	1283	252	403	1096	2242	226	319	1617	1860	293	309	1499	1620	219	371	875
CCG000332.1	LOC117902625	LOC6497198	LOC108021406	LOC6731523	FBgn0026718	FBpp0309216	CG17608-PD	Agpat2	Agpat2-PD	20276	964	948	376	581	1036	1097	516	587	1262	856	562	441	1174	1902	580	597	827	1205	284	441	989	1123	783	594	1119	1250	612	992	742	1103	391	501	1277	1779	613	413	1015	1319	440
CCG000333.1	LOC117902620	LOC6498336	LOC108006760	LOC6731524	FBgn0285971	FBpp0304330	CG9233-PB	prg	prg-PB	13254	656	54	128	161	767	146	146	165	487	103	166	160	594	150	190	136	813	112	162	104	574	108	175	130	499	131	124	200	390	99	156	127	515	94	169	114	460	65	152
CCG000334.1	LOC117902619	LOC6498338	LOC108021600	LOC6731528	FBgn0262029	FBpp0292925	CG42840-PE	dachs	dachs-PE	29049	60	41	66	122	21	61	135	235	49	63	54	64	20	98	119	246	30	63	45	85	37	96	58	30	70	123	43	94	26	63	26	27	47	19	15	9	31	24	37
CCG000336.1	LOC117901333	LOC6497196	LOC108021020	LOC6731531	FBgn0032048	FBpp0079308	CG13094-PC	Dh31	Dh31-PC	2769	30	87	291	762	35	128	329	749	34	90	313	401	24	156	417	752	27	118	362	611	35	99	335	576	54	91	359	825	32	64	464	722	43	112	430	553	47	125	260
CCG000337.1	LOC117900409	LOC6497194	LOC108021382	LOC6731532	FBgn0032050	FBpp0310071	CG13096-PB	CG13096	CG13096-PB	5096	3050	481	254	272	3796	649	283	305	1902	465	440	240	2823	802	283	194	3760	527	328	142	4403	596	342	232	3135	578	327	263	2185	771	420	118	4208	617	456	317	3233	524	544
CCG000338.1	LOC117900410	LOC6497193	LOC108005258	LOC6731533	FBgn0032051	FBpp0079305	CG13097-PA	CG13097	CG13097-PA	22066	1690	190	195	237	2009	261	207	262	942	207	248	196	1600	307	209	220	1770	227	204	190	1860	215	230	192	1477	185	194	269	1021	218	264	200	1463	163	171	167	1439	239	322
CCG000339.1	LOC117900265	LOC6498340	LOC108005569	LOC6731534	FBgn0032052	FBpp0079294	CG13089-PA	PIG-U	PIG-U-PA	5125	1073	432	311	410	1309	442	392	445	1143	481	347	407	1047	685	300	419	1197	494	323	343	1176	541	275	357	939	425	342	522	798	525	294	413	1370	552	358	446	1087	423	289
CCG000340.1	LOC117900271	LOC6497192	LOC108005578	LOC6731535	FBgn0032053	FBpp0079304	CG13098-PA	mRpL51	mRpL51-PA	22128	493	372	195	255	616	379	215	274	432	360	235	219	486	481	245	279	550	418	218	254	647	385	230	209	495	343	244	321	590	519	275	339	636	267	252	305	435	247	290
CCG000341.1	LOC117900741	LOC6498653	LOC108010532	LOC27206749	FBgn0039958	FBpp0311162	CG12567-PG	CG12567	CG12567-PG	33533	1382	429	708	1051	1812	548	588	929	1459	469	824	784	994	831	697	819	1332	654	836	877	1434	533	769	775	1249	565	734	910	941	466	1070	806	1364	689	777	1046	1346	638	586
CCG000342.1	LOC117900655	LOC6505410	LOC108015837	LOC6733130	FBgn0032987	FBpp0311640	CG12775-PC	RpL21	RpL21-PC	26408	22764	9012	10505	11276	25318	12648	17461	13064	28017	10859	18324	13514	23983	13390	16694	12638	28012	9205	13438	11590	32354	11831	14248	12107	28442	9547	14835	14460	29853	8474	18040	14872	36804	10246	13723	10419	23672	7708	15142
CCG000344.1	LOC117902190	LOC26514146	LOC108006140	LOC6727091	FBgn0037504	FBpp0081082	CG1142-PA	CG1142	CG1142-PA	34123	619	180	162	194	726	209	193	246	313	154	242	179	459	243	158	165	545	211	204	195	676	175	192	169	615	198	197	220	551	221	214	213	772	424	206	207	720	230	237
CCG000345.1	LOC117902189	LOC6505391	LOC108015861	LOC6733131	FBgn0032986	FBpp0306285	CG3262-PE	Nubpl	Nubpl-PE	6124	1237	1000	782	1022	1384	1137	851	1018	1418	969	937	907	1106	1420	856	1084	1304	1039	914	991	1156	1128	956	957	1248	1104	857	1160	1114	865	951	765	1200	646	771	802	1135	525	640
CCG000346.1	LOC117902186	LOC26515529	LOC108006066	LOC6739541	FBgn0040009	FBpp0291581	CG17490-PE	CG17490	CG17490-PE	34012	985	157	261	322	1045	271	397	463	879	184	449	361	733	317	311	406	1008	208	374	329	890	200	325	376	705	189	311	343	628	210	390	354	734	105	59	95	716	95	77
CCG000347.1	LOC117902188	LOC6505413	LOC108014216	LOC27209015	FBgn0064225	FBpp0110424	CG17489-PB	RpL5	RpL5-PB	33581	59255	23604	30712	28969	74991	29738	49338	34541	110039	26111	47717	38464	61121	34503	43439	35233	68617	21287	36824	29757	81999	27719	38108	30629	69894	22099	38737	35310	69595	21859	38463	32534	88580	29440	37930	34683	59939	22580	39724
CCG000348.1	LOC117902183	LOC6505388	LOC108010874	LOC27206663	FBgn0002566	FBpp0305699	CG18028-PE	lt	lt-PE	33993	1502	1195	1538	1854	1861	1680	1487	2199	2434	1336	1724	1905	1675	1988	1493	2054	1910	1308	1715	1921	1624	1455	1413	1608	1569	1350	1607	1883	1292	1213	1263	1498	2319	1579	1595	2221	1968	1713	1565
CCG000351.1	LOC117901862	LOC6498703	LOC108014509	LOC6739549	FBgn0086683	FBpp0110561	CG17540-PA	Spf45	Spf45-PA	34463	1242	485	564	643	1598	611	616	698	746	436	710	624	1282	756	588	596	1492	480	609	609	1240	559	562	558	1076	538	634	645	852	518	583	537	927	462	489	625	940	721	544
CCG000352.1	LOC117901860	LOC6505390	LOC108006267	LOC6733160	FBgn0027507	FBpp0304298	CG1344-PB	CG1344	CG1344-PB	34435	1841	434	649	853	1805	559	591	786	1785	457	710	674	1450	650	476	704	1928	530	601	687	1636	511	596	598	1546	512	628	718	1245	464	765	636	1803	742	918	1082	1764	709	986
CCG000354.1	LOC117901859	LOC6505409	LOC108017362	LOC6733161	FBgn0033029	FBpp0085398	CG8426-PA	Not3	Not3-PA	33425	3409	1051	2151	2797	4659	1853	2222	3368	3018	1265	2605	2511	3546	2314	2024	3243	4512	1499	2426	2686	3854	1424	2204	2338	3000	1346	2235	2768	2831	1492	2181	2224	3887	959	1819	2108	4030	1178	1920
CCG000355.1	LOC117901864	LOC6505393	LOC108014739	LOC6733162	FBgn0033031	FBpp0085372	CG8245-PA	CG8245	CG8245-PA	34818	34	1150	1265	1985	55	1256	1122	2114	31	1098	1181	1422	31	1712	1350	2100	35	1431	1112	1793	69	1019	1136	1514	67	1427	1204	2012	54	1701	1337	1725	46	2319	1260	1786	43	2131	1086
CCG000356.1	LOC117901215	LOC6497679	LOC108015982	LOC6730401	FBgn0031217	FBpp0077763	CG11377-PA	Creld	Creld-PA	29232	1173	394	438	582	1404	672	512	572	705	425	580	548	1120	714	408	543	1287	495	445	527	1273	573	549	514	1019	402	482	791	794	404	556	564	1462	474	488	548	1196	467	409
CCG000364.1	LOC117901747	LOC6505400	LOC108005650	LOC6739542	FBgn0040010	FBpp0304878	CG17493-PD	CG17493	CG17493-PD	36367	1114	279	551	900	1391	377	493	757	445	451	627	603	1080	545	592	846	1340	393	501	664	1033	384	580	618	858	328	550	867	864	357	665	853	1180	487	636	881	1163	374	632
CCG000368.1	LOC117900385	LOC6502333	LOC108005942	LOC6733132	FBgn0259683	FBpp0307914	CG42352-PF	Ir40a	Ir40a-PF	34429	9	4	46	75	19	7	17	50	20	3	46	38	11	14	33	58	6	8	38	17	25	21	33	32	16	17	40	59	25	160	75	69	10	6	25	34	4	1	23
CCG000369.1	LOC117902446	LOC6496696	LOC108013745	LOC6733124	FBgn0032979	FBpp0099821	CG1832-PB	Clamp	Clamp-PB	6091	2059	979	1119	1627	2511	1470	1225	1836	1472	1106	1374	1285	1936	1690	1243	1924	2319	1304	1270	1476	1978	1155	1232	1249	1536	1131	1193	1645	1581	1436	1262	1395	2289	826	1405	1444	2187	927	1202
CCG000372.1	LOC117902451	LOC26515279	LOC108005408	LOC27207125	FBgn0083973	FBpp0110247	CG34137-PA	dunk	dunk-PA	34517	1	0	5	10	45	13	11	25	26	3	16	6	2	6	2	15	5	8	8	14	12	14	10	17	3	3	8	9	78	6	12	10	1	5	3	0	4	16	0
CCG000374.1	LOC117902448	LOC6498195	LOC108016294	LOC6733121	FBgn0025674	FBpp0085295	CG15218-PA	CycK	CycK-PA	31921	2023	550	567	891	2432	770	768	1073	1336	607	895	811	1756	871	716	1084	2445	769	799	1026	2270	745	812	813	1689	587	676	969	1245	750	782	949	1877	576	850	883	1447	532	674
CCG000380.1	LOC117902447	LOC6497344	LOC108019361	LOC6731210	FBgn0263278	FBpp0078887	CG9523-PA	Fic	Fic-PA	4883	833	476	369	408	880	822	431	484	467	559	409	376	820	894	430	517	919	678	402	418	927	711	470	429	748	502	395	549	562	500	427	430	548	591	331	301	549	680	408
CCG000385.1	LOC117900470	LOC6497342	LOC108017642	LOC6731205	FBgn0031808	FBpp0078885	CG9507-PA	Nepl5	Nepl5-PA	4865	35	65	610	1159	23	97	809	1338	35	120	1202	1171	69	330	1465	2044	42	110	984	1484	71	136	972	1453	132	227	1202	1912	58	150	1094	1881	104	164	1103	1402	44	142	521
CCG000387.1	LOC117900687	LOC6497341	LOC108007728	LOC6731203	FBgn0043854	FBpp0288720	CG9506-PB	slam	slam-PB	21921	817	5	34	37	1316	36	32	25	762	26	53	42	720	29	29	12	756	20	44	13	771	8	41	33	625	26	28	52	713	15	35	51	859	76	141	183	1266	71	153
CCG000388.1	LOC117900251	LOC6497339	LOC108007721	LOC6731196	FBgn0015623	FBpp0078880	CG11567-PA	Cpr	Cpr-PA	4866	12048	21522	6641	9289	9749	31905	5016	5880	7896	27748	6686	7550	10807	34971	5183	6857	10777	25813	5056	5892	13847	30492	8991	9202	15250	29716	5074	8955	10256	30293	4937	5839	20247	32846	10189	8615	14375	28544	6784
CCG000389.1	LOC117902492	LOC6498206	LOC108008003	LOC6731195	FBgn0031799	FBpp0078914	CG9493-PA	Pez	Pez-PA	4848	1754	303	626	764	1883	538	470	597	1073	390	661	581	1464	668	496	704	1798	414	459	553	1439	456	565	617	1286	550	477	817	965	506	479	682	1741	324	593	541	1943	488	508
CCG000390.1	LOC117902491	LOC6497338	LOC108011883	LOC6731194	FBgn0265778	FBpp0078879	CG9491-PA	PDZ-GEF	PDZ-GEF-PA	4846	1926	1232	1113	1907	2065	1970	1163	1902	1583	1187	1487	1260	1776	2583	1206	2252	2089	1972	1081	1535	1702	1640	1330	1293	1570	1958	1216	1920	1272	1924	1820	1463	1777	1054	1214	1225	2331	1577	802
CCG000392.1	LOC117902357	LOC6498207	LOC108015712	LOC6731188	FBgn0031792	FBpp0078915	CG13983-PA	CG13983	CG13983-PA	20279	1	0	0	0	0	1	0	0	0	0	0	2	0	2	0	0	1	1	0	0	0	0	0	0	1	0	0	0	0	0	1	0	0	2	0	3	0	0	0
CCG000393.1	LOC117890151	LOC6507265	LOC108008882	LOC6732889	FBgn0032839	FBpp0080882	CG10659-PA	AANATL3	AANATL3-PA	2194	214	383	0	1	522	2647	0	1	201	500	0	0	280	615	0	0	316	923	0	0	480	917	0	3	529	461	2	10	113	275	0	0	2222	2938	43	24	729	1497	0
CCG000400.1	LOC117902359	LOC6497335	LOC108010497	LOC6731187	FBgn0031791	FBpp0309152	CG9486-PB	AANATL2	AANATL2-PB	2190	48	67	55	104	17	61	178	177	7	79	203	141	27	48	116	122	74	80	135	124	21	51	95	108	26	24	47	81	35	54	218	252	204	290	227	227	167	353	125
CCG000406.1	LOC117902352	LOC6497333	LOC108006920	LOC6731185	FBgn0085409	FBpp0303014	CG34380-PD	smal	smal-PD	34417	55	80	429	1047	47	197	551	1029	39	67	628	577	82	290	603	1242	87	161	503	842	103	136	584	698	122	178	574	1194	65	131	843	851	125	66	570	507	71	93	345
CCG000410.1	LOC117901728	LOC6498208	LOC108007729	LOC6731178	FBgn0031784	FBpp0078832	CG9222-PA	CG9222	CG9222-PA	4909	0	1908	0	0	8	1733	0	0	9	1085	0	0	0	2508	0	0	0	2274	0	0	0	1746	0	2	0	2119	0	0	2	2066	0	1	0	1696	1	0	0	1626	0
CCG000411.2	LOC117901715	LOC6498210	LOC108016099	LOC27207128	FBgn0261697	FBpp0292198	CG42731-PA	tctn	tctn-PA	4869	4	293	37	71	0	182	29	47	0	83	25	12	1	328	42	77	4	222	42	34	7	280	12	11	5	360	49	46	2	365	29	28	10	243	34	36	1	173	36
CCG000412.1	LOC117901712	LOC6495890	LOC108011632	LOC6726701	FBgn0037254	FBpp0289224	CG14651-PB	sac	sac-PB	10242	1	664	0	0	0	587	0	0	0	576	0	0	0	1021	1	2	1	747	0	1	2	673	0	0	0	934	0	0	8	779	63	10	9	775	7	7	3	746	3
CCG000413.1	LOC117902647	LOC6498394	LOC108018304	LOC6731128	FBgn0043362	FBpp0078775	CG14001-PA	bchs	bchs-PA	4841	329	616	2338	3873	411	1192	2193	4107	533	617	2178	2218	500	1740	2491	5214	375	963	1824	2718	481	601	2860	3031	521	1131	1961	3358	563	827	3272	3084	491	546	2003	1778	693	1017	1513
CCG000414.1	LOC117901087	LOC6498395	LOC108013993	LOC6731130	FBgn0015381	FBpp0078776	CG9019-PA	dsf	dsf-PA	4862	0	15	7	17	0	76	11	22	0	35	13	14	0	18	13	21	0	14	4	9	0	5	14	7	1	20	14	30	0	2	7	16	1	0	16	16	2	65	13
CCG000415.1	LOC117902675	LOC6507945	LOC108016500	LOC6731131	FBgn0001128	FBpp0078777	CG9042-PB	Gpdh1	Gpdh1-PB	20267	13004	24249	16671	18950	12934	22206	18768	11382	8034	18648	11541	8951	12583	33215	14798	13911	14079	19084	16299	15096	13522	20643	12921	7698	14069	20405	11834	14414	9894	7716	7113	9305	12355	18137	8277	6878	10272	15770	7628
CCG000416.1	LOC117902674	LOC6498396	LOC108017525	LOC6731132	FBgn0031752	FBpp0305433	CG9044-PC	CG9044	CG9044-PC	4849	1289	1396	1786	2251	1648	2116	1997	2528	1731	1520	2099	1945	1354	3301	2054	2835	1325	1850	1925	2180	1523	1798	2254	2132	1684	2290	2156	2489	1511	2181	2559	2355	1792	1762	2389	2055	1701	2021	1822
CCG000417.1	LOC117900526	LOC6497123	LOC108017526	LOC6731133	FBgn0031753	FBpp0078781	CG13999-PA	CG13999	CG13999-PA	20286	4	103	127	173	1	230	185	277	0	184	179	203	2	168	129	214	1	162	112	136	5	150	137	156	2	97	99	184	10	272	235	326	9	39	198	229	17	18	120
CCG000418.1	LOC117901950	LOC6502419	LOC108014285	LOC6731134	FBgn0040949	FBpp0078871	CG13998-PA	CG13998	CG13998-PA	4945	23	1	0	0	45	2	0	0	10	1	0	0	24	4	0	0	23	3	0	0	29	5	0	0	16	0	0	0	60	1	0	0	25	1	0	0	27	1	0
CCG000419.1	LOC117901949	LOC6498397	LOC108014282	LOC6731135	FBgn0003980	FBpp0311564	CG9046-PB	Vm26Ab	Vm26Ab-PB	20886	23571	3	0	2	40853	1	4	4	5544	1	1	1	20101	2	0	0	20063	3	2	0	35283	8	0	1	13885	3	2	3	35180	4	15	0	50751	4	1	0	52591	1	0
CCG000422.1	LOC117901989	LOC6497121	LOC108011945	LOC6731137	FBgn0003979	FBpp0078869	CG9048-PA	Vm26Aa	Vm26Aa-PA	27881	42451	0	0	0	72285	0	0	0	17493	0	1	1	41075	0	1	0	31797	2	0	0	55636	1	0	0	24603	0	0	0	70147	2	11	0	71206	0	0	0	77388	1	4
CCG000423.1	LOC117901936	LOC6497120	LOC108019315	LOC6731138	FBgn0086265	FBpp0078868	CG9050-PA	psd	psd-PA	13772	2945	1	0	0	5575	0	4	1	1551	0	0	0	3079	1	3	2	2349	1	3	0	3590	2	2	0	1688	0	0	1	6316	2	2	1	4271	4	3	10	4714	1	2
CCG000428.1	LOC117901819	LOC6498399	LOC108020253	LOC6731140	FBgn0031757	FBpp0078803	CG9064-PA	Ucp4C	Ucp4C-PA	4910	7	988	0	0	15	798	0	0	0	940	0	0	6	1219	0	0	4	1436	0	0	4	976	0	7	4	1185	0	0	3	1105	0	3	5	1366	1	0	3	1406	0
CCG000430.1	LOC117902638	LOC6498401	LOC108020252	LOC6731143	FBgn0001942	FBpp0078808	CG9075-PB	eIF4A	eIF4A-PB	3636	37373	17651	19911	25382	47921	23289	25770	28911	50666	21927	33975	30961	38692	31997	25911	32612	45181	20664	27695	28829	49883	23513	26169	24687	43698	20494	25904	31074	43447	20649	28461	32312	57769	21019	25815	25485	39117	18652	23013
CCG000432.1	LOC117902113	LOC6497117	LOC108016098	LOC6731145	FBgn0031759	FBpp0297912	CG9088-PC	Kdm5	Kdm5-PC	4844	4494	975	2257	3561	4509	2151	2100	3200	3228	1221	2335	2126	3849	2530	2292	3810	4351	1677	1999	2524	3626	1434	2764	2431	3634	1733	2358	3388	2616	1583	3061	2911	3691	894	2510	1957	4237	1480	1743
CCG000433.1	LOC117902117	LOC6498403	LOC108011042	LOC6731147	FBgn0031760	FBpp0111937	CG9093-PB	Tsp26A	Tsp26A-PB	20863	46	79	35	111	65	133	62	73	51	69	35	56	52	179	49	96	94	186	51	67	92	141	75	47	88	117	66	99	51	133	93	70	140	118	130	89	96	177	88
CCG000442.1	LOC117901718	LOC6497111	LOC108015713	LOC6731155	FBgn0025742	FBpp0311457	CG9115-PB	mtm	mtm-PB	4871	1328	533	773	1004	1518	683	856	1042	1262	662	927	811	1376	976	822	1144	1616	681	769	912	1514	737	764	771	1356	677	845	1062	1272	612	707	969	1707	689	716	700	1511	727	620
CCG000443.3	LOC117900008	LOC6497764	LOC108020989	LOC6731259	FBgn0046704	FBpp0302975	CG11199-PE	Liprin-alpha	Liprin-alpha-PE	4850	1356	671	587	1179	1558	1165	564	1045	808	694	764	641	1125	1518	678	1430	1235	965	588	927	1299	848	780	893	1199	1014	684	1399	1004	1030	1297	1292	1223	599	817	754	1489	856	530
CCG000444.1	LOC117900010	LOC6497765	LOC108021313	LOC6731258	FBgn0025777	FBpp0302927	CG11324-PE	homer	homer-PE	28673	1506	977	1819	2625	1494	973	1493	2249	1065	921	1897	1791	1540	1714	1528	2337	1829	1084	1672	2403	1543	1179	2317	2444	1386	1224	1488	2426	955	1146	2154	2483	1189	777	1496	1439	1165	940	1171
CCG000446.1	LOC117902727	LOC6497763	LOC108005349	LOC6731256	FBgn0031851	FBpp0078929	CG11188-PA	Aatf	Aatf-PA	20850	1033	159	224	287	1284	235	230	256	613	197	287	242	986	297	212	237	1293	205	195	186	1378	219	238	181	960	220	249	291	676	219	260	174	1057	268	263	189	970	207	267
CCG000447.1	LOC117902728	LOC6497766	LOC108021586	LOC6731255	FBgn0025595	FBpp0089220	CG11325-PC	AkhR	AkhR-PC	20848	418	575	1779	1296	775	913	2901	1607	853	687	1872	1195	788	2187	2980	2228	627	1174	2893	2356	602	729	2801	1678	850	1014	2098	1845	881	1148	1529	2033	1008	956	2973	2149	762	1069	2685
CCG000448.2	LOC117902726	LOC6497767	LOC108021378	LOC6731254	FBgn0031850	FBpp0112980	CG11326-PF	Tsp	Tsp-PF	4852	177	1030	1913	2858	167	1170	1528	2223	120	977	2809	2738	177	1841	1442	2851	246	1322	1906	2981	333	1514	2623	2959	369	1212	2107	3715	317	1271	1975	5035	310	1261	2660	2572	294	1100	2298
CCG000452.1	LOC117902460	LOC6497762	LOC108018762	LOC6731303	FBgn0031879	FBpp0297916	CG9138-PE	uif	uif-PE	4958	345	255	939	1216	83	419	414	579	401	375	1086	1393	443	1216	1217	2198	343	585	1042	1652	554	475	1973	1565	351	565	447	684	460	388	1712	1992	637	330	1446	1030	429	489	987
CCG000453.1	LOC117901987	LOC6497145	LOC108018051	LOC27207623	FBgn0051626	FBpp0081014	CG31626-PA	CG31626	CG31626-PA	14321	101	58	10	29	1	18	6	7	46	41	12	12	9	66	23	65	2	25	8	12	4	39	2	11	6	70	13	12	3	117	36	75	99	11	4	8	165	9	4
CCG000454.1	LOC117901978	LOC6497144	LOC108012202	LOC6733060	FBgn0026577	FBpp0312177	CG8677-PC	CG8677	CG8677-PC	29046	2461	1056	1914	2985	2920	1816	2089	3289	1536	1082	1922	1783	2262	2523	2110	3701	2604	1504	2010	2372	2084	1175	2173	2048	1825	1516	1783	2702	1569	1568	2277	2339	2534	744	2048	1742	2685	1166	1466
CCG000455.1	LOC117901982	LOC6498376	LOC108021166	LOC27207520	FBgn0032934	FBpp0081017	CG8679-PA	CG8679	CG8679-PA	29063	788	103	96	158	868	130	80	145	226	93	87	66	870	195	86	150	1010	118	67	108	833	95	112	87	634	141	87	123	513	164	256	159	902	106	140	149	743	106	94
CCG000456.1	LOC117901985	LOC6498377	LOC108021167	LOC6733061	FBgn0032935	FBpp0081016	CG8678-PA	Atg18b	Atg18b-PA	22485	404	461	796	1056	516	680	930	1354	481	633	896	1097	358	1125	833	1246	338	610	815	1119	508	610	1020	1010	495	743	937	1311	323	546	885	1167	338	357	687	748	262	395	581
CCG000457.1	LOC117901979	LOC6497143	LOC108021718	LOC6733059	FBgn0026255	FBpp0110195	CG8681-PB	clumsy	clumsy-PB	27804	122	453	217	352	124	511	187	193	201	438	196	132	169	599	293	325	167	460	192	198	180	475	175	178	261	555	274	298	149	310	79	102	170	209	226	174	86	282	162
CCG000460.1	LOC117901981	LOC6498379	LOC108021712	LOC6731093	FBgn0004620	FBpp0078739	CG6992-PI	GluRIIA	GluRIIA-PI	1125	119	235	186	248	92	220	256	315	40	226	179	222	114	282	110	179	91	146	91	140	176	310	237	321	136	194	250	443	76	154	17	35	119	121	81	73	123	137	61
CCG000461.1	LOC117901980	LOC6498380	LOC108014284	LOC6731094	FBgn0020429	FBpp0088541	CG7234-PI	GluRIIB	GluRIIB-PI	30529	5	78	0	0	15	10	5	5	12	111	0	0	6	9	2	3	3	12	9	16	4	43	1	2	8	11	0	4	3	9	0	5	15	2	0	3	5	8	0
CCG000462.1	LOC117900370	LOC6497141	LOC108009887	LOC6731096	FBgn0031722	FBpp0078751	CG14011-PC	CG14011	CG14011-PC	29097	0	1227	0	5	0	1096	0	0	0	1209	0	0	0	1569	0	0	0	1411	0	2	0	1212	0	2	1	1303	0	0	0	1557	0	0	0	1326	0	0	0	1081	0
CCG000464.1	LOC117902000	LOC6498381	LOC108008686	LOC6731098	FBgn0031724	FBpp0078741	CG18266-PA	CG18266	CG18266-PA	29079	0	3066	0	2	0	3830	0	0	0	2787	0	1	0	4459	0	3	0	3910	3	0	0	2631	0	2	0	3802	2	4	0	4078	0	1	2	4146	0	0	0	4183	0
CCG000465.1	LOC117901924	LOC6497139	LOC108006324	LOC6731099	FBgn0031725	FBpp0309925	CG14010-PD	DIP-eta	DIP-eta-PD	21959	7	19	176	375	1	32	155	347	0	23	236	213	7	36	186	349	1	63	197	282	5	20	212	298	5	30	182	337	2	58	246	388	8	26	205	262	6	16	133
CCG000469.1	LOC117901814	LOC6497138	LOC108021679	LOC6731101	FBgn0051646	FBpp0078746	CG31646-PA	DIP-theta	DIP-theta-PA	4776	7	112	408	633	6	170	364	795	28	58	526	496	8	138	386	706	14	189	434	661	6	113	209	316	18	240	419	726	12	188	476	553	23	199	414	604	32	222	347
CCG000471.1	LOC117901600	LOC6498382	LOC108007064	LOC6731102	FBgn0031728	FBpp0078743	CG7235-PC	Hsp60C	Hsp60C-PC	21938	2	14727	0	10	1	17364	1	0	0	14651	0	0	4	21658	0	0	0	19135	0	0	0	14736	3	39	1	21078	0	0	0	17537	1	5	0	13309	0	0	0	14543	0
CCG000476.1	LOC117901914	LOC6498384	LOC108009705	LOC6731104	FBgn0031730	FBpp0310041	CG7236-PC	CG7236	CG7236-PC	20854	9	52	172	282	12	33	111	201	24	57	114	98	7	63	145	306	6	172	121	151	14	31	107	78	9	55	154	312	5	68	134	156	13	27	134	204	2	33	166
CCG000477.1	LOC117901504	LOC6497136	LOC108013325	LOC6731105	FBgn0031731	FBpp0310045	CG14007-PC	CG14007	CG14007-PC	2174	1	31	1	3	1	30	0	3	0	45	2	9	1	133	2	1	0	154	6	3	6	29	0	0	13	34	2	0	1	8	0	2	19	38	5	2	14	17	2
CCG000478.1	LOC117901093	LOC26515070	LOC108007756	LOC6731106	FBgn0054011	FBpp0310044	CG34011-PC	CG34011	CG34011-PC	2183	0	33	2	0	0	2	0	0	0	35	0	1	0	59	0	0	0	67	1	0	7	35	0	0	8	16	1	0	0	4	1	0	2	21	0	0	4	14	0
CCG000479.1	LOC117900852	LOC6497137	LOC108007732	LOC6738955	FBgn0031732	FBpp0078800	CG11149-PA	CG11149	CG11149-PA	21954	263	385	0	0	373	741	0	0	321	581	7	5	285	709	0	1	238	490	0	0	357	523	0	1	427	591	0	1	330	524	0	0	92	152	0	0	62	176	0
CCG000480.1	LOC117900851	LOC6497135	LOC108021706	LOC6731108	FBgn0024191	FBpp0078765	CG7238-PA	sip1	sip1-PA	4764	480	368	79	180	602	258	103	220	436	241	148	153	544	346	170	234	715	237	160	192	526	270	131	149	444	451	120	220	317	211	155	183	776	320	287	211	507	258	171
CCG000481.3	LOC117902143	LOC6497133	LOC108020358	LOC6731109	FBgn0031734	FBpp0078797	CG11147-PB	CG11147	CG11147-PB	29062	1575	2845	4318	7062	1558	5523	5732	10300	1793	4712	6919	9411	2164	8430	4713	9882	1569	5564	3985	8282	1955	5438	4224	6644	2454	6102	6323	11832	1514	3705	2147	4729	2948	4234	6325	9248	2122	5230	4378
CCG000483.1	LOC117902144	LOC6497130	LOC108021138	LOC6731116	FBgn0031738	FBpp0290452	CG9171-PC	CG9171	CG9171-PC	21939	463	381	256	485	811	866	444	659	539	622	606	593	693	939	438	812	683	661	440	636	578	643	561	544	626	528	480	870	436	554	705	836	736	615	389	367	721	607	320
CCG000484.1	LOC117901662	LOC6498364	LOC108007722	LOC6732405	FBgn0283467	FBpp0307818	CG3975-PC	PolD3	PolD3-PC	5594	1018	179	199	281	1159	174	184	228	699	135	199	191	1072	195	181	276	1147	138	169	172	964	148	167	185	782	146	215	315	712	148	171	210	1322	179	217	225	1045	147	170
CCG000486.1	LOC117900199	LOC6497146	LOC108021039	LOC6733063	FBgn0261239	FBpp0081008	CG8676-PB	Hr39	Hr39-PB	28794	811	294	320	520	1114	539	284	560	640	340	389	316	714	669	345	673	887	429	347	438	830	358	360	372	759	460	320	613	574	504	564	430	736	371	360	451	867	532	250
CCG000487.3	LOC117901018	LOC6497724	LOC108021411	LOC6730793	FBgn0024947	FBpp0304733	CG3059-PF	NTPase	NTPase-PF	4472	2079	1997	2116	2921	2287	2977	2112	2803	1984	2480	2907	2957	1757	3889	2228	2945	2105	2613	2417	2879	2518	3275	2826	2767	2287	2830	2596	3645	1929	2133	2364	2811	3144	3923	3535	3731	2157	2672	2086
CCG000488.1	LOC117900631	LOC6497805	LOC108006302	LOC6730792	FBgn0028970	FBpp0077316	CG18627-PA	RabGGTb	RabGGTb-PA	4489	549	425	589	817	628	492	831	904	455	545	709	702	420	555	589	811	501	408	520	670	702	617	672	725	671	446	626	953	569	421	465	826	800	404	775	770	662	398	742
CCG000489.1	LOC117900634	LOC6498030	LOC108009992	LOC6730791	FBgn0051950	FBpp0077315	CG31950-PA	Sbat	Sbat-PA	28902	170	450	58	60	190	280	79	84	63	344	72	69	169	548	94	64	174	438	74	95	180	276	69	75	156	282	64	90	171	501	68	74	237	492	97	84	180	417	60
CCG000490.2	LOC117900632	LOC6497804	LOC108021535	LOC6730789	FBgn0031478	FBpp0077314	CG8814-PA	CG8814	CG8814-PA	28847	1366	1117	1215	1435	1481	1773	1349	1274	1241	1514	1266	1306	1317	2489	1259	1602	1369	1619	1098	1354	1512	2049	1432	1213	1492	1548	1313	1882	1174	1673	1243	1393	1771	1592	1649	1562	1715	1644	1253
CCG000491.1	LOC117901679	LOC6498504	LOC108011592	LOC6731229	FBgn0031829	FBpp0428173	CG9595-PB	FT52	FT52-PB	27823	15	139	44	72	8	7	28	49	15	87	32	23	12	30	60	72	8	17	21	39	28	99	19	46	17	15	55	61	16	257	41	64	9	29	41	48	9	19	29
CCG000492.1	LOC117901674	LOC6498505	LOC108021272	LOC6731228	FBgn0000320	FBpp0078964	CG9554-PA	eya	eya-PA	4857	351	296	815	1292	478	363	797	1557	426	286	1401	1610	323	538	808	1628	402	358	1179	1637	667	443	1514	1304	583	416	1089	1837	450	478	1164	1786	430	132	1645	1644	417	149	1194
CCG000493.1	LOC117893558	LOC6507597	LOC108013082	LOC6736394	FBgn0035262	FBpp0072682	CG18171-PA	CG18171	CG18171-PA	34432	24	2052	24	74	45	1821	17	71	84	2054	60	47	39	2586	32	62	64	2347	60	74	45	1673	45	26	67	2297	66	56	32	2585	128	82	17	1050	61	41	24	1439	47
CCG000495.1	LOC117901260	LOC6498275	LOC108020914	LOC6732885	FBgn0014000	FBpp0080841	CG10658-PA	Hf	Hf-PA	29001	402	842	1647	1285	505	1286	2728	1402	696	903	1910	1531	483	1779	2470	1716	388	1074	1939	1381	460	1097	2307	1524	637	972	1905	1654	646	1016	1730	1159	594	1076	1234	1112	484	913	1506
CCG000500.1	LOC117901262	LOC6497264	LOC108005856	LOC6732879	FBgn0032833	FBpp0304538	CG10664-PD	COX4	COX4-PD	34576	9625	18971	7227	9794	12031	16441	8453	9370	9905	18733	8053	8242	10318	20263	8568	10428	12279	16863	8266	10255	15577	22042	8625	8136	14594	18472	7953	12127	15974	13354	7896	13126	17666	18726	10472	10168	13655	15727	9958
CCG000502.1	LOC117901252	LOC6497261	LOC108016094	LOC6732875	FBgn0263873	FBpp0302886	CG43720-PI	Nav	Nav-PI	12283	509	576	1600	2818	542	1422	1460	2418	382	829	1902	1723	472	1956	1301	2803	460	871	1243	1626	587	845	1726	1595	922	1255	1511	2771	512	962	1923	2440	631	717	1940	1960	619	1001	1260
CCG000503.1	LOC117902316	LOC6498281	LOC108021550	LOC6732867	FBgn0004811	FBpp0080849	CG10528-PA	fs(2)ltoPP43	fs(2)ltoPP43-PA	22495	920	577	187	250	996	510	215	264	519	418	291	232	937	731	241	294	1030	495	239	236	871	556	342	292	702	364	297	358	527	603	271	197	1638	968	334	307	1150	485	197
CCG000504.1	LOC117902319	LOC6497257	LOC108021552	LOC6732866	FBgn0032822	FBpp0080829	CG10466-PA	CG10466	CG10466-PA	2211	184	110	55	93	184	126	54	55	107	95	84	56	139	102	61	83	204	83	77	74	221	109	61	65	151	74	60	113	92	94	52	68	147	48	60	47	108	30	53
CCG000505.1	LOC117902314	LOC6498282	LOC108019495	LOC6732865	FBgn0032821	FBpp0080851	CG10538-PA	CdGAPr	CdGAPr-PA	5948	1438	1646	1277	1853	1535	2204	1421	1857	958	2157	1529	1469	1244	3735	1364	2133	1330	2689	1118	1347	1223	2176	1404	1326	1234	3177	1174	1846	837	3146	1459	1480	1354	1784	1203	1011	1726	1881	969
CCG000506.1	LOC117901099	LOC6498283	LOC108008604	LOC6732864	FBgn0000529	FBpp0088920	CG10604-PB	bsh	bsh-PB	13692	1	0	83	117	0	0	78	104	0	0	78	82	1	1	91	134	1	0	82	124	0	0	93	92	0	1	81	86	0	1	116	135	3	1	90	113	0	1	120
CCG000507.1	LOC117902317	LOC6498284	LOC108021396	LOC6732863	FBgn0032820	FBpp0312559	CG31692-PF	Fbp	Fbp-PF	27838	2230	2861	4537	2372	3111	4149	7128	2211	1682	2394	3466	1682	2685	5277	4958	2297	2736	2870	4949	2722	1772	3065	3999	1477	2997	2485	4033	2693	2732	2178	4434	2311	2400	1453	3054	1730	2097	2265	3734
CCG000508.1	LOC117902156	LOC6497256	LOC108021395	LOC6732862	FBgn0032819	FBpp0080828	CG10463-PA	Dus3	Dus3-PA	5976	573	92	96	111	624	144	138	158	317	111	184	110	426	133	74	59	480	138	97	96	612	126	132	102	558	172	129	167	421	97	110	70	790	157	182	172	611	101	148
CCG000509.1	LOC117902157	LOC6498285	LOC108008141	LOC6732861	FBgn0032818	FBpp0080855	CG10628-PA	CG10628	CG10628-PA	6001	620	383	158	187	790	336	191	297	469	359	205	182	625	422	137	235	786	373	226	221	729	334	193	160	676	359	214	307	444	360	197	223	432	161	82	120	459	152	115
CCG000510.1	LOC117902154	LOC6498286	LOC108016282	LOC6732860	FBgn0032817	FBpp0080856	CG10631-PA	CG10631	CG10631-PA	28943	1089	586	1171	2425	1082	1364	1309	2315	582	1016	1730	1300	1032	1767	1727	3454	776	889	1202	1631	1032	1010	1683	1561	979	1215	1380	2114	870	1213	2251	1820	782	775	1890	1624	1294	1301	1235
CCG000511.1	LOC117902158	LOC6497255	LOC108014775	LOC6732857	FBgn0032816	FBpp0310397	CG10447-PB	Nf-YB	Nf-YB-PB	6041	160	66	163	195	173	107	144	165	58	102	150	199	147	133	164	184	209	104	155	206	179	99	143	190	188	107	143	194	136	100	132	164	237	131	226	262	157	104	163
CCG000512.1	LOC117900260	LOC6498287	LOC108014749	LOC6732856	FBgn0032815	FBpp0080857	CG10462-PA	CG10462	CG10462-PA	12889	1222	291	457	486	1104	446	362	572	812	422	516	526	990	556	423	546	1089	407	391	500	1074	288	395	370	1025	441	403	542	801	344	445	563	851	214	299	273	701	366	332
CCG000513.1	LOC117900258	LOC6497253	LOC108014712	LOC6732854	FBgn0000464	FBpp0303681	CG10443-PF	Lar	Lar-PF	22447	782	336	2129	4424	917	795	2021	3897	934	400	2278	2183	804	1067	2412	5570	710	722	2048	3389	854	444	2445	3053	801	672	1983	4019	660	683	4190	3706	952	371	2532	2631	1088	704	1547
CCG000514.1	LOC117900262	LOC6497252	LOC108005977	LOC6732853	FBgn0032814	FBpp0080800	CG10366-PA	CG10366	CG10366-PA	13315	900	732	301	521	972	631	275	405	391	452	319	302	608	904	336	517	753	720	289	401	721	546	307	304	690	695	308	534	502	973	332	395	760	532	375	344	827	574	299
CCG000515.1	LOC117900268	LOC6498288	LOC108009284	LOC6732852	FBgn0032813	FBpp0080803	CG10262-PA	PCNA2	PCNA2-PA	28996	19	187	93	182	30	119	99	139	0	109	116	115	17	141	100	157	35	175	106	160	26	105	92	117	25	128	116	145	29	143	157	133	43	204	136	159	42	147	171
CCG000516.1	LOC117902339	LOC6506329	LOC108006474	LOC6731215	FBgn0031817	FBpp0303612	CG9531-PB	HemK1	HemK1-PB	28843	178	766	202	471	211	791	205	320	146	621	222	202	123	873	205	316	214	797	340	376	172	824	294	353	240	883	338	544	207	936	401	617	341	1241	451	479	244	1065	407
CCG000517.1	LOC117902180	LOC6504542	LOC108015077	LOC6731680	FBgn0032151	FBpp0079502	CG4128-PE	nAChRalpha6	nAChRalpha6-PE	4058	0	11	129	446	3	37	114	242	22	11	234	227	2	48	199	444	2	28	165	236	4	7	186	175	1	43	161	230	1	13	425	250	1	8	212	267	2	18	137
CCG000518.1	LOC117902181	LOC6504543	LOC108009656	LOC6731679	FBgn0032150	FBpp0079507	CG13123-PA	CG13123	CG13123-PA	5262	138	85	46	40	204	109	42	47	47	92	72	32	132	144	41	50	169	127	40	35	174	106	70	43	144	116	34	52	75	103	75	68	112	127	61	61	97	79	44
CCG000519.1	LOC117902182	LOC6505467	LOC108008288	LOC27206834	FBgn0032149	FBpp0292502	CG4036-PB	CG4036	CG4036-PB	28708	630	1019	1502	2514	809	1258	1828	2256	859	1012	1745	2163	550	1512	1971	2682	671	1299	1496	2184	601	1093	1735	2290	779	1152	1242	2204	888	1210	1333	1909	963	1520	656	909	1215	1460	1100
CCG000520.1	LOC117902413	LOC6506874	LOC108009605	LOC6733021	FBgn0288834	FBpp0080967	CG9273-PA	RPA2	RPA2-PA	6131	1520	145	87	141	1390	110	93	88	883	113	98	86	1792	240	102	96	1655	150	65	88	1792	114	74	57	1394	139	48	111	937	133	84	106	2375	211	242	191	1617	248	188
CCG000521.2	LOC117901225	LOC6505465	LOC108021487	LOC6731676	FBgn0032147	FBpp0079465	CG4026-PA	IP3K1	IP3K1-PA	22087	1751	3164	3197	5407	2316	3437	3591	4377	1618	3828	3903	4448	1429	4508	4032	5807	1830	3564	3382	5047	1677	3490	3781	4394	2198	3217	2994	5235	2018	2954	3119	5073	2147	2491	1844	2077	1484	2124	1544
CCG000522.1	LOC117901123	LOC6504545	LOC108016906	LOC6731675	FBgn0065109	FBpp0100162	CG34058-PA	ppk11	ppk11-PA	28319	1	7	1	5	0	1	0	1	0	7	5	11	0	11	2	0	1	2	1	7	1	6	5	5	0	11	4	4	0	6	2	0	0	6	1	3	0	2	0
CCG000523.1	LOC117900143	LOC6504548	LOC108013411	LOC6731674	FBgn0065108	FBpp0100163	CG34059-PA	ppk16	ppk16-PA	3495	0	3	3	2	5	1	0	1	0	9	11	10	0	18	4	1	1	2	0	1	1	16	9	3	3	4	0	10	0	6	6	0	2	8	9	10	5	4	0
CCG000525.1	LOC117900146	LOC6505463	LOC108021070	LOC6731672	FBgn0032144	FBpp0079464	CG17633-PA	CG17633	CG17633-PA	9016	11732	7513	7	27	22109	7855	0	14	9478	8211	0	1	10153	15183	0	4	10646	7690	3	0	10517	7512	0	6	6506	3124	7	26	10257	6049	0	0	12202	10445	2	4	13631	10722	0
CCG000533.1	LOC117901649	LOC6507575	LOC108007638	LOC27209467	FBgn0028506	FBpp0080394	CG4455-PA	CG4455	CG4455-PA	5802	291	38	45	55	318	38	44	78	129	42	59	67	210	32	25	64	275	49	43	51	263	29	20	34	269	38	51	79	184	30	45	29	155	44	36	31	183	41	39
CCG000534.1	LOC117901392	LOC6503320	LOC108021687	LOC6732516	FBgn0025678	FBpp0080395	CG5809-PA	CaBP1	CaBP1-PA	5722	4060	2170	1448	864	4810	3079	1654	1360	3803	1952	1363	1061	3952	3963	1052	1017	3999	2664	1397	1182	4912	2460	1258	722	3159	1802	919	1213	3545	2546	1426	991	5792	3037	1449	1153	4815	2984	1415
CCG000535.1	LOC117901909	LOC6507586	LOC108008525	LOC27208847	FBgn0028841	FBpp0099678	CG17330-PA	jhamt	jhamt-PA	5746	20	63	158	383	15	92	222	200	29	146	130	178	39	103	276	330	12	70	144	227	64	75	180	201	38	43	162	198	25	79	120	198	88	149	133	296	6	77	150
CCG000536.1	LOC117902769	LOC6498687	LOC108020906	LOC6732517	FBgn0028523	FBpp0080437	CG5888-PA	CG5888	CG5888-PA	5704	204	132	703	1103	290	192	736	1215	258	178	945	1151	202	227	690	1017	227	148	532	769	210	209	774	1174	129	164	653	1161	305	199	573	1159	301	230	1069	1379	610	173	931
CCG000543.1	LOC117902406	LOC6498685	LOC108021447	LOC6732522	FBgn0005677	FBpp0080433	CG4952-PB	dac	dac-PB	5684	30	341	337	744	16	201	347	756	43	244	438	414	41	265	429	940	46	339	492	704	51	234	460	517	67	294	425	768	24	287	718	812	58	95	471	488	20	88	358
CCG000544.1	LOC117902405	LOC6496825	LOC108021351	LOC6732524	FBgn0032586	FBpp0305671	CG4599-PD	Tpr2	Tpr2-PD	28816	4729	3810	2178	3068	5962	5540	2672	3414	3246	4282	2575	2594	5114	6220	1997	3271	5698	5044	2543	2933	5861	5153	2771	2558	4872	4959	2542	3618	4305	5901	2457	3092	5040	3429	1809	1869	4262	3659	1727
CCG000545.1	LOC117902403	LOC6498684	LOC108021304	LOC6732525	FBgn0032587	FBpp0080431	CG5953-PB	CG5953	CG5953-PB	13040	652	286	152	253	646	323	163	234	539	352	237	248	565	795	202	332	598	311	180	323	478	292	210	222	648	475	217	430	439	331	309	385	700	237	303	271	876	414	195
CCG000546.1	LOC117901878	LOC6496826	LOC108012760	LOC6732526	FBgn0051816	FBpp0080425	CG31816-PA	CG31816	CG31816-PA	4209	0	1030	0	1	0	871	0	0	0	944	0	0	0	1207	0	3	0	934	0	0	1	940	2	1	0	875	1	0	0	959	0	0	0	744	0	1	1	770	0
CCG000548.1	LOC117901874	LOC6496830	LOC108015600	LOC6732532	FBgn0259735	FBpp0289280	CG42389-PE	mtgo	mtgo-PE	22298	2072	1143	2119	3139	2139	2438	1853	3037	1836	1285	1936	1760	2194	3147	1877	3448	2004	1970	1642	2226	1983	1777	2208	2114	1885	1872	1854	3162	1294	1629	2225	2240	1882	882	1885	1695	1998	1570	1499
CCG000549.1	LOC117901856	LOC6498681	LOC108021646	LOC6739242	FBgn0032593	FBpp0080499	CG5996-PB	Trpgamma	Trpgamma-PB	5682	51	30	29	42	28	136	15	17	22	121	29	9	68	209	23	36	26	79	22	13	60	99	13	12	54	133	13	17	28	15	21	14	66	16	32	17	73	17	23
CCG000551.1	LOC117900415	LOC6496833	LOC108020117	LOC6732538	FBgn0261278	FBpp0080443	CG17161-PA	grp	grp-PA	20344	5759	482	548	851	6236	526	562	754	3520	424	638	625	5070	664	571	819	5683	581	547	668	5149	483	567	537	4574	655	604	885	2267	751	655	566	3262	287	598	579	3663	204	471
CCG000552.1	LOC117901927	LOC6498680	LOC108015263	LOC6730594	FBgn0000579	FBpp0077573	CG17654-PC	Eno	Eno-PC	35569	31034	39133	18875	26386	37787	44239	22451	24321	30268	42267	21875	20477	34121	56385	22918	28282	39904	39078	20805	25455	37783	46282	23228	20938	37407	42019	20624	31558	36887	29386	20716	32418	46564	37220	23647	22641	35509	37426	20077
CCG000553.1	LOC117901932	LOC6496834	LOC108015270	LOC6730595	FBgn0260648	FBpp0311555	CG31938-PB	Rrp40	Rrp40-PB	4415	542	149	78	80	629	206	90	87	526	185	129	88	483	204	92	74	533	186	92	81	675	191	122	111	571	170	103	90	440	139	133	93	540	116	117	54	406	196	109
CCG000554.1	LOC117901929	LOC6496835	LOC108021789	LOC6730596	FBgn0031360	FBpp0077552	CG31937-PA	CG31937	CG31937-PA	4397	1449	1539	1181	1170	1691	2230	1592	1414	1439	1635	1298	1268	1440	2677	1565	1577	1573	2007	1578	1872	1691	2033	1475	1338	1919	1631	1421	1926	1795	1840	1478	1572	1719	1567	1314	1208	1232	1254	1069
CCG000555.1	LOC117901931	LOC6498679	LOC108021778	LOC6730597	FBgn0031361	FBpp0305723	CG17652-PB	CG17652	CG17652-PB	4409	234	80	91	103	327	100	92	102	149	109	140	99	205	83	122	85	286	89	123	100	306	114	126	80	220	95	100	121	166	66	60	68	221	104	81	61	164	54	67
CCG000556.1	LOC117901926	LOC6496836	LOC108020057	LOC6730602	FBgn0264494	FBpp0077553	CG17646-PB	CG17646	CG17646-PB	4361	1603	3032	1826	2308	2576	4634	3486	3454	2187	3522	1764	2266	1798	7183	1983	2970	2188	4377	1401	2086	2440	3997	2078	2111	2853	4193	1815	2997	2788	4633	2368	3014	3761	5002	3350	3837	3330	5859	3116
CCG000557.1	LOC117901928	LOC6498678	LOC108020079	LOC6730603	FBgn0027597	FBpp0077569	CG17712-PA	CG17712	CG17712-PA	4386	546	237	208	327	671	313	246	331	523	203	305	241	496	432	221	280	611	291	269	382	531	281	287	250	455	295	258	357	383	325	288	345	662	384	296	289	495	213	221
CCG000558.1	LOC117901933	LOC6496837	LOC108013090	LOC6730604	FBgn0031364	FBpp0077555	CG17648-PA	CG17648	CG17648-PA	21883	0	289	0	0	0	164	0	0	0	319	0	0	0	274	0	3	0	362	0	0	0	353	0	0	0	219	0	0	0	400	0	0	0	246	0	0	0	264	0
CCG000560.1	LOC117900696	LOC6498675	LOC108012087	LOC6730613	FBgn0031367	FBpp0077562	CG15623-PA	c-cup	c-cup-PA	29003	1	1020	1	1	0	929	0	0	0	1068	0	0	0	1249	0	1	0	1232	0	0	0	1086	0	3	0	1079	1	0	0	1159	0	0	0	1568	0	0	0	1128	0
CCG000561.1	LOC117901165	LOC6496839	LOC108020973	LOC6730614	FBgn0051665	FBpp0088727	CG31665-PB	wry	wry-PB	4346	114	252	2300	4607	64	459	2624	5191	39	234	3022	3383	87	617	2827	5473	95	300	2587	4245	131	254	2362	3111	141	427	2735	5437	118	336	3169	3922	127	291	3314	3698	108	369	2029
CCG000562.2	LOC117900808	LOC6498674	LOC108021204	LOC6730615	FBgn0051663	FBpp0306859	CG31663-PC	CG31663	CG31663-PC	4352	519	1092	1580	2632	558	1885	1628	2445	969	1807	2016	2043	594	2614	1696	2743	450	1680	1454	1973	769	1639	1498	2069	888	1701	1457	2793	697	1336	1693	2549	615	1050	1984	2238	626	1265	1342
CCG000563.2	LOC117902432	LOC6496841	LOC108016766	LOC6730617	FBgn0031374	FBpp0305221	CG7337-PG	Wdr62	Wdr62-PG	4338	2884	2340	3580	5896	2923	4717	3555	5499	2538	2417	4877	4386	2877	4700	3753	7211	3292	3365	3868	4905	2926	2538	4906	4187	2860	3613	3581	5473	2285	3304	5199	5133	3239	1860	4382	3957	3735	3404	3162
CCG000565.1	LOC117901829	LOC6502454	LOC108021703	LOC6730621	FBgn0031375	FBpp0303235	CG31670-PD	erm	erm-PD	13182	2	12	206	401	0	5	170	271	0	20	281	214	0	19	209	358	2	15	244	202	3	14	259	193	2	16	220	252	9	34	263	314	0	21	260	168	0	35	214
CCG000566.1	LOC117900512	LOC6497413	LOC108007817	LOC6730623	FBgn0267972	FBpp0306799	CG10908-PB	Der-1	Der-1-PB	28997	967	887	635	728	1154	1380	856	895	587	1134	807	648	1096	2082	677	894	1148	1354	815	855	1262	1491	951	691	1186	1219	830	1107	1039	1194	831	765	1187	1302	647	589	1045	1034	608
CCG000567.1	LOC117900511	LOC6498127	LOC108021307	LOC6730624	FBgn0031377	FBpp0077538	CG15356-PA	CG15356	CG15356-PA	4351	1257	148	336	512	1289	295	289	529	701	157	309	243	1003	318	368	685	1087	185	279	367	897	177	324	273	888	240	292	407	630	172	412	396	1057	166	360	332	1288	220	271
CCG000568.1	LOC117895196	LOC6498126	LOC108010316	LOC6730625	FBgn0031378	FBpp0077490	CG15362-PA	CG15362	CG15362-PA	30870	337	965	99	119	264	402	83	58	114	403	52	45	296	1239	88	73	244	447	48	57	268	487	68	74	204	443	46	80	225	1092	99	70	240	875	56	81	202	773	69
CCG000569.1	LOC117900379	LOC6497414	LOC108021097	LOC6730627	FBgn0031379	FBpp0077491	CG7289-PA	CG7289	CG7289-PA	4366	1071	1077	634	960	1208	1528	773	1108	813	1200	910	963	1024	1671	789	1109	1328	1484	828	1055	1102	1310	796	876	990	1389	853	1284	788	916	749	943	1443	793	871	1074	1255	819	784
CCG000570.1	LOC117900381	LOC6498125	LOC108021098	LOC6730628	FBgn0001125	FBpp0077537	CG4233-PB	Got2	Got2-PB	20746	8353	5744	5197	6421	11822	10298	5088	7081	7273	10734	11254	10352	9200	10377	5722	7384	11823	9719	9969	9841	12213	8279	7235	6114	11757	8406	8970	12204	8438	5102	6163	6811	10580	4181	5396	5105	7852	4342	4814
CCG000571.1	LOC117901343	LOC6497415	LOC108007855	LOC6730629	FBgn0031381	FBpp0077492	CG7291-PA	Npc2a	Npc2a-PA	3351	2096	1062	2658	4127	1765	868	2432	2871	911	952	2574	2821	1377	1246	2251	3047	2434	1385	2646	3771	2087	1073	3330	3893	1786	1067	2356	4018	1422	725	2870	4264	2469	1091	5380	4502	2031	842	3739
CCG000572.1	LOC117901341	LOC6498124	LOC108021627	LOC6730630	FBgn0053543	FBpp0301209	CG33543-PD	CG33543	CG33543-PD	21955	10	114	365	703	26	141	354	824	16	74	550	439	22	198	439	845	17	105	434	581	17	124	383	399	36	162	516	987	22	155	637	637	16	80	429	461	28	75	301
CCG000573.1	LOC117900756	LOC6498123	LOC108009677	LOC6730631	FBgn0040718	FBpp0077532	CG15353-PA	CG15353	CG15353-PA	20318	99	148	353	229	191	180	230	215	81	249	324	256	62	70	154	125	74	122	97	96	207	169	225	93	395	242	278	190	51	59	68	61	217	299	259	262	87	251	181
CCG000574.1	LOC117900209	LOC6498106	LOC108008983	LOC6730676	FBgn0052463	FBpp0077485	CG32463-PA	Tengl2	Tengl2-PA	4495	0	197	0	0	0	236	0	0	0	140	0	0	0	273	0	0	0	305	0	0	0	269	0	2	0	270	0	0	0	255	0	0	1	212	1	2	0	197	2
CCG000576.1	LOC117900208	LOC6498108	LOC108021146	LOC6730672	FBgn0262126	FBpp0303000	CG10882-PC	Sec24CD	Sec24CD-PC	4446	3115	1513	2464	2458	4204	2989	2571	2846	2742	1888	2282	2110	3636	4268	2269	2916	4039	2286	2253	2280	3643	2341	2907	2037	2859	2430	2876	4771	2616	1879	2676	2263	3719	1650	2360	1911	4241	2229	2341
CCG000577.1	LOC117900234	LOC6497433	LOC108021470	LOC6730671	FBgn0267378	FBpp0100138	CG7085-PA	sau	sau-PA	4498	1601	1273	1413	1579	2242	1848	1445	1683	1280	1363	1512	1580	1678	2452	1363	1799	1878	1740	1424	1622	1876	1595	1614	1484	1651	1642	1443	1853	1595	1752	1587	1583	2389	1468	1560	1479	2052	1464	1475
CCG000578.1	LOC117900235	LOC6498109	LOC108021475	LOC6730670	FBgn0031403	FBpp0111928	CG15387-PB	CG15387	CG15387-PB	29285	225	110	29	26	225	88	39	30	81	95	36	29	242	132	35	27	332	113	57	30	252	130	50	42	206	125	38	41	189	108	38	40	248	117	43	22	218	64	28
CCG000579.1	LOC117900232	LOC6497432	LOC108021474	LOC6730669	FBgn0031401	FBpp0077511	CG7082-PD	papi	papi-PD	4470	960	1942	955	1257	995	2350	877	1155	632	2201	921	926	755	2645	850	1239	940	2608	681	806	1233	2338	1087	895	1215	2417	1196	1619	719	2045	768	1063	958	1419	692	659	769	1274	595
CCG000580.1	LOC117900935	LOC6497430	LOC108021356	LOC6730668	FBgn0031399	FBpp0077507	CG7074-PA	mio	mio-PA	4453	673	628	353	453	854	982	514	516	610	601	488	293	637	1123	465	584	812	832	455	443	719	785	469	372	1225	993	578	604	518	732	509	469	700	398	608	416	682	457	532
CCG000583.1	LOC117900998	LOC116654943	LOC108012387	LOC6732952	FBgn0054007	FBpp0308342	CG34007-PB	CG34007	CG34007-PB	29027	6	1	0	1	7	12	13	0	13	8	2	1	2	12	6	2	11	4	7	1	9	14	3	4	0	12	0	1	0	4	3	1	15	16	1	0	5	15	0
CCG000588.1	LOC117902213	LOC6498514	LOC108018561	LOC6731035	FBgn0083962	FBpp0303010	CG34126-PE	CG34126	CG34126-PE	4750	1624	838	1655	2921	1769	1547	1633	2815	1611	823	1913	1891	1734	2212	1548	3128	1694	1230	1789	2505	1625	937	2043	2292	1632	1319	1800	2976	1212	1217	2411	2476	2038	835	2416	2429	2207	1380	1818
CCG000589.1	LOC117902218	LOC6496991	LOC108021224	LOC6731033	FBgn0031664	FBpp0297153	CG8892-PD	CG8892	CG8892-PD	29221	1260	492	177	258	1457	537	189	267	929	682	232	172	1397	946	189	243	1614	694	189	214	1298	620	248	201	1066	642	196	258	719	678	227	241	1482	818	241	248	1280	950	227
CCG000590.1	LOC117902085	LOC6506690	LOC108021347	LOC27207912	FBgn0025684	FBpp0077146	CG15438-PA	MFS18	MFS18-PA	4786	750	244	347	459	894	286	368	407	518	272	479	341	751	420	360	415	853	368	390	461	690	394	445	344	648	362	394	560	434	277	404	457	911	362	501	528	922	409	543
CCG000591.1	LOC117890998	LOC6495813	LOC108006338	LOC6726135	FBgn0004367	FBpp0074047	CG4252-PA	mei-41	mei-41-PA	19581	735	82	168	326	1014	170	116	203	819	144	116	101	753	290	156	230	735	161	166	152	710	153	145	141	792	152	171	176	537	135	174	194	540	55	87	101	543	107	53
CCG000592.1	LOC117902227	LOC6496992	LOC108021226	LOC6731032	FBgn0031663	FBpp0078684	CG8891-PA	CG8891	CG8891-PA	4819	470	144	94	162	427	147	159	145	198	143	150	103	643	209	147	156	399	140	107	132	707	199	143	119	451	138	119	183	378	96	150	200	453	184	201	144	416	172	181
CCG000593.1	LOC117902225	LOC6498512	LOC108021225	LOC6731031	FBgn0031662	FBpp0078636	CG3792-PA	CG3792	CG3792-PA	4808	1009	463	465	644	1241	510	594	661	1010	431	633	528	1081	768	594	642	1050	571	584	703	1037	577	624	509	1003	557	693	951	951	561	614	762	1268	503	636	581	976	458	586
CCG000594.1	LOC117901654	LOC6504272	LOC108019121	LOC6731416	FBgn0031968	FBpp0289422	CG7231-PE	CG7231	CG7231-PE	31927	1087	839	413	585	1518	1376	458	484	766	863	546	478	1008	1524	487	580	1021	816	538	629	779	851	485	459	430	219	446	518	1376	798	326	337	1030	635	453	490	1069	652	430
CCG000598.1	LOC117902069	LOC6506043	LOC108008733	LOC6732007	FBgn0032377	FBpp0079848	CG14937-PA	CG14937	CG14937-PA	28581	5	29	6	27	19	32	15	25	55	42	19	8	5	59	13	37	7	41	11	49	14	34	12	17	11	55	7	20	16	44	18	28	11	1063	28	27	7	1064	13
CCG000600.1	LOC117902070	LOC6506038	LOC108021431	LOC6732010	FBgn0032378	FBpp0079843	CG14939-PA	CycY	CycY-PA	28587	1233	431	535	774	1365	690	527	839	614	548	612	508	1135	1023	586	866	1334	570	507	640	1211	674	689	565	1031	572	594	855	708	489	641	712	1051	413	662	599	1141	562	512
CCG000601.2	LOC117902134	LOC6506028	LOC108011393	LOC6732011	FBgn0264815	FBpp0306255	CG44007-PE	Pde1c	Pde1c-PE	5446	220	2107	1121	2310	253	2950	1064	1884	290	2216	1433	1420	229	4364	1133	2735	173	2119	1061	1679	335	2783	1479	1544	460	2870	1177	2278	297	1647	2095	1978	363	2080	1486	1273	335	1996	1019
CCG000604.1	LOC117901334	LOC6504294	LOC108013240	LOC6732024	FBgn0026390	FBpp0079864	CG5006-PA	Or33c	Or33c-PA	25082	0	0	5	3	0	0	12	8	0	0	12	0	0	0	4	24	0	0	4	8	0	0	3	7	1	3	11	5	0	8	8	2	1	0	5	5	1	2	1
CCG000607.1	LOC117902083	LOC6504295	LOC108007042	LOC6732025	FBgn0005664	FBpp0309533	CG16963-PB	Crys	Crys-PB	13495	182	180	191	416	117	162	348	420	368	189	276	697	105	491	329	713	78	225	474	783	62	116	730	601	218	204	103	226	43	73	87	77	164	55	276	138	58	76	521
CCG000608.1	LOC117900586	LOC6504297	LOC108012696	LOC6736443	FBgn0035299	FBpp0072731	CG11815-PA	CG11815	CG11815-PA	14214	0	511	0	0	0	438	0	0	0	408	0	0	0	596	0	0	0	479	0	0	0	442	0	0	0	453	0	0	0	573	1	0	0	448	0	0	0	309	0
CCG000611.1	LOC117901789	LOC6497950	LOC108021367	LOC6732035	FBgn0032391	FBpp0079870	CG5202-PA	escl	escl-PA	5470	322	117	216	368	431	116	190	304	248	104	191	223	274	153	205	257	310	117	151	232	287	83	206	198	260	94	205	285	206	126	269	304	153	78	108	138	176	115	189
CCG000612.1	LOC117902645	LOC6497949	LOC108021369	LOC6732034	FBgn0032390	FBpp0079869	CG16969-PA	dgt2	dgt2-PA	28605	553	141	58	123	585	112	80	129	185	157	115	103	491	173	63	99	689	117	53	90	712	194	97	99	519	145	126	144	386	162	76	113	679	116	55	41	517	126	40
CCG000616.1	LOC117901220	LOC6497952	LOC108021707	LOC6739198	FBgn0031488	FBpp0077331	CG17265-PA	Ccdc85	Ccdc85-PA	21807	155	69	91	159	137	84	126	255	93	63	184	151	115	88	97	175	144	55	125	211	174	66	238	188	136	94	114	200	79	55	164	410	131	66	224	233	206	77	155
CCG000617.1	LOC117901360	LOC6497953	LOC108021471	LOC6739185	FBgn0031490	FBpp0304018	CG17264-PB	CG17264	CG17264-PB	21795	41	110	74	155	61	205	141	163	82	122	75	51	40	194	62	57	22	74	29	50	64	256	188	90	194	138	193	224	157	203	275	279	74	110	47	44	146	220	69
CCG000619.1	LOC117901555	LOC6497573	LOC108021472	LOC6739184	FBgn0031491	FBpp0077354	CG17223-PA	alpha4GT1	alpha4GT1-PA	28830	759	209	351	497	741	325	501	534	471	266	434	421	607	423	425	524	499	353	500	650	725	309	462	457	667	316	453	544	533	275	363	316	1048	348	444	457	846	245	358
CCG000629.1	LOC117900026	LOC6497572	LOC108020892	LOC27207921	FBgn0031493	FBpp0307457	CG3605-PB	Sf3b2	Sf3b2-PB	12997	2078	546	606	805	2282	761	695	842	1790	517	861	773	2164	986	747	890	2645	582	657	867	2077	683	677	647	1728	735	759	900	1406	767	714	858	2072	568	751	673	2118	527	734
CCG000630.1	LOC117900032	LOC6497955	LOC108009338	LOC6730804	FBgn0031494	FBpp0077335	CG17219-PA	CG17219	CG17219-PA	28857	161	74	47	26	184	71	37	41	88	68	44	44	154	85	21	21	195	60	20	13	194	69	34	25	169	51	32	35	144	57	54	29	191	41	21	23	172	43	33
CCG000631.1	LOC117900029	LOC6497221	LOC108021520	LOC6730805	FBgn0031495	FBpp0077337	CG17257-PA	GABPI	GABPI-PA	4478	835	519	607	1048	922	528	609	879	789	437	646	749	632	651	729	1014	785	528	615	839	742	614	718	746	858	630	723	1227	500	494	699	972	1056	400	875	1012	939	513	738
CCG000632.1	LOC117900025	LOC6498319	LOC108021519	LOC6730806	FBgn0031496	FBpp0290038	CG17258-PB	CG17258	CG17258-PB	28793	8	631	6	16	17	402	22	13	0	519	12	5	4	907	10	24	15	714	11	6	5	374	11	17	12	647	16	14	8	918	7	6	9	178	2	5	17	465	13
CCG000633.1	LOC117900027	LOC6498318	LOC108021540	LOC27206524	FBgn0031497	FBpp0307454	CG17259-PB	SerRS	SerRS-PB	20738	3955	1069	836	750	5085	1617	1058	860	3475	1163	1011	654	4192	1803	804	739	4883	1377	912	755	5667	1704	1282	871	4203	1191	861	1046	3697	918	1033	710	6223	1379	985	667	4718	1346	1386
CCG000634.1	LOC117902297	LOC6497504	LOC108005089	LOC6731498	FBgn0032033	FBpp0079325	CG13392-PA	Tmem126	Tmem126-PA	29141	448	146	160	207	586	200	164	170	124	162	134	133	400	200	150	198	439	150	146	186	423	181	175	142	346	155	147	181	297	174	149	138	346	93	105	98	295	111	117
CCG000636.1	LOC117902293	LOC6498039	LOC108021427	LOC6731501	FBgn0032036	FBpp0079271	CG13384-PC	CG13384	CG13384-PC	20842	1010	696	944	1614	835	710	814	1361	836	629	1044	955	695	1073	862	1367	783	690	858	1118	926	663	931	897	1050	825	880	1363	702	722	1018	1139	627	521	926	980	611	532	779
CCG000645.1	LOC117900383	LOC6498543	LOC108009229	LOC6731725	FBgn0032176	FBpp0079523	CG13127-PA	CG13127	CG13127-PA	22060	0	391	0	0	0	451	0	0	0	387	3	0	0	442	0	0	0	482	0	0	0	426	0	1	0	380	1	0	0	652	0	0	0	639	0	0	0	607	0
CCG000646.1	LOC117902294	LOC6498041	LOC108021667	LOC6731509	FBgn0032040	FBpp0079276	CG13386-PA	CG13386	CG13386-PA	22107	0	4	8	12	17	66	7	26	20	54	3	8	2	107	15	18	3	25	5	30	0	8	22	19	1	47	12	22	1	10	20	24	20	22	21	12	25	19	16
CCG000650.1	LOC117901923	LOC6497738	LOC108009912	LOC6732459	FBgn0028903	FBpp0080345	CG13243-PA	CG13243	CG13243-PA	5724	0	2111	0	0	0	1797	0	0	0	1968	0	0	0	2762	0	0	0	2491	0	0	0	1643	0	0	0	2356	0	0	1	2972	0	0	0	2404	0	0	0	2723	0
CCG000651.1	LOC117901827	LOC6497739	LOC108008624	LOC6732460	FBgn0028902	FBpp0303715	CG4767-PB	Tektin-A	Tektin-A-PB	20952	0	2662	0	0	0	3717	0	0	0	2714	0	0	0	3723	0	0	0	4652	0	0	0	2711	0	2	0	3569	0	0	1	3856	0	2	0	4368	0	2	0	4465	0
CCG000657.1	LOC117890246	LOC6496156	LOC108008714	LOC6735826	FBgn0034826	FBpp0071883	CG13544-PA	CG13544	CG13544-PA	8081	0	1618	0	3	0	1428	0	0	0	1685	0	0	0	2094	0	0	0	1752	0	0	0	1561	0	2	0	1805	0	0	0	2015	0	0	0	2059	0	0	0	1952	0
CCG000658.1	LOC117901645	LOC6497783	LOC108010277	LOC6732469	FBgn0051823	FBpp0080368	CG31823-PA	CG31823	CG31823-PA	23519	24	72	0	3	28	80	4	2	10	65	1	0	30	107	4	6	27	53	2	0	26	82	1	1	43	65	7	4	26	53	2	9	92	144	11	13	45	77	2
CCG000659.1	LOC117901497	LOC6497781	LOC108020879	LOC6732470	FBgn0028645	FBpp0080366	CG7644-PA	beat-Ib	beat-Ib-PA	5730	30	26	204	418	37	25	194	374	0	20	221	185	10	41	189	400	13	17	224	262	18	12	189	240	20	32	168	358	13	29	254	292	11	18	262	331	14	39	204
CCG000663.1	LOC117900605	LOC6497745	LOC108011906	LOC6732477	FBgn0028858	FBpp0310297	CG10839-PC	CG10839	CG10839-PC	5786	0	449	0	0	0	367	0	0	0	364	0	0	0	530	0	0	0	443	0	0	0	371	0	0	0	454	0	0	0	548	0	0	0	625	0	0	0	461	0
CCG000664.1	LOC117901062	LOC6497778	LOC108021237	LOC27208806	FBgn0085196	FBpp0111273	CG34167-PA	CG34167	CG34167-PA	22406	0	385	0	0	0	409	0	0	0	426	0	0	0	430	0	0	0	452	0	2	0	417	0	0	0	469	0	0	0	343	0	1	0	238	0	1	0	182	0
CCG000667.1	LOC117901064	LOC6502442	LOC108021239	LOC6732480	FBgn0051820	FBpp0293750	CG31820-PB	CG31820	CG31820-PB	2089	0	7376	0	2	0	5120	0	0	0	6367	0	0	0	6632	0	0	0	6135	0	0	0	5016	0	1	0	5965	0	0	0	7160	0	3	0	6266	0	0	0	4556	0
CCG000668.1	LOC117901059	LOC6497749	LOC108021236	LOC6732481	FBgn0028644	FBpp0310299	CG4838-PC	beat-Ic	beat-Ic-PC	5698	8	9	208	371	4	32	222	374	11	31	230	158	9	101	264	419	6	56	250	320	6	43	231	283	3	21	185	369	10	50	379	336	15	28	257	282	11	53	180
CCG000670.1	LOC117900138	LOC6497750	LOC108021321	LOC6732482	FBgn0000182	FBpp0080361	CG4824-PA	BicC	BicC-PA	22310	19149	2306	0	0	23471	2752	0	0	9389	2571	0	0	17646	3572	1	0	19773	3209	0	0	17335	2363	0	5	13627	3113	0	0	9775	3374	4	0	27082	3733	3	1	25172	3682	1
CCG000671.1	LOC117902277	LOC6502733	LOC108018563	LOC27208878	FBgn0250816	FBpp0289160	CG40300-PF	AGO3	AGO3-PF	10254	3650	316	7	6	3785	206	8	7	5168	195	38	51	3152	415	17	22	3718	495	10	3	2974	311	7	13	2354	314	20	6	1851	154	8	1	1490	27	25	24	1296	22	8
CCG000672.1	LOC117901581	LOC6496940	LOC108020999	LOC6731783	FBgn0032218	FBpp0304056	CG5381-PB	CG5381	CG5381-PB	5345	1051	1820	1831	1700	1241	2715	1856	2261	854	2618	2172	2482	1168	3290	1562	1948	1340	2344	1920	1948	1585	2461	1577	1732	1640	2694	2174	2321	1539	2359	1125	1669	1323	1565	1277	1515	1279	1948	1164
CCG000673.1	LOC117900979	LOC116656186	LOC108014223	LOC6725079	FBgn0026238	FBpp0301581	CG2944-PH	gus	gus-PH	6110	3152	395	1067	1615	3954	651	1194	1822	3525	498	1393	1301	2714	847	1136	1647	3270	533	1115	1571	2930	575	1254	1474	2354	547	1190	1692	1607	472	1240	1352	3240	799	1519	1861	3050	684	1406
CCG000674.1	LOC117902332	LOC6498583	LOC108009083	LOC6731807	FBgn0032236	FBpp0304503	CG5108-PB	mRpS7	mRpS7-PB	5407	1267	974	592	696	1609	962	691	681	596	902	650	532	1259	1008	538	622	1539	867	601	616	1638	1185	679	577	1055	722	621	607	1226	713	474	633	1370	707	506	528	1057	724	743
CCG000677.1	LOC117901840	LOC6496945	LOC108006241	LOC6731776	FBgn0005322	FBpp0310207	CG5395-PC	nmd	nmd-PC	28695	1886	998	854	1021	2210	1091	898	969	2161	897	961	855	1614	1215	766	827	2087	890	877	882	2120	998	797	749	1673	857	814	981	1480	1018	815	912	1799	1177	1033	1077	1694	949	1076
CCG000678.1	LOC117901583	LOC6496941	LOC108005589	LOC6731781	FBgn0032216	FBpp0079650	CG5384-PA	Usp14	Usp14-PA	5371	3956	1791	937	1139	5301	1897	1091	1249	3790	2066	1272	1133	4181	2913	1106	1158	4948	2118	1211	1169	4827	2162	1051	1024	3453	1850	1065	1282	3466	2256	819	1143	5275	2332	1309	1132	3987	1952	1268
CCG000679.1	LOC117902312	LOC6498563	LOC108009355	LOC6731767	FBgn0032202	FBpp0088679	CG18619-PA	REPTOR-BP	REPTOR-BP-PA	22150	544	634	702	861	435	795	929	874	183	650	719	743	370	927	756	817	386	744	615	805	512	694	583	716	771	671	847	898	494	622	793	621	498	831	775	736	400	583	669
CCG000680.1	LOC117900395	LOC6496942	LOC108017979	LOC6731780	FBgn0267365	FBpp0079651	CG5385-PA	l(2)SH0834	l(2)SH0834-PA	5413	717	351	418	517	825	475	447	640	486	402	447	506	638	607	407	479	679	486	414	475	733	506	431	462	585	428	412	499	502	411	411	454	534	601	346	385	539	438	280
CCG000681.1	LOC117902383	LOC6496951	LOC108004562	LOC27206510	FBgn0011305	FBpp0305603	CG5655-PB	Rsf1	Rsf1-PB	5415	664	301	518	1042	668	385	610	1016	153	434	738	682	579	616	709	1140	739	412	646	1029	728	462	723	791	645	465	650	1341	463	317	968	1192	961	514	1033	861	753	369	730
CCG000682.3	LOC117901838	LOC6496952	LOC108021546	LOC6731765	FBgn0026379	FBpp0289789	CG5671-PG	Pten	Pten-PG	5363	816	459	734	989	1050	616	699	1274	1293	477	817	965	603	776	727	1074	650	532	876	1003	716	554	722	947	653	534	748	813	637	629	808	864	724	586	693	1003	671	541	680
CCG000683.1	LOC117902327	LOC6496950	LOC108021291	LOC6731773	FBgn0260749	FBpp0079664	CG5640-PA	Utx	Utx-PA	5337	1834	705	907	1396	2181	918	860	1279	1469	639	922	851	1691	1182	799	1326	2110	896	928	1024	1630	741	986	868	1523	820	913	1051	1220	903	973	851	2114	778	956	1077	2016	876	837
CCG000684.1	LOC117901111	LOC6498570	LOC108021426	LOC6731784	FBgn0032219	FBpp0079580	CG4995-PA	CG4995	CG4995-PA	5381	44	2436	1	0	105	2160	2	0	13	2256	7	1	57	3227	2	0	85	2795	3	0	44	2302	2	8	89	2474	0	1	83	2797	4	0	138	2444	0	0	93	1838	4
CCG000685.1	LOC117901582	LOC6498569	LOC108021000	LOC6731782	FBgn0032217	FBpp0079578	CG4972-PA	CG4972	CG4972-PA	28672	3427	1490	1851	2130	4470	1817	1577	2100	3686	1376	1934	2146	2784	2215	1333	1617	4091	1634	1683	1972	3811	1615	1798	1925	2773	1578	1558	2017	2764	1655	1416	1816	3598	1527	1628	1822	3397	1464	1724
CCG000686.1	LOC117902396	LOC6496931	LOC108007318	LOC6731806	FBgn0004106	FBpp0079641	CG5363-PA	Cdk1	Cdk1-PA	27846	1932	206	24	41	2711	186	26	29	1322	183	14	30	2228	283	21	16	2596	182	30	31	2232	203	13	18	1773	203	6	37	1482	260	12	15	2717	334	14	14	2239	335	20
CCG000687.1	LOC117900784	LOC6498584	LOC108021200	LOC27206550	FBgn0267821	FBpp0304505	CG5102-PC	da	da-PC	5353	2847	842	1046	1590	3229	1399	1115	1584	1723	910	1320	1205	2156	1820	1138	1739	2682	1266	1113	1282	2359	1178	1358	1064	2110	1220	1230	1752	1718	1240	1567	1492	3017	878	1441	1211	3216	966	1117
CCG000688.1	LOC117900916	LOC6496944	LOC108017973	LOC6731777	FBgn0032213	FBpp0079653	CG5390-PA	Sph35	Sph35-PA	13828	993	1797	3209	3909	1023	2960	3710	4301	717	1998	4565	4184	1176	4103	3727	4664	1356	3449	5527	6768	1537	2801	4777	4708	2317	3297	5174	6335	1418	2170	3700	4439	2101	3989	5948	7292	1116	2753	4687
CCG000689.1	LOC117902384	LOC6496946	LOC108021644	LOC6731771	FBgn0032209	FBpp0079662	CG18144-PA	Hand	Hand-PA	5419	65	115	15	31	65	146	15	26	150	293	17	43	57	163	13	16	62	80	11	5	83	170	6	9	77	128	11	7	78	174	4	16	44	114	4	10	49	78	2
CCG000690.1	LOC117901112	LOC6498568	LOC108017977	LOC6731778	FBgn0032214	FBpp0079577	CG4968-PA	CG4968	CG4968-PA	28715	1403	1705	492	567	1789	1724	488	606	1364	1749	641	585	1405	2401	560	565	1587	1979	540	660	1690	1836	470	499	1370	2116	522	614	1428	2609	487	523	1730	1896	518	618	1425	1521	518
CCG000691.1	LOC117902464	LOC6496930	LOC108021534	LOC6731810	FBgn0262782	FBpp0079640	CG5362-PA	Mdh1	Mdh1-PA	28705	13230	9457	12112	11329	17488	14090	18618	13063	16629	10211	14477	12640	12862	15607	13915	13418	14881	11751	16790	16313	14158	12381	13846	12105	16553	10109	17026	18909	14391	10014	13095	15078	19780	11373	18470	17899	14251	11760	14940
CCG000692.1	LOC117901585	LOC6498579	LOC108006752	LOC6731800	FBgn0032231	FBpp0079593	CG5056-PA	Oser1	Oser1-PA	28711	787	648	346	473	1006	643	524	593	1109	696	517	548	740	802	442	606	808	734	372	470	776	694	432	418	852	625	404	568	700	813	394	507	941	1218	573	540	803	986	479
CCG000693.1	LOC117901580	LOC6496949	LOC108016823	LOC6731770	FBgn0032208	FBpp0079663	CG5604-PA	Ufd4	Ufd4-PA	5331	8700	7249	8146	11359	10790	10749	7477	11981	8576	7408	7890	8271	8378	15282	7873	12448	7864	10234	7196	9125	10649	7396	8835	8919	7910	10446	7353	10676	8029	10035	8949	9036	10323	8364	8907	8445	11805	12772	7042
CCG000694.3	LOC117902329	LOC6496947	LOC108021642	LOC6731772	FBgn0032210	FBpp0079659	CG5603-PD	CYLD	CYLD-PD	22070	671	1989	1384	1728	701	3237	1208	1895	800	2587	1441	1502	572	3894	1321	1681	680	3164	1415	1546	932	2991	1231	1428	838	2081	1359	1557	678	3535	1074	1415	847	705	932	1162	609	624	864
CCG000698.1	LOC117902282	LOC6496775	LOC108006529	LOC27208349	FBgn0003256	FBpp0112425	CG12559-PD	rl	rl-PD	35709	2264	771	1450	2028	2736	1247	1835	2736	2570	1040	2279	2165	2279	1446	1735	2126	2722	1175	1836	2216	2494	1063	1968	2388	2285	1226	2075	2478	1886	1017	1981	2116	2373	1049	1485	2025	1811	938	1481
CCG000699.1	LOC117902331	LOC6496778	LOC108019341	LOC27209260	FBgn0267861	FBpp0112552	CG40196-PA	Maf1	Maf1-PA	6135	1419	856	1731	2173	1752	965	1618	2332	2353	996	2044	2443	1408	1431	1603	2270	1597	872	1619	2288	1534	996	1471	1958	1216	831	1581	1978	1182	781	1689	1931	2094	1370	1619	2359	1648	937	1535
CCG000700.1	LOC117902333	LOC6496500	LOC108019714	LOC6739323	FBgn0033261	FBpp0087860	CG18316-PA	udd	udd-PA	22663	236	73	74	125	279	121	114	121	124	113	159	163	221	171	99	158	255	115	143	158	300	144	144	120	305	149	155	179	242	138	145	139	203	66	103	97	132	62	93
CCG000702.1	LOC117901751	LOC26514679	LOC108016516	LOC27206899	FBgn0267428	FBpp0312361	CG45781-PA	DIP-lambda	DIP-lambda-PA	35526	23	16	169	345	57	32	262	482	4	8	170	206	9	29	235	425	62	18	282	381	29	16	212	334	36	25	284	496	31	36	366	494	35	60	295	407	12	61	183
CCG000705.1	LOC117900529	LOC26514765	LOC108013786	LOC27209180	FBgn0069969	FBpp0301019	CG40498-PG	CG40498	CG40498-PG	34858	13	51	477	1007	12	89	411	940	9	61	1039	849	18	107	672	1254	26	74	652	1048	30	64	500	775	46	84	764	1180	25	77	883	1122	29	153	812	1331	17	82	552
CCG000706.1	LOC117900528	LOC26514584	LOC108015732	LOC6740415	FBgn0040005	FBpp0110549	CG17883-PA	CG17883	CG17883-PA	34472	1452	705	1357	1897	1821	881	1237	2032	1937	783	1760	2082	1287	1298	1380	2068	1629	943	1540	1911	1277	817	1312	1800	1202	719	1473	1740	902	766	1435	1386	940	775	850	1113	873	568	752
CCG000708.3	LOC117900959	LOC6498924	LOC108017186	LOC27207463	FBgn0262117	FBpp0110478	CG17665-PA	IntS3	IntS3-PA	34415	2544	582	1933	2571	3216	1075	1879	3438	3277	726	2323	2524	2473	1339	1776	2783	2831	770	2097	2592	2636	719	1978	2375	2181	912	2056	2383	1689	876	1934	2234	2522	877	1659	2291	2181	1015	1822
CCG000709.1	LOC117901474	LOC6498492	LOC108011184	LOC6739824	FBgn0039993	FBpp0291601	CG17691-PE	Bckdhb	Bckdhb-PE	6108	2336	2102	1851	2379	3586	2541	2047	2131	2825	2412	2539	2539	2659	3142	2067	2314	2800	2230	2029	2210	3468	2780	2188	2025	2805	2586	2476	2811	2481	1861	1785	1997	3757	1494	1257	1446	2754	1193	1534
CCG000711.1	LOC117900076	LOC6502600	LOC108007466	LOC27207836	FBgn0085638	FBpp0291004	CG41378-PB	CG41378	CG41378-PB	34540	494	288	294	292	688	343	353	441	304	301	361	437	488	476	337	378	400	296	347	344	447	369	338	325	307	321	356	404	265	218	273	256	547	278	174	298	415	191	232
CCG000712.1	LOC117900075	LOC6499156	LOC108005714	LOC27209029	FBgn0250830	FBpp0110543	CG12547-PA	CG12547	CG12547-PA	6081	1483	642	1312	1799	1599	865	1169	1994	1933	679	1372	1668	1435	1017	1283	1696	1395	728	1266	1552	1479	693	1211	1280	1312	865	1263	1672	1138	879	1782	1491	1240	867	1112	1554	1132	727	1107
CCG000713.2	LOC117900077	LOC26514280	LOC108019396	LOC27209144	FBgn0262124	FBpp0306957	CG42595-PG	uex	uex-PG	6073	4005	1174	2358	2882	4032	1370	2304	3521	6245	1315	2829	3107	3602	2242	2161	3119	4153	1302	2236	2799	3837	1384	2342	2611	2894	1370	2208	2924	2705	1156	2183	2138	2706	1204	1981	2975	2818	1023	1958
CCG000714.1	LOC117900602	LOC6497371	LOC108021087	LOC6732991	FBgn0032883	FBpp0307146	CG9323-PB	Rhau	Rhau-PB	19604	1082	3421	334	556	1342	3438	413	500	675	3727	442	410	1145	4584	418	531	1308	3882	401	512	1062	4451	432	455	875	4130	400	569	624	1238	341	393	1129	2793	516	490	953	1704	388
CCG000715.1	LOC117902725	LOC6497372	LOC108018331	LOC6732989	FBgn0032881	FBpp0080989	CG9319-PA	Amacr	Amacr-PA	22497	550	422	477	544	526	598	602	515	642	485	481	443	551	845	652	604	612	530	623	606	698	624	621	536	687	630	716	922	562	457	454	590	490	587	488	510	387	332	312
CCG000716.1	LOC117902724	LOC6498163	LOC108018321	LOC6739257	FBgn0262743	FBpp0294037	CG2637-PD	Fs(2)Ket	Fs(2)Ket-PD	28954	8319	1186	558	748	10495	1614	517	661	7290	1328	639	574	8673	2258	531	732	10837	1811	533	549	7788	1189	608	510	6424	1385	553	707	4129	1612	998	569	8900	1281	898	684	8242	1392	602
CCG000717.1	LOC117900682	LOC6497373	LOC108021062	LOC6732988	FBgn0032880	FBpp0307148	CG9318-PB	TM9SF2	TM9SF2-PB	5968	2848	2074	2044	2690	3488	2933	2452	2859	3473	2252	2302	2391	2694	4107	2028	2734	3104	2823	2057	2554	2886	2663	2287	2238	2852	2805	2380	3098	2573	2562	2244	2376	3447	2367	2406	2259	3055	2977	2062
CCG000718.1	LOC117900681	LOC6497374	LOC108021061	LOC6732987	FBgn0032879	FBpp0307149	CG9317-PC	CarT	CarT-PC	28962	9	13	540	815	13	45	497	774	20	32	635	665	13	57	570	830	6	20	667	1031	5	16	835	931	13	37	633	905	9	25	769	1071	19	16	429	401	1	15	521
CCG000719.1	LOC117900339	LOC6497375	LOC108009539	LOC6732986	FBgn0032878	FBpp0080926	CG9316-PA	CG9316	CG9316-PA	5988	0	1482	0	1	0	1331	0	0	0	1553	0	0	0	1818	1	0	0	1799	0	0	0	1449	1	2	0	1665	0	0	0	1557	0	0	0	2131	0	0	0	1997	0
CCG000720.1	LOC117901389	LOC6497376	LOC108021115	LOC6732982	FBgn0014859	FBpp0080927	CG1864-PB	Hr38	Hr38-PB	5955	15	76	149	179	32	195	98	200	7	73	800	1676	47	219	103	248	30	125	96	783	38	81	168	288	24	113	85	193	23	178	276	1571	51	168	157	79	54	265	141
CCG000721.1	LOC117901390	LOC6498162	LOC108021116	LOC6732981	FBgn0032877	FBpp0080921	CG2617-PA	CG2617	CG2617-PA	27851	142	96	46	47	167	103	37	35	199	134	36	43	134	137	29	24	151	99	28	64	148	50	40	36	175	188	45	94	139	117	35	32	93	184	35	32	74	168	14
CCG000722.1	LOC117901595	LOC6498161	LOC108021037	LOC6732979	FBgn0086657	FBpp0307790	CG2615-PC	IKKepsilon	IKKepsilon-PC	2321	1106	322	357	458	1225	417	319	413	842	362	410	315	1127	604	298	431	1270	440	338	368	1181	408	334	318	902	442	365	487	785	431	339	342	1068	426	545	511	1171	503	478
CCG000723.1	LOC117901592	LOC6497378	LOC108018792	LOC6732978	FBgn0051678	FBpp0288498	CG31678-PB	CG31678	CG31678-PB	28944	993	1168	1384	2145	1148	2229	1074	1958	908	1418	1596	1421	981	3236	1255	2127	1017	2102	1173	1596	983	1903	1363	1364	983	1774	1216	1922	708	2313	1433	1634	1306	2993	1714	1444	1229	3360	1437
CCG000724.1	LOC117901596	LOC6498160	LOC108018810	LOC6732977	FBgn0032873	FBpp0080918	CG2614-PA	CG2614	CG2614-PA	5969	969	231	249	304	1294	351	286	383	1138	261	281	277	957	492	278	320	1139	307	291	274	1079	324	312	271	882	323	320	321	787	306	296	318	1149	364	388	339	879	290	320
CCG000725.1	LOC117901801	LOC6497379	LOC108021023	LOC6732976	FBgn0261787	FBpp0080933	CG2478-PA	brun	brun-PA	28946	1984	498	952	1278	2174	1032	833	1354	1842	608	932	860	1878	1164	868	1256	2089	708	822	1107	1925	596	874	856	1612	747	861	1187	1396	681	898	1026	1672	557	862	862	1771	757	751
CCG000726.1	LOC117901808	LOC6498159	LOC108021024	LOC6732975	FBgn0032871	FBpp0080917	CG2611-PA	CG2611	CG2611-PA	6049	171	90	56	76	150	97	51	48	100	65	37	46	102	114	64	61	188	92	47	63	174	95	45	31	130	79	48	41	99	89	57	59	195	117	137	97	143	117	83
CCG000727.1	LOC117901812	LOC26514083	LOC108021650	LOC27206567	FBgn0032870	FBpp0080915	CG2608-PA	CG2608	CG2608-PA	6020	798	218	346	548	841	285	422	612	230	219	345	384	794	284	425	485	919	273	395	572	775	297	452	565	721	252	383	567	534	247	401	621	764	186	335	381	609	205	263
CCG000728.1	LOC117901810	LOC6497380	LOC108006238	LOC6732969	FBgn0016054	FBpp0080935	CG2488-PB	phr6-4	phr6-4-PB	22473	758	52	44	58	1307	146	88	131	577	31	33	14	689	102	51	39	666	174	128	158	944	91	63	46	644	56	37	57	607	62	57	41	453	40	66	70	492	65	55
CCG000730.1	LOC117901668	LOC6498121	LOC108021455	LOC6730646	FBgn0053516	FBpp0306835	CG33516-PC	dpr3	dpr3-PC	7798	10	21	228	426	1	34	222	473	2	40	350	362	13	46	255	537	20	217	234	301	18	63	191	278	6	161	257	463	16	54	339	371	5	29	265	351	9	22	210
CCG000731.1	LOC117901107	LOC6497421	LOC108013308	LOC6730645	FBgn0026396	FBpp0077499	CG15377-PA	Or22c	Or22c-PA	25054	0	0	0	4	0	0	0	0	0	1	2	1	0	2	1	1	0	2	0	0	6	1	4	5	0	1	3	1	0	0	0	0	0	1	7	0	0	2	0
CCG000732.1	LOC117902683	LOC6497419	LOC108021041	LOC6730643	FBgn0003557	FBpp0077495	CG4244-PB	Su(dx)	Su(dx)-PB	4451	3184	1245	1499	2490	3236	2423	1878	2648	2841	1585	1717	1912	2401	2811	1682	2647	2630	1521	1215	1784	3065	1816	2192	1912	3092	2053	1674	3026	2144	1571	2232	2725	2568	1366	2210	1883	2806	2074	1518
CCG000733.1	LOC117902682	LOC6498122	LOC108013160	LOC6730641	FBgn0259192	FBpp0288954	CG42296-PA	CG42296	CG42296-PA	4450	5	17	0	1	5	35	0	2	5	23	5	0	10	33	0	0	2	24	0	0	13	21	0	0	10	33	0	2	4	80	0	0	173	48	20	16	48	42	15
CCG000734.1	LOC117902684	LOC6497418	LOC108021201	LOC6730639	FBgn0031384	FBpp0306829	CG4238-PI	CG4238	CG4238-PI	28952	1445	1071	955	1953	1763	1178	868	1397	1164	725	1149	944	1055	1250	891	1757	1340	942	813	1285	1474	841	1035	1177	1214	815	1004	1852	968	1009	1256	1555	1093	1410	1049	1065	1284	1373	762
CCG000736.1	LOC117901125	LOC6498663	LOC108021606	LOC6731350	FBgn0028387	FBpp0079071	CG5229-PA	chm	chm-PA	12892	822	217	273	423	1067	278	246	472	533	193	295	274	850	347	276	430	1017	212	290	301	680	224	280	345	738	363	310	407	476	296	343	360	847	199	298	289	739	225	208
CCG000737.1	LOC117901129	LOC6496854	LOC108021572	LOC6731348	FBgn0031909	FBpp0079091	CG5181-PA	CG5181	CG5181-PA	22121	418	182	102	171	419	218	94	181	175	125	126	88	352	271	143	226	492	216	142	151	396	173	165	141	386	172	160	250	276	142	219	237	341	148	84	119	274	107	77
CCG000738.1	LOC117901128	LOC6498662	LOC108021571	LOC6731347	FBgn0031908	FBpp0079069	CG5177-PA	Tppl	Tppl-PA	22108	1176	3276	1125	1371	1140	2428	839	902	1303	4001	1088	792	1510	3195	1324	1458	1562	3410	1088	1145	2151	5469	1141	892	1934	3036	1293	1849	1821	2613	473	759	1863	2425	1371	1134	1563	1692	1088
CCG000739.1	LOC117901611	LOC6498661	LOC108006522	LOC6731346	FBgn0031907	FBpp0311455	CG5171-PF	Tpp	Tpp-PF	20272	667	1188	1117	855	952	2455	2155	1326	704	1570	1823	1156	971	2515	1641	936	1009	1876	1926	1502	789	1760	1997	1476	1100	1539	1690	1447	1909	1718	1669	1116	1327	2763	1861	1594	842	1909	1603
CCG000740.1	LOC117900424	LOC6496855	LOC108010162	LOC6731344	FBgn0031906	FBpp0079092	CG5160-PA	CG5160	CG5160-PA	5038	10	32	140	231	57	44	178	196	51	42	184	219	22	59	154	223	33	43	131	186	28	85	140	163	19	40	179	270	50	83	117	141	35	49	143	166	51	60	157
CCG000741.1	LOC117901872	LOC6498660	LOC108008912	LOC6731343	FBgn0031905	FBpp0079066	CG5155-PA	gudu	gudu-PA	22067	0	1719	4	10	1	1493	24	6	0	1383	20	6	1	1723	6	16	1	1673	0	5	1	1356	7	10	1	1290	13	22	0	1631	4	16	0	1673	13	11	0	1605	1
CCG000742.1	LOC117901855	LOC6506080	LOC108007690	LOC6732056	FBgn0003145	FBpp0079882	CG6716-PB	prd	prd-PB	13172	0	523	0	2	34	979	1	0	6	546	0	0	0	957	0	1	4	542	0	0	2	558	0	2	6	597	0	1	14	553	0	0	0	407	0	0	3	625	3
CCG000743.1	LOC117900864	LOC6504237	LOC108021223	LOC6732058	FBgn0032407	FBpp0079908	CG5325-PA	Pex19	Pex19-PA	5496	1341	1532	1431	2066	1749	1591	1956	2024	1882	1469	1739	1899	1489	2085	1639	2125	1562	1493	1570	1859	2077	2113	1694	1766	1585	1331	1650	2193	1762	1273	1523	2161	2723	2264	2203	2353	1681	1778	1717
CCG000744.1	LOC117900863	LOC6506075	LOC108021212	LOC6732059	FBgn0032408	FBpp0079946	CG6712-PA	CG6712	CG6712-PA	22215	1016	254	165	167	1196	208	187	187	1085	147	210	139	1011	291	182	120	1184	230	183	150	1430	251	199	141	1115	154	230	164	1030	176	215	159	1396	220	221	178	1059	203	251
CCG000746.1	LOC117900430	LOC6504240	LOC108021134	LOC6732061	FBgn0032409	FBpp0079912	CG5336-PA	Ced-12	Ced-12-PA	28546	826	180	438	576	950	302	470	694	566	241	541	580	756	352	478	595	877	241	510	467	792	273	535	497	670	291	561	674	667	265	417	538	879	277	562	443	739	284	488
CCG000747.1	LOC117900431	LOC6506073	LOC108021135	LOC6732062	FBgn0029137	FBpp0079944	CG6618-PA	Patsas	Patsas-PA	4053	26	33	221	553	80	62	339	560	4	30	323	368	42	96	319	611	51	59	331	447	80	97	355	450	110	54	263	567	29	74	467	507	21	47	471	473	34	56	423
CCG000748.1	LOC117900304	LOC6502407	LOC108009957	LOC6731750	FBgn0032193	FBpp0079548	CG5727-PA	CG5727	CG5727-PA	29152	185	459	196	245	245	260	151	224	121	229	197	211	165	301	138	157	275	263	165	226	185	379	203	243	176	276	178	181	154	318	141	167	254	210	178	181	161	171	141
CCG000749.1	LOC117902376	LOC6496955	LOC108018075	LOC6731760	FBgn0024248	FBpp0079677	CG5686-PA	chico	chico-PA	2295	894	818	1548	1737	1149	1234	1529	2138	723	1020	1869	1726	936	1603	1572	2056	1005	1022	1796	1772	1014	1128	1566	1514	1165	1165	1788	1812	983	1012	1381	1435	1423	969	1782	1717	1285	1095	1547
CCG000751.1	LOC117901587	LOC6498560	LOC108008801	LOC6731762	FBgn0051717	FBpp0305601	CG31717-PB	CG31717	CG31717-PB	22119	619	451	411	479	810	594	580	555	852	550	459	513	609	885	451	486	613	556	416	456	701	607	492	455	726	533	498	637	506	474	347	401	863	887	374	453	609	573	420
CCG000753.1	LOC117902379	LOC6496943	LOC108005560	LOC6731779	FBgn0027491	FBpp0304060	CG5387-PB	Cdk5alpha	Cdk5alpha-PB	5370	34	102	2291	3637	28	175	2255	4175	116	152	3416	3739	42	224	2515	4094	40	124	2566	3587	47	145	2272	2952	55	147	2359	3750	60	128	2685	3391	82	129	2660	3011	41	129	2270
CCG000754.1	LOC117900846	LOC6498581	LOC108007580	LOC6731804	FBgn0032234	FBpp0079595	CG5091-PA	gny	gny-PA	28682	236	128	86	110	404	265	166	169	474	188	155	175	337	332	150	138	391	202	177	154	339	238	160	143	298	185	151	195	309	193	136	152	378	193	186	229	315	187	146
CCG000755.1	LOC117902281	LOC6494837	LOC108018046	LOC6735146	FBgn0000566	FBpp0311547	CG5345-PB	Cth	Cth-PB	21071	2906	741	555	603	3693	2261	948	791	2137	827	912	540	2755	1213	712	635	3556	1496	805	571	3434	1362	851	634	2738	999	587	686	2348	1260	663	538	5137	1217	1444	1114	4157	1508	1688
CCG000756.1	LOC117901590	LOC6498557	LOC108021047	LOC6731754	FBgn0032195	FBpp0079540	CG4908-PB	Bcs1	Bcs1-PB	20258	507	161	231	320	471	172	157	213	577	158	239	227	466	205	276	336	607	155	263	284	521	177	201	217	430	101	204	279	317	90	211	206	776	277	326	328	522	184	204
CCG000757.1	LOC117901446	LOC26514303	LOC118876784	LOC27208341	FBgn0058263	FBpp0290995	CG40263-PH	MFS17	MFS17-PH	24379	1142	603	963	1395	1546	1043	1223	1683	1856	743	1508	1721	1005	1376	1182	1674	1303	967	1187	1721	1337	993	1204	1404	1145	871	1317	1674	951	718	1739	1737	1153	444	633	976	1123	488	644
CCG000758.1	LOC117901746	LOC6498556	LOC108006874	LOC6731753	FBgn0250843	FBpp0310201	CG4904-PB	Prosalpha6	Prosalpha6-PB	29118	4662	1598	1148	1178	6384	1917	1257	1258	2952	1964	1309	1332	4812	2490	1274	1416	5566	1790	1425	1400	5768	2216	1150	1223	4520	1520	1378	1612	4146	2090	839	1151	7835	2624	1570	1572	4839	1958	1248
CCG000759.1	LOC117902382	LOC26514442	LOC108021401	LOC27208405	FBgn0003751	FBpp0079667	CG5619-PA	trk	trk-PA	5405	110	5	12	28	145	5	10	26	86	7	19	37	116	4	13	24	131	6	24	30	144	11	11	5	97	11	16	24	135	5	29	21	148	9	13	13	142	15	13
CCG000760.1	LOC117902380	LOC6498567	LOC108021398	LOC27208356	FBgn0260750	FBpp0079576	CG31873-PA	Mulk	Mulk-PA	28827	880	408	261	377	1183	515	406	562	1068	402	359	239	716	559	306	352	924	504	376	511	856	467	360	319	820	369	263	310	726	495	288	290	1193	663	233	242	836	568	319
CCG000761.1	LOC117901451	LOC6502406	LOC108021046	LOC6731756	FBgn0032197	FBpp0079544	CG5694-PB	ova	ova-PB	29067	2085	257	761	808	2691	389	685	1065	1958	309	878	1019	1619	508	631	734	2375	355	712	823	1732	353	650	799	1567	306	668	740	1053	327	655	598	2196	332	637	733	1533	371	734
CCG000762.1	LOC117901085	LOC6496932	LOC108021263	LOC6731802	FBgn0053303	FBpp0079642	CG33303-PA	CG33303	CG33303-PA	27821	3083	1376	1021	1204	4207	2544	1404	1494	2566	1919	1504	1124	3276	3406	1284	1423	3875	2052	1243	1237	3703	1893	1379	845	3058	1834	1202	1517	2986	1812	1180	1144	4802	2396	1452	1224	3746	2253	1199
CCG000763.1	LOC117901584	LOC6496954	LOC108004592	LOC6731761	FBgn0000229	FBpp0291573	CG5680-PF	bsk	bsk-PF	20264	621	679	2630	4120	771	992	2679	4372	531	751	3158	3526	640	1247	2782	4355	824	811	2939	4052	799	997	2784	3227	773	854	2547	3731	655	879	2633	3589	697	876	3201	4312	662	845	2554
CCG000764.1	LOC117902330	LOC6496959	LOC108008509	LOC6731749	FBgn0032192	FBpp0079549	CG5731-PA	CG5731	CG5731-PA	5376	17	158	63	64	18	295	48	41	13	179	75	90	18	283	39	60	16	169	60	65	15	193	66	69	17	148	87	103	4	113	41	49	23	124	56	111	22	110	61
CCG000765.1	LOC117902417	LOC6505366	LOC108016245	LOC6731609	FBgn0041092	FBpp0293513	CG13109-PG	tai	tai-PG	5204	1086	847	1614	2292	1194	2140	1583	1984	998	1289	1627	1669	1261	2629	1590	2686	1248	1823	1623	1687	1402	1265	1945	1723	1366	1722	1593	2280	1385	1662	2329	1856	1507	858	1689	1269	1664	1530	1041
CCG000766.2	LOC117901685	LOC6505365	LOC108005726	LOC6731607	FBgn0032100	FBpp0079374	CG13108-PA	CG13108	CG13108-PA	5267	10	20	181	213	1	33	186	332	0	25	226	182	12	44	191	275	8	30	144	270	6	18	158	240	7	24	143	289	11	26	160	248	4	27	168	240	5	20	132
CCG000769.1	LOC117902285	LOC6497527	LOC108017922	LOC27209277	FBgn0010300	FBpp0307610	CG10719-PE	brat	brat-PE	5848	4135	222	225	413	4631	303	231	389	2970	166	241	268	3620	424	261	482	4254	291	181	243	3238	253	264	230	3285	338	231	387	2061	321	456	302	5287	230	192	143	5591	275	127
CCG000770.1	LOC117902290	LOC6498018	LOC108017943	LOC6732783	FBgn0086447	FBpp0307611	CG10685-PD	Polr1D	Polr1D-PD	5917	186	52	45	47	531	88	60	50	129	60	45	37	188	57	44	29	195	60	43	21	277	55	57	58	219	43	31	64	252	37	49	27	191	41	47	38	154	35	55
CCG000771.1	LOC117902289	LOC6497526	LOC108017938	LOC6732782	FBgn0086446	FBpp0080701	CG17347-PA	DCTN6-p27	DCTN6-p27-PA	4180	482	287	250	326	472	354	314	347	331	308	294	194	400	414	325	271	409	252	229	242	493	350	254	183	412	280	283	378	390	301	334	375	388	193	238	198	335	249	226
CCG000772.1	LOC117902287	LOC6498019	LOC108021283	LOC6732781	FBgn0086443	FBpp0304830	CG10687-PB	AsnRS	AsnRS-PB	5871	5208	999	930	1222	5525	1452	1316	1223	3676	1039	1121	818	4021	1649	981	1126	4505	1105	1080	1081	5720	1338	1251	853	4219	1209	1077	1484	3722	989	1266	1338	10171	1260	1547	1083	7125	1197	1782
CCG000773.1	LOC117902288	LOC6497525	LOC108021284	LOC6732780	FBgn0086445	FBpp0080700	CG10563-PA	l(2)37Cd	l(2)37Cd-PA	5880	409	95	121	152	465	142	113	180	129	76	89	79	431	146	104	119	439	79	81	129	358	97	120	67	315	109	88	117	260	125	125	135	304	97	140	151	374	199	199
CCG000774.1	LOC117902419	LOC6504718	LOC108012692	LOC6731611	FBgn0032104	FBpp0079418	CG17009-PA	aust	aust-PA	22115	0	125	7	0	0	112	0	1	0	100	0	0	0	227	2	0	0	131	0	2	0	153	0	2	0	149	0	1	2	192	10	0	0	181	0	1	0	275	0
CCG000775.1	LOC117902418	LOC6504707	LOC108007108	LOC6731612	FBgn0032105	FBpp0079417	CG4454-PB	borr	borr-PB	5263	1940	305	6	6	2529	241	2	6	1199	220	10	4	1937	443	10	6	2193	281	8	3	1658	330	6	5	1562	275	6	10	946	368	78	7	3099	321	3	2	2537	429	4
CCG000777.1	LOC117901871	LOC6505370	LOC108021716	LOC6731616	FBgn0032109	FBpp0307607	CG17005-PE	CG17005	CG17005-PE	22075	0	729	4	14	0	543	0	6	0	537	1	1	0	1014	1	7	0	765	1	5	0	883	5	2	2	784	9	17	0	709	5	10	0	575	18	21	0	490	19
CCG000778.1	LOC117902689	LOC6497807	LOC108019870	LOC6730795	FBgn0010263	FBpp0303246	CG3151-PJ	Rbp9	Rbp9-PJ	14	786	2991	10122	15866	590	2713	6808	14033	706	2873	9862	10814	736	3003	8825	15908	840	2673	9895	15267	1088	3150	14808	16866	1393	3238	9231	13865	1130	2486	8163	12609	1497	2351	8977	9110	1585	3443	8187
CCG000779.3	LOC117902688	LOC6497806	LOC108018013	LOC6730794	FBgn0041111	FBpp0077317	CG8817-PA	lilli	lilli-PA	12412	1927	1872	1440	2280	1940	3277	1534	2173	1310	1794	1521	1464	1765	3391	1470	2759	1771	3021	1304	1857	1473	2064	1853	1751	1670	2715	1479	2216	1450	3447	2092	1940	1806	1259	1564	1340	2570	2060	1142
CCG000780.1	LOC117900132	LOC6497769	LOC108009092	LOC6731305	FBgn0263027	FBpp0297779	CG43322-PA	CG43322	CG43322-PA	4069	207	386	124	106	236	619	131	161	155	222	103	59	149	319	97	100	145	299	106	73	169	327	120	91	182	316	100	145	113	331	79	97	144	477	93	93	109	406	80
CCG000781.1	LOC117900131	LOC6497761	LOC108020935	LOC6731306	FBgn0000053	FBpp0079059	CG31628-PA	Gart	Gart-PA	4971	4099	1896	2901	2563	4107	3315	2761	2613	3921	2041	3848	2907	3079	2926	2256	1907	3430	2102	3653	3493	3687	1492	4195	2320	4382	2274	3480	4488	3472	1831	5527	2587	5315	1916	7379	4024	4234	2720	6650
CCG000782.1	LOC117900885	LOC6497760	LOC108021643	LOC6731308	FBgn0051908	FBpp0311702	CG31908-PC	CG31908	CG31908-PC	28696	1393	996	560	670	1605	1369	722	706	783	1244	728	631	1349	1695	560	662	1539	1195	669	642	1588	1362	718	517	1386	1240	608	745	1027	1481	665	633	1431	555	654	589	1361	696	627
CCG000783.1	LOC117900886	LOC6497771	LOC108008307	LOC6731309	FBgn0031881	FBpp0079017	CG3476-PA	MME1	MME1-PA	5045	483	334	202	295	479	317	175	224	260	348	279	343	435	535	203	251	457	321	165	168	449	303	154	145	469	446	239	323	325	409	212	253	447	454	302	298	374	308	255
CCG000791.2	LOC117901697	LOC6498871	LOC108019450	LOC6739262	FBgn0040038	FBpp0112409	CG12423-PB	klhl10	klhl10-PB	34006	1	2719	3	5	1	3483	0	2	0	3068	0	0	1	4662	1	1	0	3861	0	2	1	2797	0	1	0	3479	0	1	0	3850	3	0	8	3911	0	0	1	4621	0
CCG000792.1	LOC117900743	LOC26515266	LOC108020456	LOC27207519	FBgn0063368	FBpp0112499	CG40041-PC	Gpb5	Gpb5-PC	32007	14	40	101	166	44	33	128	217	10	54	165	182	18	47	140	207	13	33	124	182	32	36	136	175	32	46	171	205	23	23	146	226	29	48	112	198	20	45	122
CCG000794.1	LOC117900263	LOC6498341	LOC108016319	LOC27208794	FBgn0032054	FBpp0305605	CG13090-PB	Mocs3	Mocs3-PB	2402	622	617	194	249	856	739	182	187	464	657	228	238	629	1076	191	198	782	795	202	215	832	655	204	217	681	774	217	247	497	587	185	229	990	674	339	237	755	456	238
CCG000795.1	LOC117901233	LOC6497514	LOC108021249	LOC6732760	FBgn0263198	FBpp0307803	CG10473-PC	Acn	Acn-PC	12956	2555	724	1230	2786	3416	1179	1377	2479	1684	874	2129	1679	2647	1452	1549	2784	3379	992	1704	2445	2914	958	1790	1771	2324	1067	1509	2483	2015	948	2342	2764	2924	770	1818	2067	2992	1081	1588
CCG000796.1	LOC117901239	LOC6498029	LOC108021270	LOC6732759	FBgn0032744	FBpp0080720	CG15173-PA	Ttc19	Ttc19-PA	5890	212	655	323	509	417	775	552	627	440	639	394	360	253	883	422	519	293	663	375	494	309	867	436	420	371	666	341	536	406	517	379	570	355	736	433	451	328	725	450
CCG000797.1	LOC117901238	LOC6497513	LOC108021269	LOC6732758	FBgn0002022	FBpp0080687	CG10449-PA	Catsup	Catsup-PA	5883	1680	1204	998	934	2287	1798	1390	1178	2373	1374	1171	1009	1812	2102	997	1006	2328	1566	1129	1134	2087	1656	1223	868	1720	1301	1012	1227	1648	1211	907	832	2424	1477	1036	930	1898	1144	970
CCG000798.1	LOC117901232	LOC6497512	LOC108020975	LOC6732757	FBgn0086442	FBpp0307801	CG17492-PB	mib2	mib2-PB	29055	2087	5834	1181	1941	3200	6561	1410	2008	1522	5766	1547	1334	2237	9666	1350	2228	2709	7911	1242	1732	2281	5721	1411	1428	2017	7984	1389	2205	1462	8133	1460	2010	2370	6871	1793	1532	2437	7633	1339
CCG000799.1	LOC117902411	LOC6506863	LOC108008892	LOC6733022	FBgn0032907	FBpp0088883	CG9272-PA	Nthl1	Nthl1-PA	6109	458	162	57	113	720	256	55	89	171	124	70	79	427	203	57	75	496	291	93	158	260	213	54	84	525	241	175	162	310	184	81	110	591	149	70	92	429	142	87
CCG000800.1	LOC117901237	LOC6497511	LOC108021243	LOC6732754	FBgn0032741	FBpp0080685	CG10446-PA	Sidpn	Sidpn-PA	20346	3	245	385	778	8	214	494	735	28	281	543	650	3	391	522	830	7	299	473	671	1	223	629	597	12	355	484	974	9	305	532	964	10	28	508	430	2	21	451
CCG000801.1	LOC117901235	LOC6498032	LOC108021242	LOC6732755	FBgn0001202	FBpp0080722	CG10653-PA	hook	hook-PA	29066	980	682	1784	2678	1145	851	1865	2888	915	708	2065	2024	942	1174	1851	3007	978	740	1869	2641	1207	859	1902	2244	897	776	1864	2785	929	790	1901	2802	973	809	2193	2376	872	728	1752
CCG000802.1	LOC117901231	LOC6497510	LOC108021147	LOC6732748	FBgn0051793	FBpp0080682	CG31793-PA	CG31793	CG31793-PA	5846	865	722	1092	1140	1140	1341	1798	1366	1077	875	1171	918	719	1470	1138	1084	828	881	1232	1050	1128	1090	1395	898	1075	914	1414	1406	1080	1317	1745	1416	1168	839	863	678	1010	1471	729
CCG000803.1	LOC117902343	LOC6497508	LOC108021143	LOC6731489	FBgn0032026	FBpp0297935	CG7627-PB	CG7627	CG7627-PB	5080	9710	493	1445	1858	11287	727	1136	1475	8735	630	1219	1133	7261	1512	1255	1709	9767	697	1098	1120	8303	749	1194	1080	7072	919	1268	1641	5180	617	1319	1454	8898	699	1305	1168	8541	585	1063
CCG000804.1	LOC117902347	LOC6497507	LOC108006895	LOC6731490	FBgn0010265	FBpp0079328	CG13389-PA	RpS13	RpS13-PA	32024	25326	9442	8637	8983	28605	11648	13154	9460	25123	10485	14829	9685	25916	14854	12616	10807	28403	9276	12521	9398	34951	11664	13295	8237	30023	9427	13120	12488	29339	8430	14145	10183	32223	9583	11604	8027	25717	8314	13233
CCG000805.1	LOC117902346	LOC6498033	LOC108010562	LOC6731491	FBgn0261437	FBpp0079262	CG42522-PB	CSN8	CSN8-PB	5163	709	180	304	326	844	209	265	302	748	201	271	314	712	279	294	310	832	221	249	264	804	218	186	270	613	166	261	255	718	217	226	227	875	274	209	299	694	147	234
CCG000806.1	LOC117902344	LOC6498034	LOC108021314	LOC6731492	FBgn0260439	FBpp0308836	CG17291-PE	Pp2A-29B	Pp2A-29B-PE	22056	7592	3182	4434	5155	10122	4680	4251	5765	8076	3906	5209	5175	8688	6496	4444	6222	9371	4135	4374	5100	9334	4543	4867	4969	7747	3949	4613	6237	7190	3677	3871	5048	11974	3894	5338	5518	10762	4337	4400
CCG000807.1	LOC117902345	LOC6498035	LOC108005803	LOC6731493	FBgn0032029	FBpp0308837	CG17292-PC	CG17292	CG17292-PC	20268	995	936	466	542	1255	1594	522	765	846	1484	741	714	906	1759	540	672	1048	1361	617	845	1264	1834	731	725	1215	1342	627	901	1475	1906	775	892	1211	1515	733	747	982	1025	533
CCG000808.1	LOC117901372	LOC6498036	LOC108005456	LOC6731494	FBgn0032030	FBpp0079266	CG17293-PA	Wdr82	Wdr82-PA	20864	621	288	332	434	727	335	370	448	446	341	391	412	628	429	364	481	787	290	318	433	771	341	351	417	597	277	382	517	487	270	310	432	872	211	383	418	607	179	324
CCG000809.1	LOC117901371	LOC6497506	LOC108005446	LOC6731495	FBgn0032031	FBpp0079327	CG13390-PA	CG13390	CG13390-PA	5132	261	155	107	188	274	123	119	186	263	115	186	108	291	180	136	203	259	130	145	167	247	177	127	165	311	155	170	195	243	123	142	174	253	129	182	148	201	93	132
CCG000810.1	LOC117902296	LOC6498037	LOC108008870	LOC6731496	FBgn0032032	FBpp0079267	CG17294-PA	CG17294	CG17294-PA	5149	209	164	312	429	262	239	267	431	191	125	294	354	82	131	171	278	277	150	303	399	249	174	277	328	245	176	302	505	233	155	289	484	182	142	256	312	169	97	245
CCG000811.1	LOC117902291	LOC6497505	LOC108018043	LOC6731497	FBgn0027094	FBpp0089366	CG13391-PB	AlaRS	AlaRS-PB	5090	6854	1225	1396	1216	8263	1826	1700	1295	6474	1397	1416	1032	7257	2322	1426	1280	8505	1513	1424	1092	9086	1670	1842	1194	6510	1434	1422	1551	5281	1570	1493	1132	10866	1832	1763	1183	7629	1660	1906
CCG000812.1	LOC117900031	LOC6497222	LOC108005009	LOC6730809	FBgn0031498	FBpp0077338	CG17260-PA	CG17260	CG17260-PA	4482	321	627	152	161	375	552	138	198	238	516	130	161	324	715	142	182	406	639	161	177	426	533	191	117	313	531	163	224	209	761	132	163	406	275	192	145	318	385	157
CCG000813.1	LOC117901628	LOC6497984	LOC108005672	LOC6730545	FBgn0051922	FBpp0077630	CG31922-PA	Snrnp20	Snrnp20-PA	4425	39	56	47	51	60	60	55	66	31	43	61	50	41	42	44	68	53	42	66	60	48	49	20	39	34	52	48	60	30	53	34	31	47	46	36	43	41	44	33
CCG000814.1	LOC117901622	LOC6497550	LOC108005661	LOC6730546	FBgn0031317	FBpp0077644	CG5118-PA	Charon	Charon-PA	4373	451	253	279	428	497	312	254	379	333	273	364	324	495	422	327	380	519	281	333	347	425	257	319	288	562	259	313	440	326	255	291	334	610	284	324	309	415	225	312
CCG000816.1	LOC117901623	LOC6497987	LOC108007085	LOC6730551	FBgn0031321	FBpp0077636	CG4947-PA	Tgt	Tgt-PA	4382	301	95	96	115	386	129	79	96	241	79	97	110	303	120	63	66	290	80	76	56	536	123	104	70	321	95	74	89	300	131	97	89	592	85	135	84	518	110	72
CCG000817.1	LOC117901624	LOC6497988	LOC108021503	LOC6730552	FBgn0031322	FBpp0077637	CG5001-PA	CG5001	CG5001-PA	26824	340	676	673	956	350	644	689	730	222	860	807	673	378	762	629	905	323	614	677	912	495	985	830	786	427	673	783	1068	448	567	527	860	621	517	807	748	456	497	662
CCG000818.1	LOC117900986	LOC6497990	LOC108013033	LOC6730558	FBgn0031324	FBpp0112990	CG14342-PB	CG14342	CG14342-PB	10649	3	0	12	21	0	1	3	9	0	8	23	9	0	4	10	31	1	4	10	9	1	2	6	8	1	4	24	36	4	1	7	9	1	6	9	16	1	9	16
CCG000819.1	LOC117901460	LOC6497991	LOC108021331	LOC6730561	FBgn0031327	FBpp0307367	CG5397-PB	CG5397	CG5397-PB	21802	479	1167	1559	2136	755	1791	2362	2516	1258	1437	4167	3381	505	1711	1710	2033	624	1701	1782	2578	1458	1679	2183	1861	1412	2171	3956	4777	771	724	1223	1577	1351	1552	2983	3116	771	1324	1538
CCG000820.1	LOC117903840	LOC6504454	LOC108015009	LOC6725559	FBgn0030136	FBpp0071295	CG2998-PA	RpS28b	RpS28b-PA	26717	14156	7779	4970	7270	14096	8438	8699	6163	10396	7668	8976	6031	13924	10552	8570	7474	14601	7078	6938	6780	20204	9187	8255	5579	18505	7231	7207	9035	18038	5775	10394	8538	22530	7998	7239	5090	14579	6032	7511
CCG000821.1	LOC117900843	LOC6497993	LOC108011382	LOC6730563	FBgn0011294	FBpp0077588	CG5430-PA	a5	a5-PA	4414	0	0	529	879	0	0	672	890	0	5	865	861	0	1	839	1068	0	1	685	929	0	0	667	568	0	0	0	0	0	0	677	1060	1	4	1079	1362	0	0	1297
CCG000828.1	LOC117901145	LOC6502435	LOC108012538	LOC6730571	FBgn0051659	FBpp0077608	CG31659-PA	CG31659	CG31659-PA	4418	5	1374	2	3	4	1457	0	0	0	1191	5	4	6	2176	3	8	2	1074	5	4	0	1440	1	5	4	1289	4	14	1	1164	1	0	2	2206	8	10	0	1663	1
CCG000829.1	LOC117901144	LOC6497543	LOC108008463	LOC6730572	FBgn0053126	FBpp0302979	CG33126-PB	NLaz	NLaz-PB	20282	1122	1555	1153	789	1327	2102	924	764	6505	4072	2650	1980	1358	2763	1228	1085	1355	2224	1496	1124	2420	3333	1153	956	2446	1861	1606	1495	4659	4944	1014	972	805	1222	1131	1068	1175	2094	1655
CCG000830.1	LOC117900645	LOC6497995	LOC108012200	LOC6730573	FBgn0031337	FBpp0310386	CG14346-PC	CG14346	CG14346-PC	21860	1	676	0	0	1	407	0	0	0	446	0	0	3	842	0	0	0	741	0	2	4	503	0	3	2	529	0	0	0	565	0	0	1	194	0	1	1	145	0
CCG000831.1	LOC117901023	LOC6497542	LOC108009836	LOC6730574	FBgn0002543	FBpp0303020	CG5481-PB	robo2	robo2-PB	4342	174	172	304	388	285	363	388	446	217	355	307	211	176	501	400	644	249	234	270	303	251	137	342	281	364	342	254	399	194	235	347	314	247	163	362	303	206	233	318
CCG000837.1	LOC117896794	LOC6500561	LOC108010782	LOC6730327	FBgn0040629	FBpp0293879	CG18673-PC	CAH5	CAH5-PC	18388	126	315	21	64	26	228	6	11	21	140	10	19	14	402	1	0	27	294	165	42	120	408	300	109	1	106	0	1	8	281	1	1	12	337	970	1295	392	1968	3129
CCG000839.1	LOC117900640	LOC6497996	LOC108011281	LOC6730576	FBgn0051928	FBpp0306852	CG31928-PB	CG31928	CG31928-PB	34091	1312	15	0	0	2641	1	0	0	954	1	0	0	652	0	0	0	998	0	0	0	881	1	0	0	998	23	0	0	917	0	2	0	3514	0	0	0	2296	5	1
CCG000840.1	LOC117900636	LOC6497997	LOC108010761	LOC6730577	FBgn0053128	FBpp0077595	CG33128-PA	CG33128	CG33128-PA	28978	9	0	0	0	18	0	0	0	7	0	0	1	1	0	0	1	3	0	0	0	1	1	0	0	5	1	0	0	5	0	0	0	53	11	0	0	206	32	0
CCG000842.1	LOC117900638	LOC6497540	LOC108007890	LOC6730581	FBgn0031344	FBpp0306854	CG7420-PB	CG7420	CG7420-PB	4387	423	231	137	198	443	260	147	213	480	228	166	168	393	272	163	190	429	219	141	211	418	252	184	168	492	242	240	258	269	151	184	167	331	188	199	186	333	193	177
CCG000844.1	LOC117901191	LOC6496867	LOC108013294	LOC120284212	FBgn0001174	FBpp0113046	CG7428-PB	halo	halo-PB	21895	0	5	0	0	22	10	4	2	21	4	1	1	0	1	0	0	0	2	0	0	10	0	0	1	0	4	3	0	46	2	0	0	0	0	0	1	0	1	2
CCG000848.3	LOC117900169	LOC6498654	LOC108019553	LOC6730588	FBgn0261509	FBpp0301723	CG14351-PE	haf	haf-PE	4353	65	65	226	344	25	130	177	307	41	96	261	179	38	172	176	412	61	110	188	278	58	114	207	219	98	89	235	394	39	80	310	249	58	30	138	150	34	53	131
CCG000850.1	LOC117900179	LOC6496864	LOC108021638	LOC6730591	FBgn0021906	FBpp0077581	CG7361-PB	RFeSP	RFeSP-PB	4412	7356	15500	5261	7782	10225	14789	7125	7901	9697	18744	7612	7202	8650	19802	7258	8709	9845	15119	6611	8264	11386	18206	6728	6503	11529	15935	6386	9562	12129	13749	5776	9604	15055	21263	9010	7981	12489	17479	8352
CCG000852.1	LOC117901564	LOC6498655	LOC108020945	LOC6730592	FBgn0086758	FBpp0292932	CG31666-PE	chinmo	chinmo-PE	12867	10	646	80	164	2	738	57	115	12	471	95	61	29	1239	95	236	28	750	48	132	18	546	119	111	12	791	81	147	18	1177	226	111	10	714	80	70	16	1229	40
CCG000853.1	LOC117901569	LOC6503512	LOC108004602	LOC6730599	FBgn0011570	FBpp0077549	CG17158-PA	cpb	cpb-PA	4401	1653	480	390	509	2113	547	419	630	885	544	514	496	1806	958	432	555	1884	553	404	518	1685	571	477	352	1595	525	356	617	1187	432	457	486	2113	497	458	452	1776	550	372
CCG000854.1	LOC117901566	LOC6507039	LOC108020212	LOC6730600	FBgn0031356	FBpp0077578	CG17660-PA	CG17660	CG17660-PA	4374	1273	968	742	1033	1429	1305	698	1080	1312	1106	957	909	1171	1815	743	1025	1344	1194	789	946	1243	1088	805	789	1112	1191	714	1139	1052	1147	883	1063	1588	1206	956	878	1444	1162	801
CCG000857.1	LOC117902216	LOC6496990	LOC108018598	LOC6731036	FBgn0053113	FBpp0290753	CG33113-PH	Rtnl1	Rtnl1-PH	21936	6426	4612	7517	9963	8775	6057	8223	10855	6128	5285	8951	9231	5920	9648	7740	10908	6651	6367	8287	11250	8982	6783	10611	9804	7015	8067	8181	12141	8142	5739	7055	9890	9951	5928	10332	10102	8993	6871	10591
CCG000858.1	LOC117900216	LOC6497423	LOC108021102	LOC6730649	FBgn0004507	FBpp0077501	CG7254-PA	Glyp	Glyp-PA	4454	16650	18155	15251	19995	15952	17484	9445	12008	14385	22134	19545	13478	22326	31509	15523	18896	23678	20575	16267	17803	25232	23762	18326	14323	25615	27753	16424	21925	29744	20018	14380	20791	28219	19352	18841	16672	27984	28116	18614
CCG000860.1	LOC117902544	LOC6498136	LOC108008452	LOC6732508	FBgn0001995	FBpp0080401	CG5818-PA	mRpL4	mRpL4-PA	22366	1230	482	464	607	1147	614	501	508	840	537	428	404	949	528	431	472	1285	493	435	473	1364	597	457	401	975	520	471	670	1171	502	513	625	1479	574	625	594	1137	484	654
CCG000861.1	LOC117902545	LOC6497404	LOC108006999	LOC6732507	FBgn0014092	FBpp0080392	CG4278-PA	CG4278	CG4278-PA	28712	841	221	218	267	992	276	337	334	705	200	254	252	860	331	249	282	907	211	192	175	928	259	268	261	670	165	218	257	804	226	266	279	972	255	234	224	843	150	197
CCG000862.1	LOC117902057	LOC6498137	LOC108019860	LOC6732506	FBgn0000250	FBpp0089296	CG5848-PD	cact	cact-PD	22340	5036	1772	2447	2646	5950	2866	2529	3041	2392	2493	3280	3544	5609	3794	2577	3836	6277	2572	2372	3300	5658	3076	2847	2744	4730	2590	2848	4340	3802	2982	2689	4200	7397	2056	3621	3590	7076	2453	3212
CCG000863.1	LOC117902058	LOC6497403	LOC108019864	LOC6732505	FBgn0001086	FBpp0080391	CG4274-PA	fzy	fzy-PA	5701	2160	517	4	6	2544	419	4	5	1026	430	5	4	2346	623	3	5	2962	540	0	7	2099	493	6	2	1724	501	1	6	932	720	4	10	2967	504	9	10	2236	430	3
CCG000864.1	LOC117902063	LOC6498138	LOC108008403	LOC6732504	FBgn0000339	FBpp0080405	CG5855-PA	cni	cni-PA	3890	918	757	631	800	1063	904	691	947	1679	942	824	1027	921	1140	666	851	976	793	657	831	908	892	617	676	1007	811	717	952	971	935	621	871	1191	798	526	604	829	758	527
CCG000865.1	LOC117902059	LOC6497402	LOC108021518	LOC6732503	FBgn0011708	FBpp0080389	CG4214-PB	Syx5	Syx5-PB	5707	1727	1217	1169	1448	2066	1968	1238	1611	962	1504	1317	1255	1780	2467	1114	1650	1991	1753	1280	1270	1956	1873	1336	1260	1636	1534	1201	1740	1418	1659	1243	1420	2450	1821	1720	1769	2399	1832	1587
CCG000866.1	LOC117902062	LOC6498139	LOC108021596	LOC6732502	FBgn0015338	FBpp0080407	CG5861-PA	CG5861	CG5861-PA	27861	1164	591	605	880	1640	636	672	818	1227	546	625	776	1390	827	684	768	1531	649	603	885	1478	654	600	715	1065	552	658	978	964	726	636	863	1644	615	790	925	1188	449	776
CCG000867.1	LOC117902056	LOC6497401	LOC108021595	LOC6732501	FBgn0028525	FBpp0080388	CG4249-PA	c(2)M	c(2)M-PA	22339	498	30	17	32	541	18	13	21	467	23	21	14	487	92	25	34	452	25	11	18	342	34	6	7	410	30	22	29	343	56	30	20	169	0	1	4	208	3	2
CCG000868.1	LOC117902064	LOC6498140	LOC108004925	LOC6732500	FBgn0028894	FBpp0080408	CG5869-PA	GMF	GMF-PA	2005	318	156	185	165	343	224	170	250	281	225	159	229	283	347	160	190	282	215	163	208	380	240	183	172	265	213	164	166	241	190	127	132	399	295	168	208	262	212	135
CCG000869.1	LOC117902060	LOC6497400	LOC108004918	LOC6732499	FBgn0028895	FBpp0080387	CG17328-PA	CG17328	CG17328-PA	20355	356	116	70	129	382	118	47	122	193	118	105	76	368	184	83	94	381	129	87	98	315	110	66	77	223	126	90	73	167	105	116	86	256	56	85	71	228	59	106
CCG000870.6	LOC117900457	LOC6497056	LOC108021181	LOC6731947	FBgn0027582	FBpp0079815	CG6230-PA	CG6230	CG6230-PA	5444	2746	4699	1395	1554	2949	6789	1486	1693	2029	5232	1366	1263	2529	8591	1209	1461	2961	6902	1400	1350	2750	5295	1378	1217	2331	6401	1322	1763	2054	7152	1366	1355	3115	3772	1512	1505	2991	4886	1477
CCG000871.1	LOC117900456	LOC6497059	LOC108016008	LOC6731942	FBgn0283682	FBpp0079819	CG6181-PB	Ge-1	Ge-1-PB	22174	2669	490	1300	1641	3124	883	1172	1848	2076	634	1462	1288	3207	1050	1309	1866	3780	670	1206	1501	3005	647	1341	1391	2277	721	1231	1837	1973	635	1099	1425	3394	443	1218	1120	3175	627	878
CCG000872.1	LOC117900458	LOC6498446	LOC108016036	LOC6731941	FBgn0032339	FBpp0310217	CG4705-PD	Wdr59	Wdr59-PD	5341	979	1253	415	603	1042	1578	474	535	1143	1058	532	421	944	1820	433	538	1181	1746	544	480	1116	1437	528	432	846	1520	482	531	687	1603	463	462	964	887	560	467	1070	1254	557
CCG000877.1	LOC117902605	LOC6498252	LOC108019717	LOC6731243	FBgn0051633	FBpp0078954	CG31633-PA	CG31633	CG31633-PA	28694	300	307	247	238	366	274	233	215	386	349	282	257	342	345	264	238	305	237	225	250	260	299	172	194	226	261	252	261	254	214	171	156	200	381	215	175	157	298	162
CCG000878.1	LOC117901816	LOC6498445	LOC108021811	LOC6731940	FBgn0032338	FBpp0310216	CG16854-PD	CG16854	CG16854-PD	21793	21	487	261	458	16	340	222	385	0	302	334	293	6	563	257	395	6	532	243	377	25	416	248	273	29	375	279	486	21	655	314	338	5	731	325	371	11	813	260
CCG000879.1	LOC117900713	LOC6497060	LOC108011043	LOC6731939	FBgn0032337	FBpp0310218	CG14920-PC	AstCC	AstCC-PC	5399	2	1	5	13	0	0	18	17	0	1	8	12	2	3	8	7	0	156	3	18	0	16	15	16	0	0	12	17	0	0	2	8	0	0	12	24	2	0	23
CCG000881.1	LOC117900247	LOC6497061	LOC108008787	LOC6731938	FBgn0032336	FBpp0079821	CG14919-PA	AstC	AstC-PA	4105	154	198	515	779	200	257	842	1451	22	180	464	623	152	433	568	858	100	247	506	757	118	219	511	786	115	165	638	1005	102	151	554	688	145	214	681	896	141	198	375
CCG000882.1	LOC117900248	LOC6498444	LOC108014042	LOC6731937	FBgn0263971	FBpp0302938	CG43725-PA	CG43725	CG43725-PA	27893	0	10	0	0	12	2	0	0	2	2	0	0	0	1	0	0	0	1	0	0	0	0	0	0	0	3	0	0	3	0	0	0	0	0	0	0	0	0	0
CCG000883.1	LOC117900917	LOC6498443	LOC108013472	LOC6731936	FBgn0032335	FBpp0079782	CG14915-PA	CG14915	CG14915-PA	5422	0	58	0	2	44	51	0	0	35	44	0	0	0	27	0	0	0	95	0	0	0	26	0	0	0	44	0	0	21	0	0	0	0	0	0	0	0	0	0
CCG000884.1	LOC117901802	LOC6497062	LOC108021051	LOC6731931	FBgn0032330	FBpp0079750	CG31868-PA	Samuel	Samuel-PA	12784	596	515	351	432	692	1030	360	454	415	692	356	279	606	1170	381	625	621	930	379	437	689	695	405	361	664	580	355	563	581	557	342	424	688	493	457	409	554	623	367
CCG000885.1	LOC117901807	LOC6498439	LOC108008930	LOC6731926	FBgn0250837	FBpp0079746	CG4584-PA	dUTPase	dUTPase-PA	3988	3303	204	80	114	3889	208	101	117	3342	188	105	111	4548	298	84	93	4751	183	128	105	4335	220	108	48	3625	152	114	122	2799	255	137	67	8265	330	140	164	5097	220	182
CCG000886.1	LOC117902326	LOC6498603	LOC108021590	LOC6731841	FBgn0032259	FBpp0100020	CG6144-PB	CG6144	CG6144-PB	27859	318	167	254	420	362	189	352	539	197	186	422	415	292	272	345	459	368	223	342	554	322	202	373	343	276	182	337	503	191	185	365	507	351	120	281	313	332	134	243
CCG000887.1	LOC117902324	LOC6496919	LOC108021582	LOC6731842	FBgn0032260	FBpp0079627	CG13144-PA	CG13144	CG13144-PA	22230	51	143	12	19	59	134	22	10	119	137	18	6	99	180	29	24	88	120	12	31	128	175	40	14	99	174	7	11	161	140	11	10	35	47	16	7	36	59	10
CCG000888.1	LOC117902320	LOC6496917	LOC108021216	LOC6731843	FBgn0086347	FBpp0293078	CG7438-PC	Myo31DF	Myo31DF-PC	5340	2178	1401	776	993	2433	2951	974	1323	1755	1595	1342	1563	2089	3385	757	1388	2534	1887	968	1178	2418	1744	1048	1011	2220	2011	944	1339	2027	2016	786	1072	2393	1371	946	893	2073	1934	848
CCG000889.1	LOC117901815	LOC6496866	LOC108019599	LOC6730586	FBgn0031347	FBpp0077583	CG10869-PA	nis	nis-PA	4364	6	7299	7	16	17	8460	16	17	0	8055	12	7	2	11171	2	1	3	9861	12	11	6	7769	4	15	15	9949	8	13	0	9978	0	6	1	9415	6	16	4	9910	1
CCG000890.1	LOC117901219	LOC6497001	LOC108019648	LOC6730844	FBgn0031517	FBpp0077268	CG15406-PA	CG15406	CG15406-PA	4577	1217	2308	3	4	1074	2837	0	0	1338	3094	0	6	556	2290	0	0	994	3096	2	2	1415	3263	1	0	1828	2988	3	7	1973	3579	1	0	1452	4115	2	0	1836	5941	1
CCG000891.1	LOC117901218	LOC6497002	LOC108019603	LOC6730845	FBgn0031518	FBpp0112952	CG3277-PC	CG3277	CG3277-PC	4559	130	151	49	92	225	390	53	112	120	212	73	80	125	410	48	130	159	266	38	64	184	295	53	73	189	248	82	111	216	310	63	84	169	237	69	65	177	319	54
CCG000892.1	LOC117901902	LOC6498494	LOC108019637	LOC6730846	FBgn0031519	FBpp0303790	CG3326-PB	Fign	Fign-PB	28814	189	46	2	7	241	47	13	18	118	41	4	5	177	96	1	13	320	51	5	18	289	66	3	5	274	79	23	13	158	68	6	4	335	26	15	18	309	53	2
CCG000893.1	LOC117901813	LOC6497003	LOC108019614	LOC6730847	FBgn0031520	FBpp0077271	CG8837-PA	CG8837	CG8837-PA	4574	162	458	260	358	283	424	300	517	507	644	567	546	151	511	309	447	246	668	345	418	294	590	358	331	209	433	383	675	251	490	364	612	478	496	108	124	264	364	136
CCG000894.2	LOC117901834	LOC6497005	LOC108019656	LOC6730848	FBgn0053281	FBpp0077272	CG33281-PA	CG33281	CG33281-PA	4582	201	471	51	8	215	734	30	21	265	718	44	28	126	1187	13	21	123	663	36	35	222	829	28	15	104	644	17	17	284	578	26	18	117	552	35	18	114	433	39
CCG000899.2	LOC117901280	LOC6497006	LOC108007911	LOC6730849	FBgn0053282	FBpp0112370	CG33282-PB	CG33282	CG33282-PB	4588	85	169	0	0	49	54	0	0	301	610	0	0	213	627	0	0	89	233	0	0	114	139	0	0	32	59	0	0	99	141	0	0	297	370	0	0	192	595	0
CCG000906.1	LOC117902540	LOC6498493	LOC108020792	LOC6730852	FBgn0020445	FBpp0308632	CG3327-PE	E23	E23-PE	4553	2142	159	262	365	1945	246	273	360	1333	213	318	303	1386	316	275	441	1792	263	233	262	1389	181	285	361	1535	233	264	369	933	185	251	424	1422	119	235	241	1884	127	158
CCG000908.1	LOC117902539	LOC6498491	LOC108018151	LOC6730854	FBgn0085423	FBpp0297429	CG34394-PE	GramD1B	GramD1B-PE	4548	1711	793	1222	2131	2126	1399	1566	2504	1158	1031	1455	1299	1740	2178	1507	3044	2024	1291	1357	1787	1575	1194	1757	1709	1518	1311	1364	2103	1275	1088	2400	1964	2016	633	2042	1528	2257	1135	1328
CCG000910.1	LOC117900714	LOC6498489	LOC108007124	LOC6730856	FBgn0031528	FBpp0304681	CG15412-PC	CG15412	CG15412-PC	28818	338	981	389	441	395	1228	295	380	464	1251	353	232	395	1269	471	439	308	770	279	242	460	1440	230	222	810	1248	452	513	380	593	136	191	337	799	291	306	425	619	264
CCG000911.1	LOC117900718	LOC6498488	LOC108004689	LOC6730857	FBgn0031529	FBpp0304680	CG9662-PB	CG9662	CG9662-PB	1977	586	342	174	234	872	441	227	296	473	358	257	188	548	563	192	289	749	458	236	253	642	447	190	198	469	421	263	316	449	412	175	227	766	315	212	192	668	267	181
CCG000913.1	LOC117900715	LOC6497010	LOC108004685	LOC6730858	FBgn0016698	FBpp0077277	CG3289-PA	Ptpa	Ptpa-PA	28826	663	427	371	513	868	411	364	519	540	414	479	377	767	757	429	619	898	380	348	503	820	521	385	447	776	419	418	577	598	469	424	515	800	348	400	481	693	319	448
CCG000914.1	LOC117892298	LOC6495071	LOC108017820	LOC6739364	FBgn0033350	FBpp0087734	CG8237-PA	CG8237	CG8237-PA	29346	604	1040	291	407	648	1187	373	426	470	1066	341	325	604	1744	322	384	627	1227	379	360	663	1174	376	276	614	1089	325	425	528	1289	434	368	469	546	215	185	461	874	270
CCG000915.1	LOC117901290	LOC6498486	LOC108021266	LOC6730860	FBgn0031530	FBpp0292961	CG3254-PB	Pgant2	Pgant2-PB	20248	195	144	745	1375	159	327	905	1840	119	203	1128	1134	127	193	619	1116	144	205	1228	1818	188	281	1332	1351	158	133	836	1577	133	216	1747	2530	144	158	1335	1337	40	66	538
CCG000916.1	LOC117900371	LOC6497014	LOC108009156	LOC6739199	FBgn0031533	FBpp0077205	CG2772-PA	CG2772	CG2772-PA	11277	278	221	10	20	533	1094	11	25	252	500	5	4	14	44	4	9	14	254	170	427	264	211	5	12	484	527	0	6	421	682	1	10	233	223	9	10	139	406	11
CCG000917.1	LOC117900287	LOC6497015	LOC108021701	LOC6732067	FBgn0032414	FBpp0079918	CG17211-PA	CG17211	CG17211-PA	5443	8	19	771	1052	2	22	932	2036	7	23	1779	2368	7	42	780	1689	9	38	1206	1656	1	15	762	895	29	23	1422	2247	1	47	966	1288	15	9	496	545	1	9	292
CCG000918.1	LOC117900290	LOC6498485	LOC108010805	LOC6732070	FBgn0032415	FBpp0079942	CG17212-PB	rho-6	rho-6-PB	28597	1	88	17	17	5	45	34	41	0	202	69	66	5	79	63	46	10	156	67	38	17	50	133	93	3	183	58	78	30	144	142	71	9	42	66	62	4	44	49
CCG000919.1	LOC117901394	LOC6497016	LOC108013298	LOC6732071	FBgn0032416	FBpp0079919	CG17213-PA	Gr33a	Gr33a-PA	23326	0	9	29	40	0	9	11	31	0	5	23	14	0	13	21	31	0	13	13	11	0	1	8	7	0	7	21	38	0	13	12	23	2	4	31	33	4	3	9
CCG000920.1	LOC117900288	LOC6497017	LOC108019874	LOC6732072	FBgn0051760	FBpp0304318	CG31760-PC	CG31760	CG31760-PC	20829	18	176	919	1910	97	320	1190	2039	20	155	869	900	18	354	1043	2047	10	261	779	1372	30	201	907	1115	30	253	996	1890	31	313	1426	1734	19	135	958	982	16	206	626
CCG000921.1	LOC117901542	LOC6498484	LOC108006313	LOC6732074	FBgn0032420	FBpp0079940	CG6583-PA	CG6583	CG6583-PA	5515	415	170	217	265	521	188	241	257	387	157	276	259	412	190	177	207	444	164	226	299	471	192	227	280	372	167	226	324	253	168	249	250	564	204	247	232	420	154	199
CCG000922.1	LOC117900173	LOC6497896	LOC108021465	LOC6732655	FBgn0041184	FBpp0302960	CG15154-PD	Socs36E	Socs36E-PD	5866	304	234	477	951	470	391	504	1064	633	301	608	880	270	492	479	899	221	424	538	798	382	272	701	591	360	383	560	1238	289	415	777	977	638	260	564	565	303	322	474
CCG000923.1	LOC117900177	LOC6497635	LOC108021505	LOC6732711	FBgn0032706	FBpp0309813	CG10369-PD	Irk3	Irk3-PD	5881	617	1235	306	486	811	1584	423	565	666	1829	426	457	444	1643	472	693	631	1911	314	388	819	1536	404	565	548	956	433	672	894	1325	324	351	750	1541	321	358	417	1258	197
CCG000925.1	LOC117900172	LOC6497895	LOC108021504	LOC6732710	FBgn0032705	FBpp0080649	CG10346-PA	Grip71	Grip71-PA	22461	2279	388	70	124	2996	353	90	142	1764	323	117	109	2071	576	96	89	2849	335	127	161	1990	437	81	117	1755	364	121	141	1107	380	97	97	2586	725	87	99	1917	618	60
CCG000927.1	LOC117900175	LOC6497636	LOC108020928	LOC6732709	FBgn0025608	FBpp0309814	CG10372-PB	Faf2	Faf2-PB	2394	2165	1186	992	1517	2408	1486	1040	1526	2049	1273	1239	1224	2071	2029	1276	1718	2311	1380	1105	1443	2534	1548	1341	1253	2061	1342	1343	1773	1598	1459	1318	1553	2276	1500	1549	1618	2295	1701	1413
CCG000928.1	LOC117900569	LOC6502438	LOC108020930	LOC6732708	FBgn0032704	FBpp0428492	CG10373-PC	Jwa	Jwa-PC	20963	1783	1209	1191	1338	2474	1556	1268	1566	2442	1483	1329	1308	1602	1744	1142	1327	1839	1416	1287	1303	2048	1441	1365	1226	1855	1161	1155	1453	1847	1032	979	1332	2345	1152	1312	1351	1794	937	1168
CCG000930.1	LOC117900990	LOC6498146	LOC108019162	LOC6731422	FBgn0031973	FBpp0079171	CG7219-PA	Spn28Dc	Spn28Dc-PA	2846	308	449	1135	786	414	723	1185	1044	225	552	1148	1047	332	881	783	885	259	552	772	771	334	568	1073	752	380	617	1010	1141	494	654	845	944	464	448	1382	908	330	458	1063
CCG000931.1	LOC117901193	LOC6498147	LOC108019183	LOC6731420	FBgn0031972	FBpp0079172	CG7221-PA	Wwox	Wwox-PA	5028	390	220	348	518	524	194	302	456	486	309	483	548	428	410	457	593	441	225	341	324	540	292	400	372	432	247	343	461	412	286	408	509	596	293	494	507	499	287	458
CCG000932.1	LOC117901194	LOC6497393	LOC108019184	LOC6731419	FBgn0031971	FBpp0079154	CG7224-PA	Sirup	Sirup-PA	3393	1639	1679	2983	4078	1476	1112	2526	3294	476	1241	4061	3804	936	1863	3388	3773	1127	1098	3262	4067	1921	2058	4921	4656	1624	1720	5216	5839	1370	1102	4156	4621	1517	1431	5580	5185	2069	2003	6997
CCG000933.2	LOC117900936	LOC6498110	LOC108021357	LOC27206528	FBgn0259717	FBpp0289247	CG42371-PA	CG42371	CG42371-PA	3552	370	410	321	405	389	434	366	444	296	380	346	348	342	492	354	392	405	371	326	404	472	442	406	343	360	428	308	399	381	387	330	391	194	155	137	116	155	103	158
CCG000934.1	LOC117900050	LOC6498111	LOC108008045	LOC6730665	FBgn0031398	FBpp0077515	CG10880-PA	daed	daed-PA	4506	670	68	73	89	819	67	73	94	350	72	105	68	618	105	83	63	850	68	89	53	680	56	101	62	534	80	91	111	466	94	83	56	906	68	93	70	644	43	93
CCG000935.1	LOC117900053	LOC6497429	LOC108008056	LOC6730664	FBgn0085203	FBpp0111280	CG34174-PA	CG34174	CG34174-PA	4518	189	46	27	29	249	36	37	38	125	48	58	57	206	76	37	34	217	44	36	56	184	54	28	40	167	52	36	39	154	62	34	27	275	76	44	49	227	46	49
CCG000936.1	LOC117899969	LOC6498243	LOC108011706	LOC6731287	FBgn0004838	FBpp0078974	CG10377-PA	Hrb27C	Hrb27C-PA	26812	12938	2408	2248	3301	13967	4478	2859	3240	7620	2753	2770	2241	12129	6105	2764	3858	13570	3819	2406	2977	14976	3780	3819	2949	12192	3910	2612	4236	8525	3465	4195	3275	16457	2592	3603	2422	17456	3379	2489
CCG000937.2	LOC117899963	LOC6497293	LOC108011654	LOC6731288	FBgn0031869	FBpp0304605	CG18304-PD	CG18304	CG18304-PD	4962	330	1286	662	828	344	1231	600	517	279	1325	520	348	489	2550	779	841	354	1151	494	482	680	1730	581	371	892	1947	705	855	608	1187	248	401	579	946	737	555	687	1004	578
CCG000938.1	LOC117901137	LOC6497291	LOC108011683	LOC6731291	FBgn0031872	FBpp0078993	CG9211-PA	ihog	ihog-PA	25915	600	79	94	109	698	127	116	114	256	60	157	122	492	151	128	148	655	104	100	93	530	102	118	109	429	101	106	133	230	76	85	89	678	79	140	114	712	109	124
CCG000939.1	LOC117900249	LOC6497290	LOC108011727	LOC6731293	FBgn0031873	FBpp0078992	CG9207-PA	Gas41	Gas41-PA	20880	205	86	120	161	254	105	189	257	216	74	157	167	173	102	99	115	300	84	122	166	234	91	119	116	192	92	163	215	186	102	137	137	478	243	199	213	360	194	173
CCG000940.1	LOC117902593	LOC6498244	LOC108020951	LOC6731294	FBgn0020616	FBpp0078977	CG3423-PA	SA1	SA1-PA	4978	1547	390	914	1266	1688	856	887	1514	1260	490	1134	1064	1283	468	783	1205	1508	436	931	1215	1364	358	936	1064	1242	796	927	1387	1085	335	918	1153	1739	242	838	972	1505	290	731
CCG000941.1	LOC117902599	LOC6497288	LOC108020952	LOC6731295	FBgn0031874	FBpp0078991	CG13775-PA	CG13775	CG13775-PA	506	120	24	56	70	186	53	57	102	106	45	75	105	119	70	54	72	128	34	63	40	126	43	57	56	127	41	71	78	81	44	78	43	121	24	104	85	106	45	59
CCG000944.1	LOC117902598	LOC6498245	LOC108020953	LOC6731296	FBgn0031875	FBpp0078978	CG3430-PA	CG3430	CG3430-PA	22076	1385	43	47	61	1603	49	48	72	708	58	62	30	1476	70	44	55	2150	57	79	36	1535	52	75	68	1196	41	68	71	782	115	79	42	2793	60	104	92	1954	58	112
CCG000948.1	LOC117902595	LOC6497279	LOC108021027	LOC6731252	FBgn0028703	FBpp0271755	CG11328-PD	Nhe3	Nhe3-PD	28661	2132	977	2876	4772	2352	1404	2866	5198	1785	1095	3386	3964	2035	1787	3059	5186	2075	1131	2742	4491	2021	1362	2869	3649	2080	1309	2835	4568	1289	1206	3220	4942	1936	1004	2953	3641	1693	1014	2397
CCG000949.1	LOC117902611	LOC6497280	LOC108009762	LOC27206999	FBgn0031848	FBpp0078948	CG11329-PA	Nse1	Nse1-PA	28724	405	41	15	25	379	73	11	23	137	32	10	13	321	60	7	4	447	51	14	12	321	64	9	12	310	32	12	23	211	48	11	7	629	34	11	14	346	31	13
CCG000950.2	LOC117902600	LOC6497281	LOC108017343	LOC6731251	FBgn0000351	FBpp0078949	CG11330-PA	cort	cort-PA	4882	1141	23	4	11	1268	37	6	11	630	15	7	7	1320	21	6	11	1453	11	5	17	931	21	8	9	944	13	10	10	434	11	8	7	1734	21	5	6	1248	33	5
CCG000952.1	LOC117902602	LOC6497282	LOC108017355	LOC6731250	FBgn0028990	FBpp0305543	CG11331-PB	Spn27A	Spn27A-PB	4893	1386	1248	1416	1875	1863	1724	2390	2538	1168	1417	2825	3114	1386	1984	1396	1946	1697	1438	1864	2517	1957	1769	2942	2549	1528	1319	2298	3092	1465	1294	1669	2104	2753	1776	2157	2263	1693	1622	1495
CCG000953.1	LOC117902592	LOC6498248	LOC108015108	LOC6731249	FBgn0000392	FBpp0312102	CG11181-PC	cup	cup-PC	4851	10902	4454	27	50	13600	5355	74	59	6643	4634	61	58	11510	7953	55	45	14355	6498	52	40	10578	4343	265	162	8087	6146	69	72	7641	7231	168	108	13110	5444	11	14	13770	8187	9
CCG000954.1	LOC117902601	LOC6497284	LOC108021388	LOC6731300	FBgn0016978	FBpp0303793	CG8749-PC	snRNP-U1-70K	snRNP-U1-70K-PC	5023	1428	416	335	539	1730	604	414	559	803	473	516	353	1445	786	373	586	1700	555	426	433	1882	570	468	444	1367	567	498	731	1163	545	717	718	1947	716	611	515	1939	786	519
CCG000955.1	LOC117902612	LOC6497285	LOC108008080	LOC27206519	FBgn0264922	FBpp0078984	CG4494-PA	Sumo	Sumo-PA	4116	4800	1363	933	1283	5262	1438	1106	1436	2078	1283	1268	1239	4315	2194	1083	1336	4951	1442	1131	1306	5173	1635	1224	1098	4048	1524	1213	1572	3535	1502	974	1130	5873	1114	1180	1208	4283	863	934
CCG000956.1	LOC117902606	LOC6498247	LOC108006176	LOC6731297	FBgn0021944	FBpp0312175	CG3433-PB	Coprox	Coprox-PB	5030	1635	1371	316	441	1886	1509	300	380	1057	1416	419	292	1484	2098	316	415	1586	1559	318	355	1679	1568	357	312	1595	1706	408	637	1315	1657	387	416	1646	1495	371	319	1453	1327	346
CCG000957.1	LOC117902596	LOC6497286	LOC108021593	LOC27209426	FBgn0031878	FBpp0078986	CG9188-PB	sip2	sip2-PB	4996	1578	5435	4	17	1584	6029	4	3	726	5062	6	5	1222	7141	3	5	1785	6614	6	5	1193	4914	1	5	1202	6544	3	7	772	8299	17	19	1126	6257	8	20	1096	5810	7
CCG000958.1	LOC117902609	LOC6498246	LOC108021594	LOC27206679	FBgn0031877	FBpp0310331	CG10399-PB	Hmgcl	Hmgcl-PB	5039	198	118	63	105	240	145	96	76	251	172	82	85	198	187	84	94	374	198	162	148	364	191	116	97	174	131	97	103	624	272	306	241	396	161	126	85	312	124	200
CCG000959.1	LOC117902607	LOC6497287	LOC108009078	LOC27208426	FBgn0031876	FBpp0078990	CG9200-PA	Atac1	Atac1-PA	28700	178	99	52	65	175	79	73	53	98	63	80	64	155	108	51	60	200	55	55	61	216	83	78	46	141	87	69	53	249	126	137	89	101	54	65	53	90	38	48
CCG000960.1	LOC117902594	LOC6497278	LOC108020955	LOC6731245	FBgn0028467	FBpp0078927	CG11070-PA	Ube4A	Ube4A-PA	28653	1606	1306	972	1515	1858	1722	1089	1628	1391	1318	1153	1206	1492	2293	1134	1538	1749	1584	1040	1333	1589	1574	1225	1259	1315	1768	1024	1632	1162	1633	1116	1502	1325	1490	1047	1123	1586	1633	1003
CCG000961.1	LOC117902610	LOC6498250	LOC108020957	LOC6731244	FBgn0051636	FBpp0310404	CG31636-PB	CG31636	CG31636-PB	22746	88	112	113	161	14	119	51	92	34	58	92	59	46	162	67	95	60	143	62	103	70	193	115	110	56	62	75	99	118	115	256	303	33	104	302	250	47	108	207
CCG000962.1	LOC117901821	LOC6497277	LOC108019707	LOC6731242	FBgn0286898	FBpp0078925	CG11098-PA	Tango1	Tango1-PA	12497	3237	1955	2395	2975	3804	3376	2441	2720	2319	2462	2259	2059	3433	4545	2111	2883	4018	2990	2283	2554	3082	2822	2570	2181	2871	2629	2190	3005	2669	2836	2519	2855	3575	2120	2243	1868	3578	2631	2120
CCG000963.1	LOC117901820	LOC6498253	LOC108017378	LOC6731241	FBgn0051635	FBpp0303614	CG31635-PC	CG31635	CG31635-PC	12389	1857	2275	1802	2840	2219	3774	1609	2537	2184	1938	1787	1640	1909	4300	1614	3245	1990	3189	1578	2120	1823	2226	1996	1688	2028	3355	1784	2595	1444	3226	2471	2031	1789	1415	1898	1888	2477	2127	1415
CCG000964.1	LOC117901823	LOC6498254	LOC108009300	LOC6731240	FBgn0051634	FBpp0078956	CG31634-PA	Oatp26F	Oatp26F-PA	22061	1	6	9	10	0	6	4	5	0	9	10	1	6	21	3	6	3	8	2	6	9	12	5	15	10	10	15	8	1	9	2	11	5	44	9	3	0	39	1
CCG000965.1	LOC117902459	LOC6505412	LOC108018739	LOC6731638	FBgn0032123	FBpp0079423	CG3811-PA	Oatp30B	Oatp30B-PA	5207	1788	3688	1490	1836	1501	4924	1392	1844	2110	3945	1733	1887	1516	6347	1421	2044	1659	4792	1707	1828	1374	4069	1979	1771	1351	4895	1463	1860	1504	4789	2325	2013	1162	3388	1710	1388	1606	5395	1299
CCG000966.1	LOC117902624	LOC6505414	LOC108008974	LOC6731639	FBgn0032124	FBpp0079428	CG17855-PA	CG17855	CG17855-PA	5270	121	106	17	25	163	165	26	23	21	114	14	4	111	188	10	13	109	180	26	12	115	120	8	4	140	138	10	10	110	104	4	3	123	155	11	12	77	122	2
CCG000967.1	LOC117902627	LOC6505418	LOC108013464	LOC6731640	FBgn0032125	FBpp0079429	CG3818-PA	Cpr30B	Cpr30B-PA	15561	16	0	0	3	27	3	0	0	0	2	1	0	2	0	0	1	3	1	3	1	8	1	0	0	8	2	0	3	22	10	3	0	3	3	0	0	13	7	1
CCG000968.1	LOC117902626	LOC6505422	LOC108016786	LOC6731641	FBgn0032126	FBpp0079430	CG13113-PA	CG13113	CG13113-PA	5278	813	0	0	3	1008	0	0	0	398	0	3	7	366	0	1	0	463	1	0	0	377	0	0	0	268	1	0	0	473	3	0	0	540	0	2	0	517	0	0
CCG000969.1	LOC117902622	LOC6505424	LOC108008130	LOC6731642	FBgn0032127	FBpp0271837	CG13114-PB	CG13114	CG13114-PB	5259	7899	0	3	1	10717	0	1	1	3262	0	0	0	6583	0	1	13	6207	0	0	5	2667	0	2	3	5109	1	4	3	1726	0	2	12	7451	1	1	2	5509	0	0
CCG000970.1	LOC117900830	LOC6496978	LOC108006715	LOC6731703	FBgn0051876	FBpp0079492	CG31876-PA	Cpr30F	Cpr30F-PA	15127	0	2	0	3	1	0	0	0	0	3	1	0	0	0	0	0	0	2	0	0	0	2	0	0	0	1	1	2	0	0	0	4	0	2	0	0	19	24	3
CCG000971.1	LOC117900832	LOC6498534	LOC108013136	LOC6731702	FBgn0259713	FBpp0304024	CG42367-PC	CG42367	CG42367-PC	15593	1	0	22	46	0	0	12	25	0	0	161	131	0	1	30	39	0	0	59	54	0	0	72	78	1	0	18	10	0	0	60	55	1	6	8	6	3	0	26
CCG000972.1	LOC117902016	LOC6498533	LOC108009201	LOC6731701	FBgn0259712	FBpp0289242	CG42366-PA	CG42366	CG42366-PA	13027	26	26	54	118	26	33	33	57	0	6	35	20	3	18	24	34	2	12	19	26	3	13	32	23	11	9	19	47	3	8	48	23	9	93	35	32	10	31	13
CCG000973.1	LOC117902017	LOC6496979	LOC108006633	LOC6731700	FBgn0032163	FBpp0079493	CG13125-PA	TbCMF46	TbCMF46-PA	5239	15	437	26	38	9	490	11	16	0	103	13	6	0	345	8	18	1	183	5	8	11	179	8	12	4	409	12	21	3	261	11	8	25	103	52	48	22	91	18
CCG000975.1	LOC117902023	LOC6498530	LOC108007766	LOC6731697	FBgn0032160	FBpp0304781	CG4598-PB	CG4598	CG4598-PB	29122	1462	911	996	910	1818	950	1145	842	935	668	816	667	1734	1721	1324	1149	1851	1018	1212	1140	1844	1170	1042	817	1458	663	896	974	1609	863	973	916	1866	857	966	942	1785	820	908
CCG000976.1	LOC117902024	LOC6496980	LOC108021467	LOC6731696	FBgn0025700	FBpp0079495	CG5885-PA	CG5885	CG5885-PA	2685	2930	2005	2366	1067	5303	3020	3245	1375	3238	2367	2033	1096	2705	3230	1746	1072	3681	2568	2051	1072	4361	2431	2687	989	2776	1955	1320	1054	3979	2371	2005	940	4718	2384	2025	1376	4487	2362	2929
CCG000977.1	LOC117902020	LOC6498529	LOC108021466	LOC6731695	FBgn0040064	FBpp0079472	CG4600-PA	Acaa	Acaa-PA	5260	6801	4203	6274	5111	7897	5264	5138	4046	5307	4434	4268	4578	6937	8558	6776	5067	8188	5107	6028	5242	6672	4861	5121	3543	6472	4772	6868	7561	6184	3594	4752	4094	7384	3728	5112	4706	7302	3739	4584
CCG000978.1	LOC117902018	LOC6498528	LOC108021608	LOC6731694	FBgn0024285	FBpp0079471	CG4602-PA	Srp54	Srp54-PA	5240	2358	542	1078	1357	3211	691	1103	1664	1061	480	1130	993	2505	925	1304	1816	3544	608	1103	1467	3132	581	1129	1152	2322	571	1261	1869	1581	535	1000	1253	3223	493	1219	1178	2320	487	1117
CCG000979.1	LOC117902015	LOC6496981	LOC108019414	LOC6731693	FBgn0032157	FBpp0079496	CG5899-PA	Etl1	Etl1-PA	5220	2392	488	577	763	2938	639	610	886	2780	392	630	660	2959	758	575	761	3627	532	625	686	2513	638	625	658	1965	539	640	805	1609	572	702	639	2861	2039	544	647	2291	2073	577
CCG000980.2	LOC117902019	LOC6496982	LOC108019425	LOC27206512	FBgn0032156	FBpp0290091	CG13124-PH	CG13124	CG13124-PH	29077	1634	3892	3977	5363	1494	4385	3084	4085	1326	4369	3353	2828	1695	4340	3162	4299	1510	3678	2634	3070	2166	4936	2828	2639	2475	3776	3394	4633	1962	3724	2137	3227	2012	2486	2693	2685	1936	2933	2905
CCG000981.1	LOC117900039	LOC6498046	LOC108021355	LOC6731690	FBgn0004867	FBpp0303531	CG5920-PB	RpS2	RpS2-PB	86	54195	13951	13019	13671	55693	14371	19904	13737	81997	14513	24120	14530	48095	20367	20303	15735	53302	13737	20611	15997	71939	18107	21541	13275	62785	13460	20084	20225	61955	13970	27127	19685	93049	16840	23827	14862	64741	15495	26072
CCG000982.1	LOC117900040	LOC6497496	LOC108021363	LOC6731689	FBgn0010520	FBpp0079470	CG4539-PA	Bka	Bka-PA	20883	596	117	149	142	661	157	180	164	287	103	207	134	496	193	177	138	555	105	129	111	609	135	145	123	544	108	164	178	354	112	156	105	611	141	118	105	522	172	176
CCG000983.1	LOC117900036	LOC6498047	LOC108005370	LOC6731684	FBgn0032154	FBpp0079501	CG5924-PA	mtDNA-helicase	mtDNA-helicase-PA	5232	786	56	64	51	912	97	42	47	670	75	76	35	675	74	47	37	969	95	54	57	720	76	54	58	651	57	55	61	419	51	42	40	762	78	76	98	584	46	40
CCG000984.1	LOC117900042	LOC6497495	LOC108005379	LOC6731683	FBgn0032153	FBpp0111944	CG4537-PB	CG4537	CG4537-PB	3551	100	57	33	44	106	57	45	50	82	65	69	27	109	71	46	60	111	57	51	59	129	65	76	52	82	48	57	58	85	75	48	50	157	76	54	57	117	50	65
CCG000985.1	LOC117900041	LOC6498048	LOC108004672	LOC6731682	FBgn0085212	FBpp0111291	CG34183-PA	CG34183	CG34183-PA	5308	179	83	56	82	168	99	62	72	110	121	88	90	156	141	49	110	213	104	64	99	185	96	61	60	174	81	83	80	119	85	57	87	247	189	59	87	179	141	58
CCG000986.1	LOC117900037	LOC6497494	LOC108004680	LOC6731681	FBgn0029174	FBpp0079468	CG4535-PA	Fkbp59	Fkbp59-PA	5255	5541	1542	1359	1908	6919	1858	1669	2243	4377	1801	1703	1795	6288	2470	1370	1819	7373	1716	1411	1716	7041	1717	1357	1545	6187	1683	1562	2389	4666	1645	1233	1847	8123	1937	1089	1193	6114	1719	954
CCG000987.1	LOC117902337	LOC6506339	LOC108021100	LOC6731214	FBgn0031816	FBpp0078901	CG16947-PA	Rchy1	Rchy1-PA	4890	148	88	321	578	181	119	273	494	98	110	386	418	158	208	345	672	143	77	317	583	146	107	321	457	42	52	225	382	115	105	280	496	314	105	367	514	231	85	378
CCG000988.1	LOC117902335	LOC6504207	LOC108021099	LOC6731213	FBgn0031815	FBpp0078889	CG9526-PB	frj	frj-PB	21951	1485	1264	2046	3225	2261	2378	2726	3503	1416	1417	2832	2748	1567	2474	2597	3435	1956	1640	2520	3206	1992	2189	2339	2581	1805	1658	2615	3925	1559	1517	2523	3348	2122	1276	2703	2581	2277	1863	2810
CCG000989.1	LOC117902338	LOC6506350	LOC108014818	LOC6733119	FBgn0032973	FBpp0289183	CG6675-PB	CG6675	CG6675-PB	13621	54	304	801	139	128	465	656	525	59	286	335	354	35	493	114	158	43	358	112	205	54	257	113	132	80	376	286	335	188	506	318	492	133	190	509	486	54	112	286
CCG000993.1	LOC117900574	LOC6506382	LOC108010868	LOC6733116	FBgn0032971	FBpp0085289	CG6691-PA	ttm3	ttm3-PA	30337	0	1104	0	0	0	802	0	0	0	1052	0	0	0	1290	0	0	0	1233	0	0	0	919	0	1	0	1198	0	0	0	1255	0	0	0	665	0	1	0	525	0
CCG000996.1	LOC117900799	LOC6504197	LOC108014728	LOC27207026	FBgn0084001	FBpp0304509	CG41434-PC	Grl40a	Grl40a-PC	28831	0	5	0	0	0	12	0	0	0	3	0	0	0	16	0	0	0	20	2	2	0	11	0	0	0	8	0	0	0	22	0	0	0	4	0	0	0	8	0
CCG000997.1	LOC117901067	LOC6504194	LOC108021653	LOC6733110	FBgn0028979	FBpp0307374	CG12630-PB	tio	tio-PB	28786	24	449	79	217	28	636	85	171	19	658	168	77	35	977	102	240	29	631	88	136	33	638	97	126	60	786	96	140	44	900	154	163	63	1606	156	171	50	1389	114
CCG001007.1	LOC117901017	LOC6506447	LOC108008839	LOC6733102	FBgn0032965	FBpp0085304	CG11629-PA	CG11629	CG11629-PA	5718	0	344	0	0	0	486	0	0	0	357	0	0	0	394	0	0	0	379	0	1	0	367	0	0	0	305	0	0	0	356	0	4	1	199	0	0	1	162	0
CCG001011.1	LOC117901013	LOC6504146	LOC108021563	LOC6733099	FBgn0003866	FBpp0085261	CG1374-PA	tsh	tsh-PA	28789	151	195	104	194	184	339	124	222	27	278	172	163	169	427	113	210	226	276	138	187	179	204	111	105	242	330	159	209	190	276	164	197	160	190	88	111	174	178	92
CCG001013.1	LOC117901456	LOC6506510	LOC108021521	LOC6733095	FBgn0051612	FBpp0085262	CG31612-PA	CG31612	CG31612-PA	28787	114	22	40	79	149	58	38	82	86	38	66	59	117	36	45	75	99	38	55	89	120	22	49	58	123	62	80	137	74	40	61	84	105	111	65	86	212	55	61
CCG001021.1	LOC117901509	LOC6504125	LOC108021522	LOC6733094	FBgn0032961	FBpp0085258	CG1416-PA	CG1416	CG1416-PA	3841	3407	1066	916	1282	3896	1189	910	1348	2738	1009	1093	1308	3363	1702	915	1262	3548	1039	942	1231	3595	1098	985	1212	2934	1044	986	1940	2761	1309	939	1373	4191	1508	1244	1317	3324	1357	1137
CCG001022.1	LOC117900340	LOC6497245	LOC108021114	LOC6733096	FBgn0086779	FBpp0290832	CG11628-PD	step	step-PD	1538	1672	907	793	1252	2104	1076	690	1120	1013	849	850	915	1666	1314	797	1218	2163	881	765	959	1533	1009	865	909	1437	1168	796	1053	1146	1042	900	879	2293	808	755	953	2041	781	728
CCG001025.1	LOC117900643	LOC6498347	LOC108007870	LOC6731554	FBgn0260861	FBpp0079332	CG9298-PA	Trs23	Trs23-PA	20882	351	172	254	309	365	176	192	275	219	193	285	301	316	267	242	313	361	169	226	309	327	197	211	255	306	224	246	290	287	182	253	235	339	184	198	243	254	172	255
CCG001026.1	LOC117900644	LOC116656084	LOC108007871	LOC27206514	FBgn0032059	FBpp0079352	CG9296-PA	PrBP	PrBP-PA	5168	298	171	268	415	284	289	275	447	249	183	317	348	298	378	338	524	353	193	385	431	439	223	384	393	309	355	322	609	262	274	374	613	381	186	386	369	247	131	267
CCG001027.1	LOC117900642	LOC6497188	LOC108007868	LOC6731549	FBgn0032058	FBpp0079353	CG9289-PA	CG9289	CG9289-PA	28550	2	0	0	9	0	9	1	0	0	5	1	1	0	6	1	3	1	1	10	3	3	8	1	0	0	2	2	11	9	5	22	24	0	7	18	34	0	1	2
CCG001029.1	LOC117900652	LOC6497189	LOC108007875	LOC6731547	FBgn0032057	FBpp0079354	CG9287-PA	CG9287	CG9287-PA	28558	0	0	0	1	0	0	0	1	0	0	0	0	1	3	1	0	0	2	2	0	1	0	1	1	0	2	4	0	0	1	0	0	0	0	0	0	1	1	2
CCG001031.1	LOC117903345	LOC6504714	LOC108015398	LOC6724830	FBgn0040350	FBpp0070178	CG3690-PA	CG3690	CG3690-PA	2144	371	665	0	3	234	1076	0	3	775	1483	3	4	437	1358	2	4	363	929	2	1	451	1180	0	1	294	460	5	6	344	458	1	0	528	569	1	1	357	996	3
CCG001032.1	LOC117903351	LOC6504715	LOC108015399	LOC6724829	FBgn0040349	FBpp0070179	CG3699-PA	CG3699	CG3699-PA	31563	968	1797	1480	1233	411	3247	201	887	2266	2758	2132	1688	1061	3921	1321	1307	899	2449	1817	1628	994	3862	1048	1165	682	1081	346	534	578	1442	507	672	1084	2467	1002	1151	514	3237	623
CCG001035.1	LOC117889599	LOC6505023	LOC108004556	LOC6725654	FBgn0026268	FBpp0073324	CG1386-PA	Antdh	Antdh-PA	27617	16	118	3334	4110	15	94	2959	2904	0	6	730	382	25	154	3817	4520	10	26	2783	2544	36	187	3705	2379	60	129	3999	5273	16	40	3642	3477	96	356	3372	3190	117	405	4552
CCG001036.1	LOC117889598	LOC6505244	LOC108004715	LOC27208872	FBgn0030276	FBpp0073297	CG1938-PA	Dlic	Dlic-PA	27458	2861	841	1488	1895	3485	1462	1645	1849	2307	841	1646	1265	2856	1904	1416	2052	3107	1043	1312	1555	2991	1157	1671	1595	2525	1389	1581	2081	2159	1042	1673	1685	3271	1055	1807	1509	3322	1425	1295
CCG001037.1	LOC117889596	LOC6505024	LOC108004714	LOC6740075	FBgn0052668	FBpp0073325	CG32668-PA	CG32668	CG32668-PA	19171	5	10	71	148	4	15	59	97	14	19	60	51	8	18	70	131	2	17	38	33	7	21	61	54	12	21	94	144	8	21	97	89	13	16	101	98	8	14	106
CCG001038.1	LOC117889601	LOC6505025	LOC108004604	LOC6740076	FBgn0261277	FBpp0073326	CG1397-PA	rtv	rtv-PA	19237	34	80	161	152	33	89	181	226	69	72	203	188	50	177	129	200	56	85	90	187	43	137	184	146	48	92	161	223	42	73	136	162	57	136	154	186	51	89	172
CCG001039.1	LOC117889597	LOC6505243	LOC108004752	LOC27206657	FBgn0030274	FBpp0309787	CG1908-PE	Lint-1	Lint-1-PE	30944	1137	957	547	654	1170	907	553	587	930	812	684	451	853	1414	500	685	1184	863	565	527	1061	990	594	520	1174	1169	605	644	565	1015	653	562	2368	220	364	358	2130	249	290
CCG001040.1	LOC117893176	LOC6505026	LOC108004728	LOC6725442	FBgn0030038	FBpp0308525	CG1440-PD	CG1440	CG1440-PD	19981	3661	2432	1301	1731	5338	3655	1594	1701	2563	2852	1577	1517	3390	4140	1288	1511	4843	3193	1716	1817	3871	3134	1593	1379	3609	2895	1547	2149	2975	3163	1483	1646	4822	2930	1872	1711	4532	3684	1716
CCG001042.1	LOC117901383	LOC6505240	LOC108004558	LOC6725448	FBgn0030040	FBpp0291662	CG15347-PB	CG15347	CG15347-PB	26124	1804	1380	406	232	2217	1800	649	367	3152	1998	294	358	1771	2844	359	272	1539	2171	825	708	1719	2050	291	334	2277	2120	676	666	2122	1647	100	116	1636	1601	35	57	1074	1660	77
CCG001044.1	LOC117902694	LOC6505241	LOC108021784	LOC6725446	FBgn0021767	FBpp0311870	CG11202-PB	org-1	org-1-PB	13097	38	80	0	6	39	122	1	0	69	94	3	4	46	138	5	1	34	101	0	4	63	115	1	2	67	140	4	0	48	140	0	0	74	59	1	5	48	83	4
CCG001046.1	LOC117903698	LOC6503130	LOC108013676	LOC6726468	FBgn0010341	FBpp0301154	CG12530-PD	Cdc42	Cdc42-PD	4172	1854	544	814	1051	2211	1113	906	1129	1862	853	1012	1082	1926	1552	848	1148	2054	939	910	1006	2136	802	905	933	1901	868	837	1217	1798	930	692	924	2173	1088	913	935	2370	1273	716
CCG001047.1	LOC117903699	LOC6502979	LOC108013690	LOC6740247	FBgn0031059	FBpp0311222	CG14229-PC	CG14229	CG14229-PC	31345	311	113	126	144	350	216	107	161	132	129	90	121	315	214	118	124	414	169	119	159	312	208	102	108	286	180	117	162	199	189	133	164	382	253	102	116	342	323	90
CCG001048.1	LOC117897845	LOC6502980	LOC108014990	LOC27208128	FBgn0086384	FBpp0074523	CG14228-PA	Mer	Mer-PA	26342	1613	440	457	608	1894	664	553	622	943	524	604	555	1262	780	563	762	1589	567	558	588	1426	617	534	612	1323	598	482	820	957	466	472	694	2135	589	820	674	1748	704	924
CCG001049.1	LOC117897727	LOC6503129	LOC108015203	LOC6740772	FBgn0031057	FBpp0074519	CG14224-PA	Ubqn	Ubqn-PA	31252	4279	2172	1741	2290	4534	4042	2160	2664	1902	2465	2098	2117	3966	4888	1923	2595	4534	3346	2046	2166	4296	2889	2241	2006	3880	3118	1995	3168	3474	3803	2236	2720	4691	3215	2398	2100	4862	4179	1898
CCG001050.1	LOC117897701	LOC6502981	LOC108015202	LOC6740245	FBgn0043903	FBpp0074525	CG14226-PA	dome	dome-PA	19837	2481	669	857	1162	2923	1139	885	1259	1557	888	1028	1048	2332	2059	878	1382	2180	1163	718	957	2259	1009	1046	803	1944	1139	812	1395	1533	1122	1210	1153	2339	802	1029	858	2394	1111	772
CCG001052.1	LOC117897734	LOC6503128	LOC108015140	LOC27206595	FBgn0004057	FBpp0074517	CG12529-PA	G6pd	G6pd-PA	21516	1143	2426	980	1708	1108	3731	1027	1291	794	3347	1314	1348	1308	5086	1154	1823	1094	3251	878	1231	1521	4412	2134	1951	1763	3285	1250	2098	1502	3445	1332	2006	2555	4331	2747	2966	1731	5443	1701
CCG001053.1	LOC117897748	LOC6503127	LOC108015142	LOC6726467	FBgn0031054	FBpp0074516	CG14216-PA	Ssu72	Ssu72-PA	27493	322	129	129	172	436	165	172	184	189	129	166	123	348	208	182	199	408	175	190	155	355	173	179	136	330	136	177	194	250	135	186	170	556	233	227	206	487	255	183
CCG001054.1	LOC117892594	LOC6502983	LOC108015139	LOC27209388	FBgn0031053	FBpp0074527	CG14223-PA	CG14223	CG14223-PA	19867	87	96	88	195	115	104	45	140	23	92	91	185	63	130	70	183	53	108	91	131	109	121	110	151	148	112	111	209	57	132	137	193	187	86	69	179	549	59	41
CCG001055.2	LOC117892487	LOC6503126	LOC108015278	LOC27206829	FBgn0031052	FBpp0074515	CG14215-PA	Elys	Elys-PA	19828	2426	1781	625	1168	2869	2315	567	1148	1632	1362	623	466	2317	2752	570	908	2584	2446	680	905	2328	1893	679	720	1981	2122	559	805	1639	2747	649	716	3763	1066	492	361	3491	1740	317
CCG001057.1	LOC117903238	LOC6503842	LOC108004710	LOC6725376	FBgn0022786	FBpp0071028	CG12153-PA	Hira	Hira-PA	18887	1404	345	183	284	1722	402	218	312	1553	360	235	274	1619	597	203	239	2076	454	228	192	1443	426	245	176	1184	424	214	278	990	584	221	194	1877	146	167	196	1696	222	183
CCG001058.1	LOC117903625	LOC6503733	LOC108005335	LOC6726010	FBgn0026428	FBpp0303431	CG6170-PG	HDAC6	HDAC6-PG	19474	5626	4980	5580	5676	5906	6263	4542	4632	4468	4963	6486	4147	4634	7892	4965	4991	5308	6121	6124	4973	5339	5736	6316	4795	7115	6394	6443	6663	4251	4599	5883	4725	6559	5945	7859	5569	4220	4792	4195
CCG001060.1	LOC117903641	LOC6503920	LOC108005439	LOC6726012	FBgn0030631	FBpp0073828	CG6227-PA	Prp5	Prp5-PA	19472	1699	253	418	543	1992	432	380	514	1462	284	413	345	1694	613	351	479	2019	346	404	432	1783	306	456	348	1413	361	436	572	1090	303	571	424	1987	313	600	465	1854	400	428
CCG001061.1	LOC117903637	LOC6503732	LOC108005416	LOC6726013	FBgn0000028	FBpp0073832	CG9151-PA	acj6	acj6-PA	26498	0	96	60	132	0	100	53	101	0	86	50	53	1	98	70	151	1	151	84	53	0	87	49	46	1	81	40	112	5	63	100	68	0	77	44	49	1	213	35
CCG001062.2	LOC117903391	LOC6505224	LOC108015172	LOC27208613	FBgn0030141	FBpp0071298	CG3002-PB	Gga	Gga-PB	3824	1507	492	643	850	1987	867	607	812	1400	625	841	898	1862	971	685	933	2012	817	684	836	1894	878	836	837	1404	801	815	1050	1224	850	618	907	1733	719	1043	925	1600	847	902
CCG001063.2	LOC117903395	LOC6505041	LOC108005493	LOC6726228	FBgn0002590	FBpp0309957	CG8922-PB	RpS5a	RpS5a-PB	21689	14734	10741	8347	8464	20879	14734	14380	9177	18769	12062	14924	8290	14524	16238	11249	8326	16234	10785	12211	8342	23090	15086	14512	7879	21475	11432	12983	12424	19219	10135	16212	10170	20375	13372	13957	8950	17891	11352	15147
CCG001066.1	LOC117903389	LOC6505223	LOC108005412	LOC6726225	FBgn0260748	FBpp0074160	CG5004-PA	CG5004	CG5004-PA	12550	1514	455	563	1009	1684	715	575	1026	1241	622	757	825	1183	1043	535	1258	1462	605	635	912	1555	601	730	702	1733	698	693	1079	1006	675	1013	1258	1353	429	627	698	1391	612	486
CCG001067.1	LOC117897075	LOC6501953	LOC108016648	LOC6725501	FBgn0052708	FBpp0071223	CG32708-PA	CG32708	CG32708-PA	19084	382	91	110	144	321	133	117	123	125	109	177	117	309	143	120	131	406	189	145	136	379	162	132	116	351	158	119	182	221	173	131	147	783	209	308	225	512	187	185
CCG001069.1	LOC117901152	LOC6504417	LOC108005398	LOC6726220	FBgn0030817	FBpp0306536	CG4991-PD	CG4991	CG4991-PD	26234	4567	296	604	908	6308	453	705	1071	4493	437	805	788	4562	490	670	1105	5456	368	506	909	4121	444	653	683	4033	374	719	1221	2462	277	656	928	6057	390	513	521	5314	294	491
CCG001070.2	LOC117901146	LOC6504416	LOC108005396	LOC6726219	FBgn0030816	FBpp0074157	CG16700-PA	CG16700	CG16700-PA	19639	545	248	669	976	745	516	654	960	991	210	839	789	740	489	588	989	672	308	565	853	878	420	698	757	703	450	880	1274	498	303	674	940	751	251	507	529	543	245	405
CCG001071.1	LOC117894137	LOC6504499	LOC108005131	LOC6726217	FBgn0030815	FBpp0074185	CG8945-PC	CG8945	CG8945-PC	12507	148	20	9	36	141	27	17	29	35	16	10	33	88	19	13	21	113	19	11	24	106	11	1	15	120	18	13	33	96	36	11	39	19	14	2	12	32	15	3
CCG001073.1	LOC117901080	LOC6504500	LOC108005395	LOC6726215	FBgn0030812	FBpp0302662	CG8949-PF	wcy	wcy-PF	26204	2779	443	891	1381	2960	896	815	1165	1810	546	957	714	2318	1206	790	1442	2751	703	805	1020	2140	692	1023	819	2082	783	860	1371	1716	727	1139	1230	2708	503	1062	881	3243	818	714
CCG001074.1	LOC117897394	LOC6504503	LOC108005373	LOC6726213	FBgn0266354	FBpp0310523	CG45002-PE	CG45002	CG45002-PE	26201	18	70	920	1765	15	126	893	1601	47	70	1042	881	28	164	1083	2090	21	100	888	1282	28	88	1082	1114	59	145	1022	1769	31	92	1814	1461	39	45	1006	852	26	72	509
CCG001075.2	LOC117903492	LOC6504504	LOC108015274	LOC27206587	FBgn0030049	FBpp0071159	CG11265-PE	Trf4-1	Trf4-1-PE	19024	2431	405	904	922	3132	687	670	962	2325	531	800	723	2618	1251	807	1269	3157	711	790	874	2282	709	1072	840	2396	823	871	1103	1475	734	1067	920	3626	390	1202	607	4057	694	1246
CCG001077.1	LOC117903494	LOC6504505	LOC108015343	LOC6725463	FBgn0030052	FBpp0071160	CG12065-PA	CG12065	CG12065-PA	19041	1074	741	1229	1984	1368	1415	1491	2003	872	1082	1789	1800	1233	2113	1386	2408	1069	1177	1163	1768	1343	1266	1681	1687	1455	1389	1535	2831	977	1247	1501	2569	1327	870	1683	1871	1145	1155	1138
CCG001078.1	LOC117903305	LOC6504506	LOC108005238	LOC6740171	FBgn0003189	FBpp0309142	CG18572-PE	r	r-PE	19582	4795	610	803	962	4481	1265	397	866	5022	624	609	659	3890	1659	636	866	3667	1108	610	685	5664	651	421	550	5214	1225	674	947	3300	934	415	566	4061	935	221	332	3724	1128	162
CCG001082.1	LOC117897587	LOC6504813	LOC108005653	LOC6740288	FBgn0039943	FBpp0112453	CG17168-PA	CG17168	CG17168-PA	13565	1532	281	592	709	2004	418	608	796	600	367	696	563	1368	502	660	741	1802	349	688	646	1569	369	670	594	1232	383	637	748	1176	377	812	801	1631	378	720	666	1404	359	671
CCG001083.1	LOC117897620	LOC6504818	LOC108005660	LOC6740291	FBgn0039942	FBpp0112450	CG17163-PA	CG17163	CG17163-PA	20102	717	47	97	162	863	67	120	202	513	48	139	165	617	91	130	221	845	66	127	149	735	64	155	133	544	38	136	211	353	74	193	198	635	56	172	207	683	57	117
CCG001084.1	LOC117897564	LOC6504693	LOC108005659	LOC6740289	FBgn0039941	FBpp0290031	CG17167-PD	CG17167	CG17167-PD	19984	334	324	160	175	363	597	84	170	398	327	136	139	298	652	89	155	257	417	87	122	318	485	128	129	236	359	119	127	224	283	150	222	301	174	48	57	190	313	52
CCG001085.1	LOC117902687	LOC6504692	LOC108020464	LOC27206637	FBgn0040031	FBpp0304871	CG12061-PD	CG12061	CG12061-PD	26361	0	437	0	0	6	442	0	0	19	419	2	0	0	549	0	0	10	502	0	0	10	446	0	2	7	510	0	0	3	559	0	0	0	376	8	5	0	206	2
CCG001086.1	LOC117903605	LOC6504691	LOC108020476	LOC6740290	FBgn0265767	FBpp0290356	CG2893-PF	zyd	zyd-PF	21644	785	126	1302	2211	1746	212	1606	2386	1127	201	2514	2209	1257	346	2093	2654	1606	180	1473	2107	1589	210	1973	2310	1334	223	2129	2946	676	191	2000	3088	498	181	1921	2039	85	153	1239
CCG001087.1	LOC117903074	LOC6504690	LOC108020466	LOC27208855	FBgn0039965	FBpp0310529	CG13865-PC	Coa7	Coa7-PC	27196	1093	448	500	770	1551	503	529	668	721	450	616	488	1135	601	526	683	1317	514	546	635	1522	601	611	469	1186	451	543	886	1007	451	700	721	2053	479	490	457	1599	403	596
CCG001088.1	LOC117903066	LOC6503601	LOC108015034	LOC6725181	FBgn0029783	FBpp0070817	CG3187-PC	Sirt4	Sirt4-PC	18841	414	616	425	520	412	706	463	590	354	611	475	489	470	879	529	550	400	730	553	511	549	868	504	458	434	555	344	596	430	490	424	570	697	957	700	688	443	520	469
CCG001089.1	LOC117902780	LOC6504048	LOC108015290	LOC6725182	FBgn0028474	FBpp0309405	CG4119-PB	CG4119	CG4119-PB	3822	2164	467	789	1104	2447	707	776	1354	1353	473	925	935	2074	843	755	1265	2382	535	802	1081	2205	561	927	1007	1822	634	800	1193	1565	628	807	1141	2288	580	951	964	2259	632	804
CCG001090.1	LOC117903103	LOC6504050	LOC108015378	LOC6725184	FBgn0029785	FBpp0070766	CG4111-PB	RpL35	RpL35-PB	32052	24082	10777	9032	10762	32201	13467	15680	11727	20869	11784	16774	11245	25686	17323	15020	13376	27660	10413	12712	11212	35109	13551	15146	9987	29703	11059	12505	12828	28861	10559	15248	11714	38969	14222	14572	12113	26205	10326	15492
CCG001091.1	LOC117890299	LOC6493936	LOC108018159	LOC6733264	FBgn0027066	FBpp0289513	CG3265-PF	Eb1	Eb1-PF	2868	3352	3126	1777	2404	4177	3611	1780	2562	2338	3055	2233	2265	3132	4691	1698	2350	4439	4137	1837	2249	3688	3032	1838	1919	2994	3980	1908	2762	2530	4751	1730	2300	3910	5341	2038	2210	3376	4675	1799
CCG001092.1	LOC117903044	LOC6503598	LOC108015377	LOC6725185	FBgn0046687	FBpp0309197	CG3171-PC	Tre1	Tre1-PC	24570	774	230	221	241	1110	310	244	457	570	237	186	214	627	378	144	223	678	220	134	193	605	268	196	210	598	278	220	269	436	252	118	190	958	172	211	197	963	199	129
CCG001094.1	LOC117903071	LOC6504052	LOC108015117	LOC6725188	FBgn0259926	FBpp0289458	CG42449-PA	CG42449	CG42449-PA	18848	0	0	4	8	4	3	1	10	0	4	4	5	0	3	8	10	0	6	1	2	3	10	2	2	5	11	8	12	0	5	0	7	5	3	3	6	1	0	2
CCG001095.1	LOC117902936	LOC6503597	LOC108015305	LOC6725189	FBgn0029789	FBpp0070812	CG3160-PA	PGAP1	PGAP1-PA	18800	915	258	461	569	1094	376	433	698	903	335	564	581	862	618	526	912	914	386	569	828	707	407	655	699	1286	965	1736	1480	475	378	474	636	1044	309	525	487	753	239	288
CCG001096.1	LOC117903062	LOC6504053	LOC108015306	LOC6725190	FBgn0000394	FBpp0309407	CG12410-PC	cv	cv-PC	4289	373	403	701	974	403	446	773	856	270	398	962	873	249	525	612	852	306	339	642	815	397	502	932	865	488	346	652	836	389	378	773	964	410	501	830	987	397	438	987
CCG001097.1	LOC117902984	LOC6504054	LOC108015318	LOC6739961	FBgn0024992	FBpp0070479	CG2658-PA	Spg7	Spg7-PA	18563	1853	1563	696	1012	2126	1780	567	736	1294	1544	629	565	1550	2470	604	886	1900	1995	728	801	1979	1960	737	538	1698	1801	708	1134	1297	1485	684	975	1966	1461	1009	750	1595	1341	627
CCG001100.1	LOC117902591	LOC6508046	LOC108015129	LOC27206741	FBgn0003068	FBpp0304590	CG2647-PB	per	per-PB	18551	290	360	1206	2234	411	713	1912	3690	233	488	1735	1570	325	838	1195	2110	287	568	1313	1828	425	453	1468	1708	519	594	1391	2517	420	598	1979	3406	770	635	3006	2410	650	779	2143
CCG001101.1	LOC117893616	LOC6503181	LOC108021790	LOC6725631	FBgn0264502	FBpp0305151	CG43901-PA	CG43901	CG43901-PA	26053	126	65	1192	2295	167	221	1060	1913	96	132	1103	978	159	306	1146	2616	107	149	1029	1265	122	120	1295	1263	131	139	947	1659	165	283	2226	1735	126	58	1192	1072	69	107	617
CCG001102.1	LOC117901615	LOC6508747	LOC108021836	LOC6725632	FBgn0003965	FBpp0073242	CG2155-PA	v	v-PA	19206	233	308	1024	774	355	735	1227	705	325	496	766	785	311	986	1177	978	283	528	1030	1039	460	631	1432	1133	289	421	744	907	402	437	797	587	699	890	1981	1574	498	653	1704
CCG001103.1	LOC117903702	LOC6503182	LOC108021810	LOC6725633	FBgn0030251	FBpp0310188	CG2145-PB	Arlr	Arlr-PB	30947	889	1673	11347	13942	1324	3135	15345	15007	690	1957	14520	12063	1127	4124	14307	18500	1122	2595	11794	14957	1068	1988	11954	12030	1954	2431	12658	15568	1560	2444	11904	19189	2786	4319	20388	17450	1568	3550	18254
CCG001104.1	LOC117903189	LOC6503153	LOC108018866	LOC6726505	FBgn0031098	FBpp0077033	CG17068-PA	CG17068	CG17068-PA	19860	722	165	195	269	834	239	222	296	459	180	355	268	678	331	209	266	708	191	273	283	715	203	325	245	580	187	234	341	410	156	287	242	842	165	301	315	552	220	297
CCG001105.1	LOC117903204	LOC6502951	LOC108018981	LOC6726504	FBgn0022770	FBpp0077027	CG17058-PA	Peritrophin-A	Peritrophin-A-PA	4171	40	87	59	124	35	148	83	148	25	171	115	103	45	159	64	129	26	75	54	63	42	92	73	84	72	107	77	124	74	96	68	120	166	177	222	261	87	167	132
CCG001106.1	LOC117903203	LOC6502950	LOC108018951	LOC27208149	FBgn0031097	FBpp0077026	CG17052-PA	obst-A	obst-A-PA	21682	147	242	161	400	122	215	152	203	19	86	280	297	109	387	125	372	89	156	123	216	175	175	224	217	76	129	149	247	176	91	98	219	178	139	76	126	66	140	102
CCG001108.1	LOC117903200	LOC6503155	LOC108019199	LOC6740352	FBgn0000084	FBpp0291143	CG9579-PB	AnxB10	AnxB10-PB	19893	1902	1961	3072	4066	2337	2226	3841	3914	1336	2219	4229	3361	2005	3308	4374	5073	1942	2000	3464	3887	2580	3046	4415	3636	2134	2140	3584	5184	1737	1826	3423	4850	2766	2197	4124	3945	2179	2001	3979
CCG001109.1	LOC117903194	LOC6503156	LOC108019189	LOC27209022	FBgn0031093	FBpp0070025	CG9581-PA	CG9581	CG9581-PA	19871	1018	1599	376	545	1403	1866	409	493	559	1714	433	411	1151	2485	424	624	1238	1962	492	509	1239	1930	501	446	1127	2147	474	667	698	1873	376	464	1103	1725	631	657	987	2001	525
CCG001110.1	LOC117903199	LOC6502948	LOC108019190	LOC27208782	FBgn0031092	FBpp0070006	CG9577-PA	CG9577	CG9577-PA	19894	1603	826	1123	808	1774	1155	1287	796	1127	940	740	639	1624	1563	1241	936	1624	1019	1493	1100	1720	1207	1217	700	1543	935	1271	1286	1422	812	836	761	1561	683	738	595	1870	856	834
CCG001111.1	LOC117895632	LOC6504771	LOC108016618	LOC6724790	FBgn0025640	FBpp0070110	CG13369-PA	CG13369	CG13369-PA	31149	217	145	179	262	1090	629	518	573	668	602	608	605	900	873	686	676	913	593	511	583	940	844	627	562	1000	544	644	696	939	537	685	801	1615	1106	1185	777	1265	1086	893
CCG001113.1	LOC117896052	LOC6502976	LOC108004664	LOC6725623	FBgn0003360	FBpp0073280	CG16944-PD	sesB	sesB-PD	19216	47946	59523	36432	49980	50425	54757	39655	47264	66218	59189	33301	36263	51056	77634	40097	51855	58430	49723	30761	39207	75456	65539	40850	39245	57940	54628	28685	45253	67536	44105	33371	57325	70873	59382	41716	44018	64675	63722	49878
CCG001114.1	LOC117896041	LOC6502977	LOC108004663	LOC6725622	FBgn0025111	FBpp0306086	CG1683-PC	Ant2	Ant2-PC	19215	46	3509	181	148	62	3564	73	71	105	3847	55	58	34	4563	51	69	66	4069	77	58	67	3999	118	156	86	3983	59	73	41	4637	55	64	98	4062	40	35	113	4243	54
CCG001115.1	LOC117896093	LOC6503132	LOC108004666	LOC6725621	FBgn0030234	FBpp0310232	CG15211-PE	CG15211	CG15211-PE	21699	194	214	262	395	253	354	219	412	295	298	383	445	235	502	266	412	176	343	354	485	341	495	496	402	237	295	363	506	168	219	176	317	472	481	477	598	338	438	461
CCG001116.1	LOC117903503	LOC6503712	LOC108011141	LOC27207946	FBgn0026181	FBpp0074061	CG9774-PA	Rok	Rok-PA	26196	2527	665	780	1125	2597	1225	720	948	1463	751	885	656	2650	1794	783	1216	2824	1017	719	811	2598	898	913	787	2249	1212	835	1174	1713	1061	861	844	2591	590	764	513	2772	924	481
CCG001117.1	LOC117903598	LOC6503713	LOC108011108	LOC6726150	FBgn0030763	FBpp0074063	CG9782-PA	CG9782	CG9782-PA	19664	146	209	175	608	54	159	62	263	68	246	383	625	146	410	149	482	39	118	75	261	92	109	101	258	211	200	183	442	229	190	171	430	114	162	124	186	31	89	111
CCG001118.1	LOC117892142	LOC6503937	LOC108011162	LOC6726149	FBgn0025743	FBpp0074060	CG18582-PA	mbt	mbt-PA	26219	1665	279	620	1134	2133	499	645	1082	1299	384	757	817	1259	713	651	1312	1553	441	637	1001	1538	439	790	905	1820	476	701	1304	965	440	993	1382	1736	278	919	1019	1989	413	731
CCG001119.1	LOC117898926	LOC6503938	LOC108011127	LOC6726152	FBgn0261791	FBpp0111906	CG9742-PB	SNRPG	SNRPG-PB	26966	1281	273	216	276	1412	297	203	245	528	337	250	310	1157	324	189	215	1244	249	225	266	1191	250	168	244	916	233	246	275	996	371	241	253	1423	385	252	300	1049	256	263
CCG001120.1	LOC117900568	LOC6503711	LOC108011119	LOC6726151	FBgn0010412	FBpp0074087	CG4464-PB	RpS19a	RpS19a-PB	34228	29632	9803	9492	8171	38510	11688	14348	10143	27472	9854	15921	10227	28383	14498	12989	10397	32692	9231	13162	9520	40723	11793	13753	8347	34694	8922	12201	10774	29939	10259	12374	7852	43765	11385	11892	8602	28756	8692	13228
CCG001121.1	LOC117900338	LOC6502985	LOC108018930	LOC6740323	FBgn0030655	FBpp0309306	CG9213-PB	CG9213	CG9213-PB	19482	864	124	151	203	855	176	195	246	495	116	129	149	785	176	202	214	1024	154	175	129	824	126	177	126	725	125	150	205	582	166	198	168	719	266	135	98	699	221	168
CCG001122.2	LOC117903213	LOC6502984	LOC108015315	LOC6740242	FBgn0031051	FBpp0309478	CG12234-PB	Ranbp21	Ranbp21-PB	26323	2450	542	355	519	2900	894	363	455	2079	660	370	302	2261	1228	355	484	2029	832	367	423	2423	707	454	347	1873	965	374	468	1782	980	440	402	2646	352	489	316	2992	515	388
CCG001123.1	LOC117903608	LOC6503843	LOC108004703	LOC6725377	FBgn0029957	FBpp0071029	CG12155-PA	CG12155	CG12155-PA	21625	713	236	403	501	805	343	390	487	436	204	489	380	605	410	389	490	741	232	411	451	750	278	423	409	646	291	419	528	525	241	483	472	692	176	447	367	792	202	325
CCG001124.1	LOC117903609	LOC6503807	LOC108004704	LOC27207226	FBgn0029958	FBpp0071033	CG12151-PA	Pdp	Pdp-PA	21650	1324	818	530	870	1257	844	610	829	915	1133	950	751	1044	1117	590	834	1256	853	620	702	1272	1030	692	648	1190	860	543	792	862	907	632	684	1647	852	826	624	1421	735	676
CCG001125.1	LOC117903612	LOC6503714	LOC108021823	LOC6725378	FBgn0029959	FBpp0298273	CG12156-PB	Rab39	Rab39-PB	18947	536	400	518	732	654	727	709	797	336	591	834	657	547	891	676	782	541	576	631	638	636	686	834	661	627	624	702	880	452	444	746	657	823	628	867	734	712	495	632
CCG001126.1	LOC117903610	LOC6503715	LOC108004760	LOC6725379	FBgn0016041	FBpp0305890	CG12157-PC	Tom40	Tom40-PC	30984	2908	673	546	911	3581	1077	724	1003	1890	778	768	636	2891	1384	779	868	3555	1070	749	897	3846	1009	870	857	2974	1074	743	1102	2259	1039	973	1039	3811	950	749	724	3349	1102	662
CCG001127.1	LOC117903237	LOC6503716	LOC108004648	LOC6725380	FBgn0029961	FBpp0071032	CG12663-PA	Ir7a	Ir7a-PA	30952	0	1	4	3	0	1	1	0	0	1	2	1	0	1	2	1	0	1	0	2	0	2	0	1	0	1	3	0	0	2	4	2	0	0	2	5	0	1	0
CCG001129.2	LOC117890115	LOC6503720	LOC108004776	LOC6725391	FBgn0029962	FBpp0310005	CG1402-PC	CARPA	CARPA-PC	21666	11	10	123	188	0	29	106	233	0	17	104	98	3	31	107	176	4	12	64	98	3	18	104	110	8	18	82	214	4	18	214	138	8	13	127	143	4	22	100
CCG001131.1	LOC117891126	LOC6503933	LOC108004588	LOC6725384	FBgn0029963	FBpp0071101	CG10920-PA	CG10920	CG10920-PA	18919	0	959	0	0	0	1158	0	0	0	1000	0	2	0	1423	1	0	0	1306	0	0	0	1174	0	0	0	1396	0	0	0	1338	4	0	0	1500	0	0	0	1665	0
CCG001132.1	LOC117896412	LOC6501324	LOC108014558	LOC6727893	FBgn0038387	FBpp0311409	CG5268-PB	blp	blp-PB	26014	594	712	339	392	530	552	230	273	335	649	324	251	473	639	317	315	482	434	203	262	613	563	333	225	613	563	305	430	475	591	261	299	906	629	290	325	617	536	346
CCG001133.1	LOC117903232	LOC6503931	LOC108021805	LOC27207342	FBgn0029965	FBpp0307900	CG15326-PB	Ir7b	Ir7b-PB	30943	13	0	1	1	34	5	0	0	0	0	1	0	10	0	0	0	5	4	0	0	7	2	0	0	13	1	0	1	2	0	0	0	3	0	0	0	4	0	2
CCG001136.1	LOC117903812	LOC6503721	LOC108021806	LOC6725393	FBgn0029966	FBpp0071043	CG15324-PA	Ir7c	Ir7c-PA	30949	681	58	5	8	1367	53	1	7	833	52	0	0	621	88	1	1	389	0	0	1	563	0	2	2	391	56	2	3	575	32	1	3	812	1	0	0	211	0	19
CCG001137.1	LOC117903813	LOC6503929	LOC108004643	LOC6725394	FBgn0259190	FBpp0288952	CG42294-PA	Ir7d	Ir7d-PA	30958	2	8	15	3	0	1	0	0	0	0	1	0	0	4	0	0	0	0	0	0	0	0	0	0	0	2	0	0	0	0	0	0	18	1	0	0	0	1	9
CCG001139.1	LOC117889589	LOC6504662	LOC108016604	LOC6729826	FBgn0027574	FBpp0084476	CG5815-PA	CG5815	CG5815-PA	2142	396	207	243	378	706	299	267	315	154	217	318	215	470	382	243	269	553	242	216	274	555	219	270	275	393	248	266	329	507	236	271	287	460	181	275	226	480	223	215
CCG001140.1	LOC117889852	LOC26515582	LOC108016681	LOC6726640	FBgn0025837	FBpp0297938	CG17636-PC	CG17636	CG17636-PC	18460	93	270	4	0	32	164	0	0	11	151	2	0	10	185	1	1	9	149	1	0	77	235	0	0	13	76	0	1	59	274	2	0	64	152	10	4	19	148	20
CCG001141.1	LOC117903512	LOC6504663	LOC108016794	LOC6724754	FBgn0025836	FBpp0309061	CG40494-PE	RhoGAP1A	RhoGAP1A-PE	31095	2975	1028	2164	3080	3464	2507	2042	3125	3218	1327	2636	2138	2777	3308	2288	3530	3057	1855	2071	2388	2876	1675	2338	2045	2495	1713	2444	3482	2434	1776	3036	2518	3145	1379	1937	1849	3815	2032	1428
CCG001142.1	LOC117897289	LOC6504849	LOC108016796	LOC6737458	FBgn0036018	FBpp0076112	CG3335-PA	CG3335	CG3335-PA	9221	1430	223	244	301	1581	348	288	366	1022	283	367	237	1379	413	293	361	1549	352	318	318	1687	272	360	251	1155	323	349	400	921	263	314	306	1443	274	368	295	1278	229	377
CCG001145.1	LOC117896776	LOC6504926	LOC108015388	LOC6725290	FBgn0000524	FBpp0070876	CG3929-PA	dx	dx-PA	18805	1596	133	276	264	1466	249	191	252	1066	149	383	259	1328	383	257	297	1408	280	291	201	1303	206	319	212	856	283	209	281	893	188	258	207	1125	147	284	185	1432	212	202
CCG001146.3	LOC117902737	LOC6504927	LOC108014978	LOC6725292	FBgn0085446	FBpp0307656	CG34417-PT	CG34417	CG34417-PT	12252	3121	4568	8724	12690	3553	8240	6919	8905	2224	5218	7872	7795	4542	10035	7540	12950	3447	5916	6557	7829	4370	5927	10627	8623	5423	8248	9849	13092	3524	5693	5989	8394	5021	3735	9292	9005	4726	6465	6651
CCG001147.1	LOC117896430	LOC6504931	LOC108015303	LOC6725294	FBgn0029878	FBpp0303990	CG10695-PC	Pat1	Pat1-PC	18809	1420	547	755	1005	1661	771	745	1043	1612	564	914	754	1342	1022	835	1186	1322	607	694	852	1622	536	726	876	1570	677	769	1044	1158	536	834	895	1973	670	1176	983	2560	899	899
CCG001148.1	LOC117896643	LOC6504895	LOC108005479	LOC6725821	FBgn0250862	FBpp0073553	CG42237-PA	CG42237	CG42237-PA	19301	34	384	28	84	75	493	45	66	74	753	34	30	52	961	44	61	50	564	12	29	19	1128	40	59	26	374	31	89	20	604	41	53	88	310	119	92	46	577	92
CCG001149.1	LOC117896737	LOC6504602	LOC108005480	LOC6725822	FBgn0052638	FBpp0289681	CG32638-PB	CG32638	CG32638-PB	27246	392	433	593	973	492	671	707	1128	236	556	951	939	440	923	646	1027	484	629	633	904	509	713	828	781	401	654	694	1155	473	683	863	1193	790	767	996	936	400	641	449
CCG001150.1	LOC117896596	LOC6501144	LOC108016054	LOC6726978	FBgn0037455	FBpp0088689	CG2336-PA	CG2336	CG2336-PA	25448	0	1086	0	7	0	1137	0	0	0	1242	0	0	0	1383	0	0	0	1527	0	0	0	1115	2	0	0	1586	0	0	0	1337	0	0	0	1202	0	0	0	886	0
CCG001152.1	LOC117903670	LOC6503080	LOC108004594	LOC6725253	FBgn0029843	FBpp0309046	CG5905-PC	Nep1	Nep1-PC	19966	336	373	921	1709	312	669	560	1162	394	401	1061	1442	308	718	712	1538	253	493	915	1674	427	658	1116	1625	477	466	946	1936	486	497	978	1481	290	202	455	641	373	414	497
CCG001153.1	LOC117897233	LOC6498941	LOC108012195	LOC6729126	FBgn0053107	FBpp0083672	CG33107-PA	CG33107	CG33107-PA	32664	270	191	149	263	327	165	162	240	235	196	171	230	222	152	161	212	304	161	152	219	276	124	126	193	247	114	204	277	174	160	138	127	357	322	117	131	263	154	111
CCG001155.1	LOC117903721	LOC6503025	LOC108004554	LOC6725250	FBgn0029839	FBpp0070851	CG4660-PA	CG4660	CG4660-PA	18851	39	108	334	433	26	90	300	429	23	121	411	360	59	194	356	482	30	80	332	360	62	144	553	417	57	69	316	401	67	169	425	539	106	105	508	383	82	168	443
CCG001156.1	LOC117903722	LOC6503026	LOC108004569	LOC6725249	FBgn0029838	FBpp0311824	CG4666-PB	CG4666	CG4666-PB	20076	1039	2163	166	175	719	2198	73	155	858	3700	155	143	943	3243	81	135	1003	2702	94	148	1456	3639	103	113	1416	2378	123	165	1126	2324	65	77	1635	2362	111	136	1313	2863	156
CCG001157.1	LOC117903720	LOC6503027	LOC108004771	LOC6725248	FBgn0029837	FBpp0303596	CG4690-PC	Tsp5D	Tsp5D-PC	27183	72	234	1235	2456	88	394	1261	2435	64	276	1492	1673	104	632	1570	2739	74	350	1250	2000	141	379	1329	1724	158	510	1314	3021	156	429	1590	3318	138	262	1511	1837	83	280	1084
CCG001158.1	LOC117903723	LOC6503077	LOC108004772	LOC6725247	FBgn0029836	FBpp0300510	CG5928-PC	CG5928	CG5928-PC	18868	11	74	0	1	6	81	0	0	14	134	3	2	5	107	2	5	11	58	0	2	4	300	0	5	11	48	0	2	6	101	1	0	31	186	0	3	20	307	1
CCG001165.1	LOC117903273	LOC6502118	LOC108016741	LOC6725107	FBgn0029716	FBpp0070647	CG3546-PA	CG3546	CG3546-PA	13178	41	26	23	31	51	18	29	47	37	25	39	39	54	26	41	33	68	17	23	33	55	18	25	24	30	24	21	36	21	7	36	28	2	2	4	2	2	2	6
CCG001166.1	LOC117901440	LOC6503091	LOC108004718	LOC6725264	FBgn0262730	FBpp0308754	CG14446-PE	dtn	dtn-PE	18794	1002	170	1586	2867	1072	419	1518	2709	810	134	1479	1315	906	488	1534	3597	1065	297	1364	1861	643	158	1910	1817	760	317	1446	2581	469	326	2464	2478	827	132	1350	1096	1237	280	773
CCG001167.3	LOC117890134	LOC6503092	LOC108004574	LOC6725266	FBgn0029851	FBpp0308579	CG14445-PC	CG14445	CG14445-PC	3167	61	131	252	507	68	158	441	585	96	185	307	295	73	191	295	527	43	104	147	181	92	202	270	303	82	176	239	444	72	99	196	336	93	122	484	619	100	146	551
CCG001168.1	LOC117903831	LOC6503014	LOC108004655	LOC6725268	FBgn0023458	FBpp0292404	CG3585-PB	Rbcn-3A	Rbcn-3A-PB	18788	4629	1946	5946	10215	4518	4825	5499	8928	4504	2437	5087	5145	4673	6520	5839	11152	4324	3721	4765	6439	5576	3019	6986	6624	4709	3836	4939	8562	3918	3113	7671	7508	4972	2081	6634	5508	5344	3911	4516
CCG001169.1	LOC117903253	LOC6503093	LOC108004565	LOC27208268	FBgn0015818	FBpp0070859	CG3780-PA	Spx	Spx-PA	27829	1080	235	141	226	1325	266	206	295	773	319	269	221	936	436	185	237	1220	246	207	184	1177	311	203	201	1039	282	203	293	646	330	167	189	1493	367	223	260	1001	229	220
CCG001170.1	LOC117903242	LOC26514187	LOC108004755	LOC27207856	FBgn0040918	FBpp0070899	CG3576-PB	schlank	schlank-PB	30817	2215	753	838	1089	2520	932	738	1114	2174	1037	971	1061	1944	1580	770	1240	2362	1005	754	934	1799	579	619	755	1502	850	727	1259	1515	913	758	1067	2606	990	756	928	2547	1156	912
CCG001172.1	LOC117903687	LOC6503012	LOC108004734	LOC27206361	FBgn0029854	FBpp0088809	CG3566-PB	CG3566	CG3566-PB	22681	1138	696	828	835	1070	831	1172	1036	1503	727	1079	935	934	979	945	892	897	496	812	669	1177	885	980	880	1127	679	1054	994	1119	637	879	641	1429	787	924	740	979	555	724
CCG001174.1	LOC117902026	LOC6503215	LOC108019080	LOC6726082	FBgn0003392	FBpp0305866	CG18102-PN	shi	shi-PN	21498	2861	2618	8490	15272	3368	3526	8518	17238	2764	2758	10022	10605	2783	5008	9294	17887	3349	3677	8904	13415	3225	3019	10065	11515	2899	3656	8326	15462	2456	3414	11699	16030	3627	2957	11708	13130	3786	3934	8580
CCG001175.1	LOC117891619	LOC6502890	LOC108020048	LOC27206253	FBgn0004574	FBpp0302752	CG15811-PB	Rop	Rop-PB	8754	1896	1658	5538	9480	2492	2411	5920	10191	1590	2032	7631	8800	2166	3621	6445	11696	1975	2193	5768	9209	2527	2473	7098	8308	2090	2259	6101	11464	1752	2068	7184	11379	2838	1948	8224	9506	2356	2096	5921
CCG001177.1	LOC117894878	LOC6498706	LOC108019225	LOC6726071	FBgn0030691	FBpp0073977	CG8959-PA	Efhc1.1	Efhc1.1-PA	29757	8	1028	20	46	14	1142	15	40	1	1161	6	30	9	1661	18	71	12	1583	31	41	10	1237	19	41	15	1427	16	30	3	1462	15	66	3	1582	1	4	13	1423	0
CCG001178.1	LOC117891782	LOC116654459	LOC118876747	LOC120284208	FBgn0030719	FBpp0089136	CG9177-PC	eIF5	eIF5-PC	34781	6695	3103	3711	5346	8574	4165	3895	5579	3508	3746	4555	4585	5325	5068	3570	5572	7013	4098	3965	4987	7397	4128	4101	4318	5703	3510	3740	5091	5216	3959	4104	4963	7110	4838	3806	4265	6213	4536	3831
CCG001179.1	LOC117893092	LOC6497685	LOC108019147	LOC6726067	FBgn0030687	FBpp0290035	CG17209-PC	Polr3A	Polr3A-PC	19470	1056	279	274	471	1310	467	346	485	1242	315	300	289	1107	521	269	422	1223	362	315	302	1320	377	371	327	1197	338	302	368	944	350	296	316	1450	314	389	314	1321	303	256
CCG001183.1	LOC117891416	LOC6504912	LOC108019182	LOC6726041	FBgn0003463	FBpp0073879	CG9224-PA	sog	sog-PA	19475	320	454	1326	1959	271	984	1286	1924	238	535	1385	1532	430	1115	1073	2188	414	800	1170	1785	461	625	1402	1441	595	1046	1438	2447	442	917	1405	2159	335	405	1291	1622	364	627	1070
CCG001191.1	LOC117894438	LOC6506838	LOC108004795	LOC6738464	FBgn0036727	FBpp0074983	CG7589-PA	SecCl	SecCl-PA	30553	248	516	276	299	215	550	168	223	228	796	498	610	178	884	206	444	231	789	248	364	354	671	232	337	336	775	292	440	289	631	153	269	298	1102	138	177	251	789	178
CCG001192.1	LOC117893365	LOC6506837	LOC108004811	LOC6738463	FBgn0036726	FBpp0074982	CG7603-PA	QIL1	QIL1-PA	20590	1546	2651	1004	1880	1660	2413	1341	1322	1198	2558	1226	1255	1503	2833	1456	1708	1746	2271	1129	1526	2130	3156	1620	1457	1881	2271	1260	2147	2380	1939	1262	2108	2166	2352	1582	1684	2008	1990	1875
CCG001193.1	LOC117894187	LOC6507048	LOC108012334	LOC6736270	FBgn0035171	FBpp0308924	CG12502-PD	CG12502	CG12502-PD	23503	5	23	536	1074	8	31	563	1027	0	23	536	593	3	50	681	1337	5	17	581	903	2	27	639	746	7	35	698	1441	9	22	1116	1465	9	14	972	957	9	139	681
CCG001194.1	LOC117894189	LOC6492959	LOC108013606	LOC6736269	FBgn0035170	FBpp0072491	CG12191-PA	dpr20	dpr20-PA	7791	12	39	330	665	11	50	282	504	6	37	265	213	12	82	293	860	7	36	308	468	11	48	354	333	15	54	337	605	12	74	459	543	15	50	312	392	11	68	284
CCG001196.1	LOC117894900	LOC6506526	LOC108014598	LOC6737617	FBgn0261112	FBpp0075938	CG7828-PA	APP-BP1	APP-BP1-PA	9348	834	1605	168	224	1004	1972	250	393	590	1525	329	284	912	2305	288	423	1017	1965	273	319	1114	1660	326	359	845	1735	357	515	574	1649	256	249	1373	1371	447	572	1163	1436	343
CCG001197.1	LOC117894903	LOC6493419	LOC108014599	LOC6737616	FBgn0036126	FBpp0304952	CG6272-PB	Irbp18	Irbp18-PB	27780	231	194	301	300	218	228	377	360	163	212	392	511	188	243	289	327	203	188	315	406	233	252	251	327	188	160	342	355	202	193	270	280	275	288	489	604	194	249	417
CCG001199.1	LOC117894899	LOC6493421	LOC108014095	LOC6737614	FBgn0020412	FBpp0075965	CG6297-PB	JIL-1	JIL-1-PB	9323	1660	1914	972	1308	1821	2842	819	1187	1222	1945	902	972	1481	3477	906	1515	1550	2626	905	1047	1524	2239	1111	1017	1553	2609	829	1310	1293	2404	1086	1091	2031	858	915	806	2525	1225	746
CCG001200.1	LOC117895821	LOC6506525	LOC108014096	LOC6737613	FBgn0036124	FBpp0075937	CG7839-PA	Noc1	Noc1-PA	9325	2898	254	395	436	3299	437	465	487	1824	288	393	335	2473	499	360	425	2951	375	430	405	2807	279	435	351	2387	330	437	452	1858	321	528	344	2197	883	449	376	1902	771	473
CCG001201.1	LOC117895824	LOC6493422	LOC108020068	LOC6736721	FBgn0028484	FBpp0073067	CG14992-PA	Ack	Ack-PA	8742	1363	2196	1040	1610	1565	2714	976	1619	1249	2616	1193	1203	1195	3373	1052	1713	1403	2868	1026	1247	1255	2397	1167	1119	1123	2724	1090	1641	972	3447	1432	1801	1336	1392	1215	1166	1154	1613	901
CCG001202.1	LOC117893408	LOC6507367	LOC108020205	LOC6736770	FBgn0035533	FBpp0112051	CG15015-PB	Cip4	Cip4-PB	8752	1366	365	976	1736	1421	783	992	1807	579	464	1259	1238	1136	1003	1017	1935	1551	618	954	1350	1260	567	1201	1159	1201	714	1161	1755	857	616	1288	1556	1604	487	1064	1137	1524	567	869
CCG001203.1	LOC117893140	LOC6493115	LOC108012968	LOC6736521	FBgn0264606	FBpp0305807	CG43955-PD	Fife	Fife-PD	8619	14	78	1042	2364	11	118	1073	2168	36	81	1215	1131	35	138	1256	2867	18	83	1074	1615	31	74	1317	1333	32	161	1183	2515	25	95	1944	1963	22	71	1561	1409	45	57	825
CCG001204.1	LOC117901917	LOC26514310	LOC108012307	LOC6739665	FBgn0037037	FBpp0077942	CG10588-PA	CG10588	CG10588-PA	30768	2	793	2	1	0	1017	7	4	1	795	2	1	0	1157	3	1	0	1045	1	4	0	745	1	0	0	969	0	4	0	1210	6	8	0	737	1	3	1	828	0
CCG001205.1	LOC117893068	LOC6493114	LOC108013246	LOC6736522	FBgn0052296	FBpp0310920	CG32296-PH	Mrtf	Mrtf-PH	12393	1119	441	641	819	1384	886	532	752	970	584	692	522	1394	1061	553	1085	1553	1054	563	668	1104	613	698	592	1069	757	595	864	855	1574	665	528	1456	340	599	448	1523	597	412
CCG001207.1	LOC117893076	LOC6506880	LOC108013264	LOC27206273	FBgn0035370	FBpp0072839	CG1240-PA	Non2	Non2-PA	21223	2838	849	545	942	3289	1074	616	890	877	853	757	739	2461	1555	644	900	3357	1081	707	796	3184	1084	661	648	2382	1043	745	1192	1924	1160	851	948	3506	1201	965	972	3114	1280	849
CCG001208.1	LOC117893071	LOC6493113	LOC108013263	LOC6736525	FBgn0035371	FBpp0072886	CG9977-PA	AhcyL1	AhcyL1-PA	3827	1503	820	1024	1711	1666	1589	1026	1594	1317	1016	1199	1359	1250	2196	1155	1991	1386	1371	928	1421	1547	1303	1525	1249	1447	1256	1072	1861	1073	1314	1259	1649	1682	1709	1292	1162	1564	1591	1105
CCG001209.1	LOC117893074	LOC6493112	LOC108012478	LOC6736526	FBgn0035372	FBpp0072885	CG12093-PA	CG12093	CG12093-PA	8671	880	511	578	723	1039	609	690	705	724	483	698	708	709	706	633	768	891	548	652	710	981	681	698	582	887	503	714	895	783	637	738	926	1082	636	654	641	275	179	242
CCG001210.1	LOC117893077	LOC6493551	LOC108013208	LOC6737401	FBgn0052039	FBpp0311674	CG32039-PB	Svip	Svip-PB	9314	298	193	191	254	251	199	177	297	74	183	193	216	327	286	230	285	269	192	161	227	271	146	257	220	198	124	182	302	324	258	253	370	334	265	295	282	305	213	244
CCG001211.1	LOC117893072	LOC6506383	LOC108013205	LOC6737399	FBgn0035978	FBpp0099884	CG4347-PA	UGP	UGP-PA	9238	7054	9163	5954	5527	10689	20226	8524	6294	14944	13719	11028	6873	11865	21725	9118	7657	13350	18802	12507	10038	9379	16079	9377	6668	14150	14975	12790	11133	13896	14326	13036	10780	11306	13115	9614	7922	9789	16890	10379
CCG001212.1	LOC117893073	LOC6493549	LOC108013206	LOC6737398	FBgn0035977	FBpp0076167	CG4437-PA	PGRP-LF	PGRP-LF-PA	2867	90	174	190	190	130	285	324	313	222	224	379	330	134	347	234	232	129	226	284	229	142	234	391	234	157	166	286	256	159	257	272	232	85	102	170	143	24	43	88
CCG001215.2	LOC117893069	LOC6493548	LOC108013389	LOC6737396	FBgn0035976	FBpp0300668	CG4432-PH	PGRP-LC	PGRP-LC-PH	9237	407	1011	1124	1733	355	1088	993	1305	828	1469	1535	1611	419	1502	948	1363	418	1038	1264	1569	594	1431	1380	1442	864	1512	1288	1640	498	1020	967	1301	553	906	1196	1175	436	649	867
CCG001216.1	LOC117894733	LOC6493547	LOC108012424	LOC6737395	FBgn0035975	FBpp0076164	CG32042-PE	PGRP-LA	PGRP-LA-PE	23802	162	399	751	1047	160	469	904	1312	237	337	1040	1048	153	517	607	917	178	435	951	1327	211	432	948	1137	302	481	954	1338	196	462	858	1536	390	556	776	859	186	403	537
CCG001217.1	LOC117894660	LOC6506186	LOC108013538	LOC6737034	FBgn0004619	FBpp0076691	CG8442-PA	GluRIA	GluRIA-PA	8979	19	38	474	823	16	80	517	903	3	50	586	631	9	123	527	918	10	62	452	617	17	54	521	584	20	78	484	852	32	62	582	731	32	77	631	733	28	66	575
CCG001218.1	LOC117894225	LOC6506185	LOC108013590	LOC6737033	FBgn0035708	FBpp0076687	CG8398-PA	axed	axed-PA	30688	48	819	165	366	67	1106	212	348	118	675	210	167	78	1350	239	417	65	888	213	309	63	870	224	202	118	1332	207	330	88	1071	326	252	109	1533	279	228	119	852	212
CCG001219.1	LOC117892939	LOC6506184	LOC108013400	LOC6737032	FBgn0286051	FBpp0076685	CG8368-PB	Rexo5	Rexo5-PB	30674	1514	6382	411	504	1991	6712	436	555	1456	6249	522	403	1574	9007	416	493	1870	7987	425	390	2098	6438	535	453	1710	7338	392	482	1436	8087	531	438	2139	8305	469	342	1924	8409	516
CCG001220.1	LOC117892940	LOC6493762	LOC108013401	LOC6737031	FBgn0024177	FBpp0303218	CG10125-PB	zpg	zpg-PB	26366	4110	9	0	0	4408	38	0	0	2319	20	0	0	3838	52	2	1	4840	24	0	0	3916	34	0	0	4124	46	0	0	2789	37	0	0	4781	56	0	0	3756	58	0
CCG001221.1	LOC117892938	LOC6493763	LOC108013491	LOC6737030	FBgn0002926	FBpp0076693	CG10129-PA	ndl	ndl-PA	8970	2968	1	0	1	4112	23	0	7	3657	16	1	0	2765	32	0	2	3307	75	0	0	3915	13	0	0	1760	11	1	2	6049	8	0	0	3887	122	0	1	4887	104	0
CCG001222.5	LOC117893156	LOC6493764	LOC108012225	LOC6737028	FBgn0263973	FBpp0300169	CG32397-PD	jv	jv-PD	12380	211	594	431	752	194	1152	344	623	67	766	372	464	207	1359	291	562	165	929	407	621	215	947	485	497	242	862	534	844	231	898	537	779	333	856	645	887	357	1140	389
CCG001223.1	LOC117893058	LOC6506180	LOC108012297	LOC6737026	FBgn0020251	FBpp0290777	CG8339-PB	sfl	sfl-PB	20534	510	332	989	1339	702	773	1269	1291	1006	804	1753	1600	520	791	992	1579	583	569	993	1046	676	623	1260	1041	637	598	972	1212	556	579	1484	1106	472	303	917	798	687	478	989
CCG001224.1	LOC117895642	LOC6493766	LOC108013290	LOC6737023	FBgn0035704	FBpp0076695	CG10144-PA	Vps8	Vps8-PA	8976	887	848	303	403	1077	1221	356	448	1034	882	459	399	1004	1424	372	428	887	1172	369	360	1022	931	391	342	928	1080	342	446	596	1093	387	365	911	812	425	364	920	807	311
CCG001225.1	LOC117895644	LOC6506178	LOC108013289	LOC6737022	FBgn0035703	FBpp0292155	CG8270-PB	Bulli	Bulli-PB	8993	542	174	328	391	744	300	336	541	739	200	379	426	497	374	251	400	619	277	329	393	482	229	315	335	511	266	399	462	410	251	326	274	534	214	385	347	383	229	296
CCG001227.1	LOC117901202	LOC6506293	LOC108009866	LOC6735239	FBgn0034432	FBpp0289511	CG7461-PB	Acadvl	Acadvl-PB	30043	5870	4211	5476	4818	7926	5684	6532	4448	1848	1971	2251	2375	6443	8305	5592	4775	8376	6249	8397	6962	6890	5296	5600	4347	6438	4810	6219	6490	7855	5784	6429	5993	7208	4481	6456	5424	7356	5206	6908
CCG001229.1	LOC117895647	LOC6506177	LOC108012295	LOC6737020	FBgn0261801	FBpp0292362	CG42747-PC	CG42747	CG42747-PC	20556	80	10	44	45	135	19	34	72	64	27	56	39	52	21	34	69	79	21	57	62	98	9	40	34	60	12	39	45	57	17	41	63	99	60	32	44	93	50	40
CCG001233.1	LOC117894228	LOC6493768	LOC108012294	LOC6737014	FBgn0035699	FBpp0076715	CG13300-PA	CG13300	CG13300-PA	2407	16	10	78	125	22	20	47	114	40	16	63	80	17	61	63	154	14	18	65	107	27	15	99	78	24	17	89	107	20	26	76	73	14	24	74	92	15	26	59
CCG001241.1	LOC117895027	LOC6493769	LOC108012439	LOC6737010	FBgn0001258	FBpp0304376	CG10160-PC	Ldh	Ldh-PC	9039	385	646	342	341	662	1444	573	502	1004	1473	401	587	509	1833	329	311	482	1336	404	404	520	1234	331	220	862	1093	455	497	608	1418	424	752	1093	1304	468	226	409	1262	253
CCG001242.1	LOC117895026	LOC6493770	LOC108012697	LOC6737009	FBgn0035697	FBpp0076717	CG10163-PA	CG10163	CG10163-PA	9024	749	15	0	0	955	4	1	0	1011	10	0	1	529	14	0	0	739	8	0	0	222	2	0	0	747	11	0	0	92	3	0	3	787	3	2	2	500	4	0
CCG001243.1	LOC117895024	LOC6493771	LOC108013396	LOC6737007	FBgn0035696	FBpp0076718	CG10173-PA	Best2	Best2-PA	8983	1530	1036	1561	2031	1748	1770	1551	2435	1774	1064	2415	2676	1696	2462	1333	2501	1868	1550	1945	2891	1582	1371	1972	1783	1470	1688	1783	2502	1115	1211	2122	2695	1521	1303	2486	3084	1482	1271	2157
CCG001247.1	LOC117895029	LOC6493775	LOC108012746	LOC6737003	FBgn0035694	FBpp0076721	CG13299-PA	CG13299	CG13299-PA	23849	1288	3	4	3	1948	10	1	3	632	5	12	0	1240	9	1	4	1762	6	1	3	1161	7	5	3	1104	3	5	3	483	1	0	0	1770	15	4	2	861	15	0
CCG001249.1	LOC117895246	LOC6493776	LOC108013119	LOC6737002	FBgn0002526	FBpp0076722	CG10236-PA	LanA	LanA-PA	8969	3452	659	1760	1453	2941	1644	1903	1990	3049	838	992	866	3335	2287	1122	1468	3202	1157	1032	847	4565	828	1586	753	3757	1418	1202	1121	3890	1223	1192	685	4627	1155	1628	972	3956	1504	1004
CCG001251.1	LOC117892985	LOC6507406	LOC108011047	LOC27206269	FBgn0035234	FBpp0072627	CG12003-PA	CG12003	CG12003-PA	8553	11	8	7	15	1	14	17	5	7	9	10	5	8	17	8	13	6	7	18	11	9	7	11	12	6	12	10	5	1	6	21	10	4	5	21	14	6	14	15
CCG001252.1	LOC117892971	LOC6507652	LOC108011046	LOC6736360	FBgn0035235	FBpp0072707	CG7879-PB	CG7879	CG7879-PB	8526	357	135	327	654	373	215	334	665	137	149	351	336	227	302	352	651	281	189	426	524	268	189	406	493	365	199	391	603	166	207	486	499	396	170	419	566	321	210	308
CCG001253.1	LOC117892984	LOC6507405	LOC108012541	LOC6736359	FBgn0035233	FBpp0305589	CG7864-PB	Pex10	Pex10-PB	8581	422	461	243	278	510	470	212	213	220	391	220	214	443	571	230	235	486	389	215	215	505	481	239	212	445	477	241	348	345	387	155	223	373	334	164	172	274	229	140
CCG001254.1	LOC117892982	LOC6493290	LOC108013322	LOC6736362	FBgn0035236	FBpp0311521	CG12004-PD	Tmep	Tmep-PD	8548	1513	1196	1106	1618	1922	1602	1072	1664	1452	1187	1412	1269	1475	2404	1148	1868	1590	1509	1087	1519	1583	1434	1204	1333	1495	1634	1273	1845	1184	1895	1304	1745	1598	1026	1458	1431	1510	1251	1082
CCG001259.1	LOC117895130	LOC6493481	LOC108013348	LOC6737578	FBgn0026160	FBpp0075997	CG7958-PB	tna	tna-PB	9324	541	3528	1770	3216	593	6207	1769	3135	579	4569	2221	2252	655	8906	1902	3943	660	5909	1825	2514	790	4832	2032	2257	984	6997	1940	3597	751	6871	2940	3524	879	5114	2263	2025	947	4933	1720
CCG001260.1	LOC117895134	LOC6506456	LOC108013422	LOC6739631	FBgn0036104	FBpp0076003	CG6418-PB	CG6418	CG6418-PB	1531	950	483	437	721	1208	534	631	966	870	411	709	586	1066	682	660	875	1327	392	576	805	1167	522	791	708	963	533	717	1069	816	534	758	900	1351	455	874	881	1312	361	707
CCG001261.1	LOC117893916	LOC6506502	LOC108005879	LOC6737104	FBgn0035754	FBpp0076599	CG8609-PA	MED4	MED4-PA	23818	293	139	88	132	304	124	112	128	117	175	92	72	288	219	131	149	359	119	107	90	306	157	114	125	286	154	117	132	242	243	114	115	373	182	114	135	290	144	88
CCG001262.1	LOC117893910	LOC6506503	LOC108005877	LOC6737103	FBgn0012058	FBpp0076600	CG8610-PA	Cdc27	Cdc27-PA	30407	1902	1560	602	1038	2410	2114	573	1026	1143	1315	716	726	2141	2742	660	950	2760	1957	703	887	2251	1720	780	680	1648	1862	706	936	1544	2287	834	1075	2694	1515	792	706	2113	1944	652
CCG001264.1	LOC117895216	LOC6507291	LOC108012973	LOC6737437	FBgn0036005	FBpp0076199	CG3428-PA	pall	pall-PA	9260	630	348	438	602	789	434	425	822	354	341	548	709	609	546	412	799	735	342	475	672	666	359	427	720	580	347	502	804	463	417	312	755	700	393	383	607	578	363	362
CCG001265.1	LOC117895200	LOC6507765	LOC108012972	LOC6737436	FBgn0036004	FBpp0076196	CG3654-PD	Jarid2	Jarid2-PD	12304	4057	676	1471	2377	4485	1593	1574	2184	2469	728	1599	1424	3201	2189	1755	2983	3588	1138	1458	1796	3020	906	2130	1786	2773	1209	1719	2296	2174	967	2337	2023	3174	588	1902	1446	4508	1134	1300
CCG001266.1	LOC117895215	LOC6507292	LOC108013088	LOC6737435	FBgn0011327	FBpp0076200	CG3431-PA	Uch-L5	Uch-L5-PA	30340	2588	2302	257	419	3424	2287	312	356	1082	2344	351	275	2749	3110	350	352	3137	2523	261	318	3213	2431	340	317	2247	2578	311	412	2122	2942	320	277	2733	2082	380	338	2363	1792	237
CCG001267.1	LOC117895202	LOC6507763	LOC108013087	LOC6739629	FBgn0266101	FBpp0310160	CG44838-PE	CG44838	CG44838-PE	30306	2339	520	1436	2415	2357	584	1076	2290	409	503	1652	1667	1735	857	1588	3144	2589	852	1557	2049	1783	524	1350	1741	1634	723	1402	2261	927	817	1450	1900	1343	326	1338	1738	1449	397	1068
CCG001268.1	LOC117895210	LOC6507293	LOC108012382	LOC27208937	FBgn0036000	FBpp0076201	CG3434-PA	CG3434	CG3434-PA	9246	433	157	128	200	522	224	185	207	391	204	199	174	409	249	183	156	531	216	173	166	588	197	171	154	462	173	172	161	422	208	152	179	610	207	231	224	490	149	168
CCG001269.1	LOC117895212	LOC6507762	LOC108012383	LOC6737432	FBgn0035999	FBpp0076191	CG3552-PA	CG3552	CG3552-PA	9244	270	1304	97	89	368	1404	145	189	437	1637	165	121	336	1951	163	135	343	1939	196	142	348	1388	128	146	274	1703	142	208	325	1847	194	198	569	1848	225	209	465	1665	237
CCG001270.1	LOC117895213	LOC6507294	LOC108012592	LOC6737431	FBgn0035998	FBpp0290254	CG3437-PB	CG3437	CG3437-PB	9249	499	151	153	209	642	183	177	216	477	185	153	203	498	244	177	238	609	186	186	180	492	178	171	157	443	191	180	224	362	207	156	163	730	141	156	212	519	131	184
CCG001271.1	LOC117895204	LOC6507295	LOC108013156	LOC6737430	FBgn0035997	FBpp0076203	CG3445-PA	phol	phol-PA	9226	1760	267	302	400	2010	437	330	463	1131	297	410	380	1682	513	318	441	2079	406	357	371	1532	346	345	320	1377	410	431	545	954	401	425	464	2021	336	383	331	1769	342	346
CCG001272.1	LOC117895218	LOC6507297	LOC108013158	LOC6737428	FBgn0035996	FBpp0076204	CG3448-PB	CG3448	CG3448-PB	9278	153	75	42	76	199	109	49	59	70	86	96	116	130	109	48	35	158	87	73	64	154	109	41	50	124	84	83	74	115	72	51	41	130	128	100	80	149	81	116
CCG001273.1	LOC117895205	LOC6507760	LOC108013157	LOC6737427	FBgn0035995	FBpp0076189	CG3529-PB	CG3529	CG3529-PB	20547	1128	825	1121	1625	1294	1268	1280	1707	741	917	1562	1563	1011	1718	1222	1608	1059	1103	1068	1496	1248	1059	1491	1457	1245	1227	1363	2007	936	1002	1242	1833	1289	994	1722	1755	874	992	1370
CCG001274.1	LOC117894565	LOC6506628	LOC108011449	LOC6736916	FBgn0260936	FBpp0076806	CG5505-PD	scny	scny-PD	8875	3076	2271	1199	1349	3874	3861	1305	1443	2618	3394	1551	1182	2991	3569	1347	1574	3484	3711	1357	1345	3731	2345	1730	1263	3193	3359	1383	1458	2427	2327	1653	1357	3510	2863	1292	913	3816	3405	1133
CCG001275.1	LOC117894592	LOC6493317	LOC108011410	LOC6736917	FBgn0052418	FBpp0076825	CG32418-PA	vito	vito-PA	23706	510	103	80	106	587	120	133	111	241	125	134	112	508	149	108	119	661	107	148	87	661	140	132	107	507	92	129	134	424	73	120	78	582	153	165	132	480	105	160
CCG001276.1	LOC117894571	LOC6493316	LOC108011452	LOC6736918	FBgn0040298	FBpp0076824	CG32417-PA	Myt1	Myt1-PA	13384	677	176	229	339	771	226	274	374	299	141	292	311	520	276	237	321	671	195	247	247	602	227	282	306	572	203	201	347	409	194	242	316	732	196	219	264	810	195	207
CCG001277.1	LOC117894597	LOC6506629	LOC118877325	LOC6736919	FBgn0044419	FBpp0289218	CG33718-PD	Pmi	Pmi-PD	3531	1126	645	433	586	1199	733	565	565	1816	660	573	575	912	739	457	649	1151	679	522	577	1076	748	550	476	969	632	491	629	539	718	414	607	1025	470	558	557	843	406	569
CCG001278.1	LOC117894587	LOC6506630	LOC108011454	LOC6736920	FBgn0260458	FBpp0113069	CG33717-PD	PGRP-LD	PGRP-LD-PD	23811	63	88	43	50	101	120	86	110	81	125	121	87	76	154	48	72	64	67	91	69	104	121	55	30	116	86	44	33	64	82	29	43	91	77	30	20	60	124	31
CCG001279.1	LOC117894581	LOC6493315	LOC108011453	LOC27207062	FBgn0035636	FBpp0076823	CG10546-PA	Cralbp	Cralbp-PA	8929	108	112	262	331	110	183	473	386	118	175	365	222	99	231	261	339	95	111	276	327	119	169	330	226	109	171	368	504	140	166	205	206	129	92	164	110	61	119	158
CCG001280.1	LOC117893978	LOC6493380	LOC108019472	LOC6738365	FBgn0010223	FBpp0075113	CG12232-PA	Galphaf	Galphaf-PA	30439	247	284	30	51	291	710	19	19	323	394	65	47	209	439	67	87	233	490	113	106	397	701	74	67	270	296	60	115	339	444	36	38	404	420	7	9	437	456	17
CCG001281.1	LOC117893984	LOC6493379	LOC118877407	LOC6738366	FBgn0040512	FBpp0075111	CG3948-PA	zetaCOP	zetaCOP-PA	132	863	768	673	689	1165	905	884	929	1257	794	805	828	1063	1133	725	743	1209	891	754	693	1299	1117	725	723	942	770	702	877	1070	729	580	645	1422	1025	668	821	1124	818	750
CCG001282.1	LOC117893968	LOC6506560	LOC108006798	LOC6738367	FBgn0036652	FBpp0075075	CG13032-PA	CG13032	CG13032-PA	13143	1	2640	0	0	5	2907	0	0	48	2527	0	0	70	3946	1	1	57	3345	1	0	1	2661	4	8	1	3082	0	0	0	2989	3	0	3	2823	0	3	3	3072	0
CCG001283.3	LOC117893969	LOC6493378	LOC108006797	LOC6738368	FBgn0063485	FBpp0099495	CG3849-PB	Lasp	Lasp-PB	30417	1566	3971	1340	2024	1752	5844	1142	1942	899	4474	1601	1629	1540	8096	1302	2429	1732	5922	1242	1920	1599	4525	1658	1869	1421	6108	1325	2138	1086	7162	1201	1726	1422	4756	1617	1782	1673	6931	1094
CCG001284.1	LOC117893961	LOC6506561	LOC108006684	LOC6738370	FBgn0000414	FBpp0303222	CG9695-PF	Dab	Dab-PF	21178	1350	744	2593	4788	1277	1130	2248	4254	1065	935	2775	2460	1220	2089	2676	5487	1191	961	2493	3683	1153	987	2804	2966	1384	1305	2745	4850	912	894	3267	3814	1378	451	2581	2467	1730	828	1644
CCG001286.1	LOC117893986	LOC6493377	LOC108006677	LOC6738375	FBgn0036656	FBpp0311502	CG13026-PC	CG13026	CG13026-PC	9854	152	450	118	123	96	188	154	182	97	633	202	184	171	364	224	187	180	371	141	146	343	407	211	91	197	313	198	199	432	344	134	153	198	375	75	66	156	140	89
CCG001287.1	LOC117893982	LOC6493376	LOC108006672	LOC6738377	FBgn0043578	FBpp0075107	CG9681-PA	PGRP-SB1	PGRP-SB1-PA	9839	85	123	922	386	219	533	803	1017	54	272	702	1057	134	610	522	662	304	468	1990	1279	154	452	1217	959	615	340	2595	2315	183	153	672	291	175	123	1127	676	71	267	492
CCG001288.1	LOC117893967	LOC6493375	LOC108006669	LOC6738378	FBgn0004556	FBpp0075106	CG9680-PA	Dbp73D	Dbp73D-PA	30419	943	101	128	117	1159	141	131	117	719	112	117	99	1035	169	121	104	1196	130	126	87	1220	138	121	136	1131	292	277	266	777	216	167	87	913	219	234	122	847	170	181
CCG001289.1	LOC117893972	LOC6506565	LOC108006687	LOC6738379	FBgn0036659	FBpp0075080	CG9701-PA	CG9701	CG9701-PA	9785	426	788	779	833	450	1128	1079	1000	331	908	853	1037	320	1504	426	672	471	1133	742	1116	619	1253	887	865	651	1287	836	1194	559	809	707	790	694	1091	908	685	530	891	446
CCG001291.1	LOC117892993	LOC6506566	LOC108006663	LOC6738380	FBgn0004108	FBpp0292987	CG9704-PC	Nrt	Nrt-PC	9773	779	117	737	1161	846	185	827	1212	698	164	939	970	505	245	714	1237	731	160	717	955	615	161	757	749	727	225	801	1428	530	175	1115	1179	789	182	903	754	700	120	646
CCG001292.1	LOC117892994	LOC6493374	LOC108006665	LOC6738382	FBgn0287696	FBpp0075105	CG13025-PA	mus302	mus302-PA	9778	1142	100	100	159	1302	142	132	161	773	111	124	79	1217	203	143	167	1446	142	125	94	1125	153	132	131	886	149	124	124	553	183	135	115	1029	107	135	128	808	88	81
CCG001293.1	LOC117892995	LOC6506567	LOC108006682	LOC6738383	FBgn0036661	FBpp0075084	CG9705-PA	CG9705	CG9705-PA	32031	1418	365	234	509	1828	469	266	392	567	459	382	310	1535	623	284	540	1792	454	293	408	1680	441	276	306	1413	614	308	599	1252	493	258	381	2010	511	287	361	1848	638	315
CCG001294.1	LOC117893795	LOC6506568	LOC108006680	LOC6738384	FBgn0036662	FBpp0075086	CG9706-PB	CG9706	CG9706-PB	9789	837	1209	457	448	1130	1403	522	486	847	1379	575	435	830	1639	404	402	974	1384	493	437	1022	1456	528	364	682	1166	418	497	799	1497	490	415	1024	1577	544	418	948	1604	540
CCG001295.1	LOC117893796	LOC6493373	LOC108006681	LOC6738385	FBgn0025582	FBpp0075104	CG9677-PA	eIF3e	eIF3e-PA	576	6001	2454	2205	2636	7763	3044	3129	3229	5200	2855	3528	3017	6114	3796	2765	3106	6767	2729	2746	2558	7713	3136	2412	2317	6887	2763	3081	3429	5691	2901	2855	3247	7918	3396	3801	3541	5545	2557	3420
CCG001296.1	LOC117895397	LOC6493372	LOC108006666	LOC6738386	FBgn0036663	FBpp0305785	CG9674-PG	CG9674	CG9674-PG	9762	4858	6741	17270	31997	5087	13139	18745	35317	7101	8668	22774	26044	5275	16797	20529	41337	4846	10685	19471	32658	6234	8771	21895	24434	7496	12150	18650	36340	5517	8456	25905	34601	6225	7028	30122	29657	6677	10303	20863
CCG001297.1	LOC117895398	LOC6506569	LOC108006675	LOC6738387	FBgn0021768	FBpp0075087	CG9710-PA	nudC	nudC-PA	30452	2092	1289	346	386	2426	1233	344	466	2242	1229	458	369	1923	1682	310	385	2541	1468	371	364	2662	1255	460	327	2000	1193	391	455	2009	1675	368	379	2674	1435	570	467	2180	1153	426
CCG001299.1	LOC117895140	LOC6507089	LOC108013223	LOC6736325	FBgn0010786	FBpp0072572	CG9165-PA	Hmbs	Hmbs-PA	8539	3507	2042	1521	2445	3875	2595	1253	2032	2973	2215	1673	1751	3442	3653	1465	2462	3481	2470	1428	2226	3124	2755	1366	1527	2809	2678	1458	2483	2218	2575	1322	1956	4022	3330	1934	1947	3085	2498	1620
CCG001300.1	LOC117895142	LOC6492938	LOC108013585	LOC6736324	FBgn0035211	FBpp0072607	CG2211-PA	CG2211	CG2211-PA	8574	380	272	141	212	641	350	149	173	201	171	172	132	538	444	184	179	533	364	146	170	442	218	198	122	433	208	165	212	269	193	188	182	506	308	192	143	435	118	142
CCG001301.1	LOC117895151	LOC6507088	LOC108013587	LOC6736322	FBgn0035209	FBpp0072571	CG13914-PA	msd1	msd1-PA	8606	514	97	0	5	538	62	4	10	185	58	0	2	568	93	2	5	582	65	3	2	440	98	1	2	396	86	0	6	409	136	8	2	370	101	4	5	225	43	3
CCG001302.3	LOC117895150	LOC6507087	LOC108012485	LOC6736321	FBgn0011361	FBpp0304248	CG9160-PC	ND-ACP	ND-ACP-PC	8600	3873	4635	2250	2876	3988	3749	2698	2932	4225	5243	2944	2784	3460	4964	2833	3195	4116	4110	2761	3126	4691	4483	2392	2268	4130	3961	2373	3292	4991	3722	2382	3477	5070	4777	2848	3116	4150	3729	2610
CCG001303.1	LOC117895133	LOC6507086	LOC108013390	LOC6736319	FBgn0010246	FBpp0072567	CG9155-PD	Myo61F	Myo61F-PD	8527	5047	3845	539	136	7920	8429	698	81	6211	4334	846	181	4593	8263	515	83	4077	5943	695	91	5717	5898	748	130	5396	5343	951	232	5638	5097	640	182	5352	3843	1066	222	4158	4377	660
CCG001304.1	LOC117895144	LOC6492940	LOC108013391	LOC6736318	FBgn0035208	FBpp0072609	CG9184-PA	CG9184	CG9184-PA	23554	161	31	1	1	3	32	0	0	15	10	0	0	94	55	2	14	71	22	0	0	75	27	5	0	323	25	0	2	0	13	1	3	485	8	1	1	4	6	0
CCG001305.1	LOC117895131	LOC6507085	LOC108013386	LOC6736317	FBgn0035207	FBpp0302692	CG9153-PC	Herc4	Herc4-PC	30406	2006	2294	2199	3587	2890	3273	2523	4366	2238	3139	3749	3920	2183	4067	2167	3885	3949	4806	3645	5329	3553	3885	3957	4503	3195	4156	3695	6594	2934	4969	4569	6544	2761	2711	1992	2130	2249	3246	1505
CCG001306.1	LOC117894699	LOC6492941	LOC108013227	LOC6736316	FBgn0035206	FBpp0072612	CG9186-PA	sturkopf	sturkopf-PA	8579	910	516	791	742	2179	1084	1088	1048	902	1066	1122	906	779	751	491	486	1806	1039	992	1056	1882	1237	1278	959	1574	945	1066	1413	1340	694	933	1056	1173	543	578	545	961	491	562
CCG001307.1	LOC117894681	LOC6507084	LOC108013226	LOC6736315	FBgn0035205	FBpp0072562	CG2469-PA	Ctr9	Ctr9-PA	21181	3045	995	1294	2025	3430	1270	1420	2366	1823	878	1318	1253	2943	1508	1213	1916	4724	2004	2319	3016	3877	1853	1906	2499	3297	1806	2023	3268	2759	2139	2252	3425	2577	800	1257	1275	2434	848	1045
CCG001308.1	LOC117894687	LOC6492942	LOC108013316	LOC6736314	FBgn0035204	FBpp0072613	CG2277-PA	Nt5a	Nt5a-PA	8544	973	3208	581	828	1111	3646	647	750	994	3713	792	675	936	4954	761	928	1135	4426	723	812	1097	4115	737	722	1035	4137	836	1183	833	4972	781	910	1288	3509	958	1031	1013	3051	930
CCG001309.1	LOC117894696	LOC6507083	LOC108013318	LOC6736313	FBgn0035203	FBpp0072560	CG9149-PA	Acat2	Acat2-PA	8422	1306	375	328	555	2713	2022	738	943	1473	380	440	403	1421	696	325	465	1492	496	288	370	1440	516	360	375	1286	425	436	702	1125	568	410	532	1473	726	464	444	1128	620	437
CCG001310.1	LOC117894704	LOC6492943	LOC108012374	LOC27206265	FBgn0010333	FBpp0304252	CG2248-PB	Rac1	Rac1-PB	21234	1482	548	485	667	1720	837	615	755	491	615	638	581	1493	1028	459	676	1741	670	544	693	1750	731	641	521	1391	679	530	778	1094	634	549	658	1727	622	662	484	1517	659	493
CCG001311.1	LOC117894698	LOC6507082	LOC108012404	LOC6736311	FBgn0025682	FBpp0088881	CG9148-PA	scf	scf-PA	8427	1077	781	771	1028	952	1201	1005	1041	471	995	854	841	925	1387	913	1257	1062	791	1023	1232	1140	1083	935	845	1080	1095	874	1512	1080	1073	1219	1718	1711	1324	1181	998	1539	1151	1013
CCG001312.1	LOC117894303	LOC6507080	LOC108012379	LOC6736310	FBgn0262937	FBpp0072557	CG9139-PA	Rabex-5	Rabex-5-PA	8404	791	445	404	467	983	606	472	663	551	441	472	392	791	893	446	627	919	908	368	473	820	521	459	360	797	629	427	603	491	978	343	416	822	412	362	346	618	325	361
CCG001313.1	LOC117893889	LOC6507079	LOC108013346	LOC6736308	FBgn0052333	FBpp0304247	CG32333-PC	CG32333	CG32333-PC	8396	18	52	662	1234	30	154	412	798	8	60	691	564	17	117	665	1544	35	82	623	1015	74	116	832	919	47	94	552	1003	22	95	1280	1123	36	35	1428	1126	59	54	629
CCG001314.2	LOC117895630	LOC6507078	LOC108012473	LOC6736307	FBgn0035199	FBpp0072553	CG9134-PB	tfc	tfc-PB	13791	39	71	114	110	26	165	47	79	10	135	52	54	34	179	41	48	19	118	92	121	42	112	109	109	56	165	110	143	58	110	110	107	37	80	419	452	23	156	211
CCG001315.3	LOC117895634	LOC6507077	LOC108013621	LOC6736306	FBgn0035198	FBpp0100107	CG9133-PC	CG9133	CG9133-PC	8425	0	15299	0	5	0	16706	0	0	0	16255	5	0	0	22118	0	0	0	19269	2	0	0	16188	0	32	0	19364	3	1	1	18268	0	4	0	18850	0	0	0	19558	2
CCG001316.1	LOC117895629	LOC6507076	LOC108013620	LOC6736305	FBgn0035197	FBpp0099861	CG9130-PA	CG9130	CG9130-PA	23508	0	10689	0	3	0	11734	0	0	0	11235	0	0	0	16093	0	0	0	13272	0	0	0	10452	0	18	0	13138	0	2	0	12928	0	0	0	11075	0	3	0	13793	0
CCG001317.1	LOC117895628	LOC6507075	LOC108012361	LOC6736303	FBgn0283500	FBpp0292309	CG9128-PB	Sac1	Sac1-PB	8405	2803	3105	1312	1723	2906	2934	1432	1693	1574	2911	1619	1319	2367	4429	1356	1758	2529	3383	1402	1665	2891	3440	1665	1333	2432	3303	1443	2202	1767	3044	1429	1664	2809	3691	1279	1032	2208	4137	1240
CCG001319.1	LOC117895627	LOC6507074	LOC108013272	LOC6736299	FBgn0035192	FBpp0072545	CG9194-PA	galene	galene-PA	8402	70	73	82	64	22	68	81	60	162	95	54	52	42	118	80	65	45	119	63	38	70	101	71	33	57	90	69	86	103	89	36	50	70	47	137	60	60	73	90
CCG001321.1	LOC117894464	LOC6507750	LOC108012943	LOC27207929	FBgn0028429	FBpp0111848	CG10574-PB	I-2	I-2-PB	23926	795	974	438	757	1041	1012	516	634	822	1054	817	651	854	1579	611	793	1002	1127	645	699	957	1190	625	615	899	1392	682	996	746	1361	619	785	1167	1279	949	826	1029	1132	790
CCG001322.3	LOC117894440	LOC6507311	LOC108012947	LOC6737495	FBgn0264489	FBpp0305053	CG43897-PM	CG43897	CG43897-PM	12458	7525	16585	4744	6768	6243	18952	3533	3717	2276	13448	3879	2204	7408	20716	5147	6606	6133	12336	2731	3247	7835	15796	3859	2878	9147	16183	4464	5733	9229	16266	1945	2679	9642	11482	4455	3500	10658	15700	4082
CCG001323.1	LOC117894452	LOC6507310	LOC108013217	LOC6737494	FBgn0044328	FBpp0305041	CG32052-PC	CG32052	CG32052-PC	23773	7	50	314	879	8	55	428	882	9	48	573	550	10	120	468	1084	4	75	371	710	11	105	433	685	12	68	505	987	7	49	642	975	13	36	676	759	2	20	412
CCG001324.2	LOC117894468	LOC6507751	LOC118877293	LOC6737493	FBgn0044049	FBpp0076101	CG6736-PA	Ilp4	Ilp4-PA	23966	9	0	0	0	47	2	0	1	0	0	0	0	5	0	1	1	22	0	4	0	22	1	0	0	12	0	1	0	41	1	0	0	5	0	2	0	5	1	0
CCG001327.1	LOC117894471	LOC6507752	LOC108013220	LOC6737492	FBgn0044050	FBpp0076102	CG14167-PA	Ilp3	Ilp3-PA	9295	1	1	410	249	6	13	380	155	0	18	208	139	7	11	270	203	4	9	271	110	3	10	338	151	3	8	112	105	17	22	173	81	2	61	325	283	0	14	160
CCG001328.1	LOC117894467	LOC6507309	LOC108013219	LOC6737491	FBgn0036046	FBpp0076058	CG8167-PA	Ilp2	Ilp2-PA	9292	0	0	1322	1455	0	2	1345	1513	0	6	1307	1329	0	6	1215	1285	0	1	1254	1559	0	6	1234	1318	0	6	1243	1550	1	0	1371	1091	0	0	1484	1278	0	0	707
CCG001330.1	LOC117894447	LOC6507753	LOC108013215	LOC6737489	FBgn0036044	FBpp0302749	CG14168-PG	Zasp67	Zasp67-PG	9228	208	485	14	26	121	314	8	9	85	217	25	12	156	349	13	24	148	117	11	15	301	249	11	10	43	79	12	21	225	105	40	21	368	278	30	23	408	383	12
CCG001331.4	LOC117894442	LOC6507306	LOC108013214	LOC6737488	FBgn0036043	FBpp0076050	CG8177-PA	Ae2	Ae2-PA	23747	2574	1020	3896	7323	3953	2302	3273	6280	3040	1176	4771	4791	2249	2961	3906	8259	2700	1203	3130	4248	2657	1512	3974	4416	1864	1724	3640	6162	2393	1431	4212	5628	2566	1310	3575	4126	3748	1672	2738
CCG001332.1	LOC117895871	LOC6507754	LOC108013035	LOC6737484	FBgn0259163	FBpp0303927	CG42268-PI	CG42268	CG42268-PI	23744	414	1177	3593	7335	444	2012	3292	6335	310	1623	4151	4023	530	2765	3580	7466	458	1875	3819	5583	574	1617	4523	5286	666	1832	3868	6858	529	2114	5744	7074	582	666	4588	5067	684	1309	3387
CCG001333.1	LOC117895873	LOC6507755	LOC108013037	LOC6737483	FBgn0036040	FBpp0076139	CG6749-PA	CG6749	CG6749-PA	24023	44	124	71	99	84	143	54	66	88	98	76	69	54	179	62	85	32	113	63	57	32	58	33	23	48	104	70	63	50	105	72	66	54	119	57	61	9	55	8
CCG001334.1	LOC117895874	LOC6507305	LOC108012252	LOC6737482	FBgn0019644	FBpp0076134	CG8189-PA	ATPsynB	ATPsynB-PA	9275	9388	18848	6276	8342	10731	14925	8587	8884	17365	18455	8272	8436	9683	19824	7745	8791	11717	17863	8255	9793	15834	22133	7998	7276	12912	16615	7391	10331	13866	11911	7168	10269	18570	20125	9659	8435	13819	16410	8611
CCG001335.1	LOC117893746	LOC6507304	LOC108012376	LOC6737481	FBgn0036039	FBpp0089006	CG18177-PA	Naa60	Naa60-PA	9267	511	90	205	310	574	148	221	320	352	141	276	208	364	205	207	389	498	113	212	236	398	158	240	222	347	128	222	324	279	118	306	345	535	120	308	313	579	151	275
CCG001336.1	LOC117893745	LOC6507303	LOC108013613	LOC6737480	FBgn0036038	FBpp0076132	CG18176-PA	defl	defl-PA	9218	724	174	189	190	805	234	211	209	669	166	255	176	658	257	221	250	771	251	206	180	661	255	254	226	615	222	263	308	568	204	211	279	982	172	277	198	885	206	238
CCG001337.1	LOC117894317	LOC6507756	LOC108013559	LOC6737479	FBgn0261530	FBpp0297182	CG6754-PE	nbs	nbs-PE	23758	1307	489	308	490	1574	468	355	508	817	365	435	392	1232	563	280	403	1492	467	378	410	1234	444	379	380	1032	618	319	371	872	613	367	397	1147	390	309	304	1094	249	304
CCG001338.1	LOC117894319	LOC6507302	LOC108013560	LOC6737478	FBgn0036036	FBpp0076131	CG14174-PA	CG14174	CG14174-PA	9259	199	505	111	75	265	258	63	61	216	453	116	58	193	309	73	49	222	309	78	48	308	442	78	95	217	317	66	73	139	404	35	49	224	77	69	53	199	61	83
CCG001340.1	LOC117893338	LOC6507688	LOC108020059	LOC6736765	FBgn0035529	FBpp0289999	CG1319-PB	Fdx2	Fdx2-PB	8818	760	720	415	334	1013	902	427	451	314	954	494	363	759	1007	463	360	838	830	507	409	914	955	503	249	1176	1125	544	495	574	578	427	335	1949	1673	1922	1072	1233	1280	1269
CCG001341.1	LOC117894739	LOC6507369	LOC108020026	LOC6736766	FBgn0066365	FBpp0073198	CG15013-PA	dyl	dyl-PA	20443	2	14	4	6	1	47	1	1	0	34	2	2	29	65	0	1	1	17	3	2	0	16	3	4	0	13	4	3	0	29	4	13	91	7	1	4	4	7	2
CCG001342.1	LOC117894285	LOC6507689	LOC108020210	LOC6736767	FBgn0052251	FBpp0073142	CG32251-PA	Claspin	Claspin-PA	12529	2279	23	48	49	2726	83	75	91	818	27	56	35	2268	39	33	41	2642	20	72	39	1882	8	85	53	1599	20	68	99	1299	27	45	16	2432	11	21	29	2166	27	30
CCG001343.1	LOC117895359	LOC6507690	LOC108020208	LOC6736768	FBgn0052250	FBpp0073143	CG32250-PA	PMP34	PMP34-PA	8796	1101	1199	613	856	1125	1447	709	881	1037	1420	734	689	1046	1934	736	824	1197	1659	618	661	1135	1686	708	674	1004	1271	805	984	798	1651	506	632	1363	1493	600	633	1285	1472	627
CCG001344.1	LOC117895361	LOC6507368	LOC108020207	LOC6736769	FBgn0035532	FBpp0073196	CG15014-PA	CG15014	CG15014-PA	8797	832	373	155	184	837	375	162	156	410	316	180	153	758	538	178	123	909	322	156	171	848	442	157	154	653	316	149	124	594	410	133	109	691	810	131	108	616	497	137
CCG001345.1	LOC117895357	LOC6507650	LOC108013481	LOC6736264	FBgn0035166	FBpp0289936	CG13902-PB	JMJD5	JMJD5-PB	8421	318	121	122	202	494	245	247	277	227	161	243	190	323	318	218	289	421	217	172	208	410	157	138	160	353	167	193	255	215	163	207	185	363	158	186	218	360	254	200
CCG001346.1	LOC117895362	LOC6507409	LOC108013482	LOC6736263	FBgn0035165	FBpp0311657	CG13887-PE	CG13887	CG13887-PE	32307	2844	2036	1929	2059	4143	3822	2987	3131	2021	3077	2419	2232	2854	4558	1998	2417	3157	3128	2180	2272	3566	3911	2160	2127	2715	2538	2177	2771	2412	2391	1473	1884	4415	3235	2367	2386	3244	2857	2096
CCG001347.1	LOC117895363	LOC6507651	LOC108012400	LOC6736262	FBgn0035164	FBpp0303820	CG13901-PB	CG13901	CG13901-PB	8443	468	500	121	139	426	430	85	108	323	388	123	90	493	1225	105	179	476	673	121	132	677	680	117	137	492	750	112	214	411	537	144	130	667	454	145	100	526	619	130
CCG001348.4	LOC117895358	LOC6507407	LOC108012535	LOC6736260	FBgn0260755	FBpp0290467	CG42553-PA	CG42553	CG42553-PA	23529	322	922	229	248	428	1113	244	223	360	999	230	190	351	1516	213	159	454	1536	216	234	352	1071	158	136	291	1415	191	169	330	1647	235	242	357	1396	210	191	253	831	150
CCG001349.1	LOC117895355	LOC6506698	LOC108013299	LOC6736254	FBgn0035162	FBpp0072494	CG13900-PA	Sf3b3	Sf3b3-PA	8397	9392	1037	1704	1939	10865	1752	2066	2217	10797	1063	2308	1592	7257	2158	1686	1821	11492	1432	1931	1732	14070	1806	2735	2023	10404	1490	1895	2358	11657	1799	2958	2129	15918	1460	2676	1812	12456	1705	2536
CCG001351.1	LOC117892937	LOC6493265	LOC108013509	LOC6736247	FBgn0000575	FBpp0072477	CG1007-PA	emc	emc-PA	8448	815	439	1568	2005	975	722	1316	2148	613	499	1875	1903	863	988	1301	1974	889	560	1466	1810	945	598	1498	1434	1028	695	1430	2059	685	733	1801	1789	1079	520	1400	1466	1104	473	1502
CCG001352.1	LOC117892936	LOC6506702	LOC108012494	LOC6736245	FBgn0035160	FBpp0072497	CG13897-PA	hng3	hng3-PA	23531	466	176	82	210	379	197	113	137	548	188	156	176	538	424	149	227	612	141	123	152	474	190	121	121	551	195	121	249	495	159	163	208	1389	125	192	172	958	123	237
CCG001356.1	LOC117899319	LOC6505186	LOC108004678	LOC6725867	FBgn0030486	FBpp0073610	CG1716-PA	Set2	Set2-PA	12328	3824	1329	1067	1818	3764	2113	1057	1424	2719	1330	1279	1081	2951	2590	1144	1846	2878	2146	1067	1333	3492	1585	1383	1074	3123	2167	1104	1581	2199	1746	1504	1505	2478	585	1355	980	2827	714	863
CCG001357.1	LOC117892935	LOC6506705	LOC108013515	LOC6736241	FBgn0035158	FBpp0304158	CG13895-PB	CG13895	CG13895-PB	8410	139	80	114	162	542	248	343	583	173	161	270	238	191	143	122	157	147	136	192	246	169	113	122	140	173	106	192	229	181	101	240	204	281	90	108	118	185	96	100
CCG001358.1	LOC117892942	LOC6506707	LOC108013307	LOC6736239	FBgn0035157	FBpp0072502	CG13894-PA	CG13894	CG13894-PA	8408	14	23	102	154	17	14	103	124	0	10	80	69	6	5	63	59	12	25	59	115	20	12	78	54	20	14	93	105	11	38	69	73	13	20	66	40	7	16	74
CCG001359.1	LOC117892946	LOC6506708	LOC108013305	LOC6736238	FBgn0260862	FBpp0072503	CG3279-PA	Vti1a	Vti1a-PA	4082	282	120	144	214	299	99	162	191	138	101	179	245	251	113	140	208	367	165	195	210	327	125	137	184	244	105	145	245	187	134	182	281	313	108	204	214	266	131	158
CCG001360.1	LOC117892947	LOC6493264	LOC108013306	LOC6736237	FBgn0035155	FBpp0303111	CG12015-PB	RabX6	RabX6-PB	3050	231	80	125	179	187	90	144	124	174	105	139	120	204	141	185	161	208	76	103	171	204	65	136	126	173	73	122	225	128	111	128	179	189	84	158	144	215	94	123
CCG001361.1	LOC117892944	LOC6506709	LOC108013304	LOC6736236	FBgn0052483	FBpp0072504	CG32483-PA	CG32483	CG32483-PA	23515	606	434	1	11	738	432	15	17	1043	837	13	19	405	532	2	4	205	226	9	27	622	619	23	25	359	115	17	21	1340	652	0	4	1170	914	3	1	800	597	3
CCG001364.1	LOC117892943	LOC6506710	LOC108012529	LOC6736235	FBgn0035154	FBpp0072505	CG3344-PA	hiro	hiro-PA	23514	2336	1303	7	12	3564	1716	15	6	3124	1245	13	7	1529	2086	1	0	1677	1420	6	14	1688	1549	0	10	1259	451	29	12	4226	2021	1	0	1789	1017	7	2	1179	866	2
CCG001365.1	LOC117892941	LOC6506711	LOC108013442	LOC6736234	FBgn0035153	FBpp0072506	CG3371-PA	ebd1	ebd1-PA	8406	927	204	293	499	1048	231	357	455	303	204	419	319	859	364	396	577	937	201	319	425	1008	259	387	376	837	237	409	478	633	211	394	398	1898	291	582	463	1781	272	388
CCG001366.1	LOC117893282	LOC6506713	LOC108012466	LOC6736233	FBgn0035152	FBpp0305569	CG3386-PB	CG3386	CG3386-PB	23546	193	87	133	211	236	97	155	184	99	93	176	133	224	188	157	186	288	140	137	177	280	140	211	153	216	137	204	243	211	130	222	241	297	89	151	159	181	97	151
CCG001367.1	LOC117893183	LOC6507094	LOC108013576	LOC6736228	FBgn0035150	FBpp0072456	CG12189-PA	Rev1	Rev1-PA	8399	1038	387	231	360	1070	399	268	271	922	324	242	182	969	699	223	302	1202	486	243	266	896	356	207	210	784	516	242	320	387	460	166	135	848	526	254	216	717	421	183
CCG001371.2	LOC117895560	LOC6507504	LOC108013291	LOC6740503	FBgn0035132	FBpp0072472	CG17061-PB	mthl10	mthl10-PB	7309	410	485	535	690	468	675	451	819	640	644	827	825	460	1282	418	820	402	642	579	734	458	579	439	479	544	754	577	924	454	800	353	496	860	622	506	550	651	1043	406
CCG001372.1	LOC117894608	LOC6507505	LOC108013292	LOC6734416	FBgn0035131	FBpp0072473	CG17084-PA	mthl9	mthl9-PA	7325	69	109	35	42	54	82	55	21	290	265	34	29	57	136	19	36	85	193	33	19	170	195	41	20	49	91	35	52	69	86	23	29	94	73	57	45	62	114	18
CCG001373.1	LOC117893443	LOC6507506	LOC108012631	LOC6739180	FBgn0052475	FBpp0072364	CG32475-PA	mthl8	mthl8-PA	30429	70	105	193	495	0	2	0	0	0	0	0	0	0	0	0	0	188	430	504	423	105	162	246	307	0	0	0	0	113	114	295	281	0	0	0	0	89	64	99
CCG001374.1	LOC117893687	LOC6507529	LOC108012685	LOC120284196	FBgn0262679	FBpp0294047	CG43149-PA	CG43149	CG43149-PA	3923	1	5	24	41	7	12	41	43	41	10	46	34	2	13	42	61	4	10	30	44	14	21	42	40	10	10	39	35	6	11	27	40	10	12	30	66	9	6	13
CCG001377.1	LOC117892909	LOC6507509	LOC108013204	LOC6736194	FBgn0035099	FBpp0271859	CG6845-PC	CG6845	CG6845-PC	8292	169	287	92	209	247	210	40	97	177	217	104	84	107	300	55	92	131	223	59	83	139	240	81	108	192	161	101	125	100	255	115	139	26	125	16	16	33	118	3
CCG001378.1	LOC117893534	LOC6502814	LOC108012744	LOC6736335	FBgn0052320	FBpp0308933	CG32320-PD	CG32320	CG32320-PD	8290	1	115	0	2	0	134	1	0	1	91	0	0	0	252	0	0	0	176	0	0	0	129	0	3	0	135	1	1	0	174	0	1	0	171	0	1	0	159	0
CCG001379.1	LOC117892908	LOC6507526	LOC108013202	LOC6736196	FBgn0263988	FBpp0072438	CG7051-PA	Dic61B	Dic61B-PA	8530	2	657	25	100	2	812	9	27	36	697	28	8	2	950	16	24	0	783	11	29	14	730	19	32	1	914	12	19	2	1038	21	23	5	1240	11	13	2	2725	14
CCG001381.2	LOC117892912	LOC6507525	LOC108013495	LOC6736199	FBgn0035102	FBpp0072436	CG7049-PA	CG7049	CG7049-PA	23537	414	268	208	337	423	350	210	268	117	282	238	208	355	431	243	281	489	325	226	336	467	344	248	292	370	281	273	334	309	261	278	347	518	366	334	288	508	307	359
CCG001382.1	LOC117892917	LOC6507553	LOC108013125	LOC120284197	FBgn0083992	FBpp0310519	CG34099-PD	Mkp	Mkp-PD	32326	551	408	386	626	685	361	367	514	292	418	408	357	509	548	387	523	545	403	394	460	664	481	399	405	567	472	432	565	480	332	449	474	439	187	272	286	374	154	303
CCG001383.1	LOC117892915	LOC6507552	LOC108013124	LOC27209130	FBgn0083976	FBpp0110275	CG34140-PA	CG34140	CG34140-PA	8331	647	415	535	745	699	501	429	676	689	393	555	495	616	593	451	667	697	462	423	616	661	512	454	545	606	464	479	704	505	460	482	587	488	190	307	371	409	186	304
CCG001384.1	LOC117892914	LOC6507488	LOC108013123	LOC6736203	FBgn0027786	FBpp0293995	CG6851-PE	Mtch	Mtch-PE	8332	1728	1970	1060	1484	2250	2171	1253	1294	1846	1791	1436	1195	1897	2838	1204	1396	2057	2159	1193	1469	2339	2018	1485	1245	1975	2072	1290	1978	1679	1924	1422	1471	1999	1510	1023	869	1686	1503	851
CCG001385.1	LOC117892913	LOC26514192	LOC108013017	LOC6736294	FBgn0035189	FBpp0072531	CG9119-PA	CG9119	CG9119-PA	8430	1465	2313	669	764	1077	5243	786	613	1277	4463	1460	1045	1929	4169	926	813	1868	3716	1214	1080	1254	4521	1241	1013	2281	2932	998	1552	1323	1882	1159	921	1373	2642	801	1208	1080	3931	762
CCG001386.1	LOC117892907	LOC6507071	LOC108013015	LOC6736295	FBgn0264272	FBpp0307717	CG43772-PC	mwh	mwh-PC	23497	373	167	493	826	246	236	290	513	80	170	710	637	68	345	359	906	148	256	474	841	100	471	794	930	202	234	575	1008	37	134	854	1438	881	1240	1134	1410	331	681	890
CCG001389.1	LOC117894444	LOC6507312	LOC108013430	LOC6737500	FBgn0036053	FBpp0076093	CG6718-PC	iPLA2-VIA	iPLA2-VIA-PC	30668	2890	1622	2164	2381	2929	1912	1832	2004	2577	1537	2333	2093	3006	2721	1749	2179	3757	1825	2154	2195	2726	1605	2110	1928	2503	1672	1857	2383	1779	1645	1759	2068	5918	5304	6921	6477	2424	1583	2510
CCG001390.1	LOC117894459	LOC6507313	LOC108012419	LOC6737499	FBgn0036052	FBpp0076095	CG10809-PA	CG10809	CG10809-PA	21206	538	371	124	267	550	445	178	289	180	447	208	186	439	586	187	260	644	485	202	191	521	453	169	147	454	483	202	315	287	613	238	238	505	170	223	233	481	208	219
CCG001391.1	LOC117894460	LOC6493102	LOC108007114	LOC6736551	FBgn0035390	FBpp0072875	CG1893-PA	scramb2	scramb2-PA	9387	920	299	531	648	1066	530	653	807	827	385	827	806	856	637	601	682	930	394	637	714	987	455	726	607	893	435	631	857	690	438	660	785	1182	373	857	820	1043	374	490
CCG001392.1	LOC117894462	LOC6506894	LOC108007161	LOC6736550	FBgn0040308	FBpp0072853	CG1274-PB	Prx4	Prx4-PB	30708	694	1571	175	160	1014	1753	219	163	532	1545	200	98	632	2199	180	144	759	1705	182	151	782	1694	240	141	597	1700	237	217	611	1913	152	116	995	1962	157	195	750	1733	131
CCG001393.1	LOC117894449	LOC6506893	LOC108007107	LOC6736549	FBgn0035388	FBpp0072851	CG2162-PA	CG2162	CG2162-PA	13193	2014	1166	1174	1707	2465	1703	1247	1679	1157	1431	1501	1249	1812	1998	1205	1656	2349	1636	1184	1441	2033	1584	1377	1227	2123	1743	1417	1884	1638	1804	1342	1471	2108	1229	1453	1425	2237	1393	1190
CCG001394.1	LOC117895691	LOC6507400	LOC108013172	LOC6736354	FBgn0035229	FBpp0072618	CG7852-PA	pns	pns-PA	8519	1753	1572	1673	2667	2178	2424	1730	2367	1442	1529	1798	1615	1655	3158	1936	3236	1857	2232	1520	1997	1791	1990	2035	1941	1414	2053	1413	2592	1169	2221	1889	2446	1991	1250	2079	1748	2130	1431	1432
CCG001395.1	LOC117893955	LOC6507402	LOC108013012	LOC6736356	FBgn0041342	FBpp0072624	CG1049-PC	Pcyt1	Pcyt1-PC	8545	2194	2492	1728	2856	2995	3392	2247	2805	1988	2960	3075	2734	2225	4492	2134	3080	2203	2305	1804	2120	2763	3563	2635	2203	2466	3157	2299	3385	2908	2878	3137	3209	3879	2116	3684	2340	3364	2322	3114
CCG001396.1	LOC117893953	LOC6507653	LOC108013011	LOC6736358	FBgn0035232	FBpp0072709	CG12099-PA	CG12099	CG12099-PA	30415	2701	3197	2961	4077	3453	3667	3068	4360	2651	3354	3937	3842	2337	4901	2919	4446	2570	3462	3318	4088	3482	4002	3561	3454	3264	3939	3632	5120	2914	3649	3315	4266	3416	3185	4037	3670	3335	3223	3125
CCG001397.1	LOC117895263	LOC6493777	LOC108012561	LOC6737000	FBgn0035692	FBpp0076723	CG13298-PA	Sf3b6	Sf3b6-PA	3898	953	455	311	484	1164	614	447	561	284	541	486	393	937	865	361	474	1118	617	412	439	1016	577	436	383	909	512	427	538	757	664	445	465	982	468	333	331	831	544	352
CCG001398.1	LOC117895254	LOC6506173	LOC108012428	LOC6736999	FBgn0035691	FBpp0076707	CG7386-PA	CG7386	CG7386-PA	13010	102	220	80	95	147	344	60	108	95	185	59	31	95	322	86	68	79	245	76	44	137	202	89	72	107	193	97	88	53	286	64	53	70	230	67	51	145	159	59
CCG001399.1	LOC117895251	LOC6493778	LOC108013475	LOC6736998	FBgn0022935	FBpp0076724	CG10269-PA	D19A	D19A-PA	12843	818	240	492	628	1014	483	497	695	394	274	529	457	859	619	456	688	920	392	419	510	791	341	531	454	688	386	529	726	544	388	509	553	864	298	668	503	964	396	490
CCG001405.1	LOC117895250	LOC6493780	LOC108013549	LOC6736995	FBgn0035690	FBpp0112062	CG10274-PB	CG10274	CG10274-PB	12830	535	228	277	460	606	325	336	459	534	223	331	300	489	444	302	411	518	231	242	278	584	262	319	305	509	268	361	419	467	268	304	346	708	277	443	324	830	273	332
CCG001406.1	LOC117895247	LOC6506172	LOC108013567	LOC6736994	FBgn0035689	FBpp0076706	CG7376-PA	CG7376	CG7376-PA	8975	335	283	148	240	339	272	120	215	552	252	145	134	310	390	129	236	367	315	161	156	402	215	110	141	305	328	143	156	288	401	156	150	302	117	217	219	328	152	191
CCG001407.1	LOC117893911	LOC6507642	LOC108005772	LOC6737098	FBgn0261111	FBpp0076545	CG8616-PA	BHD	BHD-PA	9002	181	159	121	122	236	192	117	158	186	164	152	119	163	209	139	112	197	209	151	140	254	174	151	96	183	213	152	152	169	170	147	147	165	131	97	71	156	110	108
CCG001408.2	LOC117893919	LOC6507413	LOC108005773	LOC6737099	FBgn0035753	FBpp0076602	CG8615-PA	RpL18	RpL18-PA	9068	29283	11409	11670	10094	41306	12266	17627	12172	25155	11994	19793	12106	28344	15599	15308	12524	32391	9851	16872	10934	40984	12217	15137	8826	36556	10170	16050	13209	31609	9233	15112	10075	43432	10931	12802	9447	30017	8598	15218
CCG001409.2	LOC117893912	LOC6506504	LOC108005774	LOC6737100	FBgn0024542	FBpp0076546	CG8614-PA	Neos	Neos-PA	9029	602	384	155	261	617	432	156	239	226	399	252	214	742	558	150	244	761	414	177	194	734	412	212	183	532	408	196	220	343	531	141	140	509	211	210	127	410	167	129
CCG001411.1	LOC117893682	LOC6507289	LOC108012974	LOC6737439	FBgn0052037	FBpp0076197	CG32037-PA	CG32037	CG32037-PA	9272	30	6	59	64	12	12	211	94	0	59	129	97	3	7	75	85	6	12	40	28	9	22	120	106	9	57	71	77	9	21	82	124	7	0	10	9	1	0	7
CCG001412.1	LOC117895664	LOC6507288	LOC108013347	LOC6737440	FBgn0036007	FBpp0076156	CG3424-PA	path	path-PA	27928	10448	2327	5881	6006	11180	4298	9311	8473	10679	3785	6935	6809	9790	6639	6520	6996	10347	4611	6803	6477	10576	5343	8492	7305	9357	4804	7075	9766	8663	3995	7933	7174	14938	4653	8081	7206	13394	5512	6660
CCG001413.1	LOC117895665	LOC6507287	LOC108012476	LOC6737441	FBgn0036008	FBpp0076155	CG3408-PA	CG3408	CG3408-PA	1728	886	876	59	79	829	692	62	66	686	848	73	42	864	1123	82	78	867	1002	119	85	800	704	86	60	567	963	86	130	483	1021	65	52	1178	702	52	40	1240	886	58
CCG001414.1	LOC117895666	LOC6507286	LOC108012446	LOC6737443	FBgn0010408	FBpp0309532	CG3395-PE	RpS9	RpS9-PE	1914	34312	11594	10621	9194	41598	12570	20929	11319	62172	12249	19432	12153	32693	17260	18561	11937	35926	10119	15851	10863	50469	14271	16793	9445	40507	9752	15272	13351	40198	10221	16889	9774	58318	14721	16766	11176	39459	11007	17009
CCG001425.1	LOC117893340	LOC6507284	LOC108012250	LOC6737450	FBgn0036010	FBpp0307896	CG12525-PB	Ir67a	Ir67a-PB	23766	0	0	0	0	0	2	0	0	0	1	0	0	0	0	0	0	0	4	0	0	0	6	0	0	0	4	0	0	0	3	0	0	0	0	0	2	0	0	0
CCG001427.1	LOC117893737	LOC6507766	LOC108013350	LOC6737452	FBgn0261555	FBpp0291850	CG42673-PC	CG42673	CG42673-PC	9220	307	323	741	1082	251	429	435	800	135	402	615	572	218	535	528	1105	255	411	525	789	384	489	542	593	451	410	566	957	323	595	591	843	411	280	750	755	391	306	747
CCG001429.1	LOC117894491	LOC6507768	LOC108013476	LOC6737453	FBgn0036014	FBpp0076108	CG3222-PA	CG3222	CG3222-PA	9251	0	2954	0	3	0	2735	2	3	0	2459	3	0	0	3634	2	0	0	3600	1	0	0	2566	0	13	0	1997	7	4	1	3136	3	4	1	3062	0	2	0	2701	0
CCG001430.1	LOC117894492	LOC6502824	LOC108013477	LOC6737455	FBgn0036016	FBpp0076109	CG3306-PA	CG3306	CG3306-PA	9262	0	1163	59	58	0	1136	85	105	0	1157	103	61	0	1426	44	32	0	1188	73	60	0	966	51	51	0	1377	103	108	0	1534	26	37	0	1470	144	185	0	763	40
CCG001431.1	LOC117894494	LOC6507769	LOC108013479	LOC6737456	FBgn0267796	FBpp0312604	CG46121-PC	Tmc	Tmc-PC	9209	51	37	63	104	17	23	46	54	11	92	82	52	18	86	93	100	20	39	77	108	54	38	64	39	64	97	148	128	22	85	71	53	19	11	45	40	4	11	32
CCG001432.1	LOC117893110	LOC6507770	LOC108013332	LOC6737457	FBgn0267348	FBpp0311281	CG3322-PB	LanB2	LanB2-PB	9210	1706	447	1065	821	1827	1212	1901	1528	1591	746	1070	1081	1538	1385	1005	997	1677	800	956	774	2205	697	1596	800	2172	826	861	1210	1830	802	735	497	1853	545	1324	707	2194	904	1028
CCG001433.1	LOC117893112	LOC6507282	LOC108013333	LOC6737459	FBgn0036019	FBpp0076149	CG14176-PB	Or67b	Or67b-PB	25031	0	27	3	6	1	31	11	20	0	21	7	3	0	38	12	10	0	23	4	7	1	16	10	8	0	12	5	14	0	34	14	7	0	20	4	5	1	59	4
CCG001434.1	LOC117894212	LOC6507771	LOC108012863	LOC6737460	FBgn0036020	FBpp0305988	CG8336-PD	Cyp40	Cyp40-PD	30331	782	940	254	396	692	1050	225	349	271	741	325	266	692	1358	313	417	823	981	311	388	750	991	331	337	654	982	407	502	570	1296	277	394	846	1676	447	457	821	1709	362
CCG001435.1	LOC117894209	LOC6507281	LOC108012860	LOC6737466	FBgn0016081	FBpp0297352	CG32045-PG	fry	fry-PG	30299	2374	3543	6257	9866	2129	5280	6109	10720	3382	3781	5938	6755	2791	7487	5944	11684	2647	5065	5272	7518	3294	3776	7180	7715	2957	4944	5737	8890	2492	5248	7706	10443	3102	2850	7439	6082	3282	5951	4733
CCG001436.1	LOC117894213	LOC6507778	LOC108012542	LOC6737467	FBgn0036028	FBpp0076121	CG16717-PA	Mpped	Mpped-PA	27958	577	200	268	421	642	239	234	403	250	229	336	341	524	312	244	429	715	296	283	380	602	330	294	336	497	263	313	458	367	307	249	342	539	273	244	327	442	195	209
CCG001437.1	LOC117894210	LOC6507779	LOC108012396	LOC6737468	FBgn0087040	FBpp0076122	CG8308-PA	alphaTub67C	alphaTub67C-PA	20553	10716	4	2	10	14285	5	6	17	10043	5	10	2	11190	14	12	13	13502	8	14	18	12103	3	9	25	8554	3	6	31	8256	6	15	22	16570	9	18	40	13341	16	24
CCG001438.2	LOC117894483	LOC6507280	LOC108013093	LOC6737469	FBgn0036030	FBpp0076145	CG6767-PB	Prps	Prps-PB	1662	4521	2084	3165	3960	5668	3029	3048	4593	7464	2120	3752	4653	4528	3660	3106	4337	5038	2453	4018	4274	5163	1921	3959	4622	5006	2899	4291	6129	4244	1992	4239	4036	6581	1638	4845	4779	4320	1774	3744
CCG001439.1	LOC117894487	LOC6507781	LOC108013097	LOC6737471	FBgn0015321	FBpp0311673	CG8284-PC	Ubc4	Ubc4-PC	27866	2673	2085	398	708	3086	2081	609	661	997	2286	672	537	3001	3184	547	761	3350	2423	576	646	2904	2309	678	606	2516	2469	543	787	1941	2244	650	676	4121	2242	854	650	3273	1682	688
CCG001440.1	LOC117894479	LOC6507279	LOC108012493	LOC6737472	FBgn0036031	FBpp0076143	CG6761-PA	CG6761	CG6761-PA	9223	14	2764	60	126	8	2470	46	87	0	2464	89	39	16	3815	112	168	6	3324	58	80	19	2828	97	161	14	2999	75	117	21	3024	96	176	4	3851	22	20	4	4018	27
CCG001441.1	LOC117894489	LOC6507782	LOC108012982	LOC6737423	FBgn0005533	FBpp0076207	CG3922-PB	RpS17	RpS17-PB	27282	21820	9559	9284	9715	25902	10187	15659	10595	15167	9552	15377	9763	21646	13284	14166	11580	23448	7977	12399	9570	31337	11539	13812	10037	26880	8936	13223	12171	28512	9662	15946	12331	34418	11029	14197	11261	22247	8207	14226
CCG001442.1	LOC117893656	LOC6493048	LOC108013100	LOC6738974	FBgn0027945	FBpp0078066	CG7758-PA	ppl	ppl-PA	30607	1090	1761	939	1142	1111	2391	1427	1174	650	2029	1783	1249	1219	3528	1563	1282	1084	2167	1370	1160	811	1337	926	473	1519	2514	1630	1780	1394	2157	2079	1719	1838	2755	3199	1906	1259	2127	2512
CCG001443.1	LOC117893645	LOC6493049	LOC108013098	LOC6738973	FBgn0012034	FBpp0078067	CG9390-PA	AcCoAS	AcCoAS-PA	21293	5324	9707	11467	18041	8047	17832	21086	17400	6801	12601	18719	17139	7446	23014	15604	16903	6345	11159	14269	15817	5245	10409	16936	12049	9169	10991	17133	24002	5962	10033	20427	21591	7055	7209	20250	16550	5039	8300	11054
CCG001445.1	LOC117893653	LOC6493051	LOC108013301	LOC6738971	FBgn0037063	FBpp0078071	CG9391-PA	CG9391	CG9391-PA	2546	1367	1550	1833	2492	1548	2339	1888	2548	1619	1791	2007	2156	1387	2719	1926	2575	1514	1666	1930	2737	1579	2118	2332	2544	1723	1958	2201	3492	1049	1468	1711	2621	1897	2180	2518	2500	1151	1749	1932
CCG001447.1	LOC117894311	LOC6506935	LOC108012399	LOC6738967	FBgn0028427	FBpp0077962	CG10504-PA	Ilk	Ilk-PA	24190	1081	829	690	995	1309	1179	936	967	1194	1045	965	868	1218	1439	955	1208	1194	935	831	976	1103	1186	974	740	1318	1095	947	1421	1026	725	832	1107	1441	949	967	875	1237	847	790
CCG001448.1	LOC117894280	LOC6493054	LOC108013513	LOC6738966	FBgn0037061	FBpp0077965	CG12975-PA	Trmt112	Trmt112-PA	26642	329	86	130	176	459	114	200	239	672	223	242	178	382	135	137	225	347	93	161	202	372	125	136	203	321	105	182	255	320	130	178	219	572	97	173	194	424	62	208
CCG001449.1	LOC117894279	LOC6506934	LOC108013512	LOC6738965	FBgn0037060	FBpp0298376	CG10508-PK	CG10508	CG10508-PK	2319	39	160	965	1618	47	361	885	1710	9	569	1460	1209	53	738	1014	1955	35	166	1139	1392	64	187	1036	1037	82	1074	1038	1750	53	176	1405	1743	83	139	932	916	46	113	712
CCG001450.1	LOC117893284	LOC6493055	LOC108012606	LOC6738964	FBgn0037059	FBpp0077966	CG10510-PA	CG10510	CG10510-PA	10163	0	1419	0	3	1	1494	3	4	0	1064	0	1	0	2010	0	2	0	1752	1	3	0	1276	4	7	1	1722	9	3	1	1804	4	1	1	1696	1	0	0	1475	4
CCG001451.1	LOC117893285	LOC6506933	LOC108013176	LOC6739667	FBgn0037057	FBpp0077954	CG10512-PA	CG10512	CG10512-PA	24197	327	895	729	959	691	1214	996	1219	414	1123	782	1340	445	1778	811	1065	305	1283	888	1124	402	871	927	987	544	1441	745	1460	400	1243	689	966	724	1378	1389	1435	642	1231	1163
CCG001453.1	LOC117893286	LOC6493056	LOC108013178	LOC6738962	FBgn0053056	FBpp0077967	CG33056-PA	Targ2	Targ2-PA	30571	623	1131	842	1079	816	1415	942	1265	573	1166	895	1145	720	1915	913	1397	479	750	471	606	1092	1789	1121	1088	807	1084	895	1398	745	1457	681	1038	697	937	781	951	757	950	994
CCG001456.1	LOC117894662	LOC6493058	LOC108013175	LOC6738959	FBgn0041100	FBpp0077975	CG10523-PC	park	park-PC	20550	276	707	239	367	418	701	198	347	269	755	251	244	219	810	231	349	261	822	241	324	329	747	260	287	298	796	253	352	246	799	354	359	310	1211	298	241	298	1051	254
CCG001457.1	LOC117895845	LOC6493060	LOC108013003	LOC6738957	FBgn0259239	FBpp0297123	CG42337-PC	CG42337	CG42337-PC	13119	58	210	284	535	113	271	258	517	97	182	257	210	42	236	305	653	70	129	252	365	74	254	299	314	99	226	264	425	103	192	439	435	444	1248	358	377	587	939	256
CCG001458.1	LOC117895844	LOC6506931	LOC108013005	LOC6738956	FBgn0021760	FBpp0088470	CG32435-PA	chb	chb-PA	10139	2360	6556	1562	2235	2540	8019	1463	2205	2040	6923	1709	1727	2335	11655	1441	2324	2746	9092	1352	1873	2257	6129	1664	1787	2206	10326	1664	3466	1621	9893	1677	2171	2343	5728	1514	1370	2252	7580	1195
CCG001459.1	LOC117894278	LOC6506930	LOC108012413	LOC6738954	FBgn0270926	FBpp0089009	CG33486-PA	AsnS	AsnS-PA	24180	2876	530	1926	4192	2926	1284	2201	5159	1336	542	1671	4049	2641	1465	1970	3682	2058	777	1845	2661	3256	1048	3874	8524	2063	828	1811	5612	1794	2317	1910	8231	2076	502	2317	1246	2271	366	3500
CCG001461.1	LOC117894316	LOC6493061	LOC108013541	LOC6738953	FBgn0024150	FBpp0303100	CG10564-PE	Ac78C	Ac78C-PE	10134	167	197	383	417	198	520	540	628	227	188	239	233	160	616	397	700	115	287	323	404	122	226	335	319	167	268	375	534	153	154	375	379	44	152	175	205	71	160	130
CCG001462.1	LOC117895241	LOC6507314	LOC108013262	LOC6737498	FBgn0004390	FBpp0303201	CG6721-PC	RasGAP1	RasGAP1-PC	9213	1343	257	748	1202	1454	473	601	1051	1209	331	965	804	1412	703	706	1227	1700	433	619	801	1434	333	928	708	1217	615	688	957	977	441	976	1041	1441	272	758	674	1966	449	489
CCG001464.1	LOC117895242	LOC6507001	LOC108013228	LOC6737364	FBgn0035945	FBpp0290364	CG5026-PC	CG5026	CG5026-PC	9229	1805	366	373	530	2087	488	340	525	1328	384	448	381	1693	678	422	540	2182	509	386	417	1815	433	429	397	1374	380	369	601	1080	403	420	402	2385	388	478	427	2173	413	369
CCG001465.1	LOC117895243	LOC6493012	LOC108013229	LOC6737365	FBgn0086706	FBpp0076284	CG5651-PA	pix	pix-PA	20540	8124	4537	4311	4437	10143	5778	5984	5060	10729	4588	6386	5058	7823	7205	5152	5323	9520	5111	5757	4975	12005	6481	7546	5565	8106	4301	4699	5082	8959	5258	6454	5606	10881	4747	6744	5304	8879	4668	6602
CCG001466.1	LOC117895244	LOC6507002	LOC108013405	LOC6737366	FBgn0035947	FBpp0076244	CG5064-PA	Srp68	Srp68-PA	2844	3514	1085	908	850	4639	1773	1398	1278	2596	1257	1044	794	3377	2083	868	769	4364	1442	903	730	4224	1381	1037	656	3268	1224	863	995	2914	1321	1078	741	4179	1868	1311	1062	3845	1668	1474
CCG001467.1	LOC117895245	LOC6493011	LOC108013406	LOC6737367	FBgn0035948	FBpp0076283	CG5644-PA	CG5644	CG5644-PA	9240	90	52	428	706	213	81	339	531	163	50	497	461	96	103	423	704	75	82	471	722	50	79	520	553	115	147	537	846	123	68	438	827	164	60	647	726	150	46	586
CCG001468.1	LOC117894208	LOC6507003	LOC108013500	LOC6737368	FBgn0035949	FBpp0292325	CG13314-PB	CG13314	CG13314-PB	20589	18	18	11	28	46	83	50	61	28	14	20	17	14	67	29	35	30	37	49	34	25	19	22	21	27	33	33	54	17	50	44	35	25	42	50	50	17	33	27
CCG001469.1	LOC117894207	LOC6493010	LOC108013499	LOC6737369	FBgn0263199	FBpp0076281	CG5288-PB	Galk	Galk-PB	23782	2181	2507	2536	2254	2921	5045	3345	2758	3158	2562	2688	1669	3291	6694	3049	2513	3501	4943	4519	3804	2661	4931	4581	4533	4815	5858	6744	7409	3760	4673	3997	3543	3319	3945	3583	4487	2648	5289	3504
CCG001470.1	LOC117895238	LOC6507004	LOC108013057	LOC6737370	FBgn0035951	FBpp0076246	CG5068-PA	CG5068	CG5068-PA	23797	914	410	659	1074	1057	458	715	1129	719	432	869	900	885	612	697	1067	947	457	661	849	1013	512	716	772	1105	619	967	1456	717	428	675	1123	1489	562	960	1024	1129	500	761
CCG001471.1	LOC117895240	LOC6493009	LOC108013058	LOC6737371	FBgn0035952	FBpp0076279	CG5280-PA	CG5280	CG5280-PA	23816	6	1588	20	21	7	1748	16	9	0	1581	28	33	7	2380	27	31	1	2189	19	15	3	1592	10	37	3	1837	15	30	7	2106	19	31	5	2696	9	21	5	2333	11
CCG001472.1	LOC117895235	LOC6493007	LOC108013055	LOC6737372	FBgn0016070	FBpp0288542	CG5263-PD	smg	smg-PD	9214	16686	869	946	1203	17591	1246	780	1251	9923	853	1009	863	13811	1657	846	1534	16395	1192	825	967	13352	907	1190	854	10777	1339	921	1081	5955	1248	1194	915	13873	601	979	815	18598	1145	862
CCG001473.1	LOC117895236	LOC6507005	LOC108013421	LOC6737373	FBgn0035953	FBpp0076247	CG5087-PA	CG5087	CG5087-PA	21182	1068	567	675	1023	1291	991	738	1100	1313	544	748	734	1025	1220	800	1220	1091	824	703	803	1089	787	878	817	1022	909	694	1034	884	838	798	901	1377	799	1131	1120	1341	804	851
CCG001476.1	LOC117893410	LOC6493005	LOC108012637	LOC6737376	FBgn0035956	FBpp0076274	CG5187-PA	Doc2	Doc2-PA	30318	13	10	2	2	17	14	8	1	0	14	1	12	1	36	1	2	11	6	4	0	4	16	1	1	20	29	5	7	10	23	0	5	7	4	3	1	7	13	3
CCG001477.1	LOC117894831	LOC6507008	LOC108012632	LOC6737377	FBgn0028789	FBpp0076249	CG5133-PA	Doc1	Doc1-PA	30329	22	227	13	21	28	230	4	9	0	225	29	14	15	358	5	10	24	216	12	17	19	259	16	8	31	253	12	31	17	199	5	11	22	14	5	8	16	29	8
CCG001478.1	LOC117894423	LOC6493473	LOC108012488	LOC6737566	FBgn0036096	FBpp0303962	CG8003-PB	CG8003	CG8003-PB	27826	1256	420	276	284	1448	542	333	290	692	446	353	296	1261	749	386	324	1281	493	270	212	1429	515	312	233	1132	506	323	314	1003	520	363	231	1172	385	463	310	1010	333	280
CCG001479.1	LOC117895442	LOC6506462	LOC108013410	LOC6737563	FBgn0052066	FBpp0076007	CG32066-PB	CG32066	CG32066-PB	31936	1272	463	326	497	1483	667	436	530	530	452	365	350	1094	752	285	453	1323	501	293	433	1281	512	368	416	984	499	252	419	861	716	493	541	1188	370	430	404	1096	379	364
CCG001480.5	LOC117895448	LOC6493468	LOC108012521	LOC27207739	FBgn0036090	FBpp0075984	CG8009-PB	Cnep1r2	Cnep1r2-PB	26622	338	286	176	233	398	271	231	270	152	259	244	253	288	364	215	294	370	262	220	278	304	329	272	234	243	251	230	290	259	262	176	226	367	229	194	221	347	256	208
CCG001481.1	LOC117895441	LOC6506463	LOC108013266	LOC6737560	FBgn0000629	FBpp0306192	CG6502-PC	E(z)	E(z)-PC	30673	1550	405	478	697	1743	613	501	723	1101	410	597	535	1586	774	446	650	1884	539	523	538	1598	500	473	502	1471	551	558	660	944	557	514	485	1551	397	575	588	1260	443	443
CCG001482.1	LOC117895440	LOC6493467	LOC108013265	LOC6737558	FBgn0001179	FBpp0113091	CG8019-PB	hay	hay-PB	9335	1143	250	260	350	1462	307	253	373	643	268	320	311	1152	382	320	358	1465	295	333	383	1195	396	294	329	1011	286	279	391	872	284	298	268	1372	310	421	418	1008	263	321
CCG001484.1	LOC117893356	LOC6506464	LOC108012763	LOC6737557	FBgn0036089	FBpp0076009	CG14151-PA	CG14151	CG14151-PA	9402	0	252	0	0	0	193	0	0	0	196	0	0	0	290	0	0	0	266	0	0	0	214	0	0	0	202	0	0	0	310	0	0	0	351	0	1	0	250	0
CCG001485.1	LOC117895444	LOC26515574	LOC108012262	LOC6737555	FBgn0262592	FBpp0293730	CG43127-PD	CG43127	CG43127-PD	23950	0	398	0	0	0	341	0	0	0	212	0	0	0	377	0	0	0	324	0	0	0	214	2	0	0	423	0	0	0	355	0	0	0	330	0	0	0	378	0
CCG001487.1	LOC117895375	LOC6493466	LOC108012261	LOC6737554	FBgn0052062	FBpp0293630	CG32062-PH	Rbfox1	Rbfox1-PH	12735	536	629	1091	2167	669	1029	1185	1992	412	675	1347	1276	591	1199	1277	2766	655	862	994	1418	637	699	1279	1370	720	1065	1220	2236	496	929	1728	1622	671	370	1233	1304	788	705	955
CCG001489.1	LOC117895380	LOC6493465	LOC108012941	LOC6737553	FBgn0052064	FBpp0076017	CG32064-PA	S-Lap4	S-Lap4-PA	6830	0	27800	0	11	0	29058	0	0	0	26804	0	0	0	37218	0	0	1	33273	0	0	4	27998	4	46	5	32751	1	0	0	28508	0	10	0	34228	0	5	0	32103	0
CCG001491.1	LOC117893757	LOC6493464	LOC108013633	LOC27206290	FBgn0045770	FBpp0076015	CG32063-PB	S-Lap3	S-Lap3-PB	6828	0	19294	0	6	0	22051	0	0	0	20437	0	0	0	28006	0	0	0	24833	0	0	0	18948	0	25	0	24852	0	1	0	23421	0	5	0	1864	0	2	0	1538	0
CCG001493.1	LOC117893374	LOC6493064	LOC108012431	LOC6738942	FBgn0037046	FBpp0077982	CG10581-PA	CG10581	CG10581-PA	10198	136	167	120	223	158	130	148	179	58	148	110	95	123	147	102	90	89	60	72	90	153	179	119	112	98	104	106	140	87	104	89	118	7	88	8	11	15	51	13
CCG001494.2	LOC117893756	LOC6506470	LOC108013494	LOC6737550	FBgn0011802	FBpp0306223	CG6539-PB	Gem3	Gem3-PB	9327	1259	356	182	190	1655	374	148	166	1164	894	213	118	1339	1014	149	112	1527	428	121	138	1215	901	143	106	1012	334	169	193	811	414	145	102	1727	342	158	94	1666	335	126
CCG001498.1	LOC117891079	LOC6502508	LOC108008219	LOC6736080	FBgn0035019	FBpp0307897	CG13592-PD	Ir60e	Ir60e-PD	29511	0	1	0	1	0	2	0	0	0	5	0	0	0	2	0	1	0	2	0	0	0	5	0	0	0	1	0	0	1	2	0	0	2	9	1	9	1	1	4
CCG001506.1	LOC117893347	LOC6502781	LOC108012259	LOC27206703	FBgn0036083	FBpp0076023	CG12303-PA	Ir67b	Ir67b-PA	26351	0	0	0	1	0	1	1	0	0	0	1	2	0	2	0	3	0	0	7	4	0	0	0	0	0	0	0	1	0	0	2	1	0	1	0	1	0	0	5
CCG001507.1	LOC117894862	LOC6493462	LOC108012581	LOC27206289	FBgn0036082	FBpp0076010	CG12362-PB	CG12362	CG12362-PB	23899	0	3320	0	5	0	2935	0	2	0	3108	1	0	0	4113	0	0	0	3624	0	0	0	3034	2	1	0	3404	0	1	0	3945	1	2	1	3667	0	6	0	3550	0
CCG001509.1	LOC117893841	LOC6493460	LOC108012257	LOC6737538	FBgn0036080	FBpp0076026	CG14157-PA	Or67d	Or67d-PA	25066	3	1	18	67	0	1	36	74	0	3	57	69	0	4	15	70	1	1	22	19	0	0	16	21	0	0	11	59	0	0	17	51	0	44	20	48	0	14	8
CCG001510.1	LOC117893432	LOC6506471	LOC108012256	LOC6737537	FBgn0011569	FBpp0076028	CG6577-PA	can	can-PA	9333	0	283	2	4	1	264	0	9	0	283	4	0	0	447	0	3	0	321	0	2	0	233	0	8	0	234	1	4	0	522	4	1	0	278	1	3	0	225	5
CCG001511.1	LOC117893345	LOC6506472	LOC108012752	LOC6737536	FBgn0036078	FBpp0076029	CG14156-PA	Or67c	Or67c-PA	25041	0	0	28	23	0	0	18	18	0	0	18	11	0	0	10	39	0	0	10	8	0	1	2	10	0	0	12	21	0	0	16	20	0	1	1	3	0	0	3
CCG001512.1	LOC117894230	LOC6506473	LOC108013552	LOC6737534	FBgn0052056	FBpp0076030	CG32056-PA	scramb1	scramb1-PA	9364	1251	682	739	1260	1447	819	877	1359	1493	1047	1050	965	1358	1439	884	1436	1217	705	770	1083	1398	952	1014	939	1438	1038	862	1446	915	649	870	1210	1624	834	1087	1013	1495	803	834
CCG001513.1	LOC117893848	LOC6506475	LOC108012643	LOC6737533	FBgn0052055	FBpp0076033	CG32055-PA	CG32055	CG32055-PA	24025	10	10	37	78	11	20	51	87	25	13	48	58	1	17	45	137	4	22	77	100	2	14	43	85	6	10	43	74	11	32	68	114	3	10	14	26	15	14	18
CCG001514.1	LOC117893847	LOC6506476	LOC108013629	LOC6737531	FBgn0000451	FBpp0308931	CG6611-PF	ect	ect-PF	30686	53	98	14	22	69	177	38	58	0	42	14	11	198	250	43	61	37	105	13	42	79	152	42	23	121	161	24	37	56	106	17	25	165	79	73	110	27	153	65
CCG001515.1	LOC117893151	LOC6506478	LOC108013435	LOC6737530	FBgn0036072	FBpp0076040	CG6628-PA	CG6628	CG6628-PA	32260	0	1608	0	0	0	1627	0	0	0	1870	0	2	0	2325	2	2	1	2589	0	0	0	1939	0	0	1	93	2	0	0	2459	0	0	0	2631	0	3	0	1957	0
CCG001516.1	LOC117893849	LOC6506479	LOC108013434	LOC6737527	FBgn0052057	FBpp0076037	CG32057-PA	dpr10	dpr10-PA	34464	6	64	153	278	3	50	143	323	4	43	181	188	6	121	166	275	7	93	187	261	10	56	179	198	8	82	164	316	8	104	306	249	13	64	233	242	4	35	148
CCG001518.1	LOC117893344	LOC6506480	LOC108012795	LOC27208797	FBgn0262008	FBpp0292839	CG42826-PA	CG42826	CG42826-PA	9358	2	7	0	1	5	5	0	0	24	8	0	0	0	9	1	0	1	5	0	0	1	8	3	0	2	4	0	0	4	15	0	0	5	3	0	0	4	7	0
CCG001521.1	LOC117894178	LOC6506482	LOC108012576	LOC6737523	FBgn0052054	FBpp0076043	CG32054-PA	CG32054	CG32054-PA	9344	138	147	0	0	223	449	3	0	779	401	3	0	224	438	0	0	160	277	0	0	357	611	0	1	377	402	0	0	726	775	0	0	410	384	0	0	225	519	0
CCG001524.1	LOC117894179	LOC6506483	LOC108012616	LOC6737522	FBgn0052053	FBpp0076044	CG32053-PA	CG32053	CG32053-PA	9355	54	89	0	0	91	150	0	0	40	87	0	0	40	191	0	0	52	177	0	0	100	224	0	0	70	156	0	0	99	467	0	2	147	190	0	2	98	152	0
CCG001525.1	LOC117893111	LOC6506484	LOC108012605	LOC6737521	FBgn0036066	FBpp0076045	CG14160-PA	CG14160	CG14160-PA	9356	69	111	2	10	73	440	8	3	125	184	1	1	93	277	1	2	101	320	1	0	139	327	5	11	136	295	11	15	100	290	0	0	149	151	4	4	97	194	4
CCG001527.1	LOC117893175	LOC6507416	LOC108005846	LOC6737094	FBgn0265296	FBpp0303367	CG42256-PN	Dscam2	Dscam2-PN	20528	9	151	1111	2746	20	221	976	2056	45	122	1361	1231	19	221	1293	3434	21	149	1108	1750	13	66	1313	1358	24	195	1150	2093	25	156	2236	1609	43	50	1495	1499	52	143	855
CCG001535.1	LOC117893802	LOC6507641	LOC108005818	LOC6737096	FBgn0035750	FBpp0076544	CG14826-PA	CG14826	CG14826-PA	12055	0	20	0	0	0	31	0	0	0	30	0	2	1	17	0	0	0	44	0	0	0	28	0	0	0	20	0	0	0	0	0	0	0	0	0	0	0	0	0
CCG001536.1	LOC117893202	LOC6507415	LOC108005816	LOC6737097	FBgn0035751	FBpp0271911	CG14829-PB	CG14829	CG14829-PB	12057	3	10	0	0	1	11	2	0	8	3	2	0	3	13	0	5	1	10	0	0	5	10	0	0	7	8	0	3	1	4	0	0	9	6	0	3	3	14	82
CCG001537.1	LOC117892988	LOC6506587	LOC108007731	LOC6737612	FBgn0010741	FBpp0075967	CG6302-PA	Pfdn2	Pfdn2-PA	2001	1473	384	269	418	1747	482	378	392	1480	361	369	297	1444	525	310	435	1685	338	318	365	1944	474	437	361	1543	349	330	466	1216	340	351	357	2491	681	458	478	1829	550	500
CCG001538.1	LOC117892975	LOC6493358	LOC108007733	LOC6737610	FBgn0263241	FBpp0075935	CG33048-PC	Mocs1	Mocs1-PC	30551	436	321	755	987	541	461	893	1093	554	675	1209	1232	415	577	779	1155	536	399	911	1045	1203	883	1501	1364	524	481	741	1092	451	449	815	996	484	512	1154	915	501	363	893
CCG001539.1	LOC117894376	LOC6506445	LOC108014098	LOC6737609	FBgn0036121	FBpp0075968	CG6310-PA	CG6310	CG6310-PA	9400	173	81	131	102	290	212	197	212	54	123	180	172	123	159	86	87	270	128	191	175	192	108	140	79	217	101	126	121	102	60	55	28	223	57	80	42	170	92	68
CCG001540.1	LOC117894363	LOC6493496	LOC108014100	LOC6737608	FBgn0025355	FBpp0075933	CG7869-PA	SuUR	SuUR-PA	9329	1113	200	367	407	1549	442	393	555	706	210	398	399	1067	438	399	475	975	262	380	439	955	277	359	363	929	300	327	429	678	268	382	437	958	259	261	269	967	272	329
CCG001541.1	LOC117894381	LOC116655786	LOC108014099	LOC6737607	FBgn0266540	FBpp0310953	CG45101-PA	CG45101	CG45101-PA	30632	59	8	23	23	101	30	28	43	71	7	17	30	85	21	36	34	64	6	41	28	69	20	31	25	71	16	19	15	67	22	44	28	66	9	32	8	68	16	13
CCG001542.1	LOC117894367	LOC6506446	LOC108014088	LOC6737606	FBgn0052075	FBpp0075969	CG32075-PA	CG32075	CG32075-PA	9349	733	138	207	250	920	148	156	263	824	148	204	156	662	180	168	204	793	134	179	205	809	179	187	186	676	143	167	196	737	175	224	156	816	172	173	145	732	229	161
CCG001544.2	LOC117894378	LOC6493495	LOC108014089	LOC6737604	FBgn0036118	FBpp0075932	CG14145-PA	Blos2	Blos2-PA	20585	160	125	148	209	198	158	142	214	60	148	207	216	151	146	165	184	168	130	157	183	212	133	176	160	161	102	183	233	133	109	117	178	148	102	105	138	119	78	120
CCG001545.1	LOC117894372	LOC6506449	LOC108014102	LOC6737603	FBgn0036117	FBpp0075971	CG6321-PA	CG6321	CG6321-PA	30567	735	577	223	252	787	527	289	329	839	488	427	439	843	829	222	170	829	547	377	401	890	598	255	315	643	540	237	192	430	430	196	286	797	766	280	279	497	694	343
CCG001546.1	LOC117894366	LOC6493494	LOC108014101	LOC6737602	FBgn0036116	FBpp0075931	CG7888-PB	CG7888	CG7888-PB	27727	800	585	2731	4114	1307	1024	3223	4708	1061	1054	3753	4475	1019	1989	3710	6029	1141	827	2884	4406	1014	1315	2973	3896	740	675	2346	4045	492	645	2571	3901	597	432	2775	3307	497	410	1977
CCG001547.1	LOC117894364	LOC6506450	LOC108014097	LOC6737600	FBgn0263776	FBpp0302706	CG43693-PG	CG43693	CG43693-PG	20546	3335	1852	2489	3797	5959	2967	2683	3547	6533	2183	2480	2254	3857	4056	2318	3849	4185	2258	2204	2876	4989	2916	2156	2489	4748	2664	2877	4701	4327	2351	1894	3127	4846	2373	2178	2615	4675	2010	2054
CCG001549.1	LOC117894368	LOC6493491	LOC108018736	LOC6737598	FBgn0052079	FBpp0289425	CG32079-PB	CG32079	CG32079-PB	9361	1	15	0	0	3	25	0	0	0	32	0	0	2	42	0	0	3	43	0	0	3	24	0	0	0	39	0	0	0	70	0	0	0	81	0	0	0	95	0
CCG001550.1	LOC117893803	LOC6506451	LOC108011690	LOC27206237	FBgn0013469	FBpp0303113	CG12296-PB	klu	klu-PB	12802	89	73	62	135	106	180	80	162	96	149	144	137	101	205	49	120	100	192	71	95	111	117	77	111	146	113	59	154	98	166	116	96	125	80	69	71	130	140	62
CCG001551.1	LOC117893804	LOC6493489	LOC108018741	LOC6737593	FBgn0036112	FBpp0075924	CG14147-PA	CG14147	CG14147-PA	23947	40	0	1	0	0	12	0	0	22	0	0	1	0	48	0	0	0	1	0	0	0	1	1	1	0	0	3	0	1	54	0	0	19	6	1	0	0	0	5
CCG001552.1	LOC117890368	LOC6494525	LOC108009494	LOC27208894	FBgn0260763	FBpp0290480	CG42561-PA	CG42561	CG42561-PA	27515	10	32	41	14	9	37	27	27	15	39	41	39	14	52	36	44	7	24	44	37	23	35	33	32	19	36	57	37	20	73	28	41	18	229	49	42	5	148	10
CCG001553.1	LOC117894866	LOC6506453	LOC108014615	LOC6739632	FBgn0036111	FBpp0075981	CG6391-PC	Aps	Aps-PC	1928	2409	757	599	902	2782	1186	642	924	1922	846	738	678	2428	1514	724	1035	2815	998	666	840	2752	1128	750	636	2341	1139	674	1040	1736	917	773	865	3327	896	1133	1035	2941	939	789
CCG001554.1	LOC117894193	LOC6507059	LOC108012890	LOC6736279	FBgn0035179	FBpp0072515	CG12038-PA	aln	aln-PA	8418	18	96	408	689	17	59	277	550	15	50	309	403	5	89	325	587	9	63	381	646	22	91	522	601	26	80	444	835	13	456	478	645	34	101	383	434	17	86	279
CCG001555.1	LOC117894182	LOC6507057	LOC108012893	LOC6736277	FBgn0264574	FBpp0305685	CG43946-PP	Glut1	Glut1-PP	8393	944	565	1308	2912	1245	1126	1262	2075	963	791	1739	1489	758	1318	1358	3383	998	910	1386	1996	1146	765	1635	1538	948	868	1281	2318	669	844	2657	2199	1034	597	1333	1356	559	591	829
CCG001557.1	LOC117894190	LOC6507056	LOC108012587	LOC27206268	FBgn0028999	FBpp0072489	CG13906-PA	nerfin-1	nerfin-1-PA	8409	34	0	0	3	2	0	2	0	0	0	1	0	3	0	0	2	31	0	0	0	4	1	7	0	42	0	0	5	0	0	0	1	16	0	3	1	10	2	0
CCG001558.1	LOC117894200	LOC6507055	LOC108012624	LOC6736274	FBgn0035176	FBpp0288411	CG13905-PB	mat	mat-PB	23044	141	298	0	0	551	925	0	1	992	2681	0	0	308	748	0	0	179	1099	0	0	252	937	3	0	335	1100	0	0	326	560	0	0	3432	1593	0	0	398	1812	0
CCG001559.1	LOC117894195	LOC6507051	LOC108012879	LOC6736273	FBgn0054056	FBpp0100164	CG34056-PA	CG34056	CG34056-PA	5137	57	207	191	243	25	160	125	201	54	230	258	279	50	173	119	174	50	151	178	187	58	155	173	142	70	146	208	230	71	131	148	162	16	74	81	137	43	125	157
CCG001560.1	LOC117894183	LOC6507049	LOC108012877	LOC6736271	FBgn0052479	FBpp0072486	CG32479-PA	Usp10	Usp10-PA	12422	3570	2140	718	934	3740	2766	567	901	2080	2217	662	696	3896	3824	673	1047	4069	3320	655	693	3240	2064	858	719	2859	3037	614	966	2281	3368	839	698	3406	1422	574	452	4304	1796	418
CCG001562.1	LOC117894180	LOC6507046	LOC108013625	LOC6736266	FBgn0035168	FBpp0072483	CG13889-PA	Cep290	Cep290-PA	30398	3	992	31	52	29	1455	37	50	6	942	47	49	6	1969	48	88	10	1206	14	47	18	992	35	40	33	1563	79	117	13	1435	38	51	2	380	38	33	71	632	16
CCG001563.1	LOC117893545	LOC6507045	LOC108012776	LOC6736265	FBgn0035167	FBpp0072482	CG13888-PA	Gr61a	Gr61a-PA	8412	48	32	8	4	60	206	12	40	18	13	7	7	5	268	8	13	37	98	22	29	13	58	10	6	30	28	11	22	48	60	16	24	4	63	1	0	106	191	0
CCG001565.1	LOC117894194	LOC6492961	LOC108011825	LOC6736702	FBgn0045478	FBpp0073051	CG32257-PA	Gr64b	Gr64b-PA	8420	0	7	24	39	3	9	11	16	0	20	7	10	5	16	21	53	0	7	15	7	0	6	6	16	0	9	10	42	1	1	20	23	0	0	6	19	0	10	15
CCG001569.1	LOC117894191	LOC6507044	LOC108011832	LOC6736707	FBgn0035488	FBpp0305198	CG11593-PC	CG11593	CG11593-PC	8768	981	228	380	698	1192	314	385	648	606	274	467	534	1007	446	396	736	1165	307	361	592	970	286	514	449	764	300	437	762	550	325	673	761	1069	241	499	540	876	293	422
CCG001570.1	LOC117894289	LOC6492967	LOC108011834	LOC6736708	FBgn0263832	FBpp0073058	CG1135-PA	Rcd5	Rcd5-PA	8758	1609	784	546	753	2156	952	706	904	1586	843	885	765	1748	1362	719	1052	2025	962	651	821	1755	931	704	672	1738	1030	839	972	1172	1001	656	859	1318	656	583	624	1183	611	582
CCG001572.1	LOC117892979	LOC6492968	LOC108011870	LOC6736709	FBgn0035490	FBpp0073059	CG1136-PA	CG1136	CG1136-PA	23676	225	420	328	408	154	376	182	280	225	219	243	221	155	496	240	351	150	378	208	223	205	302	221	183	270	265	320	459	254	274	241	401	195	180	376	319	246	228	441
CCG001575.1	LOC117892974	LOC6492969	LOC108011867	LOC6736711	FBgn0042179	FBpp0305195	CG18869-PB	Ugt305A1	Ugt305A1-PB	8761	123	1275	9	4	167	1609	8	3	254	1415	5	9	104	2355	2	20	101	1702	5	10	125	1312	15	10	107	1665	10	15	87	1910	6	2	381	2666	80	44	128	2414	16
CCG001576.1	LOC117892977	LOC6492970	LOC108011869	LOC6736712	FBgn0000449	FBpp0073061	CG12028-PA	dib	dib-PA	30319	29	4	0	0	58	0	0	0	105	3	0	0	31	25	0	0	61	6	1	0	82	7	0	0	36	2	0	0	58	1	0	2	48	2	1	3	70	8	2
CCG001577.1	LOC117892972	LOC6507042	LOC108011857	LOC6736713	FBgn0024179	FBpp0303105	CG10776-PB	wit	wit-PB	23658	353	314	1076	1454	517	558	1203	1655	369	428	1235	1201	377	909	1189	1857	402	462	1229	1645	350	403	1142	1204	321	477	986	1673	477	434	1116	1520	587	325	1292	1186	663	470	850
CCG001578.1	LOC117892983	LOC6507041	LOC108011841	LOC6736715	FBgn0016013	FBpp0073134	CG14993-PA	Faa	Faa-PA	8773	341	723	1064	1356	251	713	779	1042	298	816	1541	1774	242	1085	816	1491	262	757	922	1355	288	812	926	1010	354	711	1037	1705	329	585	872	1277	351	637	579	839	257	521	473
CCG001579.1	LOC117892978	LOC6507040	LOC108011828	LOC6736716	FBgn0004516	FBpp0073131	CG14994-PB	Gad1	Gad1-PB	4059	188	708	4376	9235	194	1271	5384	10301	151	489	3063	3316	246	1721	5602	11317	226	783	4520	7220	383	823	5088	6107	364	1009	4728	10554	363	1069	7265	11848	425	923	7729	9694	320	736	3593
CCG001580.1	LOC117892986	LOC6492972	LOC108011873	LOC6736717	FBgn0035495	FBpp0300674	CG14989-PD	CG14989	CG14989-PD	8809	162	284	605	1775	140	560	994	2067	113	221	940	1023	169	735	1194	2867	114	358	953	1468	144	350	1228	1419	186	464	1102	2758	125	366	2466	2572	129	324	1868	2374	128	348	1154
CCG001581.1	LOC117892980	LOC6507038	LOC108020012	LOC6736719	FBgn0035497	FBpp0073127	CG14995-PA	CG14995	CG14995-PA	30320	354	11916	560	1024	320	17363	488	802	198	14110	793	735	293	20610	604	1071	375	17498	594	894	464	12548	833	801	462	17040	854	1430	245	15667	822	790	364	7738	723	728	403	8181	597
CCG001582.1	LOC117892973	LOC6492973	LOC108011829	LOC6736720	FBgn0035498	FBpp0073065	CG14991-PA	Fit1	Fit1-PA	30311	1871	1637	1452	2178	2083	2557	1323	2257	1554	1908	1824	1927	1882	3860	1451	2528	2190	2158	1505	2078	2068	2100	1709	1698	1865	2585	1647	2993	1655	2352	1546	2498	2144	1580	1712	1443	2012	1892	1185
CCG001583.1	LOC117893474	LOC6506926	LOC108012430	LOC6738941	FBgn0028402	FBpp0077946	CG10582-PA	Polr3E	Polr3E-PA	10164	687	232	214	264	770	385	230	250	318	276	240	217	629	411	213	230	767	307	198	209	868	315	236	149	680	267	226	267	510	287	221	252	824	327	234	216	684	267	222
CCG001584.1	LOC117895870	LOC6506927	LOC108006251	LOC6738948	FBgn0026179	FBpp0077947	CG32434-PB	Iqsec	Iqsec-PB	10141	1959	1812	3979	6373	2097	2689	2933	4718	2007	1870	3826	4197	1616	3097	2066	3816	1968	2307	3148	4395	1954	2323	3699	3902	2007	2593	3279	5766	1605	2578	3907	5864	2118	1727	3738	3854	2360	2814	3079
CCG001585.1	LOC117893605	LOC6493063	LOC108012304	LOC6738946	FBgn0020294	FBpp0305640	CG10573-PB	ko	ko-PB	10147	301	373	623	1186	273	472	548	818	227	448	766	556	256	761	547	1130	215	408	384	663	330	518	636	634	358	447	696	968	227	461	669	845	408	390	786	782	291	396	644
CCG001586.1	LOC117895227	LOC6506928	LOC108013077	LOC6738951	FBgn0037050	FBpp0293952	CG10566-PB	ICA69	ICA69-PB	10168	14	266	437	706	19	316	502	751	0	288	482	479	13	415	477	791	18	326	533	682	17	371	486	708	16	316	513	768	30	359	440	620	19	160	431	466	6	181	331
CCG001587.1	LOC117895224	LOC6493062	LOC108013076	LOC6738952	FBgn0037051	FBpp0077979	CG10565-PA	CG10565	CG10565-PA	10157	4826	2862	1028	1513	5070	3468	1168	1401	3723	2791	1560	1113	4112	3952	1168	1570	5179	2997	1293	1630	5648	3297	1218	1215	4616	3207	1111	1700	3477	2998	1481	1629	5033	3991	1141	996	4295	3478	1013
CCG001588.1	LOC117895223	LOC6506895	LOC108007111	LOC6736552	FBgn0052484	FBpp0072854	CG32484-PA	Sk2	Sk2-PA	8652	1328	397	462	641	1783	564	547	619	925	501	567	560	1375	790	493	654	1716	606	538	575	1662	638	602	510	1328	531	513	764	967	582	640	661	2346	460	717	603	1966	536	531
CCG001590.1	LOC117895225	LOC6506898	LOC108007178	LOC6736554	FBgn0035392	FBpp0072857	CG1271-PA	CG1271	CG1271-PA	8658	262	471	588	656	337	663	606	639	385	618	672	609	259	832	460	540	265	541	501	564	364	676	532	550	398	733	626	733	253	453	464	704	265	401	421	474	233	411	389
CCG001591.1	LOC117895226	LOC6493101	LOC108012524	LOC6737497	FBgn0015618	FBpp0076098	CG10572-PA	Cdk8	Cdk8-PA	32591	354	52	61	110	361	105	82	114	180	40	90	151	314	104	97	97	410	103	96	107	401	76	93	93	262	72	108	104	242	75	88	86	509	92	91	99	360	71	77
CCG001592.1	LOC117895230	LOC6506899	LOC108007126	LOC6736555	FBgn0035393	FBpp0072860	CG16753-PA	CG16753	CG16753-PA	21240	384	102	41	53	465	85	81	112	56	65	54	73	421	102	43	61	486	85	44	48	507	82	33	56	355	70	58	97	338	74	83	61	628	116	89	68	420	89	89
CCG001593.1	LOC117895228	LOC6493100	LOC108007171	LOC6736556	FBgn0266918	FBpp0072874	CG32486-PD	CG32486	CG32486-PD	33077	813	1417	2074	3274	741	1989	1975	3058	695	1502	2744	2386	779	2514	2536	4319	815	1783	2272	2977	732	1863	2238	2430	1085	2022	2222	3203	664	1465	2606	2984	1024	1711	2372	2399	1045	1778	2072
CCG001594.1	LOC117891195	LOC6494872	LOC108008472	LOC6733815	FBgn0033480	FBpp0293004	CG12921-PB	mRpL42	mRpL42-PB	22800	515	501	181	307	544	343	251	216	175	532	309	232	527	496	241	271	539	338	179	207	749	549	219	237	641	504	257	338	536	367	227	305	767	372	353	299	468	291	295
CCG001596.1	LOC117893255	LOC6493104	LOC108012716	LOC6736546	FBgn0052487	FBpp0072877	CG32487-PA	CG32487	CG32487-PA	23698	0	435	0	0	0	366	0	0	0	289	0	0	0	470	0	0	0	543	0	0	0	371	0	1	0	409	0	0	0	359	0	0	0	453	0	0	0	372	0
CCG001597.1	LOC117893252	LOC6493105	LOC108012700	LOC6736545	FBgn0052488	FBpp0311913	CG32488-PB	CG32488	CG32488-PB	8683	0	630	0	0	0	581	0	0	0	586	0	0	0	795	0	0	0	685	0	0	0	497	0	1	0	631	0	0	0	713	0	0	0	809	0	0	0	582	0
CCG001598.1	LOC117893240	LOC6506892	LOC108012514	LOC27206274	FBgn0035385	FBpp0304395	CG2114-PB	FMRFaR	FMRFaR-PB	8657	22	29	74	211	13	33	75	161	14	25	75	116	10	48	115	178	23	45	103	127	32	49	104	114	18	59	77	171	20	32	136	212	26	32	130	121	29	49	99
CCG001599.1	LOC117893262	LOC6506891	LOC108012691	LOC6736543	FBgn0035384	FBpp0072849	CG2113-PA	CG2113	CG2113-PA	23718	0	1572	0	0	0	1465	0	0	0	1404	0	0	0	1991	0	0	0	1868	0	1	0	1548	0	1	1	1702	0	0	0	1930	0	0	0	2062	0	1	0	1863	0
CCG001600.1	LOC117893236	LOC6506889	LOC108012368	LOC6736542	FBgn0035383	FBpp0072848	CG2107-PA	CPT2	CPT2-PA	8651	1528	824	1277	1037	1755	1044	1173	799	1043	870	831	665	1460	1385	1022	884	1788	1113	1406	1048	1504	1051	1039	746	1395	935	1115	1243	1882	1167	1351	1312	1584	982	1384	1056	1176	794	790
CCG001601.1	LOC117893248	LOC6506888	LOC108012661	LOC6736541	FBgn0035382	FBpp0072847	CG9969-PA	Or63a	Or63a-PA	25036	1	3	48	134	0	3	18	44	25	0	20	18	0	0	23	62	1	4	38	40	1	2	34	57	0	6	30	51	0	4	78	115	5	5	86	77	2	36	44
CCG001602.1	LOC117893230	LOC6506886	LOC108012318	LOC6736537	FBgn0262593	FBpp0306030	CG43128-PM	Shab	Shab-PM	8615	102	367	1011	2393	371	869	1167	2054	182	461	1719	1519	250	888	1407	3514	212	489	1185	2118	326	504	1722	1716	226	761	1256	2301	289	625	3011	2428	151	208	1469	1572	126	269	986
CCG001603.1	LOC117893259	LOC6493108	LOC108012558	LOC6736535	FBgn0035379	FBpp0072881	CG9972-PA	spz5	spz5-PA	23690	32	123	63	117	27	82	50	83	21	122	61	98	18	103	59	96	26	109	122	129	26	71	53	68	42	106	147	254	26	106	122	130	17	79	52	54	9	51	52
CCG001604.1	LOC117893271	LOC6493110	LOC108012320	LOC6736532	FBgn0263392	FBpp0306013	CG43444-PF	Tet	Tet-PF	23647	421	540	1687	3471	300	1373	1494	2579	504	624	1579	1620	406	1737	1874	4034	483	1092	1415	1892	394	693	1959	1914	688	992	1437	2334	388	836	2800	2143	597	566	1746	1521	529	948	1078
CCG001605.1	LOC117893237	LOC6506883	LOC108012937	LOC6736531	FBgn0035375	FBpp0072842	CG2103-PA	Pgant6	Pgant6-PA	8649	1610	654	274	339	2016	978	355	293	1269	727	350	258	1491	1382	277	334	1679	919	252	247	1995	930	399	259	1301	764	309	409	1665	770	274	282	2408	1124	439	387	2259	1164	465
CCG001606.1	LOC117893251	LOC6506882	LOC108012507	LOC6736529	FBgn0035374	FBpp0290840	CG2101-PA	mRpS35	mRpS35-PA	8678	1013	303	289	435	1254	293	405	404	940	345	396	367	1027	683	447	515	1060	392	412	462	1351	604	444	506	916	293	369	575	951	540	387	504	1350	275	384	393	1112	498	527
CCG001607.1	LOC117895512	LOC6493552	LOC108012445	LOC6737402	FBgn0085484	FBpp0111673	CG34455-PC	Pdxk	Pdxk-PC	9264	1964	1682	710	779	1680	2258	510	637	1190	1658	799	710	1594	3633	762	802	1548	1824	815	804	1931	2529	915	765	1949	1930	999	1319	1451	1505	764	866	1245	1280	671	744	1054	1307	743
CCG001608.1	LOC117895527	LOC6493553	LOC108013530	LOC6734666	FBgn0085485	FBpp0111674	CG34456-PA	CG34456	CG34456-PA	30370	39	108	8	18	23	76	5	7	33	153	9	12	30	169	1	2	34	42	9	20	87	267	62	69	50	61	107	105	41	61	69	41	14	18	6	16	17	47	9
CCG001609.1	LOC117895485	LOC6506381	LOC108013528	LOC6737403	FBgn0004379	FBpp0312148	CG10923-PC	Klp67A	Klp67A-PC	9225	1349	781	11	36	1648	723	21	21	677	795	13	14	1367	1122	11	22	1856	843	20	19	1196	675	9	16	949	794	9	11	640	956	8	16	1603	1040	24	21	1515	1302	14
CCG001610.1	LOC117895505	LOC6493555	LOC108013554	LOC6737404	FBgn0035981	FBpp0088493	CG4452-PA	CG4452	CG4452-PA	13866	1861	1334	827	983	2257	1579	914	805	572	559	412	308	1923	2190	998	1199	1929	1290	723	730	1931	1704	1064	716	1990	1613	1084	1008	1516	1495	985	767	1916	1016	801	697	1827	932	798
CCG001611.1	LOC117895526	LOC6506380	LOC108013556	LOC6737405	FBgn0011769	FBpp0292527	CG4205-PB	Fdx1	Fdx1-PB	9284	235	194	122	181	256	167	93	154	433	159	170	166	213	200	129	160	248	190	129	131	254	176	146	91	216	129	106	144	211	191	153	139	281	179	180	184	231	163	130
CCG001612.1	LOC117895523	LOC6506379	LOC108012601	LOC6737406	FBgn0001229	FBpp0076225	CG4190-PA	Hsp67Bc	Hsp67Bc-PA	21100	31	52	167	765	9	81	151	607	63	36	170	357	9	188	257	1486	31	67	151	551	40	30	273	589	61	108	179	741	24	141	154	850	18	87	140	875	10	125	103
CCG001613.1	LOC117895516	LOC6493558	LOC108013330	LOC6737409	FBgn0035982	FBpp0076180	CG4461-PA	CG4461	CG4461-PA	9282	1762	5103	1370	926	1893	6189	1661	1313	1320	4735	962	609	1573	3767	1261	983	1819	4069	973	813	2438	6210	1072	665	2539	3964	693	639	3362	5117	960	1456	2906	4697	1369	938	1879	2417	1139
CCG001614.1	LOC117895522	LOC6506378	LOC108013329	LOC6737410	FBgn0001225	FBpp0076224	CG4183-PA	Hsp26	Hsp26-PA	21097	17566	2054	2768	20298	40075	9978	4416	31242	6600	1457	2460	15247	18080	11408	3995	26954	24918	5445	5435	20124	16671	1936	6016	22211	13138	4844	5787	27953	9151	14158	369	30862	16393	9311	2923	22245	16129	8724	1935
CCG001615.1	LOC117895498	LOC6506377	LOC108013328	LOC6737411	FBgn0001227	FBpp0076223	CG4167-PA	Hsp67Ba	Hsp67Ba-PA	9239	103	125	298	1000	109	165	249	756	47	184	278	384	79	320	272	1037	23	188	287	825	68	171	308	693	61	265	392	1103	46	304	275	1189	127	164	522	1147	228	162	167
CCG001617.1	LOC117895520	LOC6493560	LOC108013578	LOC6737413	FBgn0001226	FBpp0312159	CG4466-PB	Hsp27	Hsp27-PB	3678	8467	1251	619	5112	12056	5336	1243	8859	3260	1109	705	3406	2860	1044	141	1106	16746	3194	1260	4752	14648	1348	2528	7417	7871	3055	1658	8493	4711	5489	112	8465	16856	5063	1098	7383	10704	3833	547
CCG001619.1	LOC117895491	LOC6506376	LOC108013407	LOC6737415	FBgn0035983	FBpp0301283	CG4080-PB	CG4080	CG4080-PB	9231	1110	881	514	803	1451	1243	480	808	1011	850	605	555	1009	1937	480	952	1353	1078	548	662	1283	1153	596	611	1014	1152	547	809	765	1235	603	773	1064	556	625	643	1219	1002	598
CCG001620.1	LOC117896473	LOC6500843	LOC108018576	LOC6729046	FBgn0038928	FBpp0083574	CG12297-PA	Fadd	Fadd-PA	25337	278	135	68	102	222	185	66	72	114	118	71	42	352	157	76	78	307	198	88	90	266	153	66	38	220	125	66	87	254	117	116	97	359	144	66	58	316	100	81
CCG001621.1	LOC117895513	LOC6506375	LOC108012363	LOC6737416	FBgn0015218	FBpp0076219	CG4035-PG	eIF4E1	eIF4E1-PG	32250	9380	3460	3125	4307	13160	3580	3642	4723	7697	3448	4385	4685	9553	3921	2833	4011	11324	3490	3670	4527	11276	3424	3742	3786	9301	3218	3561	5029	7493	3923	3588	4897	13395	3024	2950	3087	11846	2843	3108
CCG001622.1	LOC117895713	LOC6506412	LOC108006834	LOC6737166	FBgn0035805	FBpp0076533	CG7506-PA	Tmem70	Tmem70-PA	9062	519	325	345	396	637	418	322	509	393	415	453	389	466	402	386	366	565	343	379	473	582	433	347	332	511	292	424	378	378	269	234	283	672	403	356	490	602	291	381
CCG001623.1	LOC117894991	LOC6493523	LOC108006868	LOC6737167	FBgn0035806	FBpp0076519	CG7496-PA	PGRP-SD	PGRP-SD-PA	6374	74	100	348	304	68	82	153	151	72	140	228	303	135	326	310	287	105	229	537	347	96	174	390	224	35	57	110	187	121	152	316	195	235	309	551	478	96	284	247
CCG001624.1	LOC117894988	LOC6506411	LOC108006866	LOC6737168	FBgn0035807	FBpp0076532	CG7492-PA	CG7492	CG7492-PA	35501	1520	1063	765	1218	1691	1384	835	1154	1533	1025	868	684	1391	1718	845	1287	1695	1232	841	1065	1392	1354	849	919	1382	1297	891	1298	906	1088	889	1040	1385	828	900	779	1407	796	679
CCG001627.1	LOC117893337	LOC6493524	LOC108006840	LOC6737172	FBgn0035811	FBpp0076520	CG12262-PA	Mcad	Mcad-PA	3833	10952	6724	7710	5758	13476	8683	8398	5485	6837	7429	6393	5284	11861	12619	8393	6110	12815	8192	9845	7520	11219	8588	6349	4512	10773	7744	8646	10080	9179	4529	6225	4540	16188	9514	10990	8212	14221	9474	8812
CCG001628.1	LOC117893335	LOC6506408	LOC108006841	LOC27209155	FBgn0035812	FBpp0312411	CG7457-PB	CG7457	CG7457-PB	30400	1438	179	211	207	1594	291	176	237	1243	185	181	184	1683	292	150	228	1918	213	162	164	1388	208	185	163	1191	237	162	192	721	307	156	154	1603	378	137	158	1497	164	139
CCG001629.1	LOC117893714	LOC6493525	LOC108014681	LOC6738246	FBgn0263603	FBpp0302719	CG5215-PD	Zn72D	Zn72D-PD	9659	2001	1010	1267	2542	2601	1412	1311	2289	1517	1039	1849	1567	2221	2022	1506	2811	2736	1230	1561	2021	2912	1241	1883	1912	1996	1373	1503	2727	1709	1180	1864	2575	2437	815	1704	1769	2080	875	1350
CCG001631.1	LOC117893740	LOC6493526	LOC108014684	LOC6738244	FBgn0036570	FBpp0075250	CG5222-PA	IntS9	IntS9-PA	9664	624	131	227	256	779	148	178	227	455	161	148	180	662	246	166	192	832	120	193	197	679	140	169	183	544	164	216	222	446	144	171	168	795	248	177	169	534	147	179
CCG001632.1	LOC117893739	LOC6506406	LOC108007506	LOC6738243	FBgn0036569	FBpp0291534	CG5414-PB	IleRS-m	IleRS-m-PB	9658	381	70	156	214	591	84	123	210	421	82	181	167	363	121	127	187	370	105	164	209	364	89	182	107	367	79	192	214	324	77	209	188	364	130	222	251	374	120	151
CCG001633.1	LOC117893317	LOC6506405	LOC108014633	LOC27207145	FBgn0036568	FBpp0075203	CG5389-PA	ATPsynbetaL	ATPsynbetaL-PA	24014	0	642	0	1	0	597	1	4	0	523	0	0	1	1186	2	1	0	681	1	1	1	821	0	4	0	798	1	0	5	1092	0	2	17	838	16	8	45	946	39
CCG001634.1	LOC117893318	LOC6493527	LOC108014634	LOC6739653	FBgn0036567	FBpp0075251	CG13074-PA	CG13074	CG13074-PA	9677	3	22	30	38	6	38	33	41	7	35	28	36	4	62	17	43	6	20	42	21	8	63	15	24	14	38	24	28	4	45	19	17	10	76	23	12	17	107	51
CCG001635.1	LOC117893315	LOC6506404	LOC108007483	LOC6738242	FBgn0036566	FBpp0291665	CG5284-PC	ClC-c	ClC-c-PC	30411	3112	1430	2472	3639	3769	2704	2965	4045	3834	1973	2928	3161	2970	3526	2499	3956	3120	2302	2511	3348	3203	2299	3171	3209	2910	2307	2545	4013	2449	1867	2738	3447	2833	1430	2591	2448	2852	1673	2196
CCG001636.1	LOC117894275	LOC6493528	LOC108018649	LOC6738240	FBgn0263602	FBpp0305777	CG5241-PB	Tasp1	Tasp1-PB	24056	732	246	106	161	651	226	117	148	361	187	113	82	621	325	154	166	884	394	119	131	679	256	123	80	533	284	102	186	394	634	110	136	716	397	112	90	716	283	102
CCG001639.3	LOC117895183	LOC6506400	LOC108014022	LOC6738237	FBgn0005536	FBpp0300535	CG32156-PO	Mbs	Mbs-PO	9653	2438	2164	2973	4125	3135	3588	3449	4646	1972	2563	3527	3175	2783	4197	3242	5280	3302	2591	3028	3682	2791	3359	3421	3260	2657	3234	2836	4302	1943	3267	3323	4062	2975	1811	3671	3808	3438	2506	3109
CCG001640.1	LOC117895185	LOC6493529	LOC108014025	LOC6738236	FBgn0260635	FBpp0305794	CG12284-PE	Diap1	Diap1-PE	9678	2759	3576	3492	5449	3100	4238	3964	6043	1912	3297	4490	5233	2847	6832	3838	6321	2709	3791	3572	5294	3586	4694	4209	4970	3696	4465	4590	9081	3157	4449	4549	7743	3817	3827	5977	6932	3252	4004	4955
CCG001641.1	LOC117893380	LOC6506399	LOC108014008	LOC6738235	FBgn0036560	FBpp0075195	CG5895-PA	CG5895	CG5895-PA	9676	90	180	1849	2971	73	242	1533	2318	101	235	2122	2243	448	1959	5221	7278	56	166	1557	2112	131	344	1629	2087	123	270	1695	2807	74	166	1350	2296	90	192	1359	1893	43	159	975
CCG001642.1	LOC117894840	LOC6506397	LOC118877382	LOC6738233	FBgn0044028	FBpp0075193	CG13076-PA	Notum	Notum-PA	30312	12	38	52	77	14	62	66	136	58	63	96	97	7	80	62	98	26	54	69	112	21	54	70	93	35	66	89	88	27	65	99	134	6	40	56	90	17	31	73
CCG001643.1	LOC117895876	LOC6493456	LOC108013630	LOC6737519	FBgn0040823	FBpp0311219	CG14162-PF	dpr6	dpr6-PF	34470	379	11	132	283	22	9	134	231	145	10	124	113	239	27	153	292	107	8	115	143	89	13	128	139	194	19	148	238	245	31	168	150	979	7	113	175	468	21	81
CCG001644.3	LOC117893791	LOC6506487	LOC108013532	LOC6737515	FBgn0036063	FBpp0076083	CG6674-PA	CG6674	CG6674-PA	1859	248	318	163	160	238	233	178	179	232	248	229	240	183	462	216	164	263	315	133	179	280	329	186	206	219	369	196	199	207	357	141	171	352	381	237	295	274	225	174
CCG001645.1	LOC117893790	LOC6493453	LOC108013531	LOC6737514	FBgn0026404	FBpp0076076	CG8091-PA	Dronc	Dronc-PA	30697	916	295	144	169	1024	309	182	248	583	243	228	168	862	424	126	136	1077	263	135	134	899	387	144	96	912	305	170	194	568	338	151	141	612	107	148	134	649	161	74
CCG001646.2	LOC117894021	LOC6506489	LOC108013242	LOC6737513	FBgn0036062	FBpp0076084	CG6685-PA	CG6685	CG6685-PA	9399	277	80	52	96	311	161	81	78	127	307	86	82	268	143	77	127	331	70	83	75	239	95	89	110	183	102	63	122	135	145	91	69	234	117	50	49	155	66	49
CCG001647.1	LOC117894019	LOC6493451	LOC108012254	LOC6737512	FBgn0085385	FBpp0428206	CG34356-PG	bma	bma-PG	26470	0	11	187	419	6	44	189	514	0	17	177	182	0	37	239	552	0	24	199	300	1	33	255	287	16	113	274	480	3	52	426	300	4	4	257	306	1	15	134
CCG001648.1	LOC117895054	LOC6493450	LOC108012990	LOC6737509	FBgn0036059	FBpp0112072	CG8104-PC	nudE	nudE-PC	30698	1450	1735	1482	1785	1633	1784	1168	1865	539	1747	1466	1501	1298	2339	1142	1841	1550	1836	1274	1474	1379	1619	1134	1392	1398	2088	1426	1914	951	2085	1088	1384	1536	1534	1740	2173	1479	1409	1624
CCG001649.1	LOC117895055	LOC6506490	LOC108012992	LOC6737508	FBgn0036058	FBpp0076086	CG6707-PC	CG6707	CG6707-PC	9384	1789	643	923	1379	2230	1030	1197	1584	1259	856	1300	1158	1877	1629	1118	1571	2002	950	1061	1474	2063	862	1340	1162	1675	1051	1212	1711	1338	824	1208	1548	2343	789	1523	1468	1967	874	1291
CCG001650.1	LOC117895056	LOC6506491	LOC108012993	LOC27209303	FBgn0036057	FBpp0112070	CG14164-PB	Hez	Hez-PB	23953	15	254	21	65	15	217	11	64	17	291	40	46	15	423	25	73	14	368	46	94	15	253	59	81	16	289	25	51	15	399	114	145	10	291	14	37	14	347	42
CCG001651.2	LOC117895052	LOC6493449	LOC108012989	LOC6737505	FBgn0025866	FBpp0076072	CG8107-PA	CalpB	CalpB-PA	7595	1522	726	1057	1603	1678	1120	1167	1553	1203	798	1128	923	1351	1249	1067	1569	1541	830	1019	1218	1362	839	1207	1076	1449	771	1129	1596	1179	793	1213	1535	1568	411	1159	1050	1614	798	1098
CCG001652.1	LOC117895050	LOC6506493	LOC108013398	LOC6737504	FBgn0011836	FBpp0304934	CG6711-PB	Taf2	Taf2-PB	27124	1058	396	375	445	1487	479	381	545	783	339	348	377	1119	679	351	403	1364	416	361	349	1123	426	388	329	1023	464	402	443	809	542	326	295	1333	413	460	375	1335	513	358
CCG001653.1	LOC117895053	LOC6493448	LOC108013399	LOC6737503	FBgn0085411	FBpp0304932	CG34382-PE	CG34382	CG34382-PE	12876	11	25	6	6	1	35	5	9	0	4	3	9	7	6	1	2	2	20	2	4	1	10	4	7	6	65	6	7	2	5	4	13	48	5	21	6	11	4	7
CCG001654.1	LOC117893544	LOC6493446	LOC108013268	LOC6737501	FBgn0027567	FBpp0076069	CG8108-PB	Ciz1	Ciz1-PB	9332	5874	1553	2490	4149	7983	2259	2572	4210	3199	1856	3499	2861	5683	2874	2766	4604	7597	1925	3036	4109	5807	1901	2881	2753	4747	1921	2697	3837	3628	2134	3561	4134	6534	2064	3611	4179	5889	1921	2560
CCG001656.1	LOC117894295	LOC6507000	LOC108012518	LOC6737363	FBgn0035944	FBpp0290362	CG5021-PC	CG5021	CG5021-PC	30360	1040	775	869	855	1441	999	859	1010	1130	799	979	959	971	1201	755	1142	1237	878	720	1002	1295	1087	848	842	1036	692	783	997	948	835	714	1036	1562	1073	860	842	1240	959	935
CCG001657.1	LOC117893184	LOC6507093	LOC108013416	LOC6736227	FBgn0035147	FBpp0072455	CG12030-PA	Gale	Gale-PA	8423	2106	2375	1301	1300	3198	4654	2728	1826	2389	3514	1938	1648	2516	4247	2469	1976	2902	3938	2360	2162	2192	3005	1559	1095	3312	2830	2437	3087	3108	3000	2577	2320	3169	3101	2976	3760	2149	3303	1697
CCG001658.1	LOC117893186	LOC6492934	LOC108013417	LOC27208892	FBgn0035148	FBpp0072458	CG3402-PA	CG3402	CG3402-PA	1356	426	81	48	135	412	110	83	98	101	59	71	57	402	101	40	78	379	70	51	72	399	107	67	58	323	104	60	134	242	56	114	89	394	112	118	68	374	78	36
CCG001659.1	LOC117893185	LOC6492933	LOC108012525	LOC6739593	FBgn0035149	FBpp0072457	CG17183-PA	MED30	MED30-PA	21211	387	290	101	144	384	320	124	126	400	348	114	129	344	425	124	144	508	307	124	129	421	400	125	140	336	295	93	170	253	368	116	154	493	254	149	158	366	206	125
CCG001660.1	LOC117893214	LOC26514622	LOC108012958	LOC27206855	FBgn0036474	FBpp0075412	CG17871-PB	Or71a	Or71a-PB	25089	2	3	30	26	2	13	30	25	0	10	40	42	1	23	33	38	8	12	25	24	3	13	20	46	8	26	33	46	4	20	19	16	0	2	11	13	0	1	38
CCG001664.1	LOC117893084	LOC6503464	LOC108012807	LOC6734420	FBgn0040291	FBpp0072446	CG16988-PA	Roc1b	Roc1b-PA	32799	205	738	89	94	305	577	96	96	248	594	104	104	267	781	88	116	292	842	135	132	282	803	97	88	205	721	94	113	177	821	48	99	329	685	73	97	262	616	117
CCG001665.1	LOC117895559	LOC6507531	LOC108012802	LOC6736219	FBgn0261985	FBpp0297516	CG1228-PI	Ptpmeg	Ptpmeg-PI	8283	2452	1897	1508	2772	3306	2382	1610	2588	2249	1873	2080	1929	2285	3004	1784	2857	2750	2203	2051	2442	2869	2409	2101	2030	2459	2120	1999	2724	2015	2025	2072	2735	2840	1976	2186	2097	2482	1901	1605
CCG001674.1	LOC117895012	LOC6507386	LOC108013154	LOC6734431	FBgn0035140	FBpp0072449	CG17180-PA	BORCS6	BORCS6-PA	30459	136	247	131	206	213	228	210	202	84	217	178	154	145	377	174	187	151	259	174	189	160	271	173	158	152	289	190	227	114	247	197	233	122	261	230	235	124	221	196
CCG001675.1	LOC117895284	LOC6507387	LOC108013153	LOC6734433	FBgn0035142	FBpp0072450	CG17090-PB	Hipk	Hipk-PB	8395	1317	866	2008	3553	1337	1958	2055	3015	876	972	1896	2230	1339	2836	1869	4724	1254	1482	1624	2563	1316	1149	2556	2189	1409	1712	1769	3169	1288	1852	2928	2739	1137	784	1757	1459	1628	1599	1119
CCG001676.1	LOC117895286	LOC6507388	LOC108012627	LOC6739592	FBgn0035143	FBpp0072452	CG12169-PA	Ppm1	Ppm1-PA	27837	0	2497	0	1	0	2217	0	1	0	2060	0	1	0	3046	0	2	0	3049	0	0	0	2477	1	4	0	2948	4	3	0	2697	0	3	1	3178	1	1	0	3044	0
CCG001677.1	LOC117895285	LOC6507664	LOC108012420	LOC6736220	FBgn0035144	FBpp0072462	CG17181-PA	Kah	Kah-PA	13704	31	204	120	154	48	261	86	160	23	193	80	57	51	291	132	197	38	181	80	66	64	278	86	67	90	218	118	136	63	129	51	70	52	50	70	81	45	84	86
CCG001678.1	LOC117892903	LOC6507389	LOC108013040	LOC6736222	FBgn0035145	FBpp0311212	CG12031-PC	MED14	MED14-PC	8394	1735	423	737	1122	2109	849	680	1237	1836	497	963	1042	1895	1289	787	1343	2400	709	835	989	2193	679	1018	973	1950	825	813	1337	1398	773	901	1381	2130	618	1015	869	2024	824	800
CCG001679.1	LOC117892904	LOC6507663	LOC108013041	LOC6736223	FBgn0035146	FBpp0072461	CG13893-PA	CG13893	CG13893-PA	4065	453	652	637	911	506	895	485	865	334	655	724	715	394	1408	533	762	484	1001	652	905	547	1095	737	713	471	812	516	783	439	857	648	820	655	1199	768	943	477	1573	512
CCG001680.1	LOC117893428	LOC6507390	LOC108012484	LOC6736331	FBgn0003295	FBpp0072574	CG1214-PA	ru	ru-PA	8573	7	11	41	68	4	10	45	61	0	19	46	66	6	32	43	101	3	7	58	47	9	4	41	63	7	17	44	64	5	12	36	55	12	34	113	133	9	15	96
CCG001682.1	LOC117894559	LOC6507393	LOC108012597	LOC6740468	FBgn0035217	FBpp0072577	CG9169-PA	FucTD	FucTD-PA	8551	0	2017	0	4	0	2164	1	2	0	2359	0	0	0	3070	0	0	0	2498	0	0	0	2145	0	2	0	2766	0	0	0	2232	2	1	0	2849	0	3	0	2799	0
CCG001683.1	LOC117894794	LOC6507394	LOC108012610	LOC6736340	FBgn0035218	FBpp0072604	CG9173-PA	CG9173	CG9173-PA	8558	0	2336	0	3	0	2103	0	0	0	2360	0	0	0	2447	0	0	0	2540	0	0	0	2099	0	4	0	2552	0	0	0	2643	0	1	0	3078	0	1	0	2760	0
CCG001684.1	LOC117894793	LOC6507662	LOC108012595	LOC6736342	FBgn0043865	FBpp0291002	CG13916-PC	SA2	SA2-PC	30408	0	141	1	3	0	187	0	0	0	150	0	0	0	270	0	0	0	348	0	0	0	212	0	0	1	179	0	1	0	202	0	0	3	167	0	0	2	188	0
CCG001685.1	LOC117895699	LOC6507396	LOC108013589	LOC6736343	FBgn0004635	FBpp0305409	CG1004-PB	rho	rho-PB	8567	47	63	292	555	69	140	274	422	70	115	258	234	55	105	296	557	49	129	240	429	80	127	281	273	105	160	291	539	65	108	361	550	106	66	233	236	91	101	312
CCG001686.1	LOC117895701	LOC6507661	LOC108012671	LOC6736344	FBgn0052319	FBpp0072598	CG32319-PA	Naa30B	Naa30B-PA	23578	0	239	0	0	0	288	0	0	0	179	0	0	0	521	0	0	0	391	0	0	0	242	0	1	0	275	0	0	0	251	3	0	0	565	0	0	0	440	0
CCG001687.3	LOC117895698	LOC26515182	LOC108012817	LOC27206733	FBgn0020248	FBpp0072596	CG33166-PB	stet	stet-PB	8549	1313	10	18	17	1784	27	33	92	1655	12	26	5	1209	14	20	33	1201	34	9	14	1540	12	11	8	1092	48	16	41	1159	6	24	12	1314	25	19	32	1348	47	15
CCG001688.1	LOC117895694	LOC6507659	LOC108012814	LOC6736348	FBgn0043458	FBpp0072595	CG12084-PA	CG12084	CG12084-PA	27451	1673	1074	1394	1924	1895	1781	1416	1977	1166	1273	1443	1385	1458	2213	1336	2148	1530	1554	1183	1483	1506	1321	1398	1502	1427	1416	1162	1829	1041	1411	1269	1798	1892	1111	1936	2116	1783	1237	1482
CCG001689.1	LOC117895696	LOC6507658	LOC108012815	LOC6736349	FBgn0028577	FBpp0072593	CG12085-PA	hfp	hfp-PA	8538	2050	1051	1327	2958	2865	1651	1498	2507	1044	1207	2260	1590	1690	1990	1600	2973	2523	1328	1707	2616	2283	1372	1639	1789	1858	1377	1789	2842	1679	1044	2709	3175	2537	1071	2188	2305	2157	1310	1740
CCG001690.1	LOC117895695	LOC6507657	LOC108012833	LOC6736350	FBgn0011204	FBpp0072590	CG12086-PA	cue	cue-PA	8537	4102	1569	1056	1236	4722	2372	908	1158	3325	1903	1232	1201	3763	3012	1081	1486	4849	2265	992	1150	4228	2220	1041	945	4061	1593	932	1386	3722	2411	1332	1703	5263	1631	1171	1032	5369	2524	1151
CCG001691.2	LOC117895693	LOC6507399	LOC108012832	LOC6736351	FBgn0261243	FBpp0072583	CG1009-PC	Psa	Psa-PC	8525	2946	5515	1253	1768	3162	6472	1571	2063	2269	7485	1335	1129	3713	14353	1416	1908	3529	8143	1239	1311	3816	7176	1461	1185	2978	8572	1129	1644	3104	8272	1537	1514	3548	6937	1560	1335	2832	7244	1076
CCG001692.2	LOC117895690	LOC6507656	LOC108012830	LOC6736352	FBgn0035227	FBpp0072587	CG12090-PA	Iml1	Iml1-PA	8518	1290	931	2260	2884	1427	1338	2411	3103	1715	1808	4192	3880	1214	2109	2175	3571	1645	1821	3307	4544	1158	906	2576	2536	3088	3089	5070	5749	1620	1992	3517	4521	1580	936	2204	2287	1629	1202	1787
CCG001693.1	LOC117895700	LOC6507654	LOC108012370	LOC6736353	FBgn0035228	FBpp0305592	CG12091-PB	CG12091	CG12091-PB	8575	2532	2499	1763	2759	2755	3436	1955	2652	1400	2823	2310	2247	2489	4521	2335	3430	2884	3315	2463	3295	2875	3088	2238	2184	3493	3318	2737	4456	2319	2845	2535	3301	3197	1988	2427	2360	2392	2007	1940
CCG001694.1	LOC117894963	LOC6507692	LOC108020200	LOC6736772	FBgn0053514	FBpp0073145	CG33514-PA	CG33514	CG33514-PA	22751	380	658	15	24	482	1171	6	16	514	778	8	9	403	958	9	27	322	778	21	7	587	970	9	18	633	664	15	10	658	887	9	10	473	1340	8	9	300	878	2
CCG001695.1	LOC117894967	LOC6507691	LOC108020202	LOC6736771	FBgn0035534	FBpp0297230	CG15016-PB	mRpS6	mRpS6-PB	3889	542	259	150	214	536	215	152	183	271	224	227	213	438	334	224	262	456	278	207	215	616	326	212	183	429	211	155	229	423	322	193	231	765	499	299	305	506	255	268
CCG001696.1	LOC117894042	LOC6493387	LOC108005642	LOC6738354	FBgn0027500	FBpp0075122	CG17286-PA	spd-2	spd-2-PA	9766	5923	804	133	214	7368	740	159	200	4129	577	194	142	6596	1024	161	234	8214	877	171	172	7054	811	167	176	5082	877	168	189	3077	995	224	211	6422	344	6	4	4850	511	9
CCG001698.1	LOC117894039	LOC6493386	LOC108005639	LOC6738357	FBgn0036648	FBpp0075120	CG4098-PA	CG4098	CG4098-PA	9808	685	271	149	286	861	224	223	249	307	206	251	199	635	280	225	221	803	253	254	212	754	296	217	223	345	189	193	220	418	222	201	203	586	192	221	235	401	178	244
CCG001699.1	LOC117894040	LOC6493385	LOC108005629	LOC6738358	FBgn0002284	FBpp0075119	CG4097-PA	Prosbeta6	Prosbeta6-PA	21224	4437	2593	1011	1338	5771	3117	1283	1427	3054	2965	1123	1370	4664	4050	1161	1469	5334	2902	1266	1464	5460	3366	1239	1147	4297	2775	1117	1647	4177	2754	827	1073	6533	3319	1333	1437	4309	2338	1204
CCG001700.1	LOC117894036	LOC6493384	LOC108005628	LOC6738359	FBgn0004465	FBpp0075118	CG4086-PA	mPges2	mPges2-PA	9794	1407	657	684	819	1583	793	714	842	1910	917	976	1040	1343	1056	677	713	1698	771	777	977	1820	970	702	672	1638	870	783	1241	1353	694	781	1217	2026	886	1090	1126	1723	960	941
CCG001701.1	LOC117894041	LOC6506559	LOC108005632	LOC6738360	FBgn0025558	FBpp0075074	CG4101-PA	CG4101	CG4101-PA	9861	100	134	99	158	88	114	68	222	4	88	109	116	102	152	112	158	105	157	113	136	88	137	102	104	125	95	106	146	110	103	115	183	194	83	41	44	149	86	56
CCG001702.1	LOC117894037	LOC6493383	LOC108005624	LOC6738361	FBgn0017572	FBpp0075117	CG4083-PA	Mo25	Mo25-PA	3847	1377	832	903	1227	1820	1174	1065	1523	1063	857	1213	1154	1203	1565	991	1557	1357	991	1006	1236	1433	1035	1167	1062	1241	925	990	1579	1080	824	916	1337	1369	971	1174	1170	1266	1031	1069
CCG001703.3	LOC117894032	LOC6493382	LOC108005638	LOC6738362	FBgn0000017	FBpp0303166	CG4032-PF	Abl	Abl-PF	9764	2083	589	1609	3660	2208	982	1752	3137	987	648	2080	1713	1770	1246	1941	3880	2022	775	1617	2516	1639	764	2226	2215	1557	1045	1578	3089	1077	840	2811	3363	1603	437	1874	1795	2110	674	1411
CCG001704.1	LOC117893324	LOC6506554	LOC108019465	LOC6738345	FBgn0262732	FBpp0303170	CG4143-PE	mbf1	mbf1-PE	21343	2193	1432	611	967	2853	1733	688	991	1294	1417	943	1062	2242	2510	640	1061	2548	1995	808	1137	2518	1499	740	803	1958	1542	710	1156	1708	1925	796	1022	2844	2275	755	767	2451	2013	755
CCG001705.1	LOC117893851	LOC6493381	LOC108005617	LOC6738363	FBgn0260960	FBpp0075114	CG3971-PA	Baldspot	Baldspot-PA	24063	1611	1674	1801	1908	2458	3045	2192	2055	1891	3148	3386	1868	1843	4588	1844	2374	1681	2497	1979	1597	2064	4325	2317	1276	1742	2077	1886	2354	1609	3348	1976	1894	2860	2382	2656	1772	2349	2795	2323
CCG001706.1	LOC117894577	LOC6506394	LOC108012504	LOC6736943	FBgn0053993	FBpp0099403	CG33993-PA	Egfrap	Egfrap-PA	8915	5	24	130	248	9	20	195	329	8	28	238	303	14	51	183	342	20	27	113	272	11	29	205	215	28	29	209	383	11	42	66	148	8	5	67	99	228	67	184
CCG001707.1	LOC117894579	LOC6506393	LOC108012479	LOC6736945	FBgn0035656	FBpp0304351	CG10479-PB	CG10479	CG10479-PB	8924	255	481	253	331	152	843	326	387	117	809	305	241	227	770	248	280	240	797	294	370	318	776	290	293	460	1045	346	299	267	693	260	354	467	854	289	335	308	599	266
CCG001711.1	LOC117894568	LOC6493530	LOC108013608	LOC6736947	FBgn0052406	FBpp0076745	CG32406-PA	PVRAP	PVRAP-PA	8913	11	21	304	501	17	42	273	615	15	22	343	360	5	45	298	614	9	34	339	430	19	36	280	361	14	43	401	610	13	70	444	480	19	34	424	418	14	22	231
CCG001715.2	LOC117894589	LOC6493535	LOC108013025	LOC6736956	FBgn0035665	FBpp0076749	CG6483-PA	Jon65Aiii	Jon65Aiii-PA	14601	49242	35055	162	231	79366	22634	146	125	15497	28606	25	164	38868	57069	0	99	46555	33856	0	3	37951	33709	7	142	19331	13926	131	371	53555	37159	35	0	78764	42809	384	155	61068	36819	75
CCG001717.1	LOC117894709	LOC6507027	LOC108012354	LOC27206286	FBgn0035886	FBpp0076335	CG7118-PA	Jon66Ci	Jon66Ci-PA	14597	1990	51	0	0	173	6	0	0	127	24	0	0	14	67	0	0	1622	245	0	0	175	26	0	0	198	4	0	0	2580	125	0	0	540	68	0	0	1	10	0
CCG001719.1	LOC117900835	LOC6504214	LOC118876800	LOC6731021	FBgn0020906	FBpp0099851	CG8867-PB	Jon25Bi	Jon25Bi-PB	14482	15594	13191	1	0	20812	5295	0	0	8480	9607	0	0	12254	29805	0	0	17906	15134	0	0	17043	15889	0	2	17299	10353	3	0	26166	9444	0	0	39496	17544	113	101	37779	32457	116
CCG001724.1	LOC117894585	LOC6493538	LOC108012481	LOC6736958	FBgn0028980	FBpp0076751	CG6586-PA	tant	tant-PA	23812	550	1175	160	261	671	1148	164	244	110	986	197	244	507	1689	166	168	639	1130	171	244	574	1083	171	167	429	1361	165	270	268	898	177	199	895	1551	192	287	590	1322	178
CCG001725.1	LOC117894575	LOC6493539	LOC108012498	LOC6736959	FBgn0035669	FBpp0076752	CG6592-PA	CG6592	CG6592-PA	8912	2	5	3	3	10	8	1	2	47	10	1	3	0	14	0	0	11	35	0	1	12	1	2	0	4	19	0	2	5	60	0	6	5	14	7	8	6	19	18
CCG001727.1	LOC117894569	LOC6493540	LOC108013312	LOC6736962	FBgn0259164	FBpp0288885	CG42269-PE	CG42269	CG42269-PE	30680	101	188	370	538	55	169	180	323	98	198	259	302	128	641	327	642	89	260	257	425	156	217	162	172	289	465	552	737	100	118	137	193	154	222	352	404	89	201	282
CCG001732.1	LOC117894576	LOC6506152	LOC108013314	LOC6736963	FBgn0035673	FBpp0076755	CG6602-PA	CG6602	CG6602-PA	23794	506	1036	49	74	574	1555	43	72	629	1357	39	67	455	1671	43	62	600	1323	13	23	576	1280	35	63	633	1167	25	28	687	1374	3	13	902	1496	42	66	548	1201	29
CCG001736.3	LOC117894574	LOC6493796	LOC108013313	LOC6736964	FBgn0035674	FBpp0076773	CG13295-PA	CG13295	CG13295-PA	8908	572	414	418	475	777	626	488	543	443	564	513	501	650	602	463	490	694	328	418	393	804	592	484	446	719	407	494	467	525	328	351	366	769	315	421	407	556	293	422
CCG001737.2	LOC117893398	LOC6506791	LOC108007488	LOC6738247	FBgn0011016	FBpp0075209	CG5474-PA	SsRbeta	SsRbeta-PA	3873	2919	1331	1393	923	4089	1734	1797	1014	2628	1354	1457	806	2942	2274	1222	1021	3124	1513	1306	840	3678	1751	1713	735	2571	1181	909	1180	3458	1347	1549	950	5778	1952	2005	994	4535	1494	2328
CCG001738.1	LOC117893098	LOC6493193	LOC108007499	LOC27207525	FBgn0003076	FBpp0075247	CG5165-PA	Pgm1	Pgm1-PA	9670	5416	6017	5227	5222	8002	12484	7070	4281	7523	7932	7609	4743	8758	14056	8070	6420	8630	9110	7391	6322	6582	9360	7483	5010	7392	6852	5997	6210	8366	7767	8068	6831	12408	11338	11914	8842	7516	9713	7356
CCG001739.1	LOC117893097	LOC6506790	LOC108007498	LOC27209380	FBgn0036571	FBpp0291126	CG12272-PB	Strump	Strump-PB	30403	667	217	483	646	789	358	509	733	875	320	521	592	655	390	495	641	721	372	488	659	730	319	544	518	634	311	476	682	454	234	464	538	598	282	476	429	650	282	435
CCG001740.2	LOC117895675	LOC6507579	LOC108013402	LOC6736426	FBgn0002183	FBpp0072743	CG1828-PA	dre4	dre4-PA	8523	4920	759	712	995	6602	993	664	896	3931	765	782	647	6446	1531	650	945	7691	1024	622	784	6222	1095	815	701	4987	1050	755	1086	4036	1067	720	758	8488	977	1081	867	6644	1183	856
CCG001741.1	LOC117893541	LOC6507473	LOC108013404	LOC6736424	FBgn0035286	FBpp0292252	CG13924-PC	CG13924	CG13924-PC	21194	5	10	6	23	22	16	33	35	0	6	15	21	5	30	20	45	8	24	13	43	10	27	21	26	16	29	32	52	13	21	30	36	5	17	26	23	2	5	13
CCG001742.1	LOC117895396	LOC6507472	LOC108013244	LOC27206271	FBgn0035285	FBpp0072714	CG12025-PA	CG12025	CG12025-PA	32002	640	584	648	1214	613	715	878	1011	352	644	989	872	634	928	810	1308	699	687	732	1080	776	881	1301	983	835	660	968	1772	519	632	1204	1571	895	590	1266	1067	764	492	953
CCG001743.1	LOC117895393	LOC6507580	LOC108013243	LOC6736422	FBgn0042712	FBpp0072745	CG1898-PA	HBS1	HBS1-PA	8536	1005	1504	474	588	1280	1529	590	657	878	1252	559	436	979	2090	484	517	1303	1390	567	574	1169	1638	604	570	1064	1438	504	589	780	2266	482	528	1269	1232	705	526	1100	1242	566
CCG001744.1	LOC117895395	LOC6507581	LOC108013433	LOC27206263	FBgn0004636	FBpp0292253	CG1956-PB	Rap1	Rap1-PB	4091	1835	491	596	891	2061	800	707	793	1004	546	749	705	1553	1194	711	846	1900	708	693	765	1832	721	911	617	1556	715	702	995	1313	539	809	693	1861	678	803	772	1762	647	671
CCG001745.1	LOC117895394	LOC6507471	LOC108012394	LOC6736420	FBgn0035283	FBpp0072712	CG12024-PA	CG12024	CG12024-PA	8576	570	526	499	866	650	636	580	898	278	529	736	657	479	860	551	909	573	645	549	711	616	578	690	678	630	546	529	905	473	460	723	976	490	611	728	666	482	566	606
CCG001746.1	LOC117893629	LOC6507582	LOC108012707	LOC6736419	FBgn0035282	FBpp0289937	CG13936-PB	CNMa	CNMa-PB	8597	10	11	8	21	19	22	39	51	0	9	24	37	21	33	20	50	6	9	25	37	21	14	25	36	17	20	18	40	32	24	22	43	7	18	13	40	10	10	25
CCG001747.1	LOC117894297	LOC6507583	LOC108012325	LOC6736418	FBgn0035281	FBpp0072748	CG1919-PA	Cpr62Bc	Cpr62Bc-PA	15292	31	32	64	83	4	18	80	41	0	24	80	61	9	54	52	46	19	20	103	30	40	37	70	29	16	8	38	33	110	19	104	47	34	18	108	49	47	64	237
CCG001748.1	LOC117894296	LOC6507584	LOC108013564	LOC6739604	FBgn0035280	FBpp0072669	CG13935-PA	Cpr62Bb	Cpr62Bb-PA	15147	119	366	227	296	123	321	230	270	234	531	370	432	247	865	413	648	115	213	273	298	454	769	601	417	312	391	206	284	390	400	179	271	565	1012	717	680	472	666	756
CCG001749.1	LOC117895474	LOC6507470	LOC108013542	LOC6736416	FBgn0027790	FBpp0072667	CG12023-PA	GV1	GV1-PA	8578	256	330	1409	1573	223	512	1161	1570	126	397	1859	1879	269	720	1260	1771	251	425	1400	1681	442	496	1630	1512	434	463	2358	3032	305	321	1216	1492	298	358	1183	1245	206	259	1192
CCG001750.2	LOC117895468	LOC6507469	LOC108013543	LOC6736414	FBgn0261562	FBpp0291870	CG42676-PD	CG42676	CG42676-PD	8554	547	597	240	398	748	546	302	399	369	684	319	295	468	764	320	420	549	646	379	378	553	768	331	269	507	583	303	396	359	605	277	256	600	197	347	300	505	245	276
CCG001751.1	LOC117895473	LOC6507587	LOC108013327	LOC6736413	FBgn0025820	FBpp0305098	CG1935-PB	JTBR	JTBR-PB	30609	271	139	99	145	322	180	164	179	173	190	141	132	281	209	94	138	319	134	139	178	335	248	158	155	261	174	130	185	198	158	154	170	355	152	170	147	252	139	144
CCG001752.1	LOC117895465	LOC6507468	LOC108013326	LOC6736412	FBgn0067864	FBpp0072662	CG12021-PC	Patj	Patj-PC	20438	1303	631	1232	1799	1545	789	1202	1850	941	679	1374	1511	1263	1283	1212	2018	1500	812	1302	1809	1401	717	1585	1590	1085	787	1331	2047	886	779	1436	2230	1550	644	1543	1576	1280	807	1309
CCG001753.1	LOC117895470	LOC6507466	LOC108012385	LOC6736411	FBgn0035273	FBpp0072661	CG12020-PA	CG12020	CG12020-PA	8569	0	1532	0	7	1	1257	0	0	0	1148	0	1	0	2018	0	1	0	1601	0	0	0	1243	0	0	1	1640	0	0	0	1472	0	2	0	1304	0	0	0	1323	0
CCG001754.1	LOC117895469	LOC6507465	LOC108012384	LOC6736410	FBgn0011573	FBpp0072660	CG12019-PA	Cdc37	Cdc37-PA	23691	1989	1293	787	1049	2714	1646	822	1168	806	1562	1052	1280	1942	2052	799	1069	2454	1850	796	1199	2531	1683	1011	986	2024	1688	848	1636	1395	2076	821	1340	2635	2017	967	975	2286	1626	910
CCG001755.1	LOC117895466	LOC6493129	LOC108011805	LOC6739613	FBgn0035468	FBpp0113004	CG14979-PB	Gr63a	Gr63a-PB	8765	0	3	50	50	0	8	41	72	0	9	26	50	0	5	26	36	2	12	36	29	5	3	21	28	0	5	38	51	0	13	56	67	0	6	53	58	0	2	74
CCG001756.2	LOC117895471	LOC6506862	LOC108011835	LOC6739614	FBgn0026592	FBpp0305346	CG1079-PB	Fie	Fie-PB	8806	157	441	2815	4414	115	560	2408	4690	214	438	3178	3956	165	825	2725	4823	115	511	2384	4014	145	560	2558	3707	292	641	3022	5573	193	727	3708	5658	122	294	2865	3557	147	430	2003
CCG001757.1	LOC117894796	LOC6506861	LOC108011840	LOC6736673	FBgn0013751	FBpp0303103	CG1072-PC	Awh	Awh-PC	27848	8	80	30	52	21	53	27	68	29	41	47	65	11	180	25	49	16	54	31	37	19	52	41	50	16	83	57	49	16	114	54	52	31	14	30	31	27	58	22
CCG001758.2	LOC117894918	LOC6506860	LOC108011852	LOC6736671	FBgn0004875	FBpp0305410	CG10847-PF	enc	enc-PF	8740	3920	1356	2026	4002	3578	2363	1720	3098	1976	1435	2014	1588	3422	3359	2159	4701	3489	2065	1827	2611	3108	1587	2326	2261	2889	2210	1773	3407	2660	2335	3505	3040	3600	1059	2178	1865	4189	2032	1376
CCG001759.1	LOC117894921	LOC6506857	LOC108011833	LOC6736665	FBgn0035464	FBpp0073008	CG12006-PA	PIG-B	PIG-B-PA	8759	1192	913	467	696	1611	480	474	822	877	418	616	659	1130	722	492	746	1367	486	535	762	1236	538	550	619	1042	462	566	814	792	664	424	693	1275	511	695	691	1441	380	565
CCG001760.1	LOC117894924	LOC6493131	LOC108011837	LOC6736666	FBgn0052262	FBpp0073040	CG32262-PA	CG32262	CG32262-PA	23702	234	1463	250	314	353	1377	275	348	195	1365	177	247	222	1738	223	350	208	1778	210	235	263	1762	260	244	229	1354	230	378	227	1921	311	331	301	1887	284	322	310	1724	205
CCG001761.1	LOC117894920	LOC6506856	LOC108011850	LOC27208413	FBgn0035462	FBpp0073007	CG1120-PA	IntS10	IntS10-PA	21188	290	126	131	122	469	173	96	131	151	156	308	298	324	229	77	102	404	147	130	121	288	187	113	110	332	149	110	129	223	176	121	109	594	146	107	118	482	131	103
CCG001765.1	LOC117894202	LOC6506855	LOC108011851	LOC6736662	FBgn0052266	FBpp0073006	CG32266-PA	CG32266	CG32266-PA	16684	8	3	0	0	15	6	0	4	0	3	0	1	0	18	0	1	0	17	0	0	0	5	1	0	2	2	0	0	0	1	1	0	4	5	1	3	0	3	0
CCG001766.1	LOC117894184	LOC6493134	LOC108011801	LOC6736659	FBgn0052264	FBpp0073043	CG32264-PD	CG32264	CG32264-PD	20435	2506	2115	3200	5513	2319	2624	2823	5173	1192	1949	3088	2926	1922	3699	2828	5820	2288	2332	2637	3702	2417	2313	3518	3630	2232	3052	3410	5872	1703	2885	4350	4729	2708	4991	3540	3432	2778	5039	2695
CCG001769.1	LOC117894186	LOC6506850	LOC108011800	LOC27209329	FBgn0263239	FBpp0112047	CG12029-PB	dar1	dar1-PB	12957	32	36	109	167	25	89	128	185	16	78	173	152	26	122	104	198	36	74	115	165	59	95	126	111	35	81	166	172	34	104	138	139	56	68	130	141	53	60	87
CCG001770.1	LOC117893042	LOC6506849	LOC108011839	LOC6736655	FBgn0035453	FBpp0289339	CG10357-PC	CG10357	CG10357-PC	8789	0	0	89	351	0	0	521	692	0	0	593	634	0	0	489	842	0	1	334	475	0	0	139	148	0	0	593	1033	0	0	257	528	0	0	341	621	0	0	834
CCG001771.1	LOC117893034	LOC6506848	LOC108011799	LOC6736654	FBgn0035452	FBpp0271712	CG10359-PE	CG10359	CG10359-PE	13553	108	175	198	199	132	279	243	199	142	202	146	161	102	348	239	270	73	230	122	188	247	299	163	93	93	162	254	203	109	258	100	99	190	181	143	96	147	130	93
CCG001772.1	LOC117893195	LOC6506847	LOC108015840	LOC6736653	FBgn0005640	FBpp0303101	CG10579-PN	Eip63E	Eip63E-PN	13282	1062	462	721	1325	1200	867	799	1251	500	509	987	841	1124	1361	897	1671	1236	628	836	1081	1196	687	1027	1132	988	860	964	1654	735	814	1295	1682	1355	668	1112	1109	1269	838	951
CCG001775.1	LOC117894856	LOC6493137	LOC108018790	LOC6736652	FBgn0001254	FBpp0073000	CG1934-PA	ImpE2	ImpE2-PA	13585	10	1	0	0	11	0	0	4	0	0	3	0	207	0	4	0	10	2	1	0	7	0	2	9	33	3	2	0	7	0	1	0	185	0	0	1	0	1	2
CCG001776.1	LOC117893684	LOC6506846	LOC108011862	LOC6736651	FBgn0259224	FBpp0306698	CG42324-PK	CG42324	CG42324-PK	8744	235	286	814	923	170	308	517	690	285	297	645	575	412	1195	1049	1167	241	554	840	796	277	480	1209	852	611	953	1095	1077	223	474	901	566	623	589	1516	1083	163	503	583
CCG001777.1	LOC117895799	LOC6506825	LOC108013249	LOC27206655	FBgn0037082	FBpp0078051	CG5664-PA	CG5664	CG5664-PA	30534	573	437	189	338	659	443	206	354	379	420	195	184	442	603	217	291	558	443	203	245	452	388	217	218	457	541	228	292	300	714	239	236	842	83	111	121	738	72	80
CCG001778.1	LOC117895810	LOC6493157	LOC108012794	LOC6737258	FBgn0035873	FBpp0076431	CG13670-PA	CG13670	CG13670-PA	14672	0	4	115	358	0	0	37	115	0	4	286	299	0	6	164	428	2	9	67	159	1	2	84	211	1	2	282	629	0	14	176	360	0	1	7	6	0	0	2
CCG001779.1	LOC117895813	LOC6493159	LOC108012727	LOC6737259	FBgn0250833	FBpp0305270	CG34461-PB	CG34461	CG34461-PB	15803	15	5	1	5	0	4	5	3	0	1	0	0	0	2	1	1	0	1	0	1	0	0	1	3	3	9	4	0	0	1	4	3	13	0	1	0	9	10	41
CCG001780.1	LOC117895808	LOC26513699	LOC108012714	LOC6737260	FBgn0085491	FBpp0111680	CG34462-PA	CG34462	CG34462-PA	9170	24	61	1	0	23	112	0	0	0	18	0	0	17	95	0	2	9	62	0	0	28	84	0	0	15	32	4	0	34	72	0	0	6	47	0	1	31	95	0
CCG001781.1	LOC117895811	LOC6493160	LOC108012733	LOC6737261	FBgn0035875	FBpp0076328	CG7076-PA	Cpr66Cb	Cpr66Cb-PA	15443	4	19	0	0	0	4	0	0	6	25	0	1	1	55	0	0	0	18	0	1	1	36	0	0	2	21	0	0	1	5	0	0	8	19	1	3	0	7	1
CCG001782.1	LOC117895809	LOC6493161	LOC108012609	LOC6737262	FBgn0035876	FBpp0076329	CG7081-PA	Pex2	Pex2-PA	4075	375	195	188	240	490	267	214	184	212	248	209	237	398	292	205	205	502	257	260	217	461	277	244	172	443	236	211	287	391	258	266	252	443	262	242	280	310	213	242
CCG001783.1	LOC117895807	LOC6502836	LOC108013278	LOC6737263	FBgn0035877	FBpp0076331	CG7083-PA	CG7083	CG7083-PA	27932	722	586	794	838	1083	1130	995	1069	779	776	1013	660	755	1274	809	1077	834	956	919	884	906	890	914	758	1098	929	1034	1017	740	785	971	854	1080	818	1157	1160	1008	927	999
CCG001784.1	LOC117895806	LOC6493162	LOC108013279	LOC6737264	FBgn0011762	FBpp0076330	CG7108-PA	Prim1	Prim1-PA	30812	493	30	21	45	707	48	31	62	248	26	63	29	557	43	36	45	673	49	77	56	578	29	54	45	498	28	44	52	317	40	70	40	600	36	24	29	575	35	42
CCG001785.1	LOC117895802	LOC6506824	LOC108013277	LOC6737265	FBgn0035878	FBpp0311665	CG7182-PB	CG7182	CG7182-PB	23778	3153	1333	262	321	3907	1386	338	386	3308	1348	422	317	2383	1731	308	348	3809	1551	325	248	4011	1578	435	259	3065	1588	276	403	2260	1516	410	288	5073	1990	617	458	3745	2165	575
CCG001786.1	LOC117895795	LOC6507024	LOC108012962	LOC6737266	FBgn0035879	FBpp0112066	CG7112-PB	GAPcenA	GAPcenA-PB	9118	1261	937	1462	2476	1379	1189	1466	2434	906	881	1670	1764	1177	1880	1665	2793	1261	1120	1419	2009	1286	1028	1736	1857	1270	1277	1614	2756	935	1027	1869	2189	1195	985	1992	2077	1308	1221	1628
CCG001787.2	LOC117895798	LOC6492988	LOC108012963	LOC6737268	FBgn0035880	FBpp0076397	CG17352-PA	Culd	Culd-PA	9122	90	72	7183	11466	111	128	7234	12740	92	115	9080	10742	92	195	7492	12533	87	196	7646	12615	984	1694	16532	18270	82	145	6448	11725	81	355	9834	17715	73	92	14619	12440	87	165	8546
CCG001788.1	LOC117895805	LOC6492987	LOC108012964	LOC6737269	FBgn0001248	FBpp0305272	CG7176-PK	Idh	Idh-PK	30807	11358	11247	9748	10831	13892	19697	10572	11419	10253	16822	10845	13848	13947	23742	10641	11613	15360	16514	12183	13403	8539	11322	7135	6652	14391	14713	12311	17022	9827	13616	9568	10372	15127	10051	9695	10956	11558	9964	5835
CCG001789.1	LOC117895815	LOC6507025	LOC108012359	LOC6739625	FBgn0001253	FBpp0305271	CG32356-PC	ImpE1	ImpE1-PC	12439	25	10	254	515	3	44	207	359	8	36	318	342	81	133	460	728	14	24	143	293	11	24	295	412	64	55	485	838	10	19	262	541	51	74	217	236	8	333	121
CCG001790.1	LOC117895328	LOC6507029	LOC108012347	LOC6737276	FBgn0035888	FBpp0298367	CG7120-PF	CG7120	CG7120-PF	30781	445	544	651	1031	467	805	713	926	611	680	794	592	382	1022	733	1101	385	652	648	856	446	1089	1097	916	463	775	649	909	417	657	1139	1062	282	832	662	533	335	622	648
CCG001793.1	LOC117895330	LOC6507030	LOC108012352	LOC6737278	FBgn0035890	FBpp0076338	CG13667-PB	CG13667	CG13667-PB	20543	181	931	96	123	279	1032	106	86	294	1003	116	68	205	1386	113	69	275	1192	115	84	296	885	107	77	246	1155	110	93	194	1134	143	120	323	1628	156	143	286	2351	165
CCG001794.1	LOC117895326	LOC6492984	LOC108012344	LOC6737279	FBgn0265102	FBpp0311288	CG7161-PB	Oseg1	Oseg1-PB	30763	784	463	180	255	805	578	134	221	737	521	236	185	658	784	204	316	956	613	170	252	652	498	133	110	592	547	193	232	467	267	227	292	532	87	90	103	669	219	100
CCG001795.1	LOC117895327	LOC6507031	LOC108012349	LOC27208660	FBgn0266667	FBpp0076339	CG7127-PA	Exo70	Exo70-PA	33449	630	386	491	653	830	520	486	677	397	397	520	523	779	672	413	663	999	430	496	533	735	485	435	518	600	431	512	732	559	550	494	604	912	251	537	499	797	320	482
CCG001796.1	LOC117895329	LOC6492983	LOC108012350	LOC6737280	FBgn0052354	FBpp0076385	CG32354-PA	CG32354	CG32354-PA	30783	65	93	251	353	72	142	198	366	92	143	262	356	99	337	276	435	39	96	174	192	103	102	147	250	95	129	255	357	73	134	181	381	79	115	200	215	62	106	187
CCG001797.1	LOC117895274	LOC6507032	LOC108012346	LOC6737281	FBgn0020224	FBpp0076342	CG7037-PB	Cbl	Cbl-PB	12818	1845	553	554	1051	1907	789	558	902	804	575	624	578	1697	1063	592	1120	2101	916	574	884	1653	653	661	707	1436	751	545	986	1164	619	760	877	2717	732	921	890	2179	644	523
CCG001798.1	LOC117895273	LOC6492982	LOC108012345	LOC6739626	FBgn0263352	FBpp0113084	CG7015-PB	Unr	Unr-PB	21183	3547	539	1759	2958	3820	1279	1710	3217	3849	682	1840	1962	3864	1852	1946	3896	4441	985	1769	2492	3131	730	2365	2490	2503	1003	1696	2963	2551	855	2584	2205	3264	534	1638	1819	3993	988	1375
CCG001799.1	LOC117893881	LOC6507033	LOC108013426	LOC6738431	FBgn0036702	FBpp0075012	CG6512-PA	Afg3l2	Afg3l2-PA	9774	3521	4739	1471	2181	4228	5406	1701	2123	3343	5535	1931	1682	3895	7789	1782	2287	3727	5716	1716	2104	4749	5674	1798	1662	3416	5975	1685	2796	3512	5113	1970	2765	4993	5912	2617	2143	4161	6432	2012
CCG001800.1	LOC117899792	LOC6501044	LOC108012113	LOC27206473	FBgn0042094	FBpp0081807	CG6612-PA	Ak3	Ak3-PA	28355	688	2021	306	386	955	2063	314	314	526	2060	271	305	665	2677	278	370	593	2355	283	366	907	2052	332	378	945	2491	361	487	628	2581	262	349	779	2860	352	387	578	2929	226
CCG001803.1	LOC117893567	LOC6492980	LOC108012633	LOC6738426	FBgn0036698	FBpp0075044	CG7724-PA	CG7724	CG7724-PA	9798	228	535	672	1288	72	433	539	706	251	505	1050	1071	114	652	633	900	150	567	542	1087	252	642	677	888	277	744	1053	2042	153	310	485	685	102	208	171	274	53	166	93
CCG001804.1	LOC117893568	LOC6492979	LOC108013505	LOC6738425	FBgn0036697	FBpp0075042	CG7725-PB	rogdi	rogdi-PB	4071	1046	888	798	1067	1235	843	839	954	898	681	1118	988	1007	1387	1082	1334	997	766	974	1182	1068	857	1109	941	699	597	861	854	807	940	1075	1125	1054	833	1033	912	1151	889	983
CCG001805.1	LOC117893571	LOC6492978	LOC108012463	LOC6738424	FBgn0010424	FBpp0311345	CG7930-PC	TpnC73F	TpnC73F-PC	27502	463	455	48	79	321	255	34	89	406	925	104	79	488	502	29	50	335	347	43	32	738	721	33	31	739	373	118	118	747	435	38	31	795	367	56	78	728	453	87
CCG001806.1	LOC117894341	LOC6506877	LOC108013601	LOC6736516	FBgn0259200	FBpp0288962	CG42304-PA	CG42304	CG42304-PA	23670	187	206	180	300	224	252	222	317	116	176	295	220	155	293	192	324	174	240	210	304	225	144	217	203	261	798	260	346	158	269	251	243	177	60	270	326	206	101	234
CCG001807.1	LOC117894272	LOC6493118	LOC108013603	LOC6736515	FBgn0027082	FBpp0072825	CG12186-PA	ProRS-m	ProRS-m-PA	8664	284	144	123	156	278	113	110	153	508	119	178	149	216	127	105	143	302	88	132	162	340	91	146	101	244	98	159	174	240	97	138	168	420	178	234	242	243	136	169
CCG001808.1	LOC117894274	LOC6506876	LOC108013605	LOC6736514	FBgn0035360	FBpp0305637	CG1246-PD	CG1246	CG1246-PD	23678	529	534	3	9	969	1304	13	17	735	934	5	11	675	1713	7	19	532	1048	4	15	746	928	2	8	809	887	10	18	981	924	11	12	1480	1220	14	29	1023	1524	2
CCG001809.1	LOC117894853	LOC6506875	LOC108012495	LOC6736513	FBgn0035359	FBpp0072814	CG1143-PA	CG1143	CG1143-PA	14320	320	557	376	422	220	720	221	312	437	825	361	449	331	990	362	538	175	577	318	368	332	818	224	290	431	906	421	667	340	591	336	468	351	508	294	364	435	501	267
CCG001810.1	LOC117894353	LOC6493119	LOC108013150	LOC6736512	FBgn0035358	FBpp0072826	CG14949-PA	CG14949	CG14949-PA	20484	388	487	2	9	248	1046	9	13	215	752	2	13	384	1128	6	7	245	607	5	8	418	718	2	8	354	546	4	3	280	657	4	8	310	271	20	8	488	463	27
CCG001811.1	LOC117894347	LOC6506873	LOC108013148	LOC6736511	FBgn0035357	FBpp0072813	CG1244-PE	MEP-1	MEP-1-PE	12575	4883	984	1913	3133	5755	1761	1818	2860	3320	1234	2304	2250	5286	2235	2076	3644	6440	1407	2049	2514	5139	1506	2317	2254	4218	1543	1873	3164	3113	1516	2396	2477	5748	1136	2614	2521	4926	1403	1592
CCG001812.1	LOC117894355	LOC6506872	LOC108013149	LOC6736510	FBgn0250911	FBpp0288791	CG42245-PA	CG42245	CG42245-PA	30613	342	69	177	262	327	142	185	257	74	81	194	198	332	194	165	300	398	114	181	218	275	101	168	185	229	100	174	240	200	120	169	233	411	136	246	228	335	137	128
CCG001813.1	LOC117894346	LOC6493120	LOC108013252	LOC6736509	FBgn0011828	FBpp0089216	CG12002-PE	Pxn	Pxn-PE	8616	481	487	1981	2945	937	1864	3847	4841	1198	1612	4603	3624	1038	2275	2657	4519	743	976	2589	3280	1113	1102	2678	2897	1268	1131	2769	4540	1116	1445	3379	3864	1302	1012	4640	3856	2371	1971	3683
CCG001814.1	LOC117894357	LOC6506871	LOC108012612	LOC6736508	FBgn0035356	FBpp0072807	CG16986-PA	CG16986	CG16986-PA	4097	478	1011	327	447	642	2119	304	439	1523	1656	372	499	533	1608	389	602	663	1434	339	579	766	1510	491	661	752	1126	409	653	1131	1406	303	360	708	1342	272	320	372	810	212
CCG001816.1	LOC117894349	LOC6493121	LOC108013182	LOC6736506	FBgn0028504	FBpp0072829	CG12182-PA	CG12182	CG12182-PA	8647	172	64	72	172	210	78	97	170	155	84	175	120	159	114	83	135	191	71	88	126	145	60	99	80	131	73	95	127	128	90	125	127	277	126	124	104	179	90	106
CCG001817.1	LOC117894348	LOC6506868	LOC108013181	LOC6736503	FBgn0016794	FBpp0072803	CG1044-PA	dos	dos-PA	8635	2011	336	510	668	2130	503	514	815	1755	431	684	723	2104	967	589	886	2470	444	532	769	2431	465	634	578	1962	858	666	895	1225	491	514	747	1894	517	706	559	1748	652	700
CCG001818.1	LOC117894352	LOC6506867	LOC108012391	LOC6736502	FBgn0261602	FBpp0072802	CG1263-PB	RpL8	RpL8-PB	32679	44267	17280	14368	16715	55032	21335	26239	18294	33932	18817	26304	16385	43254	25059	22015	19609	48682	16324	20904	16886	61751	23325	24898	15907	54152	15505	20355	20953	54888	16821	25804	20310	68123	18146	22582	15584	48399	15886	24202
CCG001819.2	LOC117895793	LOC6507643	LOC108012321	LOC6736501	FBgn0010909	FBpp0072830	CG16973-PA	msn	msn-PA	18548	3807	1065	2245	3092	4552	2083	2233	2787	3420	1362	2907	2246	4055	2876	2109	3298	4049	1634	2340	2647	3789	1498	2941	2359	3828	1882	2414	3466	3155	1630	3153	2871	4483	1465	3110	2461	5422	2660	2001
CCG001820.1	LOC117895040	LOC6506839	LOC108007072	LOC6736632	FBgn0004167	FBpp0289294	CG12008-PE	kst	kst-PE	23645	5572	3636	6880	11134	6074	10729	5666	9188	6924	4897	6335	8128	7429	14400	5644	11277	4987	7240	5318	8546	6089	4938	8756	9384	6832	7852	6038	10009	7547	6868	8300	10204	7873	4593	7885	6355	7814	8685	5676
CCG001821.1	LOC117893031	LOC6493402	LOC108007075	LOC27209318	FBgn0035439	FBpp0072933	CG14961-PA	CG14961	CG14961-PA	8745	16	14	32	37	13	26	27	33	0	18	25	29	20	71	29	68	4	23	37	44	12	30	32	18	25	49	30	70	12	55	14	51	19	9	7	23	11	27	28
CCG001822.9	LOC117895567	LOC6506660	LOC108012819	LOC27206407	FBgn0035241	FBpp0072704	CG12105-PA	CG12105	CG12105-PA	12451	937	1843	104	128	520	2356	72	82	534	2375	72	68	1218	3262	103	173	781	1353	58	64	343	813	49	31	1417	2848	107	168	1394	2404	112	122	1122	2616	71	51	1168	1753	63
CCG001823.1	LOC117895575	LOC6506661	LOC108012940	LOC6739602	FBgn0035238	FBpp0305552	CG12104-PB	CG12104	CG12104-PB	8586	541	663	229	289	709	565	201	257	244	636	264	288	503	615	244	303	670	595	305	298	560	893	289	275	502	686	250	332	397	645	245	245	567	310	258	187	515	303	252
CCG001824.1	LOC117895564	LOC6493291	LOC108012939	LOC6736364	FBgn0035237	FBpp0312460	CG13917-PD	CG13917	CG13917-PD	8517	3029	1291	3981	7638	3097	2308	3760	6983	2448	1723	5317	4739	3573	2705	3833	7918	3877	1634	3731	5767	3247	1203	4523	4264	2750	1886	3983	7631	3054	2080	7332	7152	2871	924	5019	4717	3225	1496	2993
CCG001825.1	LOC117895043	LOC6493505	LOC108005896	LOC6737125	FBgn0035771	FBpp0076558	CG8583-PA	Sec63	Sec63-PA	4052	4481	3030	2884	2997	5482	5162	3502	2956	3224	3573	3075	2670	4361	6997	2989	3109	5124	4107	2875	2815	5227	4466	3683	2640	4250	3872	2626	3967	3877	3398	3452	3174	5659	3806	3260	2251	4907	4033	3140
CCG001826.1	LOC117895049	LOC6506432	LOC108005902	LOC6737126	FBgn0035772	FBpp0291704	CG8582-PE	Sh3beta	Sh3beta-PE	13765	1151	731	631	1034	1397	964	729	867	313	821	770	820	1118	1151	711	962	1151	826	604	889	1467	1000	865	779	1347	882	684	976	1097	995	832	1026	1200	878	865	851	1140	791	647
CCG001827.1	LOC117895046	LOC6493506	LOC108005882	LOC6737128	FBgn0082598	FBpp0291699	CG8580-PC	akirin	akirin-PC	21229	3076	994	684	858	3954	1219	841	959	1905	1102	835	958	3043	1752	702	1037	3738	1188	780	914	3833	1193	977	773	2971	1149	720	1118	2580	1438	824	830	3759	1092	883	737	3693	1141	779
CCG001828.1	LOC117895044	LOC6506430	LOC108005756	LOC6737129	FBgn0052380	FBpp0076580	CG32380-PA	SMSr	SMSr-PA	8994	1363	2148	312	477	1622	2084	335	558	946	2043	473	488	1255	3216	329	671	1274	2548	352	391	1361	2139	362	481	1131	2576	367	660	805	2929	491	543	1254	2475	483	406	1097	2263	402
CCG001829.1	LOC117894115	LOC6493507	LOC108005903	LOC6737131	FBgn0016983	FBpp0089153	CG8571-PA	smid	smid-PA	8982	4418	809	1421	1569	5333	957	1368	1748	4439	820	1739	1666	4057	1219	1211	1522	5029	831	1364	1609	5556	968	1626	1689	4501	1072	1639	1976	3790	858	1179	1417	6427	752	1187	1212	5449	698	946
CCG001830.1	LOC117895601	LOC6506429	LOC108005801	LOC6737133	FBgn0035776	FBpp0308494	CG8564-PC	CG8564	CG8564-PC	8997	4	8235	2	8	1	8492	0	1	0	8380	1	3	3	10679	0	2	1	10158	0	0	7	7174	1	22	68	9580	31	46	3	11516	0	3	0	11598	3	6	2	11482	0
CCG001832.1	LOC117895603	LOC6493508	LOC108005757	LOC6737134	FBgn0035777	FBpp0076562	CG8563-PA	CG8563	CG8563-PA	9009	18	22	7	6	17	10	3	3	40	18	14	11	9	16	2	5	3	15	26	22	42	58	3	3	25	34	14	11	7	36	60	87	5	16	2	1	5	14	12
CCG001834.1	LOC117895606	LOC6493510	LOC108018764	LOC6737136	FBgn0035779	FBpp0076564	CG8562-PA	CG8562	CG8562-PA	9013	1326	925	0	0	2491	3226	3	0	1943	1541	0	0	1448	3956	0	0	1970	2840	0	0	1241	1476	1	0	819	750	0	0	2603	2132	2	0	1663	2251	0	0	2147	3203	0
CCG001835.1	LOC117895605	LOC6493511	LOC108005797	LOC6737137	FBgn0035780	FBpp0076565	CG18417-PA	CG18417	CG18417-PA	9012	258	260	0	2	245	316	1	0	177	207	5	0	330	768	6	1	269	338	0	0	172	219	0	0	240	225	1	5	215	118	0	0	32	29	0	0	112	135	0
CCG001840.1	LOC117895607	LOC6506428	LOC108005830	LOC6737138	FBgn0035781	FBpp0304971	CG8560-PB	CG8560	CG8560-PB	9018	6288	3888	6	23	6628	4999	16	23	1712	2877	13	5	4304	8017	11	59	7598	5832	1	2	3072	3110	10	21	2195	2236	8	18	5341	4170	7	12	4237	5996	45	26	7461	8980	45
CCG001842.1	LOC117895609	LOC6506427	LOC108005837	LOC27206242	FBgn0014011	FBpp0305023	CG8556-PB	Rac2	Rac2-PB	21232	460	311	333	401	627	525	366	519	557	500	419	548	478	755	329	498	500	385	359	357	639	530	404	353	572	544	380	568	504	512	367	521	684	393	411	413	584	350	363
CCG001843.1	LOC117895600	LOC6493512	LOC108005762	LOC6737142	FBgn0259935	FBpp0289481	CG42458-PA	CG42458	CG42458-PA	8986	33	117	268	443	47	176	200	380	32	188	235	218	40	221	216	485	47	106	167	301	68	177	243	255	81	162	257	444	67	177	274	307	48	140	241	306	47	115	191
CCG001844.1	LOC117894835	LOC6493515	LOC108005763	LOC27208654	FBgn0035785	FBpp0305020	CG8546-PC	ppk26	ppk26-PC	28304	11	21	67	84	10	27	27	84	20	39	52	65	12	21	30	61	9	16	26	53	11	23	33	25	11	6	36	73	14	24	28	42	5	25	90	101	8	17	64
CCG001845.1	LOC117893600	LOC6506426	LOC108005836	LOC27206885	FBgn0035787	FBpp0076573	CG8543-PA	CG8543	CG8543-PA	15047	0	9	0	0	0	3	0	0	0	12	0	0	0	22	0	0	0	10	0	0	0	35	0	0	0	5	0	0	0	10	0	0	0	0	0	0	0	0	0
CCG001846.1	LOC117893601	LOC6493516	LOC108005764	LOC6737146	FBgn0035788	FBpp0076572	CG8541-PA	CG8541	CG8541-PA	14605	1	0	0	0	0	0	0	0	0	0	0	0	0	0	0	0	0	0	1	2	0	0	0	0	1	1	2	0	0	0	0	0	2	0	1	2	3	1	0
CCG001848.1	LOC117894306	LOC6506424	LOC108005841	LOC6737148	FBgn0015033	FBpp0428229	CG4321-PB	Cyp4d8	Cyp4d8-PB	25706	259	457	422	557	520	1139	746	1009	226	506	564	531	227	700	361	504	289	630	535	688	408	698	568	635	496	983	735	1198	401	538	563	696	243	497	300	537	185	491	334
CCG001849.1	LOC117893341	LOC6506423	LOC108005765	LOC6737149	FBgn0035791	FBpp0304455	CG8539-PB	CG8539	CG8539-PB	9031	261	238	1330	623	616	390	2688	636	739	210	1460	358	779	577	1831	732	817	358	3042	732	885	356	2761	562	1586	450	4563	1342	536	365	2007	782	154	144	462	308	198	261	649
CCG001852.1	LOC117894277	LOC6506421	LOC108005827	LOC6737150	FBgn0035792	FBpp0076541	CG7548-PA	CG7548	CG7548-PA	15025	5	0	0	1	0	1	1	2	0	2	2	0	1	2	0	9	0	1	0	1	0	0	8	1	0	3	2	2	0	1	0	1	7	7	0	2	0	1	2
CCG001853.1	LOC117893828	LOC6502813	LOC108020025	LOC6736760	FBgn0261952	FBpp0289806	CG11582-PB	srw	srw-PB	30374	0	2	8	17	0	0	1	13	0	3	0	13	0	0	5	9	0	1	2	5	2	0	2	0	1	0	2	10	3	2	0	4	0	11	0	0	0	2	0
CCG001855.2	LOC117893288	LOC6507686	LOC108020040	LOC6736762	FBgn0015829	FBpp0073090	CG1276-PA	TfIIEbeta	TfIIEbeta-PA	3038	378	377	291	427	531	366	350	400	192	300	363	348	380	471	291	392	550	392	367	493	448	359	302	345	399	387	328	439	449	338	322	458	642	440	435	463	461	447	403
CCG001856.1	LOC117894104	LOC6507687	LOC108020054	LOC6736763	FBgn0041630	FBpp0073091	CG1318-PA	Hexo1	Hexo1-PA	23666	1356	808	1141	1617	1559	1398	1471	2078	1594	1044	1472	1551	1348	1920	2281	3561	1329	1070	1734	2517	1300	1394	1742	1755	1562	1039	1418	2055	838	543	744	1257	1412	975	1984	1670	1044	909	1537
CCG001857.1	LOC117894112	LOC6507370	LOC108020058	LOC6736764	FBgn0035528	FBpp0290000	CG15012-PC	CG15012	CG15012-PC	3062	735	609	686	865	869	796	932	964	542	705	825	904	834	921	803	976	944	718	764	936	1056	837	765	858	836	627	808	1244	836	644	709	969	1147	727	846	833	740	467	636
CCG001858.1	LOC117894108	LOC6507757	LOC108012497	LOC6737477	FBgn0036035	FBpp0076141	CG18178-PA	CG18178	CG18178-PA	9255	1164	702	243	257	1405	691	211	282	567	722	354	314	1093	925	240	224	1339	691	285	266	1274	684	258	233	1147	702	276	236	954	643	243	176	1535	262	265	213	1151	208	341
CCG001859.1	LOC117894109	LOC6507301	LOC108013471	LOC6737476	FBgn0045823	FBpp0303130	CG16707-PE	vsg	vsg-PE	14702	5239	3813	7040	8348	6198	7289	7309	8622	2057	5442	9247	8715	5295	10177	7408	10330	6124	6240	9187	9669	4459	4494	6050	5465	5826	5963	6932	9078	4467	5815	7733	7635	6332	3859	8437	7275	5038	4247	5994
CCG001860.1	LOC117894105	LOC6507758	LOC108013498	LOC6737475	FBgn0040475	FBpp0076142	CG6757-PA	SH3PX1	SH3PX1-PA	9234	1959	703	563	746	2070	1038	650	667	1265	782	767	749	1860	1522	624	810	2023	921	581	735	1965	973	740	617	1602	950	607	849	1490	835	653	774	2318	743	890	738	1871	873	624
CCG001861.1	LOC117894102	LOC6507300	LOC108013360	LOC6737473	FBgn0036032	FBpp0303131	CG16711-PC	CG16711	CG16711-PC	9211	1051	1200	1121	1935	973	2002	974	1962	692	1269	1205	1113	763	2555	1114	2359	1162	1976	1274	1663	852	1437	1373	1421	808	2101	1165	1931	559	2130	1868	1841	604	609	953	812	780	1145	575
CCG001862.2	LOC117894103	LOC6507759	LOC108012977	LOC6737425	FBgn0040305	FBpp0112234	CG3743-PC	MTF-1	MTF-1-PC	9217	873	453	434	534	1409	851	448	561	691	540	538	480	927	1115	579	573	1013	652	445	466	1096	702	660	504	1013	668	461	599	796	674	619	499	806	414	571	386	651	641	393
CCG001863.1	LOC117890823	LOC6496533	LOC108019827	LOC27208757	FBgn0033845	FBpp0311207	CG17064-PD	mars	mars-PD	22831	2400	1102	52	70	2567	1085	56	36	1307	860	107	107	2265	1671	31	53	2881	1183	27	41	1807	1090	47	39	1660	1281	31	80	1115	1521	34	59	2417	651	23	17	2288	861	33
CCG001864.1	LOC117894572	LOC6493318	LOC108011458	LOC6739617	FBgn0035632	FBpp0076826	CG10575-PA	Ppat-Dpck	Ppat-Dpck-PA	8905	1039	807	391	488	1533	1027	600	533	1377	808	590	500	994	1177	449	537	1228	889	645	679	1327	1247	661	524	1022	808	518	611	1056	743	598	658	1600	1064	864	730	1571	980	650
CCG001866.1	LOC117893934	LOC6507036	LOC108006821	LOC6738421	FBgn0261872	FBpp0075048	CG33522-PA	scaf6	scaf6-PA	24006	1033	385	664	1018	1438	588	679	1003	664	532	1070	807	988	851	712	1265	1226	575	805	935	1158	555	836	785	968	542	841	1104	810	591	1004	972	1190	715	1025	985	1153	819	853
CCG001867.1	LOC117893943	LOC6492976	LOC108006871	LOC6738420	FBgn0036691	FBpp0075038	CG7842-PA	beg	beg-PA	9803	681	226	178	236	914	282	236	255	501	253	213	188	702	309	224	229	758	245	237	216	862	278	194	197	689	234	164	226	510	239	199	175	982	149	252	186	661	126	167
CCG001868.1	LOC117893947	LOC6507037	LOC118877374	LOC6738419	FBgn0036690	FBpp0288660	CG14059-PB	Ilp8	Ilp8-PB	9849	761	30	3	5	935	57	7	9	550	36	12	4	1316	52	15	18	2410	25	4	9	1117	28	7	6	697	62	17	13	372	30	5	7	1260	113	2	5	496	127	3
CCG001871.1	LOC117893041	LOC6493400	LOC108007163	LOC6736627	FBgn0035436	FBpp0072927	CG12016-PA	CG12016	CG12016-PA	8785	753	906	688	1236	943	1448	942	1385	526	1192	1494	1328	685	1588	977	1340	701	1131	1061	1232	820	1215	1064	1053	987	1066	1163	1701	755	896	1443	1261	967	699	1285	1265	798	542	910
CCG001872.1	LOC117893032	LOC6506548	LOC108007162	LOC6736630	FBgn0035437	FBpp0072946	CG11526-PB	Strip	Strip-PB	8746	1630	3097	861	1302	1844	3250	891	1435	1349	2945	1104	918	1620	5294	1080	1598	1792	3834	970	1235	1878	3202	1081	1076	1259	4286	934	1343	1042	3494	1064	1209	1845	3160	1338	1131	1808	3356	1108
CCG001873.1	LOC117893044	LOC6493401	LOC118877434	LOC6736631	FBgn0035438	FBpp0072932	CG12013-PD	Gtpx	Gtpx-PD	23708	3702	3911	2980	3064	3999	4465	2720	2995	3217	4940	3273	3247	3705	6210	3324	3862	4341	4623	3882	3408	5174	6681	3277	3107	4289	4743	3308	4318	3922	4303	2735	3288	10339	9573	4787	4248	5048	5026	2855
CCG001875.1	LOC117895574	LOC6506654	LOC108012905	LOC6739597	FBgn0035247	FBpp0072696	CG13929-PB	Mettl2	Mettl2-PB	8572	466	306	184	312	683	323	336	399	470	238	329	333	554	361	290	366	644	385	308	291	697	278	301	315	650	241	317	409	571	339	341	392	582	272	391	318	416	284	331
CCG001876.1	LOC117895577	LOC6507448	LOC108012907	LOC6739598	FBgn0013753	FBpp0303213	CG7959-PB	Bgb	Bgb-PB	31973	430	110	407	839	491	90	420	691	206	95	569	561	438	141	495	784	501	122	447	620	421	190	594	642	332	110	512	827	272	116	565	805	405	135	528	646	347	96	422
CCG001877.1	LOC117895565	LOC6507605	LOC108012904	LOC27208052	FBgn0025725	FBpp0072694	CG7961-PA	alphaCOP	alphaCOP-PA	8521	3749	1840	2740	2868	4753	3522	2871	3066	3908	2126	2717	2356	3648	4658	2366	2986	4181	2898	2391	2604	4081	2507	2950	2262	3650	2591	2550	3212	3274	2218	2729	2576	4917	2579	2559	2280	4596	2970	2519
CCG001878.1	LOC117895283	LOC6507449	LOC108012411	LOC6736372	FBgn0035248	FBpp0072642	CG13919-PA	CG13919	CG13919-PA	23603	52	72	63	68	129	63	81	67	64	107	90	112	69	84	64	96	82	80	103	59	78	81	73	48	76	59	74	83	52	57	63	55	97	90	78	84	95	64	85
CCG001879.1	LOC117895277	LOC6507604	LOC108012410	LOC6736373	FBgn0035249	FBpp0072692	CG17249-PA	CG17249	CG17249-PA	8550	464	180	172	269	604	193	194	215	158	174	409	344	435	264	193	228	518	189	232	200	394	206	227	159	372	183	190	197	328	173	176	173	510	228	239	209	483	278	258
CCG001880.1	LOC117895279	LOC6507450	LOC108012781	LOC6736374	FBgn0013755	FBpp0072643	CG7960-PA	Bro	Bro-PA	8595	0	6	0	0	27	13	0	0	0	2	6	7	0	10	0	0	1	18	0	0	3	13	0	0	0	16	0	0	17	3	1	0	3	52	2	0	1	19	0
CCG001881.1	LOC117895282	LOC6507451	LOC108013357	LOC6736375	FBgn0025712	FBpp0072644	CG13920-PA	CG13920	CG13920-PA	20491	157	484	396	746	91	291	344	545	184	557	481	480	176	519	495	679	110	309	397	591	250	741	401	484	229	410	429	682	175	359	422	566	278	568	482	562	335	533	438
CCG001882.1	LOC117895278	LOC6507603	LOC108013354	LOC6736376	FBgn0035251	FBpp0072691	CG7967-PA	Vta1	Vta1-PA	20467	1126	721	698	1107	1308	976	934	1252	493	888	1014	1031	1035	1423	879	1268	1287	938	895	1247	1272	996	1022	996	1239	896	872	1438	964	739	893	1330	1663	1031	1364	1268	1325	922	1135
CCG001883.2	LOC117895276	LOC6507602	LOC108013039	LOC6736379	FBgn0035253	FBpp0292226	CG7971-PF	Srrm234	Srrm234-PF	12410	2912	1151	3812	9570	3615	1875	3947	8317	1093	1394	6598	5008	2881	2497	4790	10953	3289	1401	5208	8115	2652	1280	4965	5515	2440	1595	5632	8635	1647	1572	8705	8552	3098	1071	5690	6733	2698	1289	4116
CCG001884.1	LOC117893931	LOC6507453	LOC108013526	LOC6736381	FBgn0035254	FBpp0306051	CG7974-PB	CG7974	CG7974-PB	8582	328	200	90	175	420	264	113	119	67	207	90	90	217	329	90	140	335	222	105	104	275	243	116	74	202	264	113	140	185	506	127	112	292	260	114	127	209	245	105
CCG001885.1	LOC117893932	LOC26514297	LOC108013527	LOC6736386	FBgn0026372	FBpp0072687	CG7977-PA	RpL23A	RpL23A-PA	30581	56660	19998	22778	20935	79219	25339	35294	26569	63703	21977	36648	22807	57783	31006	28787	24861	64722	18824	32008	23070	80983	26971	34678	20923	70509	20043	31654	28362	63234	19609	32292	22095	87634	23073	32515	23277	60395	18793	34837
CCG001886.1	LOC117894892	LOC6507601	LOC108013503	LOC6736387	FBgn0035255	FBpp0290743	CG7980-PB	RabX5	RabX5-PB	8583	0	0	60	75	0	0	46	34	0	0	56	58	0	0	55	72	0	0	27	68	0	0	83	57	0	0	55	63	0	1	58	81	0	0	105	119	0	1	51
CCG001887.1	LOC117894891	LOC6507600	LOC108013502	LOC6736388	FBgn0035256	FBpp0072685	CG13930-PA	CG13930	CG13930-PA	8534	0	2	4	4	0	1	2	13	0	0	1	1	0	3	3	5	1	1	2	12	1	2	7	3	2	0	4	2	1	1	3	11	0	0	5	3	3	0	6
CCG001889.1	LOC117893895	LOC6507599	LOC108013504	LOC6736391	FBgn0035258	FBpp0072684	CG13931-PA	CG13931	CG13931-PA	8601	0	9	30	17	0	0	3	4	3	10	47	43	4	3	44	72	0	2	21	28	1	9	104	68	1	4	49	53	3	1	135	146	5	17	25	21	0	4	16
CCG001890.1	LOC117893893	LOC6507455	LOC108013501	LOC6736392	FBgn0035260	FBpp0292221	CG7991-PB	CG7991	CG7991-PB	8528	5	12	82	232	1	14	137	180	0	15	125	124	2	26	125	268	6	11	140	178	9	25	123	144	4	45	148	251	5	17	193	213	5	11	139	202	5	18	109
CCG001891.2	LOC117893556	LOC6507598	LOC108013081	LOC6736393	FBgn0027594	FBpp0306204	CG2086-PE	drpr	drpr-PE	8524	1988	1353	2146	2826	2998	2816	2736	3581	1948	1795	2851	2761	2362	4320	2289	3312	2469	2551	2776	3047	2765	2055	2572	2277	3124	3094	2316	3253	2413	2674	3162	3306	3313	2234	3266	2844	3040	2391	2198
CCG001893.1	LOC117894237	LOC6506501	LOC108005878	LOC6737105	FBgn0035755	FBpp0301215	CG14830-PC	CG14830	CG14830-PC	23807	260	572	707	867	245	659	867	924	152	606	931	882	260	865	772	1229	220	502	610	735	338	749	833	626	364	607	897	1283	310	509	516	775	473	627	954	847	349	432	803
CCG001894.1	LOC117893291	LOC6506500	LOC108005753	LOC6737106	FBgn0035756	FBpp0288440	CG32381-PB	unc-13-4A	unc-13-4A-PB	23745	6	75	409	814	3	163	384	734	10	112	366	317	10	253	422	837	8	167	319	461	22	105	437	502	14	150	344	736	25	184	705	567	16	91	508	393	37	131	256
CCG001895.1	LOC117893300	LOC6493442	LOC108005914	LOC6737108	FBgn0035760	FBpp0076548	CG8607-PA	CG8607	CG8607-PA	9055	327	36	56	82	385	54	76	49	91	25	69	78	306	71	44	53	359	48	52	48	291	40	52	43	309	30	66	108	6	6	2	4	386	46	54	47	329	36	48
CCG001896.1	LOC117893295	LOC6506498	LOC108005913	LOC6737109	FBgn0035761	FBpp0076595	CG8606-PA	RhoGEF4	RhoGEF4-PA	8991	911	18	12	9	1022	31	6	9	584	20	16	11	798	69	7	2	1008	31	7	14	709	26	7	4	888	24	18	6	21	31	0	0	1206	102	11	7	927	134	5
CCG001897.1	LOC117893294	LOC6493443	LOC108005871	LOC6737110	FBgn0035762	FBpp0076549	CG8605-PA	Rint1	Rint1-PA	3003	1024	578	494	573	1432	749	474	619	988	663	468	455	949	874	460	546	1153	614	413	510	1129	654	454	364	1018	600	412	530	750	406	368	401	1078	473	346	352	982	460	389
CCG001898.1	LOC117893297	LOC6506497	LOC108005872	LOC27206244	FBgn0035763	FBpp0076594	CG8602-PA	mrva	mrva-PA	23784	3189	901	1600	1882	3271	1684	1918	1952	2779	1494	2075	1921	2600	2445	1689	1974	2954	1627	2054	2199	3451	1711	2209	1964	3609	1431	1749	2437	2224	1150	1847	2089	3651	1265	2567	2175	2681	1465	2078
CCG001899.3	LOC117893292	LOC6493444	LOC108005900	LOC6737112	FBgn0002909	FBpp0310825	CG8601-PE	mus312	mus312-PE	23751	1137	662	446	637	1440	929	326	554	934	652	462	375	1178	1053	355	578	1051	906	405	450	1087	793	428	462	944	962	436	541	798	886	403	359	1005	357	253	320	1320	491	311
CCG001901.2	LOC117894625	LOC6493739	LOC108013448	LOC6737250	FBgn0015793	FBpp0076428	CG7062-PA	Rab19	Rab19-PA	9177	337	549	182	306	309	533	201	224	139	499	286	222	310	715	244	290	374	613	199	295	334	583	241	253	306	562	266	338	232	564	242	324	293	347	209	246	269	327	171
CCG001903.1	LOC117891320	LOC6495018	LOC108018243	LOC27207913	FBgn0063498	FBpp0085851	CG17523-PA	GstE2	GstE2-PA	29378	57	95	630	1276	30	108	531	773	19	93	445	528	29	168	527	742	16	80	360	555	28	103	517	715	70	106	533	848	35	109	406	695	223	448	1510	1967	178	408	1301
CCG001904.1	LOC117893609	LOC6506207	LOC108012720	LOC6737249	FBgn0035865	FBpp0304445	CG7201-PB	CG7201	CG7201-PB	3029	24	2	2	3	25	0	1	1	30	0	6	1	21	4	3	2	25	1	2	2	57	0	0	0	32	0	12	2	42	1	1	0	25	4	0	0	17	3	0
CCG001906.1	LOC117894619	LOC6507326	LOC108013086	LOC6737248	FBgn0027569	FBpp0076440	CG7207-PA	cert	cert-PA	9133	1303	679	776	923	1462	1117	839	900	1066	1076	939	829	1150	1527	799	1050	1217	1013	696	757	1308	1027	811	756	1339	1065	787	1190	849	732	723	903	1908	1068	1232	887	1376	1070	956
CCG001907.1	LOC117894616	LOC6507735	LOC108013085	LOC6737246	FBgn0263219	FBpp0305766	CG42330-PI	Dscam4	Dscam4-PI	9111	3	82	863	2060	23	142	860	2062	0	63	1161	1110	12	109	866	2157	24	89	880	1404	19	25	816	1019	18	171	863	1588	20	187	1467	1394	19	51	1016	1137	14	87	598
CCG001909.1	LOC117894624	LOC6507732	LOC108012712	LOC6737241	FBgn0265089	FBpp0076424	CG8023-PA	eIF4E3	eIF4E3-PA	9174	0	2185	0	1	2	2290	0	2	0	2498	0	2	0	2877	0	0	0	2604	0	0	0	2336	0	2	0	2276	1	2	1	3120	0	1	0	3107	0	4	0	1784	0
CCG001913.1	LOC117893612	LOC6507329	LOC108012240	LOC6739624	FBgn0052364	FBpp0076443	CG32364-PA	tut	tut-PA	30848	13	108	8	25	6	65	11	17	12	137	10	22	3	173	7	16	10	115	5	12	0	176	7	13	29	115	12	26	9	95	26	23	15	48	24	30	41	43	32
CCG001915.1	LOC117893314	LOC6507728	LOC108013188	LOC6737233	FBgn0035854	FBpp0076418	CG8005-PA	Dhps	Dhps-PA	9153	289	71	78	86	320	91	78	77	248	80	85	57	318	115	89	86	335	102	88	98	411	77	126	63	296	67	84	105	269	60	126	70	277	78	97	70	258	108	105
CCG001916.1	LOC117893581	LOC6507331	LOC108013189	LOC6737232	FBgn0035853	FBpp0304448	CG7375-PB	UbcE2M	UbcE2M-PB	3695	1544	971	698	742	1963	1072	797	805	900	960	856	902	1726	1543	641	870	1894	1071	780	763	1846	1060	739	720	1382	1073	730	865	1261	1238	586	700	2107	1135	781	763	1691	1039	730
CCG001917.1	LOC117893579	LOC6507727	LOC108013185	LOC6737230	FBgn0035851	FBpp0076417	CG7999-PA	MED24	MED24-PA	23755	1545	453	866	1247	1982	639	915	1547	1397	491	1041	1073	1668	877	830	1346	1986	549	869	1161	1754	531	876	1068	1311	583	914	1354	1230	526	894	1163	1876	558	1077	1204	1550	615	917
CCG001918.1	LOC117893036	LOC6507725	LOC108013091	LOC6737229	FBgn0035850	FBpp0302863	CG7986-PE	Atg18a	Atg18a-PE	9143	1317	706	876	1046	1781	1268	1225	1293	1444	946	1187	853	1361	1398	996	1271	1427	950	925	1039	1575	1055	1109	879	1555	1060	1001	1281	1113	865	1233	1148	1995	946	1383	1188	1599	1081	1195
CCG001919.1	LOC117893033	LOC6507333	LOC108013089	LOC6737228	FBgn0035849	FBpp0076448	CG7404-PB	ERR	ERR-PB	30802	719	823	388	633	861	1382	391	609	947	1015	575	437	717	1984	428	588	743	961	437	527	819	1045	461	446	967	1084	486	647	678	1185	526	500	772	839	507	455	688	928	429
CCG001920.1	LOC117893037	LOC6507724	LOC108013092	LOC6737227	FBgn0035848	FBpp0076413	CG7979-PA	Uxs	Uxs-PA	30811	709	417	334	424	603	562	387	416	411	406	344	319	574	636	315	419	743	484	336	420	659	500	419	368	582	440	394	487	405	386	375	374	502	371	258	299	522	330	230
CCG001921.1	LOC117893035	LOC6507334	LOC108012393	LOC6737225	FBgn0020392	FBpp0076451	CG7436-PA	Nmt	Nmt-PA	23785	3747	473	468	527	4669	705	470	428	3230	588	573	480	3903	968	397	429	5169	638	522	495	4550	738	580	384	3057	526	475	499	2596	793	481	451	4159	652	431	447	3410	538	473
CCG001922.1	LOC117893030	LOC26514168	LOC108013508	LOC6737224	FBgn0040290	FBpp0076452	CG7487-PA	RecQ4	RecQ4-PA	9114	2743	40	50	56	3247	63	52	53	2175	61	70	31	3812	95	31	32	4397	71	92	47	2948	59	98	31	2130	71	57	69	1516	29	45	30	4543	36	42	26	3159	76	59
CCG001923.1	LOC117893039	LOC6493079	LOC108010950	LOC6736620	FBgn0035432	FBpp0303136	CG17723-PF	ZnT63C	ZnT63C-PF	8757	1664	1268	1106	1404	2280	2192	1073	1663	1334	1574	1544	1664	1679	2667	1142	1743	1804	1868	1271	1690	2025	2046	1313	1198	1910	2456	1308	2101	1772	2139	1364	1679	1808	1489	1190	1153	1862	1630	981
CCG001925.1	LOC117894146	LOC6492974	LOC108006875	LOC6738417	FBgn0036688	FBpp0075035	CG7729-PA	Fit2	Fit2-PA	30310	756	197	138	221	943	265	112	269	512	210	170	170	599	317	158	238	842	211	156	216	703	360	213	224	685	365	228	329	467	187	151	196	958	203	162	141	773	240	146
CCG001926.1	LOC117893486	LOC6493359	LOC108006879	LOC27206218	FBgn0036687	FBpp0075051	CG6652-PA	CG6652	CG6652-PA	30421	1	4420	13	52	0	4459	23	21	0	4289	34	13	8	6458	17	39	1	5650	17	7	4	3998	13	30	2	5385	13	31	0	6042	24	28	3	5807	15	13	8	5523	34
CCG001927.1	LOC117893485	LOC6506586	LOC108006850	LOC6738414	FBgn0036686	FBpp0075034	CG7728-PA	CG7728	CG7728-PA	30404	2324	227	324	410	2738	470	421	339	1343	219	263	226	2260	506	339	317	3018	391	409	322	3017	416	477	292	2302	382	336	406	1644	361	483	309	2622	441	401	273	2332	424	358
CCG001928.2	LOC117894077	LOC6493360	LOC108006851	LOC6738413	FBgn0036685	FBpp0075054	CG6664-PC	Ccdc6	Ccdc6-PC	9790	1990	1953	726	989	2428	2431	652	983	1636	2339	776	781	1849	3220	654	965	2354	2605	709	812	2416	2054	791	749	1968	2636	670	898	1724	2716	735	816	2257	1229	812	698	1828	1201	598
CCG001929.1	LOC117894073	LOC6493361	LOC108006823	LOC6738406	FBgn0036684	FBpp0302831	CG3764-PB	CG3764	CG3764-PB	30399	1185	853	1155	1612	1198	1036	898	1251	925	1203	1118	1143	1026	1386	1051	1598	1042	933	1105	1265	1025	957	1366	1175	978	1121	906	1344	914	910	1105	1208	879	575	1026	800	1166	881	1065
CCG001931.2	LOC117894074	LOC6506582	LOC108006828	LOC6738408	FBgn0010352	FBpp0305416	CG11661-PJ	Ogdh1	Ogdh1-PJ	3596	12743	24375	15415	20437	15993	40475	16937	21109	15076	27395	15458	13790	16246	52211	17930	24855	14600	27629	14486	17581	20432	33797	18122	16607	24285	39598	14098	22557	17658	25585	12635	19537	19826	21305	16965	14742	16927	27045	13230
CCG001932.1	LOC117894437	LOC6506581	LOC108006829	LOC6738407	FBgn0036681	FBpp0112090	CG13027-PB	Obp73a	Obp73a-PB	9820	244	409	612	624	145	221	195	268	208	323	430	396	467	990	1412	1032	191	697	390	415	298	462	600	621	255	236	478	531	139	199	256	221	2	2	2	8	0	3	2
CCG001933.1	LOC117894435	LOC6493363	LOC108006843	LOC27208473	FBgn0036680	FBpp0112089	CG9665-PB	Cpr73D	Cpr73D-PB	30547	74	192	322	587	51	240	300	487	48	236	369	370	69	237	368	681	39	191	263	396	105	300	329	419	93	211	542	764	54	177	288	430	77	176	308	351	74	141	289
CCG001934.1	LOC117894436	LOC6493364	LOC108006849	LOC6738405	FBgn0036679	FBpp0271821	CG13022-PB	CG13022	CG13022-PB	9836	0	29	10	19	0	10	9	1	0	29	13	13	0	49	20	26	1	89	17	20	4	126	44	20	0	31	32	48	0	143	3	5	0	4	1	5	0	1	5
CCG001935.1	LOC117893640	LOC6493366	LOC108006878	LOC6738404	FBgn0036678	FBpp0075062	CG11905-PG	CG11905	CG11905-PG	9780	9	89	0	15	3	109	10	5	13	55	7	5	19	45	12	11	11	44	7	3	9	59	1	5	28	66	2	3	0	3	3	0	55	5	8	6	0	1	0
CCG001937.1	LOC117895233	LOC6493368	LOC108006848	LOC6738403	FBgn0036677	FBpp0311791	CG13023-PB	CG13023	CG13023-PB	30443	13	30	7	8	0	20	4	13	0	10	2	5	0	18	0	8	4	8	12	12	5	22	8	10	6	14	5	5	0	45	5	11	0	0	10	8	7	6	48
CCG001938.1	LOC117895234	LOC6506580	LOC108014037	LOC6738402	FBgn0036676	FBpp0075021	CG13028-PA	CG13028	CG13028-PA	30483	2	0	0	0	1	1	0	0	0	1	0	0	6	0	0	0	0	0	0	0	1	3	0	0	4	1	0	0	1	0	0	0	2	0	0	0	1	1	0
CCG001939.1	LOC117893621	LOC6493561	LOC108013338	LOC6737417	FBgn0035985	FBpp0076183	CG3672-PA	Cpr67B	Cpr67B-PA	14595	749	1291	2238	2916	614	1360	3001	3367	588	1457	3334	3323	855	2311	2368	3275	698	1184	1807	2267	916	1461	2392	2013	1074	1236	3163	4384	987	1105	1559	2155	1170	1320	2550	2621	1516	1792	3522
CCG001940.1	LOC117893620	LOC6506374	LOC108013337	LOC6737418	FBgn0035986	FBpp0301097	CG4022-PC	CG4022	CG4022-PC	13376	577	259	110	245	696	550	94	198	217	277	162	194	535	430	230	409	541	388	216	255	442	353	132	192	369	303	145	179	265	431	187	182	492	222	173	172	727	337	163
CCG001941.2	LOC117894486	LOC6493562	LOC108013069	LOC6737419	FBgn0288470	FBpp0110163	CG3689-PC	Cpsf5	Cpsf5-PC	4078	1935	265	474	726	2302	409	516	860	1139	320	704	620	1809	613	554	895	2133	393	554	813	2232	368	556	561	1604	323	572	803	1363	382	694	828	1981	398	748	857	2068	372	551
CCG001942.1	LOC117894480	LOC6506373	LOC108013064	LOC6737420	FBgn0035989	FBpp0076211	CG3967-PE	Atat	Atat-PE	30321	590	2229	1040	1834	610	2046	1146	2054	361	2062	1388	1490	595	3381	1211	2095	633	2590	1123	1745	526	2460	1160	1486	505	2414	1138	2001	373	3332	1386	2161	525	1207	1332	1519	490	995	1063
CCG001943.1	LOC117894485	LOC6493563	LOC108013068	LOC6740426	FBgn0023129	FBpp0076185	CG3705-PA	aay	aay-PA	9270	2404	1988	3726	4011	2817	2464	4854	4341	1323	1771	3494	6095	2541	5029	4517	5725	2379	1994	4684	5670	2070	1693	3130	3483	2167	3102	3988	7736	2311	1854	3569	5738	2629	2371	5603	4925	2664	2014	5695
CCG001944.1	LOC117894482	LOC6507278	LOC108012978	LOC6737422	FBgn0015296	FBpp0076186	CG3715-PA	Shc	Shc-PA	20557	1014	425	394	489	1141	579	411	509	583	475	520	581	1034	741	340	532	1300	495	405	409	1201	518	463	435	1114	548	443	647	721	543	373	521	1206	374	426	448	1040	562	334
CCG001945.1	LOC117893642	LOC6506937	LOC108013303	LOC6738976	FBgn0259785	FBpp0077992	CG7752-PA	pzg	pzg-PA	10149	4298	649	1070	1579	5112	1206	1176	1649	3177	694	1301	1156	3977	1490	1199	1635	5460	875	1281	1273	4989	882	1435	1268	4264	992	1257	1711	3165	775	1449	1403	3540	624	1478	1228	4781	858	1173
CCG001946.1	LOC117893658	LOC6506836	LOC108012749	LOC6738977	FBgn0037067	FBpp0078063	CG11310-PA	Cpr78Ca	Cpr78Ca-PA	24460	0	1	0	1	24	26	18	21	0	9	6	8	9	26	19	8	2	1	3	0	5	10	1	10	0	2	2	4	2	1	3	3	0	3	0	1	12	3	5
CCG001947.1	LOC117893657	LOC6493145	LOC108012303	LOC6738978	FBgn0037068	FBpp0077993	CG7663-PA	Cpr78Cb	Cpr78Cb-PA	24459	9	3	0	2	1	0	0	0	0	0	0	0	0	0	0	0	2	0	0	0	1	1	0	2	2	0	1	1	0	0	0	0	2	0	0	0	1	0	0
CCG001948.1	LOC117893655	LOC6506835	LOC108012742	LOC6738979	FBgn0000551	FBpp0078062	CG7673-PA	Edg78E	Edg78E-PA	1319	2	13	1	6	0	10	0	1	0	7	0	1	0	14	5	1	0	5	4	4	0	6	1	1	1	1	3	7	0	10	1	5	3	13	3	10	4	4	5
CCG001954.1	LOC117893650	LOC6506834	LOC108012444	LOC6738982	FBgn0037070	FBpp0078061	CG11309-PA	CG11309	CG11309-PA	10174	1803	1675	1292	1282	2312	2597	1662	1218	2179	1685	1396	1146	1814	3388	1774	1525	1434	1900	1782	1552	2055	2525	1731	1364	1935	1906	1639	1919	2203	1875	1817	1518	1264	1107	1158	1042	1168	1084	976
CCG001956.1	LOC117893651	LOC6493147	LOC108013395	LOC6738983	FBgn0037071	FBpp0077995	CG7632-PA	CG7632	CG7632-PA	10180	649	291	480	520	559	386	378	528	444	308	311	404	434	466	341	402	631	361	423	478	682	488	427	293	455	344	432	538	399	343	319	420	722	426	499	460	592	371	393
CCG001957.1	LOC117893648	LOC6506833	LOC108013393	LOC6738984	FBgn0003042	FBpp0078059	CG32443-PA	Pc	Pc-PA	30569	366	47	296	476	497	87	268	408	136	76	420	343	293	158	308	481	391	79	316	418	272	77	280	312	299	120	319	494	229	82	352	455	275	72	318	336	332	119	250
CCG001960.1	LOC117892992	LOC6493150	LOC108013144	LOC6738986	FBgn0037073	FBpp0077998	CG7338-PA	Tsr1	Tsr1-PA	10151	3527	604	709	772	4377	853	807	849	3354	606	802	533	3368	1132	699	694	3781	704	759	720	4395	745	907	623	3994	746	769	821	2940	694	954	630	3188	772	846	684	3002	846	881
CCG001961.1	LOC117892990	LOC6506832	LOC108013142	LOC6738987	FBgn0037074	FBpp0078058	CG7324-PA	Tbc1d8-9	Tbc1d8-9-PA	10142	3145	2098	3406	4937	3147	2934	3290	4882	2640	2207	4000	3587	2931	4266	3723	5225	3332	2257	3182	3977	2888	2317	3654	3838	3306	2967	3983	5085	2092	2014	3294	3921	3187	1836	3188	3086	3055	2279	2475
CCG001962.1	LOC117893375	LOC6493151	LOC108013445	LOC6738988	FBgn0052436	FBpp0077999	CG32436-PA	CG32436	CG32436-PA	24357	19	14843	10	22	8	17515	2	10	23	13764	5	4	28	22457	12	24	35	18079	5	18	18	12216	12	11	8	18500	16	22	19	19551	3	12	7	16897	4	13	11	19231	4
CCG001963.1	LOC117893378	LOC6506828	LOC108012302	LOC6738990	FBgn0037078	FBpp0304181	CG12971-PC	CG12971	CG12971-PC	27182	5	2	0	0	0	8	4	2	12	4	5	1	0	9	1	4	4	11	0	0	28	15	9	12	7	1	0	1	3	11	1	2	2	0	1	0	2	1	6
CCG001965.1	LOC117898642	LOC6493153	LOC108012741	LOC6738992	FBgn0052440	FBpp0078001	CG32440-PA	CG32440	CG32440-PA	21365	0	959	0	4	0	935	0	0	0	1306	0	0	0	1266	0	0	0	1274	0	0	0	786	3	0	0	1002	0	2	0	1103	0	0	0	1196	0	1	0	935	2
CCG001967.1	LOC117895800	LOC6493154	LOC108013107	LOC6738994	FBgn0261258	FBpp0305577	CG6014-PC	rgn	rgn-PC	12934	1352	901	2041	3204	1057	1372	1742	2517	860	1171	2352	2214	1082	1674	1544	2761	1417	1112	1585	2228	1722	1199	2260	2144	1502	1308	2142	3523	1667	1272	1939	2576	2186	1373	3054	3317	1902	1427	2009
CCG001968.1	LOC117895797	LOC6493155	LOC108013106	LOC6738996	FBgn0053288	FBpp0290235	CG33288-PC	CG33288	CG33288-PC	12673	63	325	230	310	91	317	116	170	229	349	161	159	99	383	145	359	117	334	139	160	95	288	127	123	97	253	140	241	84	282	150	205	110	352	141	189	76	245	148
CCG001969.1	LOC117895803	LOC6493156	LOC108012301	LOC6738997	FBgn0005694	FBpp0303189	CG5683-PD	Aef1	Aef1-PD	13542	1631	312	630	778	1945	645	617	721	864	436	706	800	1467	797	588	955	1447	527	591	718	1386	436	800	575	1257	546	626	888	936	650	805	627	1780	392	723	517	1884	471	683
CCG001972.1	LOC117893089	LOC6493139	LOC108011872	LOC6736648	FBgn0035449	FBpp0073002	CG14971-PA	CG14971	CG14971-PA	8767	629	401	310	523	715	674	414	500	685	534	427	389	532	887	382	534	643	601	394	429	579	632	487	369	581	679	419	543	457	661	431	445	803	589	411	361	823	569	436
CCG001974.1	LOC117895495	LOC6493303	LOC108011445	LOC6736942	FBgn0002638	FBpp0076782	CG10480-PA	Rcc1	Rcc1-PA	23774	6786	1031	331	570	7062	842	340	453	4631	950	425	355	6305	1434	379	578	6367	1224	364	376	7446	849	420	426	6030	1389	422	636	4383	1171	422	475	7587	993	592	549	6800	1058	616
CCG001975.4	LOC117895500	LOC6506641	LOC108011446	LOC6736941	FBgn0053523	FBpp0303152	CG33523-PF	CG33523	CG33523-PF	30420	1946	4241	1496	2410	2156	4779	1846	2156	2215	4271	1980	1986	1898	6654	1819	2485	2060	5333	1839	2381	2359	4756	2041	2355	1788	4773	1829	2796	1528	5011	1500	1911	1003	2115	952	1061	1033	2780	767
CCG001976.1	LOC117895518	LOC6506640	LOC108011419	LOC6736939	FBgn0052407	FBpp0303151	CG32407-PB	CG32407	CG32407-PB	8939	179	456	558	703	371	887	585	662	161	626	657	796	201	944	625	713	247	470	815	964	491	850	730	821	315	460	712	906	438	515	313	460	260	513	586	713	85	416	373
CCG001977.1	LOC117895488	LOC6493304	LOC108011433	LOC6736938	FBgn0035649	FBpp0076785	CG10483-PA	PXo	PXo-PA	23663	70	248	458	762	65	247	533	901	82	327	587	519	77	384	591	1048	83	393	514	772	56	290	491	586	96	313	594	1013	90	252	530	817	60	298	453	503	89	196	325
CCG001978.1	LOC117895535	LOC6506639	LOC108011434	LOC6736936	FBgn0035648	FBpp0303953	CG13288-PC	CG13288	CG13288-PC	27749	1	10	12	24	0	24	6	34	0	9	26	47	1	26	23	48	2	6	30	43	0	18	30	41	0	14	31	26	1	7	33	66	0	14	18	24	1	37	11
CCG001979.1	LOC117895487	LOC6493305	LOC108018324	LOC6736935	FBgn0035647	FBpp0113136	CG10486-PB	CG10486	CG10486-PB	23662	0	89	0	0	0	111	5	5	0	95	2	0	0	169	2	1	0	107	1	0	0	151	0	2	0	128	0	2	0	152	3	0	0	134	0	3	0	163	0
CCG001981.1	LOC117895507	LOC6493308	LOC108011423	LOC6736933	FBgn0052412	FBpp0076788	CG32412-PA	QC	QC-PA	24218	1794	380	413	480	1845	137	287	245	1493	171	277	257	1792	416	456	350	2134	472	688	614	1679	492	832	679	1349	139	413	318	927	332	413	485	2619	313	554	401	1950	193	430
CCG001982.1	LOC117895506	LOC6506637	LOC108011422	LOC6736932	FBgn0052409	FBpp0076738	CG32409-PA	CG32409	CG32409-PA	8927	1446	231	136	190	1793	295	172	194	389	236	231	126	1498	375	163	108	1664	270	150	141	1922	307	234	116	1526	216	165	166	938	264	229	115	1900	293	269	137	1418	206	324
CCG001983.1	LOC117895493	LOC6506635	LOC108011417	LOC6736931	FBgn0035645	FBpp0076737	CG5592-PA	CG5592	CG5592-PA	8895	0	77	0	0	1	69	0	0	0	94	0	4	0	110	0	3	0	69	0	0	0	74	0	0	0	89	0	0	0	109	0	0	1	44	0	0	0	49	0
CCG001984.1	LOC117895496	LOC6493309	LOC108011428	LOC6736930	FBgn0035644	FBpp0076789	CG10489-PA	PolE2	PolE2-PA	8899	541	152	4	15	745	191	8	6	383	95	21	7	506	277	2	3	643	171	16	12	502	164	16	8	448	115	6	9	274	144	11	1	612	18	7	5	526	18	13
CCG001985.1	LOC117895499	LOC6506634	LOC108011416	LOC6736927	FBgn0035643	FBpp0303119	CG13287-PB	CG13287	CG13287-PB	8907	5	4	5	20	1	7	6	13	0	4	10	4	1	2	7	16	1	3	5	0	1	6	8	2	7	7	11	16	0	5	7	19	14	11	18	9	6	5	2
CCG001986.1	LOC117895489	LOC6493310	LOC108011413	LOC6736924	FBgn0003984	FBpp0076790	CG10491-PA	vn	vn-PA	8885	47	85	189	298	31	114	152	303	27	104	216	233	44	158	142	362	42	92	217	302	67	130	208	245	62	140	165	288	35	95	206	368	75	53	226	235	48	91	214
CCG001987.1	LOC117895521	LOC6493311	LOC108011427	LOC6739620	FBgn0035640	FBpp0076819	CG17498-PA	mad2	mad2-PA	8943	1045	165	7	22	1196	98	14	12	559	143	14	13	1103	235	4	8	1258	156	5	14	797	118	21	31	678	166	9	16	504	174	11	13	1153	126	2	6	1247	168	6
CCG001988.1	LOC117895519	LOC6506632	LOC108011412	LOC27209237	FBgn0035639	FBpp0076818	CG5537-PA	kri	kri-PA	8937	1239	633	414	556	1168	534	372	418	1210	623	505	479	1047	831	454	596	1097	586	441	458	1464	826	572	455	1103	475	430	622	1056	731	540	521	1302	549	504	493	928	421	511
CCG001989.3	LOC117895492	LOC6506631	LOC108011451	LOC6736923	FBgn0259167	FBpp0288891	CG42272-PC	CG42272	CG42272-PC	3008	51	153	157	173	49	145	106	157	170	156	205	186	52	277	153	194	79	271	188	189	43	141	162	129	87	161	137	175	53	173	99	122	32	156	27	38	40	106	28
CCG001990.1	LOC117895503	LOC6493313	LOC108011431	LOC6739618	FBgn0035638	FBpp0303911	CG10541-PC	Tektin-C	Tektin-C-PC	4067	6	1799	20	58	8	1990	25	66	5	1862	46	26	9	2914	33	48	8	2071	28	50	8	2021	27	26	6	2433	35	75	3	2526	38	77	5	2162	25	16	3	1571	12
CCG001993.1	LOC117893812	LOC6493314	LOC108011447	LOC6739619	FBgn0086694	FBpp0310889	CG10542-PB	Bre1	Bre1-PB	8877	2825	348	702	1216	3272	633	628	1193	1912	377	836	719	2813	815	643	1119	3448	507	755	807	3289	566	880	872	1981	502	693	1100	1476	513	947	927	3036	442	955	848	3096	575	653
CCG001994.1	LOC117894632	LOC6507420	LOC108005873	LOC6737092	FBgn0259173	FBpp0288916	CG42278-PC	corn	corn-PC	23749	222	253	979	1856	271	400	991	1552	377	356	1130	991	208	506	934	1852	252	319	996	1577	280	269	1241	1343	334	390	972	1826	262	309	1147	1756	241	239	1078	1227	135	235	911
CCG001995.1	LOC117894633	LOC6507638	LOC108005874	LOC6737090	FBgn0023001	FBpp0291254	CG8624-PC	melt	melt-PC	8980	237	206	277	343	299	358	275	352	278	246	263	242	211	564	200	327	211	297	175	277	290	292	284	227	312	359	209	336	281	300	152	265	298	276	197	218	209	264	149
CCG001996.1	LOC117894640	LOC6507637	LOC108005776	LOC6737089	FBgn0010387	FBpp0076625	CG8627-PB	Acbp2	Acbp2-PB	4121	3101	7378	2472	2227	4725	10523	2526	2725	4424	8579	2321	2550	2979	10536	2336	1927	2741	7541	2530	2524	3472	10305	1976	2033	3851	5923	3857	4352	6170	12585	2581	2732	4786	10064	2686	3042	2297	7309	2080
CCG001997.1	LOC117894636	LOC6507635	LOC108005812	LOC6737087	FBgn0035743	FBpp0311659	CG15829-PB	Acbp6	Acbp6-PB	3074	140	17	1	6	49	12	2	5	77	25	1	6	119	37	5	14	47	29	1	4	8	25	5	2	76	44	4	6	98	47	4	6	300	116	8	4	182	69	4
CCG001999.1	LOC117894634	LOC6507634	LOC108005809	LOC6737085	FBgn0035741	FBpp0076621	CG14825-PA	BBS1	BBS1-PA	30423	0	61	20	41	6	86	11	10	0	41	8	22	0	81	17	36	2	69	16	13	4	72	10	12	4	190	20	34	0	122	20	19	0	12	4	16	1	24	25
CCG002000.1	LOC117894635	LOC6507422	LOC108005870	LOC6737084	FBgn0002775	FBpp0076635	CG8631-PA	msl-3	msl-3-PA	30427	746	288	214	322	859	343	218	286	445	285	275	189	703	499	219	304	846	307	238	315	844	372	232	257	740	454	248	281	434	469	256	205	635	245	295	284	631	232	225
CCG002001.1	LOC117894630	LOC6507633	LOC108005749	LOC6737083	FBgn0053556	FBpp0112380	CG33556-PB	form3	form3-PB	20530	875	1885	2795	5002	578	2785	2166	3790	599	2101	3436	3209	771	3029	2262	4478	720	2119	2182	3360	1411	2388	2919	3364	1544	3195	2931	5068	900	1747	2394	4183	988	1417	2970	3096	1041	1995	2637
CCG002002.1	LOC117893495	LOC6506454	LOC108013295	LOC6737580	FBgn0027615	FBpp0076001	CG6404-PA	OXA1L	OXA1L-PA	9362	2269	2086	401	538	1926	2034	389	448	1500	2271	398	302	1488	2960	289	384	1830	2449	364	354	1747	2235	388	299	1576	2513	364	536	1114	2196	387	364	1938	2309	425	366	1418	1895	291
CCG002003.1	LOC117893501	LOC6493483	LOC108013297	LOC6737579	FBgn0036107	FBpp0075999	CG7949-PA	galla-2	galla-2-PA	30726	321	288	242	428	492	236	309	452	171	222	353	315	353	344	272	391	373	235	346	418	463	265	347	370	425	220	318	448	313	218	246	338	521	355	356	455	416	318	395
CCG002005.1	LOC117893046	LOC6493482	LOC108012655	LOC6739630	FBgn0036105	FBpp0305595	CG14149-PB	Blos4	Blos4-PB	30723	195	178	92	153	210	122	98	135	233	142	104	123	175	190	96	126	247	123	117	129	177	125	122	157	165	160	139	143	123	97	82	116	201	118	83	107	153	49	70
CCG002006.1	LOC117893908	LOC6507013	LOC108007133	LOC6736601	FBgn0035420	FBpp0312382	CG14967-PC	hob	hob-PC	8612	1817	1134	961	1425	1848	1764	963	1461	2017	1325	995	1086	1833	2295	1037	1577	1836	1675	915	1150	1790	1442	1257	1138	1500	1891	1034	1516	1184	1892	842	1009	1697	1302	1234	1030	2184	1909	922
CCG002007.1	LOC117893909	LOC6492997	LOC108007138	LOC6736594	FBgn0286567	FBpp0072906	CG17569-PB	gry	gry-PB	23652	2131	840	1282	1614	2763	1344	1219	1699	1298	752	1255	1019	2216	1780	1244	1713	2352	998	1083	1277	2338	1060	1160	1050	1916	1037	1137	1617	1565	1063	1252	1517	2224	734	1188	1150	2082	904	1138
CCG002008.1	LOC117893920	LOC6507015	LOC108007086	LOC6736593	FBgn0047135	FBpp0072969	CG32276-PB	CG32276	CG32276-PB	26985	1880	1514	1982	1227	2219	1844	2349	881	1421	1815	1789	1550	1772	2568	1726	1398	2327	2006	1964	1290	2102	1902	2143	1162	1550	1403	1309	1425	2179	1663	2107	1285	2411	2477	1747	1676	2059	2198	2294
CCG002009.1	LOC117893101	LOC6507016	LOC108007137	LOC6736592	FBgn0035415	FBpp0072970	CG14966-PA	CG14966	CG14966-PA	8719	230	131	74	127	256	144	92	103	162	136	99	110	216	165	106	133	239	134	100	103	315	141	69	58	226	112	81	143	190	87	57	109	340	207	102	146	207	124	97
CCG002010.1	LOC117893099	LOC6502831	LOC108007143	LOC6736591	FBgn0001233	FBpp0305095	CG1242-PB	Hsp83	Hsp83-PB	30676	82982	15718	18647	64202	88870	36879	17853	85995	69951	16843	24446	64406	73084	45282	21639	78448	76472	28861	27613	63522	94707	16709	27727	71657	67952	29283	32127	116210	63539	44121	14829	98893	100270	34871	23623	66083	88314	39210	19542
CCG002011.1	LOC117893006	LOC6493881	LOC108007088	LOC6736588	FBgn0035414	FBpp0072971	CG14965-PA	CG14965	CG14965-PA	23672	463	67	48	54	475	64	74	98	233	62	60	90	313	89	45	72	416	74	52	45	320	67	74	37	299	84	63	68	206	75	41	60	384	59	65	62	396	53	66
CCG002012.1	LOC117893011	LOC6507018	LOC108007090	LOC6736586	FBgn0260430	FBpp0290077	CG42525-PA	CG42525	CG42525-PA	13555	25	19	0	0	9	2	0	1	52	5	0	0	9	20	0	0	1	18	0	4	0	12	0	0	5	6	0	0	9	15	0	0	4	0	1	6	0	2	6
CCG002013.1	LOC117893005	LOC6492994	LOC108007167	LOC6736583	FBgn0283724	FBpp0072899	CG12734-PA	Girdin	Girdin-PA	8618	2057	400	580	1166	2518	764	642	1094	1347	399	807	986	1800	1053	762	1443	2072	705	760	1076	1716	610	737	878	1248	674	657	1181	820	734	825	992	1453	490	641	669	1809	757	544
CCG002014.1	LOC117894664	LOC6493090	LOC108007094	LOC6739607	FBgn0035410	FBpp0297861	CG14964-PB	MnM	MnM-PB	8617	333	769	358	441	312	1090	291	277	167	897	247	180	455	1071	422	486	427	801	226	280	662	1058	295	216	633	988	354	412	440	762	170	226	458	532	348	254	505	826	249
CCG002015.1	LOC117894669	LOC6493091	LOC118877254	LOC6736581	FBgn0035409	FBpp0072973	CG14963-PA	CG14963	CG14963-PA	8694	113	151	3	1	83	92	14	49	75	211	14	22	156	511	6	9	69	216	2	3	45	68	13	10	127	195	2	8	162	140	2	3	744	1829	0	1	443	922	0
CCG002016.1	LOC117894671	LOC6502796	LOC108007113	LOC6736580	FBgn0052278	FBpp0072897	CG32278-PA	CG32278	CG32278-PA	21260	562	285	532	1239	509	318	623	1107	216	292	758	804	448	358	659	1236	438	216	596	986	577	326	743	806	453	264	572	1125	471	249	782	1252	637	291	747	954	610	300	783
CCG002017.1	LOC117894667	LOC6502795	LOC108007112	LOC6736579	FBgn0052281	FBpp0072898	CG32281-PA	CG32281	CG32281-PA	23677	221	126	120	140	287	146	105	113	228	111	140	129	244	193	121	132	337	163	149	126	296	138	116	88	186	140	87	127	164	166	116	107	320	128	148	120	295	99	137
CCG002018.2	LOC117895636	LOC6507621	LOC108012915	LOC6737793	FBgn0036266	FBpp0075748	CG5626-PA	Tsen54	Tsen54-PA	9473	401	234	40	88	419	235	56	56	226	195	55	41	345	256	28	59	437	297	51	60	398	176	37	49	301	183	48	56	220	203	44	50	313	753	38	55	213	718	62
CCG002019.1	LOC117894914	LOC6507442	LOC108012916	LOC6737790	FBgn0036264	FBpp0075737	CG11529-PA	CG11529	CG11529-PA	14283	49	99	198	382	38	117	59	92	43	178	145	247	26	169	69	168	25	114	52	132	64	163	147	234	23	47	23	75	33	60	104	106	19	52	88	127	7	18	17
CCG002020.1	LOC117894069	LOC6507623	LOC108013592	LOC6737789	FBgn0036263	FBpp0075751	CG5632-PA	thoc6	thoc6-PA	27835	769	64	140	211	914	82	153	198	582	90	178	154	861	134	174	194	1088	124	166	208	897	72	182	189	700	90	152	238	640	87	176	226	923	181	215	261	582	88	127
CCG002021.1	LOC117895141	LOC6493037	LOC108012436	LOC6737290	FBgn0035900	FBpp0076380	CG6694-PA	ZC3H3	ZC3H3-PA	23765	328	278	315	516	526	437	408	590	330	426	494	464	318	512	340	651	507	399	422	565	368	420	386	469	455	764	432	578	363	570	550	629	414	444	402	502	360	387	386
CCG002022.1	LOC117895136	LOC6506960	LOC108013309	LOC6737291	FBgn0035901	FBpp0076346	CG6745-PA	Pus7	Pus7-PA	9129	1213	79	97	106	1297	134	85	133	423	52	62	78	1217	189	119	150	1016	147	68	84	1235	117	129	115	733	179	102	108	648	119	142	121	1012	161	85	65	669	134	108
CCG002023.1	LOC117895149	LOC6493036	LOC108013311	LOC6737292	FBgn0035902	FBpp0076379	CG6683-PA	CG6683	CG6683-PA	23583	195	64	41	77	187	42	69	66	128	54	69	73	187	83	67	47	241	54	49	80	188	55	46	50	169	47	57	74	111	101	67	87	243	60	51	83	124	47	45
CCG002024.1	LOC117895139	LOC6506961	LOC108013310	LOC6737293	FBgn0035903	FBpp0076347	CG6765-PA	CG6765	CG6765-PA	13049	8	16	313	574	14	49	307	593	12	24	331	260	9	55	313	614	6	28	291	492	12	41	409	375	16	43	311	564	13	28	517	486	13	18	334	312	21	37	238
CCG002025.1	LOC117895147	LOC6506963	LOC108012517	LOC6737294	FBgn0035904	FBpp0076348	CG6776-PA	GstO3	GstO3-PA	30354	1212	1728	1123	1343	1751	1848	1429	1459	101	305	96	151	848	2437	1276	1459	905	1740	1109	1216	1261	2062	1415	1303	1142	1675	1448	1707	784	950	708	932	680	715	693	487	694	1030	668
CCG002026.1	LOC117895143	LOC6506964	LOC108013534	LOC6737295	FBgn0086348	FBpp0076349	CG6781-PA	se	se-PA	30349	3	5	535	656	6	12	686	696	19	12	134	203	3	20	434	620	5	4	300	729	2	7	873	974	13	17	131	154	0	13	302	684	42	57	186	178	31	38	187
CCG002029.1	LOC117895453	LOC6493406	LOC108007405	LOC6738471	FBgn0036732	FBpp0311342	CG7571-PD	Oatp74D	Oatp74D-PD	9772	377	372	1217	1249	567	785	1345	1271	246	484	1181	904	428	1074	1119	1198	484	533	950	984	472	517	1138	915	604	686	1276	1566	368	440	1208	889	512	401	863	688	231	206	386
CCG002030.1	LOC117895457	LOC6493405	LOC108004802	LOC6738470	FBgn0052185	FBpp0074940	CG32185-PA	edin	edin-PA	30619	9	1	11	2	0	2	0	2	0	5	7	1	0	10	0	2	1	9	7	0	2	0	17	3	7	2	9	10	98	4	2	4	5	2	449	15	3	12	42
CCG002031.1	LOC117894360	LOC6506546	LOC108004797	LOC6738467	FBgn0036729	FBpp0074987	CG13733-PA	CG13733	CG13733-PA	9817	8	2044	3	3	2	1826	4	7	0	1863	4	1	5	2526	8	13	7	2639	8	9	4	1977	3	16	3	2143	4	9	2	2583	0	19	1	1894	3	2	0	1703	0
CCG002032.1	LOC117894362	LOC116655776	LOC108004792	LOC6738466	FBgn0085279	FBpp0312184	CG34250-PB	CG34250	CG34250-PB	24136	79	84	128	156	86	61	127	160	192	44	114	178	80	67	137	152	111	87	129	200	128	99	113	150	91	58	116	124	118	79	120	137	82	62	66	116	40	27	57
CCG002033.1	LOC117894361	LOC6493403	LOC108004799	LOC6738465	FBgn0036728	FBpp0291671	CG7580-PB	UQCR-Q	UQCR-Q-PB	9860	5428	14376	5805	6374	6736	9964	6311	6922	6775	14087	6272	7069	5870	12594	6258	7415	7320	11767	6662	6973	8564	15278	5611	5638	7647	11925	5806	6177	11369	12914	4263	6991	8496	13171	4644	6457	6552	10153	5473
CCG002034.1	LOC117895372	LOC6493335	LOC108012527	LOC6736873	FBgn0035603	FBpp0076858	CG10635-PA	Pfdn4	Pfdn4-PA	27270	1073	439	276	490	1270	424	424	541	1031	409	384	427	1139	604	347	458	1251	423	360	468	1295	551	326	394	840	352	370	618	959	429	396	440	1508	781	511	593	1052	539	569
CCG002035.1	LOC117895370	LOC6506612	LOC108012526	LOC6736872	FBgn0260856	FBpp0076849	CG4780-PA	Membrin	Membrin-PA	8942	329	406	191	229	510	297	256	187	365	323	198	213	323	436	153	175	448	331	232	195	364	360	132	128	261	299	174	207	299	323	167	168	464	379	162	167	325	286	197
CCG002036.1	LOC117895371	LOC6493336	LOC108013352	LOC6736871	FBgn0035601	FBpp0076859	CG10640-PA	Uev1A	Uev1A-PA	34220	3550	1157	1686	2235	4007	1452	1906	2733	2585	1192	2111	2295	3610	1911	1894	2441	4182	1405	2008	2822	4268	1438	1901	2284	3248	1378	1798	2681	3048	1207	1898	2525	4344	1412	1917	2165	3690	1275	1550
CCG002037.1	LOC117895368	LOC6506611	LOC108013351	LOC6736870	FBgn0035600	FBpp0076848	CG4769-PA	Cyt-c1	Cyt-c1-PA	20472	8570	14492	5338	7482	10203	12549	7577	7428	9444	15919	7192	6172	9363	16496	6792	8013	10621	12552	6899	7910	13102	16538	6807	6012	11448	13432	6308	9263	14493	11927	6068	9537	16429	16938	8585	8107	13290	15235	8058
CCG002038.1	LOC117895367	LOC6493337	LOC108012392	LOC6736869	FBgn0004380	FBpp0076861	CG10642-PA	Klp64D	Klp64D-PA	23664	521	388	1023	1707	439	478	981	1524	274	491	1206	1189	451	692	1111	1789	527	521	1082	1514	416	521	1114	1220	492	519	1078	1734	331	687	1255	1645	305	331	1205	1221	270	372	971
CCG002039.1	LOC117895374	LOC6493339	LOC108013362	LOC120284200	FBgn0016031	FBpp0076864	CG10645-PA	lama	lama-PA	8884	2528	2055	1211	1534	3010	2923	2107	1444	1443	2320	1867	1645	1779	2245	1158	1215	2107	2393	1131	1413	2241	2438	1542	1182	2648	2986	1268	2009	1525	1663	1466	1512	2517	1551	1858	1302	2478	2072	1554
CCG002041.1	LOC117893962	LOC6493756	LOC108013045	LOC6737042	FBgn0261934	FBpp0303178	CG42799-PF	dikar	dikar-PF	30655	1737	1889	2329	3401	1691	4333	1811	3553	1123	2198	2526	2449	1597	4920	2317	4726	1864	3545	2350	3340	1365	2091	3078	3434	1401	3384	2407	3571	1194	3416	3268	2932	1203	502	2127	2281	2260	1278	1021
CCG002042.2	LOC117893970	LOC6493759	LOC108013408	LOC6737040	FBgn0005626	FBpp0311654	CG10118-PC	ple	ple-PC	8995	764	1088	3080	2595	578	1079	2039	1473	586	1297	1851	1992	785	2841	1680	2221	964	1518	2457	2704	543	1198	1739	1205	725	1311	1959	2480	770	1139	2521	2166	1208	1102	3003	1935	1403	1265	2548
CCG002043.1	LOC117893749	LOC6506187	LOC108012523	LOC6737039	FBgn0035711	FBpp0076651	CG8519-PA	CG8519	CG8519-PA	9064	101	274	68	83	66	193	39	68	142	310	49	46	90	273	52	82	76	158	36	28	100	445	34	37	141	325	45	65	59	144	18	25	65	117	32	19	72	135	36
CCG002044.1	LOC117893748	LOC6493760	LOC108013438	LOC6737038	FBgn0035710	FBpp0076669	CG10121-PA	SP1173	SP1173-PA	23760	874	940	963	1056	1033	1374	1201	907	1485	995	1039	732	1117	1358	953	1067	935	878	1066	975	1821	1541	1415	751	1847	1744	1478	1548	1400	1215	819	1049	1325	1200	1601	1075	1389	1477	1060
CCG002045.2	LOC117893638	LOC6493761	LOC108012673	LOC6737036	FBgn0035709	FBpp0076672	CG10124-PA	eIF4E4	eIF4E4-PA	32290	3	2427	0	1	0	2497	0	0	0	2532	0	0	0	3395	0	2	0	2794	0	0	0	2096	0	0	0	2796	2	2	0	3192	0	3	0	3178	0	0	0	2868	0
CCG002047.1	LOC117894157	LOC6493727	LOC108013611	LOC6737393	FBgn0264000	FBpp0303373	CG43743-PB	GluRIB	GluRIB-PB	9215	3	55	186	391	0	48	98	169	128	147	314	234	5	102	245	503	3	102	170	245	7	62	282	259	10	119	188	346	15	134	420	341	9	100	260	194	6	36	120
CCG002049.1	LOC117893735	LOC6506223	LOC108013600	LOC27208474	FBgn0035968	FBpp0304436	CG4484-PD	Slc45-1	Slc45-1-PD	9232	362	651	232	433	426	1304	508	651	274	274	380	317	212	1138	355	566	378	762	284	376	443	1708	261	427	568	1175	288	525	327	506	267	402	452	490	284	418	410	675	172
CCG002051.1	LOC117893724	LOC6506224	LOC108012887	LOC6737389	FBgn0004244	FBpp0305970	CG10537-PG	Rdl	Rdl-PG	4055	3	36	453	1157	8	141	402	702	23	43	558	437	13	155	452	1228	13	68	440	618	7	35	498	464	21	102	374	682	14	86	1219	638	8	34	379	499	29	80	268
CCG002052.1	LOC117893722	LOC6493725	LOC108013293	LOC6737387	FBgn0263456	FBpp0310643	CG43479-PI	nwk	nwk-PI	9216	78	251	3079	6778	69	462	3138	6862	105	275	4393	4400	90	697	3781	8547	117	410	3890	6547	114	300	4000	4998	213	451	3684	7512	143	417	6113	9154	183	262	4975	5412	173	397	2847
CCG002053.1	LOC117893475	LOC6506925	LOC108012305	LOC6738939	FBgn0037044	FBpp0077945	CG10585-PA	Pdss2	Pdss2-PA	2408	525	394	297	598	755	472	385	625	524	395	476	409	582	549	396	565	675	344	375	478	665	449	385	354	638	364	409	611	513	455	351	565	1082	453	688	675	946	461	643
CCG002054.1	LOC117893476	LOC6493065	LOC108012378	LOC6738940	FBgn0037045	FBpp0077983	CG10584-PA	CG10584	CG10584-PA	10184	353	240	190	288	351	200	168	227	155	198	209	169	318	222	221	238	364	195	172	220	421	277	191	152	360	200	200	250	185	114	78	84	357	172	211	145	286	94	106
CCG002055.1	LOC117895248	LOC6493781	LOC108013194	LOC6736993	FBgn0035688	FBpp0304176	CG10289-PD	fmt	fmt-PD	30663	2132	616	947	1322	2714	1174	905	1472	1629	732	1024	883	2523	1704	967	1788	2867	982	1029	1218	2467	900	1204	1080	2129	1131	978	1377	1744	934	1294	1137	2483	610	950	838	2552	1045	746
CCG002057.1	LOC117895256	LOC6506171	LOC108012810	LOC6736992	FBgn0035687	FBpp0076705	CG13296-PA	Prdm13	Prdm13-PA	23787	2	24	0	1	0	12	1	0	0	21	3	5	1	26	0	0	1	18	0	0	1	20	1	0	4	13	0	0	3	9	0	0	1	1	4	5	4	5	0
[truncated: 7,558 more rows]
[truncated: 112 more columns]
