# Supplementary material for: Conservation and divergence of sex-biased gene expression across 50 million years of Drosophila evolution
Source: Mol Biol Evol. 2026 Apr 6;43(4):msag081. doi: 10.1093/molbev/msag081 (PMC13107567; doi:10.1093/molbev/msag081)
Supplement: msag081_Supplementary_Data [file msag081_supplementary_data.zip › SuppDataS2.xlsx]

## Sheet: TPM
Dimm_ID	Dsub_ID	Dana_ID	Dsuz_ID	Dsim_ID	FBgn	Protein_ID	Dmel_Isoform	GeneName_Flybase	ProteinSymbol_Flybase	OMA_group	DmelAK5_BF	DmelAK5_BM	DmelAK5_HF	DmelAK5_HM	DmelDK5_BF	DmelDK5_BM	DmelDK5_HF	DmelDK5_HM	DmelGI5_BF	DmelGI5_BM	DmelGI5_HF	DmelGI5_HM	DmelMU02_BF	DmelMU02_BM	DmelMU02_HF	DmelMU02_HM	DmelRE5_BF	DmelRE5_BM	DmelRE5_HF	DmelRE5_HM	DmelSU58_BF	DmelSU58_BM	DmelSU58_HF	DmelSU58_HM	DmelSW5_BF	DmelSW5_BM	DmelSW5_HF	DmelSW5_HM	DmelZI418_BF	DmelZI418_BM	DmelZI418_HF	DmelZI418_HM	DsimBAR_BF	DsimBAR_BM	DsimBAR_HF	DsimBAR_HM	DsimCIV_BF	DsimCIV_BM	DsimCIV_HF
CCG000006.1	LOC117902925	LOC6502091	LOC108020383	LOC6724685	FBgn0025740	FBpp0300616	CG17245-PB	PlexB	PlexB-PB	18316	21.1551	8.43792	42.8944	59.4486	15.3759	12.8096	28.5586	59.7134	24.7399	9.10103	33.6077	40.0013	16.9422	13.3143	33.8617	57.9105	18.7099	11.935	34.8818	42.318	13.4872	7.72253	32.3824	42.6576	14.677	13.2017	32.9662	39.7513	10.9794	13.0433	41.5176	32.6133	12.1136	5.98945	21.4126	37.4269	5.41175	6.83909	19.4283
CCG000007.1	LOC117901698	LOC6507198	LOC108005606	LOC6739208	FBgn0051961	FBpp0077173	CG31961-PA	Tbcc	Tbcc-PA	4792	28.245	9.81995	20.7606	30.0031	26.3212	10.5135	17.6988	23.7409	12.248	8.65613	21.6188	22.8998	30.2774	9.19317	20.7282	27.262	26.6744	10.5318	19.4313	25.168	24.9772	8.77008	24.1044	24.8103	21.9632	9.46661	22.7706	25.188	15.5082	10.1329	20.9605	22.4557	27.0609	10.1753	22.559	30.6822	29.1892	18.4492	25.3606
CCG000009.1	LOC117901701	LOC6507187	LOC108021009	LOC6739201	FBgn0031589	FBpp0077169	CG3714-PD	Naprt	Naprt-PD	4769	29.6028	33.3258	40.1112	54.6695	27.9748	53.8059	32.7371	47.0667	40.9802	40.4983	40.9531	46.1243	35.5545	48.2322	49.2475	68.6403	34.9055	50.9863	48.47	59.8087	28.5914	37.5779	41.9436	50.3918	36.0503	46.492	47.1557	63.2751	28.386	37.777	45.3612	52.3719	14.3166	15.5407	32.0278	36.0602	26.5034	34.3544	31.6039
CCG000010.1	LOC117901704	LOC6507178	LOC108021091	LOC6730415	FBgn0031227	FBpp0077806	CG3709-PA	Pus10	Pus10-PA	4258	13.7041	6.12208	4.01112	3.45174	17.3407	3.50722	2.24203	2.9241	14.1999	4.69815	2.63754	3.35014	20.1004	4.17107	3.45597	2.09734	21.7914	6.07675	3.29845	2.54382	17.6389	3.87758	3.58066	3.20151	15.7891	4.60253	2.48927	2.31948	12.8309	4.56442	3.25037	2.82725	17.7831	3.28145	3.88282	5.88657	15.7272	3.70843	5.50406
CCG000011.2	LOC117901709	LOC6503388	LOC108021093	LOC6730416	FBgn0031228	FBpp0077776	CG11455-PA	ND-15	ND-15-PA	20812	239.457	383.314	251.306	356.436	235.703	305.598	281.846	321.683	254.238	421.899	261.025	304.811	274.687	300.481	315.45	313.545	292.936	337.88	300.099	356.476	310.151	391.119	282.304	310.098	300.348	353.326	283.778	349.264	385.22	334.869	300.103	386.738	304.766	572.316	353.96	505.664	310.523	485.731	414.531
CCG000012.2	LOC117901705	LOC6503393	LOC108021092	LOC6730417	FBgn0031229	FBpp0309501	CG3436-PC	CG3436	CG3436-PC	4277	63.4806	15.9215	27.6541	36.8314	56.7376	17.8159	23.9055	37.7793	50.6365	18.9562	28.7864	29.9718	67.2303	17.7288	28.4309	33.8178	68.9577	15.0404	24.9579	28.299	60.3548	18.1427	26.0403	28.5762	55.0534	16.9127	30.577	39.3733	50.3783	14.5307	41.5224	39.9221	58.9391	15.4937	37.0268	39.8622	50.7982	13.4408	31.1089
CCG000013.1	LOC117901707	LOC6507169	LOC108021094	LOC6730418	FBgn0053635	FBpp0090982	CG33635-PA	CG33635	CG33635-PA	4302	18.9689	8.57485	16.0766	18.4122	18.8746	8.7856	15.9713	17.467	14.6709	10.1429	14.9997	19.9812	18.555	8.18192	13.295	16.4302	21.094	10.0482	16.1409	14.579	12.1938	7.07687	12.7608	17.3227	14.0984	9.19122	14.6839	14.2222	11.3033	11.0313	13.9139	12.2242	12.7363	9.12564	8.92336	16.9304	15.6026	10.2675	12.9706
CCG000015.1	LOC117902007	LOC6503404	LOC108013253	LOC6730420	FBgn0016977	FBpp0077781	CG18497-PA	spen	spen-PA	29194	10.194	3.70664	20.1644	34.9168	6.72321	9.50741	12.2897	23.5033	8.6721	4.06278	10.6126	14.3113	11.0867	8.8656	16.8724	41.4357	9.672	7.61057	12.5845	16.841	6.34661	3.73043	20.047	20.417	7.1562	7.92764	12.5515	17.444	6.6426	8.46758	29.6019	17.4181	7.57175	2.85104	11.5109	12.6537	17.2229	8.53529	7.85707
CCG000016.1	LOC117902011	LOC6503415	LOC108019009	LOC6730421	FBgn0031231	FBpp0077783	CG11488-PA	mRpL10	mRpL10-PA	29259	93.5064	37.6822	46.9887	62.5874	98.9184	41.7091	52.7231	59.5885	54.9695	38.8066	42.0245	43.7339	91.6572	35.2126	53.7246	47.8773	93.3383	35.2346	47.6141	54.5175	90.3489	41.7401	51.0254	56.4284	69.9029	37.9487	47.985	52.7987	63.6144	34.4717	36.5076	43.7942	71.2701	37.0408	51.82	56.5883	92.7385	52.2962	76.1265
CCG000018.2	LOC117902012	LOC6507136	LOC108012221	LOC6730424	FBgn0266557	FBpp0289115	CG3696-PC	kis	kis-PC	4232	26.6494	7.57565	29.6649	49.159	19.3686	15.8052	21.0528	39.1223	26.3884	8.02049	20.3972	22.4146	25.3481	15.547	27.6986	55.6424	23.9204	12.3501	20.8103	28.9893	15.7146	7.4159	29.8624	30.4901	16.8657	14.3278	22.725	31.146	15.3981	13.2965	41.0021	28.1101	13.0277	4.35525	19.1015	21.4283	30.0407	11.4879	14.376
CCG000019.1	LOC117900231	LOC6507125	LOC108016756	LOC6730427	FBgn0283652	FBpp0307924	CG11606-PB	Rpp30	Rpp30-PB	4285	18.8709	3.26482	6.81846	6.07618	16.3959	3.73916	5.3006	6.05048	12.7066	4.15714	7.37044	4.49242	15.9059	2.5601	5.74103	5.32116	16.2375	3.62351	5.99675	5.89665	19.6318	3.67859	5.7716	6.38712	16.0599	3.5713	6.88498	6.28581	13.366	2.16162	5.94875	5.86011	19.784	7.73498	11.0423	9.05976	15.133	4.68759	8.81264
CCG000022.1	LOC117902558	LOC6505515	LOC108016729	LOC6730429	FBgn0031239	FBpp0077801	CG17075-PA	CG17075	CG17075-PA	4240	0.0692948	0.850883	3.96338	8.39834	0.193403	1.09095	3.20588	6.02798	0.101499	0.910902	4.22004	2.84562	0.191486	1.91694	3.74384	8.79337	0.249679	1.85725	3.21248	4.44387	0.141392	0.358003	3.68352	3.70781	0.235937	1.51431	3.5497	5.02963	0.111094	1.08025	7.38158	5.42656	0.174419	0.690144	6.33567	7.75534	0.27373	0.95868	4.40565
CCG000023.1	LOC117902559	LOC6504426	LOC108016736	LOC6730430	FBgn0031240	FBpp0077786	CG3345-PA	CG3345	CG3345-PA	20246	0.0755022	112.835	0.334762	0.854062	0.060208	107.452	0.263131	0.450536	0.368638	104.009	0.562209	0.479309	0.0505792	105.279	0.185419	0.802004	0	132.952	0.316896	0.376355	0	88.4998	0.582268	1.02602	0.0685526	135.986	0.271416	0.416052	0.0230564	154.932	1.32888	1.36726	0.0723975	84.8887	0.0802701	0.622292	0	100.156	0.061248
CCG000025.1	LOC117902564	LOC6504437	LOC108014220	LOC6730432	FBgn0086856	FBpp0310342	CG11555-PB	CG11555	CG11555-PB	1871	57.5435	9.87921	14.584	16.221	58.1276	11.969	14.0723	14.467	35.6639	10.2538	15.7655	13.5908	61.698	9.4629	12.1632	12.2202	62.8005	8.51198	14.022	14.265	53.5075	9.93837	14.4952	12.5234	44.0768	10.5321	14.5879	12.344	41.2868	11.3164	17.8276	14.1593	26.4935	9.64542	13.0014	11.6642	27.4634	9.14434	18.3004
CCG000026.1	LOC117902561	LOC6505503	LOC108014164	LOC6730433	FBgn0086855	FBpp0290028	CG17078-PB	CG17078	CG17078-PB	4248	42.887	9.55401	13.7407	21.3439	40.4216	12.2982	11.2314	22.9622	23.6626	9.9096	14.3498	14.8142	44.8346	13.0291	14.1689	18.7922	51.3278	13.3528	11.6991	16.4024	34.5998	8.17583	12.6521	16.1358	32.0795	12.9052	15.3743	16.4642	20.7398	13.9691	13.8658	16.1643	38.2092	10.5403	13.2101	18.9901	45.0742	11.7438	12.4827
CCG000027.1	LOC117899998	LOC6503329	LOC108014148	LOC6730434	FBgn0003444	FBpp0077788	CG11561-PA	smo	smo-PA	1522	15.6697	2.67149	5.92128	7.14134	16.4198	4.18785	6.16057	7.49819	21.6717	2.97163	6.50905	7.26414	14.9	5.36306	6.10222	7.49825	18.3146	4.33866	6.4669	5.13937	12.3401	3.51923	6.97312	5.03202	13.566	4.29169	6.63386	7.47622	11.1818	3.91342	6.67889	3.59254	9.36623	2.62492	4.05215	4.538	12.9645	3.30675	3.71026
CCG000028.1	LOC117900002	LOC6507554	LOC108014186	LOC6730436	FBgn0031245	FBpp0077795	CG3625-PB	CG3625	CG3625-PB	21856	82.3827	118.146	219.161	275.515	34.2451	28.1694	59.9126	95.4171	91.0453	105.972	188.608	198.127	78.8536	116.428	226.653	237.622	73.4804	107.752	220.63	238.155	64.5428	100.979	207.295	196.426	108.649	91.5689	209.389	285.029	111.356	103.415	205.717	226.841	65.2582	95.7914	184.488	215.65	76.0706	130.315	169.972
CCG000029.1	LOC117900000	LOC26514214	LOC108014175	LOC27206534	FBgn0025686	FBpp0077793	CG11592-PA	Amnionless	Amnionless-PA	4255	2.05686	1.95535	0.529532	1.97017	2.56614	5.05357	1.07525	0.965068	17.202	27.5431	2.39973	1.69801	2.80025	5.44092	0.814718	1.17046	2.92861	4.23837	0.835452	1.52647	4.16984	4.44258	0.47514	0.42265	1.62657	2.96367	0.715551	1.06259	4.43731	5.02854	0.977698	1.11206	3.45608	5.17959	0.67413	0.52117	3.90841	8.8454	1.05583
CCG000031.1	LOC117901502	LOC6507521	LOC108019493	LOC6730440	FBgn0017457	FBpp0077792	CG3582-PA	U2af38	U2af38-PA	20765	92.2316	30.18	26.2045	39.3848	86.5811	30.5656	25.962	41.3197	26.1655	30.6785	26.6842	31.2913	82.1767	32.0434	29.9463	39.5075	100.827	36.2199	29.947	34.2477	81.8951	36.8112	30.009	38.8178	66.7176	32.8584	33.5502	34.8192	48.167	39.5005	29.2473	35.7317	77.1438	33.0892	26.9053	30.3689	77.5403	35.1262	23.6758
CCG000032.1	LOC117901131	LOC6503334	LOC108020934	LOC6730441	FBgn0024352	FBpp0077790	CG2720-PA	Stip1	Stip1-PA	4260	225.064	39.0255	39.473	58.4245	208.427	53.0979	33.386	73.5967	167.527	41.6622	45.8968	73.6171	214.511	60.1473	35.5574	72.5674	219.272	49.1765	36.7089	61.6265	199.012	47.1395	38.7205	68.3832	163.032	52.1515	45.0231	90.7831	157.2	71.4023	41.3102	90.1016	203.336	56.3534	48.924	70.7872	219.612	66.5512	44.2637
CCG000033.1	LOC117900656	LOC6503336	LOC108020911	LOC6730442	FBgn0020622	FBpp0303635	CG2699-PE	Pi3K21B	Pi3K21B-PE	21818	42.6253	7.92985	15.32	18.9941	36.4957	11.9286	10.0997	17.8369	34.1365	7.29088	8.04815	10.0107	37.3679	13.4593	11.1979	19.8737	38.1528	12.0099	8.77645	15.8131	31.8952	9.1019	15.0333	18.2018	32.7831	11.6151	10.6848	19.8568	20.7627	12.2481	16.59	16.085	30.0736	6.84248	12.1794	13.8744	46.1924	10.8972	12.6103
CCG000035.1	LOC117902713	LOC6498052	LOC108006627	LOC6730873	FBgn0261560	FBpp0077213	CG8846-PA	Thor	Thor-PA	34270	232.31	529.64	291.975	326.037	373.907	535.586	482.351	395.689	411.331	757.207	494.846	319.36	343.367	608.303	423.951	349.879	223.101	376.966	341.48	285.066	265.077	452.506	352.952	196.643	542.366	753.363	490.771	314.4	382.12	634.336	507.293	448.088	306.206	339.097	333.643	236.045	466.492	399.152	509.616
CCG000036.1	LOC117902523	LOC6497493	LOC108021506	LOC6730870	FBgn0031540	FBpp0077258	CG3238-PA	Pif1	Pif1-PA	4566	30.2868	0.620862	1.24421	1.50136	20.4422	0.666945	0.977985	0.820285	18.8855	0.443104	1.23707	0.69212	26.6233	0.915837	1.27275	1.12212	25.8016	0.700175	0.491961	0.727029	24.0591	1.40016	1.53188	0.708575	18.1108	1.2628	0.75734	1.14931	12.3214	0.921617	1.55219	0.876663	32.9624	2.89556	0.806327	0.789604	25.8947	1.74266	1.50735
CCG000037.1	LOC117902525	LOC6498049	LOC108021507	LOC6730869	FBgn0021967	FBpp0077210	CG8844-PB	ND-PDSW	ND-PDSW-PB	29272	277.295	444.614	337.162	351.205	294.162	367.852	308.895	324.219	535.509	480.529	335.932	384.138	311.956	333.773	368.961	376.008	308.85	412.988	348.159	388.008	361.618	460.603	323.644	371.583	319.596	420.861	294.81	319.675	379.852	327.415	265.523	387.099	330.554	492.158	308.525	431.316	321.609	472.12	388.864
CCG000038.1	LOC117902522	LOC6505475	LOC108019111	LOC27206518	FBgn0085450	FBpp0111629	CG34421-PB	Snoo	Snoo-PB	12535	2.74292	3.04474	10.4346	14.2781	3.51061	7.35284	9.16258	13.6413	2.30346	3.90929	7.74671	7.70517	4.78207	7.03687	10.1378	17.825	4.02737	5.36668	9.40362	11.0275	2.87674	3.24232	9.80601	7.93242	4.68204	6.00733	9.43299	11.3786	3.74414	6.34163	15.4262	11.4455	3.11925	3.99855	10.9006	11.3962	5.03928	6.52969	8.10033
CCG000040.1	LOC117901479	LOC6505478	LOC108018937	LOC6731410	FBgn0031961	FBpp0079181	CG7102-PA	CG7102	CG7102-PA	5008	2.14713	0.191745	0.0865449	0.433711	1.91973	0.276851	0.0680266	0.254791	2.89085	0.210072	0.346063	0.154893	0.719186	0.257131	0.0798929	0.2962	3.63377	0.0581291	0.111717	0.374223	1.61968	0.242027	0.465932	0.373013	2.00857	0.249999	0.0779649	0.36974	1.34116	0.374513	0.359531	0.789676	0.444522	0.756015	0.691733	0.50804	0.393089	0.821195	0.197928
CCG000041.1	LOC117901612	LOC6505480	LOC108018935	LOC6731409	FBgn0031959	FBpp0079183	CG7104-PA	spz3	spz3-PA	20249	1.23431	2.18251	5.43621	6.71517	0.765553	2.40426	3.21192	4.44991	1.60707	1.99892	4.58092	5.77887	1.26787	3.08936	3.63748	7.02386	1.21068	2.00944	4.52127	5.74249	1.5671	2.38072	4.98611	4.71752	1.1456	3.26714	6.2777	7.4818	1.33181	2.13142	3.4692	4.85087	1.20328	1.75292	3.616	5.49712	1.24923	2.23692	4.77279
CCG000042.1	LOC117901913	LOC6505483	LOC108019211	LOC6731407	FBgn0045038	FBpp0079184	CG7105-PA	Proc	Proc-PA	5062	8.81002	18.9461	52.5751	81.9571	7.97478	39.4118	70.8258	70.8643	4.18522	20.9766	33.9406	44.6388	7.05831	13.7228	34.0616	51.6238	8.68663	21.3791	60.5081	70.1182	8.45374	22.9302	63.8762	59.7597	13.2958	28.5903	49.9307	71.3448	12.3247	22.8426	73.0962	93.9898	12.6802	22.1513	100.789	109.071	14.2556	18.877	51.8737
CCG000043.1	LOC117900525	LOC6505485	LOC108018983	LOC6731406	FBgn0031957	FBpp0079185	CG14534-PA	TwdlE	TwdlE-PA	15171	3.1369	3.9976	2.36818	8.32294	0.270429	1.51513	1.15233	2.75086	1.49019	1.32955	2.52521	1.51373	0.255578	1.17268	1.24923	3.76308	0.916435	2.72678	3.59076	6.14406	1.45312	6.09712	10.648	16.0936	1.77048	1.71022	2.94613	2.36511	1.08738	1.464	16.553	15.7776	2.01205	1.12584	45.5181	38.1748	0	3.0455	37.5512
CCG000044.1	LOC117901491	LOC6505488	LOC108019216	LOC6731404	FBgn0031955	FBpp0310067	CG14535-PB	CG14535	CG14535-PB	4976	0.163121	0.466151	3.41241	5.7692	0.0709518	0.416451	2.5117	5.25954	0	0.273593	2.82365	2.8242	0.238419	0.33209	3.5143	7.18965	0.280516	0.569685	2.18974	3.30929	0.242065	0.208388	3.96999	3.75957	0.309678	0.356116	3.0208	4.48926	0.149439	0.426786	7.26558	5.70791	0.106929	0.234467	2.92439	4.16017	0.110559	0.606287	2.78621
CCG000045.1	LOC117900582	LOC6504512	LOC108019025	LOC6731403	FBgn0031954	FBpp0079149	CG14537-PA	CG14537	CG14537-PA	28611	0	53.8353	0	0	0	38.2348	0	0	0	42.8124	0	0	0	42.4922	0	0	0	52.417	0	0	0	42.921	0	0.209668	0	58.1763	0	0	0	53.7591	0	0	0	51.3582	0	0.107087	0.0764834	57.4409	0
CCG000046.1	LOC117902589	LOC6504501	LOC108019179	LOC6731401	FBgn0004177	FBpp0310062	CG7109-PB	mts	mts-PB	20866	321.329	98.2491	175.243	219.463	292.252	124.653	151.22	204.66	276.551	106.449	181.852	192.528	361.36	133.357	165.697	232.278	393.248	120.269	180.315	206.18	308.624	117.411	185.894	196.2	280.247	118.492	186.745	239.573	243.032	113.352	190.439	231.339	369.763	98.0652	210.821	242.769	373.859	124.019	193.983
CCG000047.1	LOC117901398	LOC6506973	LOC108014699	LOC6732548	FBgn0032596	FBpp0307141	CG17331-PB	Prosbeta4	Prosbeta4-PB	4176	309.307	120.247	105.784	109.178	325.179	119.305	92.7068	120.5	212.367	135.535	92.4666	107.226	372.352	138.974	114.286	111.887	359.165	129.482	119.763	123.316	333.569	152.913	99.5193	115.294	267.481	122.454	114.416	120.636	279.708	141.907	79.9014	93.4632	397.19	170.153	110.526	127.505	358.783	131.107	107.086
CCG000048.1	LOC117900414	LOC6503567	LOC108021127	LOC6732549	FBgn0032597	FBpp0080448	CG17904-PA	Nubp1	Nubp1-PA	28852	40.4602	27.1135	28.5548	28.0395	34.1521	23.1682	22.1073	26.0054	61.5754	23.4762	20.604	26.6416	39.6835	21.2628	26.2279	23.1463	41.9709	21.2942	24.0808	27.2938	41.5418	26.2403	21.8726	24.6763	35.3682	23.5672	26.3042	32.1868	37.6086	21.4204	29.3341	27.737	47.9796	25.096	27.1133	28.5675	43.0572	24.2374	29.0026
CCG000049.1	LOC117900413	LOC6506962	LOC108021126	LOC6732550	FBgn0015391	FBpp0080489	CG11397-PA	glu	glu-PA	5681	31.7875	1.85952	3.16718	4.45858	25.7471	2.29987	2.42725	3.70306	19.0311	2.13061	2.39358	2.64999	39.2634	2.77593	2.33899	3.02155	36.0549	2.09537	2.73922	3.34157	21.1829	1.84032	2.59702	3.64019	21.5111	2.69893	2.41094	3.026	15.2259	2.9467	2.33908	3.12382	25.0686	1.254	2.25139	2.43074	29.624	2.03286	1.88193
CCG000050.1	LOC117902766	LOC6498169	LOC108009631	LOC6732551	FBgn0032598	FBpp0080449	CG17905-PA	ChLD3	ChLD3-PA	22328	0.319469	1.91148	0.154523	0.175995	0.185277	0.766178	0.242918	0.487414	0.850801	2.81308	0.926825	1.20993	0.175102	2.21898	0.392277	0.859389	0.313934	2.28333	0.332446	0.601346	0.23704	1.58448	0.319964	0.925004	0.553758	1.03222	0.452412	0.300072	0.31928	3.3434	0.49928	0.3357	0.459499	1.15701	0.0308767	0.0755907	0.539883	1.04327	0.106018
CCG000051.1	LOC117902768	LOC6497369	LOC108009249	LOC6732552	FBgn0261068	FBpp0080488	CG13277-PA	LSm7	LSm7-PA	2044	107.072	25.4037	23.9379	23.6442	99.2511	22.1361	21.82	18.7817	154.913	17.857	20.9134	20.7012	116.862	27.293	25.4405	24.0963	111.297	23.9146	25.7936	22.2673	114.668	25.3772	20.6599	25.4321	90.0761	17.7229	27.1824	27.5007	80.4954	16.2491	22.2845	23.2492	108.759	23.848	26.2073	32.867	100.644	24.3729	24.8427
CCG000052.1	LOC117902767	LOC6498170	LOC108007573	LOC6732553	FBgn0032600	FBpp0302977	CG17912-PF	BuGZ	BuGZ-PF	5699	28.5077	10.4817	20.2857	23.6106	26.1923	15.5467	16.7339	19.867	17.6551	10.365	19.8919	17.4475	27.0486	16.4696	18.5611	26.2807	33.8831	14.6362	21.467	20.7977	30.6346	12.0275	19.1173	21.4891	23.6329	14.572	19.7275	20.2395	19.7972	13.4157	29.5797	16.4447	30.7158	17.0942	19.0491	22.9303	35.0506	26.8159	19.3759
CCG000053.1	LOC117901514	LOC6498171	LOC108016835	LOC6732554	FBgn0032601	FBpp0080451	CG17914-PA	yellow-b	yellow-b-PA	22348	7.69081	13.5844	30.2961	35.4917	4.89453	15.1351	19.4451	18.5749	9.02649	12.1768	23.0094	22.6659	8.9171	17.1451	24.4261	30.8035	4.0634	10.0422	14.602	19.0122	8.5706	15.6184	22.9748	18.8424	12.5222	19.0019	35.8436	31.3265	8.77327	13.3018	20.2953	25.9425	10.4237	15.8042	39.192	48.8401	9.31346	11.6668	29.4245
CCG000054.1	LOC117901515	LOC6497368	LOC108016840	LOC6732555	FBgn0032602	FBpp0310327	CG13278-PB	ppk17	ppk17-PB	5709	0.19429	0.343544	1.03373	0.847707	0.18592	0.39682	0.040627	0.0869523	0.607115	0.0716914	0.0826705	0.0925055	0.273327	0.511882	0.381711	0.751813	0.210016	0.381876	0.13344	0.134097	0.12686	0.289088	0.17124	0.0495049	0.282251	0.373262	0.79156	0.160594	0.28479	0.223667	0.0954311	0.179662	0.167671	0.387008	0.289183	0.505688	0.108352	0.377258	0
CCG000055.1	LOC117902575	LOC6498172	LOC108014236	LOC6732556	FBgn0264695	FBpp0298827	CG17927-PQ	Mhc	Mhc-PQ	22299	187.894	545.677	578.769	637.39	98.4158	315.591	257.72	268.177	252.57	558.379	250.623	164.196	235.974	436.149	473.465	488.201	145.758	314.416	292.479	275.985	275.274	564.224	313.53	221.367	245.231	459.984	344.229	372.012	349.259	448.616	214.406	312.788	308.603	331.578	322.714	276.238	504.633	511.916	320.784
CCG000056.1	LOC117902586	LOC6497367	LOC108004657	LOC6732558	FBgn0000406	FBpp0304264	CG13279-PB	Cyt-b5-r	Cyt-b5-r-PB	5712	133.871	266.634	546.463	557.974	154.753	562.562	609.902	696.9	296.746	431.073	817.41	887.677	211.644	411.854	742.47	596.842	226.887	411.86	967.893	815.7	133.999	357.13	761.129	813.21	319.898	417.588	985.356	896.062	231.243	396.852	773.157	563.811	110.723	155.901	300.454	391.123	106.041	225.481	395.062
CCG000057.1	LOC117902585	LOC6498173	LOC108021478	LOC6732559	FBgn0032603	FBpp0080465	CG17928-PA	CG17928	CG17928-PA	5716	13.9382	35.256	99.3673	134.866	16.3239	59.3399	89.1441	110.311	25.7378	62.1516	123.22	163.737	24.6153	66.415	117.845	150.289	13.1369	39.4612	69.4276	106.816	18.5365	49.2574	82.4277	118.011	31.2417	58.4438	137.391	181.878	12.8735	26.4514	57.409	79.0625	14.2846	32.4351	57.4971	87.8277	9.81341	26.9537	43.0706
CCG000058.1	LOC117902583	LOC6498174	LOC108021477	LOC6732560	FBgn0040262	FBpp0080466	CG13270-PA	Ugt37C2	Ugt37C2-PA	28043	1.76196	2.98962	0.980072	1.04831	1.58387	2.3991	0.033494	0.107529	1.22002	0.797909	0.17039	0.114396	1.22326	1.39263	0.865405	0.364597	2.74143	2.63311	1.17346	0.700168	2.92843	2.30387	0.494113	0.448945	0.959867	1.53864	0.345486	0.297896	2.28919	1.13712	0.0786761	0.111089	3.75531	6.11531	13.1126	14.4665	3.75177	7.68225	10.0962
CCG000059.1	LOC117902581	LOC6498175	LOC108021476	LOC6732561	FBgn0040261	FBpp0080467	CG13271-PA	Ugt37E1	Ugt37E1-PA	28036	0.932592	0.824505	0.578889	1.43168	0.123947	0.079364	0	0	0.121423	0.802943	2.21557	3.14519	0.187424	1.10567	1.75587	2.29966	0.896069	0.805411	1.17427	2.03827	0.456696	0.46254	0.8562	1.0297	0.818526	0.447915	0.372499	0.899327	0.398705	0.0894669	0.190862	0.251526	0.0670683	0.361207	0.363544	0.647281	0.982387	4.73837	0.718699
CCG000061.1	LOC117902582	LOC6498178	LOC108021724	LOC27209034	FBgn0040260	FBpp0080468	CG17932-PA	Ugt37D1	Ugt37D1-PA	28030	38.1403	56.7757	51.5117	75.8449	35.9509	77.8613	49.5554	62.6632	60.7773	48.0786	51.043	57.4092	23.3178	41.6454	33.7603	37.9639	43.6401	78.3499	71.3513	87.1075	29.6181	59.7136	39.3336	64.63	43.259	56.5262	78.6849	90.9294	29.3155	26.7019	28.5704	38.3432	37.0158	76.858	73.8473	123.685	27.4767	66.2089	69.3139
CCG000062.1	LOC117902388	LOC6498302	LOC108004945	LOC6732045	FBgn0032398	FBpp0079892	CG6766-PA	CG6766	CG6766-PA	28568	82.6249	59.5337	82.0979	107.643	76.8054	60.4555	85.1851	112.869	46.839	47.7219	79.507	94.5498	87.7722	59.6975	84.6048	102.462	92.8831	59.2194	92.1682	107.563	62.9043	53.157	79.6364	90.6266	62.1541	51.9615	87.5727	99.9763	61.1345	60.2524	81.316	109.523	42.2994	38.7157	58.1048	78.9807	43.0272	44.0975	67.4457
CCG000063.1	LOC117902386	LOC6498301	LOC108021719	LOC6732046	FBgn0032399	FBpp0309541	CG6785-PB	CG6785	CG6785-PB	28560	1.08585	4.15136	0.624576	0.889203	0.959503	3.32163	0.46025	0.328351	1.03167	2.16578	1.49848	1.11783	0.737245	3.55669	0.792783	1.43621	1.37465	3.69689	0.30234	0.573896	1.24554	2.71702	0.646641	1.12165	1.54547	4.05943	1.61764	1.18256	1.15609	21.6222	1.22526	2.30671	1.70545	0.552868	0.424922	0.866894	3.24435	0.59499	0.25938
CCG000065.1	LOC117902389	LOC6506128	LOC108007451	LOC6732048	FBgn0032401	FBpp0309540	CG6792-PB	Plzf	Plzf-PB	13531	3.78593	2.21038	4.03815	4.11228	4.69942	2.79631	2.01648	3.67642	4.98738	1.77917	3.49538	2.8909	2.54817	3.36405	2.98222	3.008	2.63816	2.457	2.90275	4.0674	3.11914	1.12191	2.55767	3.27617	4.79946	2.8476	3.46662	3.026	3.40293	4.04314	5.35064	4.49995	6.31869	2.8161	3.03774	4.32266	6.17465	2.46197	3.2595
CCG000066.1	LOC117900211	LOC6503375	LOC108004934	LOC6732726	FBgn0053120	FBpp0080663	CG33120-PA	CG33120	CG33120-PA	29065	12.7481	7.12181	61.9052	17.6913	14.8995	13.8507	69.2114	19.1083	8.31483	8.97701	34.4456	21.0816	17.6505	18.8284	60.3435	23.2858	12.7544	13.954	57.2285	30.2802	11.3976	9.6329	66.9534	26.4382	16.5448	16.8728	59.1787	28.8064	12.5926	10.9694	56.2828	16.3945	13.4895	11.0247	61.6099	41.5069	18.3387	17.5494	74.8368
CCG000067.1	LOC117902734	LOC6504235	LOC108006597	LOC6732051	FBgn0032404	FBpp0111950	CG5317-PB	RpL7-like	RpL7-like-PB	5499	171.836	48.3198	53.831	60.4829	174.799	53.3769	59.3192	81.8242	205.537	54.1987	82.7782	79.8473	157.436	40.6696	80.0527	73.0873	212.4	50.2235	74.1059	63.7676	199.035	52.4929	68.2412	69.1318	169.784	50.3123	67.7515	55.0577	145.68	103.116	77.0196	50.7649	170.182	45.5229	58.3823	53.0902	145.564	39.4805	72.6001
CCG000069.1	LOC117902730	LOC6506106	LOC108021262	LOC6732053	FBgn0027505	FBpp0079885	CG7061-PA	Rab3-GAP	Rab3-GAP-PA	28528	10.132	65.813	10.2991	11.5066	9.74542	56.7482	9.35087	11.2382	11.9337	64.8607	9.24776	8.0699	11.0485	57.7055	9.06207	10.2073	10.0733	69.1977	7.83221	8.288	11.4548	57.5004	10.3357	11.203	10.2443	68.7293	9.39797	9.66724	7.99872	78.6002	9.41568	9.45594	9.87405	55.9371	8.20416	9.47191	10.7588	54.2563	8.30767
CCG000070.1	LOC117902733	LOC6506085	LOC108005747	LOC6732054	FBgn0032405	FBpp0309547	CG14946-PE	firl	firl-PE	25318	4.78867	9.0463	17.9889	26.9778	2.7276	7.20993	25.9687	37.9167	7.2968	11.5533	26.3654	24.9295	5.81661	14.0721	24.6185	26.8906	5.3564	9.87283	25.2993	30.69	2.96352	4.7414	17.6243	27.4198	11.1325	15.7711	28.1231	41.974	8.29193	11.6111	22.8748	42.0307	2.23281	6.50755	11.357	17.052	4.10853	8.7874	17.7368
CCG000071.1	LOC117900650	LOC6504236	LOC108021723	LOC6732055	FBgn0032406	FBpp0079881	CG14947-PA	CG14947	CG14947-PA	22232	0.18583	0.608491	0.823933	1.7267	0.0987914	0.26357	0.19429	1.03958	0	0.285707	1.44963	0.958507	0.0622442	0.489593	0.532423	0.986968	0.0557977	0.166022	0.709055	1.56759	0.0505568	0.256019	0.750676	1.10482	0	0.535515	0.742249	1.21601	0.0567477	0.356547	0.836695	0.357998	0.0871645	0	0.128857	0.394327	0	0.235344	0.0737408
CCG000072.2	LOC117900301	LOC6498659	LOC108019030	LOC6731341	FBgn0002938	FBpp0079064	CG5125-PB	ninaC	ninaC-PB	4964	0.0447048	0.131745	1029.2	1371.35	0.0178246	0.066577	741.132	1413.72	0	0.319604	928.377	1285.89	0.0112305	0.154587	916.839	1393.52	0	0.599093	993.789	1527.38	0	0.0739079	1297.33	1757.38	0.0507374	0.0644139	940.354	1237.12	0.430028	0.117939	954.695	1773.35	0.0160857	0.074256	1243.21	1502.58	0.0831585	0.162867	1254.56
CCG000073.1	LOC117900550	LOC6498658	LOC108010711	LOC6731339	FBgn0031903	FBpp0428416	CG4971-PC	Wnt10	Wnt10-PC	5013	0	0	0.632794	1.35908	0	0.0289181	0.710561	1.21663	0	0.0626937	0.759096	0.647164	0	0	1.00141	1.66298	0.0306097	0	0.622361	0.664511	0	0.0842685	1.08568	0.952417	0	0	0.732933	0.877741	0	0.0325993	0.584178	1.2569	0	0.226541	0.652928	1.02124	0	0.0331251	0.37365
CCG000074.1	LOC117901616	LOC6498657	LOC108005646	LOC6731336	FBgn0031902	FBpp0306846	CG4969-PC	Wnt6	Wnt6-PC	20262	2.67151	7.6771	13.8427	24.211	2.60729	8.21163	12.9234	16.5065	3.11489	11.2186	9.20411	14.7605	3.44576	9.13947	12.436	23.5067	3.51989	8.72765	12.5516	17.7963	3.77507	9.49251	13.3543	18.1858	4.27197	7.81351	12.5181	22.2055	2.92231	5.58478	7.98085	17.6982	2.95355	5.29493	12.1663	14.9962	3.22429	5.41962	11.5959
CCG000075.1	LOC117900625	LOC6508748	LOC108016875	LOC27208442	FBgn0284084	FBpp0079060	CG4889-PA	wg	wg-PA	5019	0.465302	0.351601	1.42827	3.29684	0.485215	0.426433	1.16008	3.40393	2.76114	0.59432	2.05601	4.64382	0.215798	1.06087	2.02168	2.97368	0.483619	0.735475	2.90894	2.79973	0.467408	0.65091	2.36596	2.50796	1.00744	1.13459	2.48756	3.51321	0.393483	1.30481	2.19756	4.17857	0.386107	3.00034	3.46279	3.95925	0.565553	1.21624	3.09224
CCG000076.1	LOC117901694	LOC6496858	LOC108006227	LOC6731332	FBgn0010453	FBpp0088345	CG4698-PA	Wnt4	Wnt4-PA	20253	1.11911	1.40471	3.30794	4.63413	0.322261	1.77246	2.27511	3.47809	1.24459	1.51986	2.14943	2.96018	0.624747	1.80182	2.59563	3.07801	0.756058	1.55528	2.09946	2.78921	0.735789	1.15635	1.84939	3.24752	1.38303	1.64236	2.53299	4.40028	0.854369	2.05774	3.55004	3.4495	1.18487	0.335407	2.44566	2.87231	0.548981	0.633794	2.34523
CCG000077.1	LOC117902051	LOC6497412	LOC108017530	LOC6731375	FBgn0041182	FBpp0079133	CG7052-PA	Tep2	Tep2-PA	4968	15.3927	20.9579	118.101	79.0175	23.8522	48.2752	129.266	128.458	24.444	28.4534	126.77	108.568	17.2124	38.212	95.635	85.3334	27.0819	46.5328	144.271	135.088	17.895	29.8617	139.674	106.885	28.3379	40.0003	147.146	116.38	21.8071	40.1525	120.894	94.2317	29.4448	31.7428	88.0639	99.7452	36.582	34.5476	66.072
CCG000078.1	LOC117902050	LOC6498130	LOC108020434	LOC27206647	FBgn0041181	FBpp0079101	CG7068-PA	Tep3	Tep3-PA	4966	4.5107	9.15369	30.4246	35.3753	3.70626	14.441	18.4941	29.6163	2.47554	10.9029	26.1779	32.5136	5.8637	14.8174	23.8515	33.57	4.59807	10.8144	24.4702	31.3687	7.57743	10.0909	28.5461	28.0783	6.29361	12.7135	26.3957	32.01	5.40868	11.3276	21.3283	32.7087	6.24146	9.3261	30.2787	38.1334	9.00069	15.0669	30.8477
CCG000079.1	LOC117901488	LOC6498131	LOC108020445	LOC6731376	FBgn0267326	FBpp0079102	CG7075-PA	Ntl	Ntl-PA	5001	0	56.5016	0.0755621	0.378671	0.0453003	47.9568	0.86121	1.3983	0	45.4079	0	0	0.114167	49.1469	0.453402	0.775833	0.0255857	57.1471	0.357647	0.849505	0.0695477	35.9701	0.12517	0.180931	0.103158	60.5436	0.238248	0.352166	0.0260214	55.7238	0.104635	0.164158	0.0612806	35.8326	0.271777	0.221784	0.0528007	40.5095	0.138248
CCG000081.1	LOC117902548	LOC6497409	LOC108021614	LOC6731382	FBgn0031939	FBpp0079128	CG13796-PC	CG13796	CG13796-PC	4997	7.1644	8.88719	4.73004	5.86265	5.42122	14.2855	6.23302	7.46002	14.8091	12.8803	5.95228	8.02983	7.40939	15.7583	6.10023	10.475	3.36811	6.8212	2.81347	4.87259	5.74072	10.7638	4.89715	4.19727	9.99483	16.4515	5.7337	6.9971	7.52164	15.9285	7.70584	6.58872	7.27722	8.87586	5.9489	6.60135	8.60331	9.34191	5.18609
CCG000082.1	LOC117902555	LOC6497408	LOC118879783	LOC6731383	FBgn0014454	FBpp0079123	CG7216-PA	Acp1	Acp1-PA	15806	2.59206	32.1315	31.0302	106.961	2.65756	26.4702	153.054	222.618	0	34.7281	79.9618	192.466	8.80618	73.3316	92.4525	268.592	4.11385	19.5185	42.3869	96.1235	10.3764	25.0996	61.8731	53.6225	12.2156	45.055	59.9011	73.7127	150.394	83.0069	103.52	363.815	34.6191	131.947	165.607	149.868	73.3094	122.831	301.887
CCG000083.1	LOC117902554	LOC6497407	LOC108015770	LOC6731384	FBgn0031940	FBpp0079122	CG7214-PA	CG7214	CG7214-PA	15707	22.4213	79.7983	47.6239	126.338	14.884	72.7263	121.138	99.9502	11.5776	127.565	99.274	204.702	64.8776	210.154	175.133	342.953	84.0652	163.922	124.833	223.077	68.7919	110.427	161.79	100.35	57.8752	150.537	104.232	198.063	140.451	130.071	84.1823	191.592	81.5513	220.968	47.924	49.1911	129.185	211.982	80.7049
CCG000084.1	LOC117902557	LOC6498132	LOC108021424	LOC6731385	FBgn0031941	FBpp0079104	CG7211-PA	ATPsynGL	ATPsynGL-PA	5070	0	103.827	0	0	0	83.4645	0	0	0	80.5811	0.165341	0	0	79.3417	0	0	0	84.9847	0	0	0	70.7944	0	0	0	97.0483	0.372499	0	0.142395	107.509	1.33604	1.79662	0.11178	73.7895	0.495742	0.809101	0	69.8683	0
CCG000085.1	LOC117902666	LOC6497562	LOC108021213	LOC6733050	FBgn0032925	FBpp0081001	CG9246-PA	Noc2	Noc2-PA	28958	64.1045	4.0849	9.14104	8.38202	57.9954	7.13345	8.44363	8.64399	50.9501	6.05685	8.89349	8.93553	63.646	6.44371	8.00846	6.1026	72.1952	5.16204	8.64317	7.12477	59.3943	5.37319	8.17398	5.57656	54.5277	5.38199	8.10367	7.50752	42.9278	6.31984	10.6694	5.79321	53.5442	7.43055	8.86503	8.68117	52.1719	8.18074	10.627
CCG000086.2	LOC117902667	LOC6497966	LOC108021214	LOC6733052	FBgn0263050	FBpp0312180	CG43345-PC	CG43345	CG43345-PC	6095	9.37878	2.87075	2.62158	4.65381	11.8688	3.49909	2.0251	2.69939	14.9321	3.0093	1.69893	2.06284	14.034	3.46919	1.83592	3.48065	13.4682	3.88594	1.94488	2.34533	9.73484	3.67972	1.57236	2.51092	9.25599	3.06831	1.71018	3.44075	8.93455	5.18329	4.25615	4.94906	11.0703	1.74859	1.98698	4.77599	11.1492	1.41861	2.27417
CCG000087.1	LOC117902665	LOC6497563	LOC108017106	LOC6733053	FBgn0010100	FBpp0310408	CG9244-PE	mAcon1	mAcon1-PE	28955	491.713	812.996	537.02	660.695	458.682	801.421	451.801	555.276	605.343	877.81	455.508	444.455	634.74	954.24	529.356	669.908	629.889	777.538	494.821	586.134	692.382	912.308	509.005	494.16	654.225	1071.26	459.198	588.601	596.995	706.207	396.463	542.312	662.934	745.713	532.412	665.13	675.447	991.525	542.901
CCG000088.1	LOC117900098	LOC6497965	LOC108017116	LOC6733055	FBgn0000239	FBpp0290556	CG9242-PB	bur	bur-PB	3005	92.6948	36.2589	54.0587	55.7702	91.0225	49.5816	53.6789	66.8343	90.54	41.4527	58.9484	60.0312	97.0907	50.6925	56.2019	56.5885	93.6009	50.2322	57.1124	61.6844	90.9587	37.9161	59.5104	55.9353	82.1126	52.076	55.7278	60.1975	65.674	54.1275	73.6829	60.877	94.3368	35.401	56.8277	58.7663	111.043	43.9129	57.6652
CCG000089.1	LOC117900097	LOC6497565	LOC108005655	LOC6733056	FBgn0032929	FBpp0081004	CG9241-PA	Mcm10	Mcm10-PA	28956	43.9003	3.73521	0.229895	0.235656	37.8157	3.82418	0.22588	0.435097	20.9912	3.54748	0.298763	0.231442	46.8705	3.69978	0.265281	0.172116	53.323	2.66361	0.494605	0.198815	33.3265	3.87534	0.499836	0.412859	31.6208	3.27895	0.517759	0.245542	24.5623	6.32141	0.0795874	0.0249723	53.8119	0.341125	0.390972	0.16891	55.9362	0.294028	0.921284
CCG000090.1	LOC117900096	LOC6497964	LOC108007289	LOC6733057	FBgn0011829	FBpp0081023	CG14396-PA	Ret	Ret-PA	28947	0.176559	0.306855	1.48135	2.68303	0.075812	0.496988	0.866183	2.85676	0.862044	0.425972	1.50252	1.63277	0.150121	0.572513	1.2841	3.21506	0.232445	0.351878	1.47691	1.65603	0.232782	0.426615	1.21198	2.19744	0.209633	0.626211	2.05055	2.2873	0.124423	0.325729	1.80115	1.69545	0.752076	1.35265	0.736393	1.0428	0.353457	1.26583	0.347047
CCG000093.1	LOC117901192	LOC6497962	LOC108011926	LOC6731090	FBgn0031719	FBpp0078736	CG18269-PA	CG18269	CG18269-PA	4810	0	0.656323	0	0	0	0.284289	0	0	0	0.308166	0	0	0	0.110016	0	0	0	0.22384	0.095599	0.0960691	0	0.0690359	0	0	0	0.240671	0	0	0	0	0	0	0	1.66165	0	0	0.0715717	1.79423	0
CCG000094.1	LOC117900115	LOC6497566	LOC108012798	LOC6731089	FBgn0031718	FBpp0113003	CG14014-PB	CG14014	CG14014-PB	4800	0	0	0	0	1.17994	0.303947	0	0	1.49472	0.376543	0	0.121466	0	0.0672137	0	0	0	0.182338	0	0.234771	0.166576	0.295238	0	0	0	0.294072	0	0	2.38392	0.244742	0	0	0	0.0846947	0	0	0.284546	0.0990733	0
CCG000095.1	LOC117900109	LOC6497961	LOC108005223	LOC6731087	FBgn0031717	FBpp0078735	CG6957-PB	Gnpda	Gnpda-PB	21986	26.4053	29.2489	41.968	25.7654	20.4702	37.1736	39.9698	31.8741	13.4008	28.597	30.1741	29.0238	21.2391	46.4057	50.553	36.9547	25.7722	45.1014	38.8516	33.1933	21.4514	33.3738	37.3253	34.4207	21.0266	33.1915	34.7974	34.7516	21.2719	34.6178	42.7309	30.3799	22.5584	43.729	22.4712	32.3699	18.0512	28.9074	17.817
CCG000096.1	LOC117900102	LOC6497960	LOC108012756	LOC27208636	FBgn0002525	FBpp0312110	CG6944-PD	Lam	Lam-PD	28965	96.786	23.1073	19.318	22.1737	94.0045	31.1392	16.4803	24.2685	50.6761	20.4317	15.1052	13.2139	90.4871	31.2	15.4179	17.9396	113.736	32.6426	15.6684	17.4192	79.4784	22.7409	16.416	15.3788	74.5685	31.8358	17.4674	22.244	58.7252	35.6719	16.6096	14.3891	81.4637	12.6576	17.2165	17.8483	97.5477	22.1312	19.0819
CCG000097.1	LOC117900106	LOC6497567	LOC108021289	LOC6739221	FBgn0014189	FBpp0078754	CG7269-PC	Hel25E	Hel25E-PC	4066	238.252	29.333	59.7881	64.5295	261.646	40.47	57.732	75.3036	244.262	36.6911	76.5113	72.1204	254.174	42.0153	63.1466	71.7894	277.909	38.2167	70.7579	71.9237	232.883	38.6575	61.5739	61.8939	189.138	38.586	65.0778	75.1717	181.54	43.7272	62.9549	65.0587	230.027	41.8952	53.6661	66.5138	225.559	45.8633	64.3065
CCG000098.1	LOC117900103	LOC6497568	LOC108005279	LOC27209444	FBgn0031716	FBpp0078757	CG14015-PA	CG14015	CG14015-PA	28971	0.971129	2.24865	18.5918	33.0816	0.33189	2.00706	14.3235	27.0084	0.609623	2.01565	12.9499	20.1463	0.418219	2.12452	14.0965	29.21	0.343663	1.30142	12.8235	24.3369	0.679383	1.54817	12.7241	22.6675	0.881741	2.26549	15.4602	27.0196	1.17564	2.59528	24.4461	33.1944	1.32197	1.78471	20.5753	28.3904	2.38552	2.79483	22.5785
CCG000099.1	LOC117900108	LOC6497569	LOC108005286	LOC27206825	FBgn0031715	FBpp0078758	CG14016-PA	tomb	tomb-PA	21985	0.825574	8.04231	0.823596	0.500286	0	4.56668	0.287719	0.615794	0	5.77527	0.292735	0.24567	0.0691319	5.52833	0.422385	0.62639	0.30986	4.91715	0	0.0791389	0.0561512	5.45949	0.227384	0.613536	8.74514	7.33553	0.659506	0.781909	0.126054	9.10803	0.4224	0	3.23275	11.6005	0.597379	0.822642	9.33546	14.0473	0
CCG000100.1	LOC117900095	LOC6497959	LOC108015405	LOC6740775	FBgn0051989	FBpp0290533	CG31989-PB	Cap-D3	Cap-D3-PB	4754	5.32196	2.74402	4.57842	6.36984	4.67674	3.21086	3.76485	5.49528	2.98626	2.50354	4.53462	4.77469	5.3744	2.74672	4.3403	6.61439	5.65255	3.50095	4.27346	5.40616	4.78667	2.4732	3.61711	4.3683	3.8224	3.36996	4.2197	5.95009	4.43894	2.33686	4.56805	4.72845	5.95046	5.9333	3.91276	5.39252	9.16715	5.77098	4.68771
CCG000101.1	LOC117900099	LOC6497571	LOC108015412	LOC6731083	FBgn0031710	FBpp0078760	CG7371-PA	Vps52	Vps52-PA	4771	18.6097	15.8932	16.6707	21.8179	17.9089	12.6049	14.2154	21.6712	12.8565	14.8314	15.352	17.1181	21.7531	20.1955	17.5034	20.6321	21.5528	19.7476	14.1145	20.0671	17.3379	19.276	16.6529	19.9668	15.4484	21.8647	17.8698	20.6927	11.7601	19.8204	17.5662	17.9694	16.9886	10.0237	17.1738	23.2955	16.9205	11.5779	15.2811
CCG000102.1	LOC117900114	LOC6497957	LOC108015462	LOC6731082	FBgn0000318	FBpp0303002	CG11024-PB	cl	cl-PB	20891	228.537	236.315	202.715	239.334	208.488	221.482	197.62	255.993	191.8	234.475	229.889	254.721	240.405	221.046	264.715	290.485	242.653	262.276	243.899	333.894	225.579	235.786	274.933	302.942	223.222	248.603	191.33	222.47	225.351	262.103	200.775	221.077	271.579	234.435	310.139	431.582	215.365	225.728	311.861
CCG000103.1	LOC117900112	LOC6498320	LOC108007247	LOC6731081	FBgn0031708	FBpp0078761	CG7382-PA	CG7382	CG7382-PA	21994	37.1856	69.8568	53.9843	82.2383	33.2114	61.6025	46.2099	69.421	32.4384	60.3079	57.9405	71.4939	33.4517	61.3947	64.7942	77.8706	32.5392	63.2797	57.7273	73.3287	36.4779	69.7323	56.3402	84.0104	39.9367	60.2134	64.6734	73.7676	32.3795	63.1251	59.1431	92.4325	26.7934	56.4933	57.6818	73.9252	31.0736	50.6118	56.6245
CCG000104.1	LOC117900107	LOC6497220	LOC108007238	LOC6731080	FBgn0031707	FBpp0303001	CG14020-PB	CG14020	CG14020-PB	20862	0.536783	7.23839	2.33671	3.60768	0.622616	4.73416	1.2755	2.89369	0	6.61728	1.14201	1.51021	0.0490354	8.83889	1.73767	2.99902	0.175828	7.93462	0.89374	1.8524	0.0796564	6.81709	1.72037	1.05687	0.265841	9.04684	1.87116	2.52095	0.849401	10.4864	1.79766	3.27151	0.147673	5.07016	1.09154	1.67016	0.0477144	6.22996	1.68657
CCG000105.1	LOC117901576	LOC6497218	LOC108005147	LOC6731078	FBgn0261963	FBpp0078726	CG6634-PA	mid	mid-PA	4777	3.90052	0.908233	5.38038	6.44316	4.76928	1.10645	3.41351	4.20245	2.62386	1.30599	3.87257	4.36766	4.50012	0.818306	5.32161	5.59007	4.0861	3.2008	2.28204	4.2874	4.83422	0.7165	2.92847	3.27601	4.51212	1.83175	4.29303	3.3136	3.97039	0.665227	3.93814	5.14309	2.82102	0.885729	2.85179	2.81517	4.15534	0.588056	2.91301
CCG000106.1	LOC117901771	LOC6497216	LOC108009595	LOC6731075	FBgn0016660	FBpp0078710	CG6604-PA	H15	H15-PA	4772	0.761876	1.04778	2.73618	4.09362	1.31635	1.14544	2.25692	4.26211	2.72788	0.796523	2.1882	2.32761	1.35252	1.05381	2.71297	5.66499	1.28107	1.11175	2.29655	2.62918	0.663281	0.881696	1.81862	1.9736	0.783982	3.07374	2.89095	3.51606	0.581643	0.950163	2.869	3.61063	1.14369	0.439967	1.95911	3.64643	1.64238	0.539168	2.61087
CCG000107.1	LOC117900627	LOC6497564	LOC108017125	LOC6733054	FBgn0051627	FBpp0289653	CG31627-PB	CG31627	CG31627-PB	22510	0.25531	46.8996	3.56578	6.42066	0.661677	31.6671	4.004	9.1409	0.311637	47.2803	2.0369	3.11494	0.448963	30.3953	4.62407	7.04629	0.287475	43.7374	3.43393	2.7166	0.78142	30.285	3.37532	5.04159	0.695431	44.083	3.36524	5.27579	0.467791	47.21	3.21345	3.83643	0.0914567	47.9186	0.743613	0.910238	0.0591008	47.3494	0.464232
CCG000109.1	LOC117902249	LOC6497215	LOC108021379	LOC6731072	FBgn0016920	FBpp0309913	CG11020-PF	nompC	nompC-PF	3093	0.114325	0.318197	0.557581	1.24702	0.326679	1.11074	0.597646	0.969997	0.483762	0.35154	0.557393	0.555663	0.220186	0.916158	0.573216	2.0818	0.111564	0.442599	0.523462	0.47124	0.155515	0.511892	0.493311	0.740381	0.216253	0.869392	0.799118	1.5848	0.244382	0.694613	0.63173	0.572633	0.143881	0.340004	0.405147	0.78109	0.212522	1.12844	0.231852
CCG000113.1	LOC117902250	LOC6498321	LOC108021696	LOC6731071	FBgn0031703	FBpp0078711	CG12512-PA	Acsf2	Acsf2-PA	4779	18.1432	27.4557	31.3878	35.9291	24.1583	37.734	39.8883	34.9706	13.1909	23.4887	32.2265	28.4917	23.2008	27.6044	39.2815	33.0315	19.347	21.5113	31.2493	28.8998	27.8631	42.7499	47.5113	41.4041	26.044	19.2739	41.1781	36.0315	44.1424	40.6939	59.1326	39.7869	21.787	25.6129	49.6343	41.7422	19.8053	28.8088	51.7188
CCG000114.1	LOC117902248	LOC6503284	LOC108015885	LOC6730818	FBgn0015600	FBpp0077346	CG9660-PA	toc	toc-PA	12339	22.2115	43.0588	28.1714	47.0672	20.0144	45.0889	20.2934	41.054	18.4383	44.5875	24.808	25.7548	23.3721	50.0898	25.9584	50.0189	21.2451	56.044	21.765	33.2634	16.9947	40.5637	26.2745	34.368	17.6162	62.7255	24.7833	38.7778	11.9446	61.1924	31.9632	37.578	15.7437	30.0478	24.0089	27.9091	24.9891	53.4811	18.3555
CCG000115.1	LOC117900257	LOC6503283	LOC108009976	LOC6730825	FBgn0031505	FBpp0077303	CG12400-PA	ND-B14.5B	ND-B14.5B-PA	4631	193.836	439.031	195.041	281.178	170.474	304.88	224.261	220.725	112.923	416.119	219.319	247.972	215.105	260.918	301.258	281.838	200.323	325.198	193.468	267.698	272.261	381.655	234.889	255.536	234.355	362.742	210.433	258.532	283.387	297.994	195.032	286.906	215.134	354.618	204.551	258.974	199.767	321.355	219.276
CCG000116.1	LOC117900571	LOC6503279	LOC108020099	LOC6730827	FBgn0011648	FBpp0304648	CG12399-PB	Mad	Mad-PB	4571	58.6895	17.7128	29.7149	39.4909	57.4641	21.6456	21.655	40.2771	39.7649	20.4018	28.4487	30.3137	62.3738	23.1433	26.2945	39.2631	71.8687	20.9278	23.7453	34.3613	54.9338	20.7352	30.3075	35.4944	55.9242	29.1536	28.9869	37.8868	39.7038	29.667	34.7602	37.9954	63.4428	19.001	34.1977	38.0324	71.8018	27.5041	28.7912
CCG000118.1	LOC117901657	LOC6503308	LOC108004658	LOC6730828	FBgn0260817	FBpp0077263	CG8825-PA	Tdp1	Tdp1-PA	4570	38.3695	9.02557	8.3396	11.6607	31.7952	9.41713	8.18637	13.4155	24.7997	8.15579	6.51575	7.90994	33.5041	10.1432	9.01126	15.0932	39.1172	8.72476	7.01147	8.70773	31.0098	8.43081	6.07976	7.76672	29.3026	10.2689	5.67788	7.49292	20.8048	11.2811	10.6791	12.457	34.6793	9.71183	7.495	13.8369	24.7601	13.2961	11.2854
CCG000120.1	LOC117900685	LOC6497553	LOC108021034	LOC6730539	FBgn0261458	FBpp0099391	CG33979-PB	capt	capt-PB	21790	116.436	40.1526	57.4164	66.6402	118.803	46.4826	42.422	56.0576	92.3728	43.3747	46.3275	45.4164	125.091	48.4011	48.4286	61.2136	122.917	40.0374	41.8131	48.4472	109.625	46.018	47.2727	47.0549	107.235	47.2642	49.2098	55.1739	86.2694	45.0256	41.5418	52.8893	127.027	34.4678	55.5357	55.683	120.638	44.4611	46.6921
CCG000121.1	LOC117900686	LOC6497980	LOC108021035	LOC6730538	FBgn0031310	FBpp0077625	CG4764-PA	Vps29	Vps29-PA	3986	53.6623	36.4044	27.2092	33.4636	47.8393	32.3181	21.483	37.2555	8.77828	34.6939	26.2486	29.0437	54.015	37.0972	29.9612	29.2315	47.925	37.7801	28.0356	33.4494	50.4612	37.079	29.3073	34.0074	47.0572	35.9507	25.1712	36.2995	40.5895	34.5841	34.4679	34.1416	62.4065	27.6362	39.1067	40.2295	54.9076	28.5875	27.3465
CCG000122.1	LOC117901365	LOC6497554	LOC108006057	LOC6730537	FBgn0031309	FBpp0077650	CG5041-PA	Tfb4	Tfb4-PA	4398	21.9905	8.30002	4.01915	5.56096	23.649	5.90468	3.33466	5.38409	13.1137	7.63943	3.51184	3.72982	23.4468	7.96079	2.95444	3.31151	25.2019	7.14871	4.6117	4.95621	19.5466	6.61433	2.71244	2.2099	15.7496	6.98747	5.22989	4.04697	16.4551	12.2928	3.43552	2.45777	17.9475	8.77733	3.86679	4.15069	19.5553	10.4848	5.31081
CCG000123.1	LOC117901363	LOC6497979	LOC108006048	LOC6730536	FBgn0283525	FBpp0077624	CG4749-PA	l(2)10685	l(2)10685-PA	4377	12.7565	3.17369	3.89864	6.57982	12.3238	3.17456	3.55196	5.03081	9.65963	3.56409	5.49168	5.58998	12.8519	3.22486	5.88925	4.6625	12.0909	3.30298	4.23196	5.4788	9.13393	3.33139	4.77026	4.20084	12.036	4.06323	5.74713	6.12552	8.63522	2.36448	4.3762	4.92786	10.7515	4.8402	8.22113	7.92484	9.01418	5.16142	7.60591
CCG000124.1	LOC117902742	LOC6497977	LOC108006880	LOC6730534	FBgn0031307	FBpp0077623	CG4726-PA	MFS3	MFS3-PA	4375	2.29058	5.14311	5.52774	4.67974	2.27018	6.68328	6.77402	8.75015	2.68409	5.94661	6.16113	7.75099	2.36746	5.06494	1.8081	2.79311	2.06332	4.00513	2.47216	3.04893	3.36513	8.11474	2.81194	4.08545	3.23845	4.18054	2.94078	3.51617	3.44745	6.87483	6.14777	8.62376	6.98922	4.91568	5.42707	3.87517	4.80549	7.14805	5.01696
CCG000125.1	LOC117902744	LOC6497976	LOC108021179	LOC6730533	FBgn0031306	FBpp0304560	CG4577-PB	Spar	Spar-PB	4380	6.30908	14.83	280.381	462.518	6.82788	27.9638	234.522	437.021	5.57405	14.9657	240.049	270.171	7.73596	21.0992	307.71	513.994	6.22437	17.2452	242.664	363.907	8.88872	17.0115	250.516	346.244	10.3997	20.3095	241.154	418.045	7.01844	22.9492	325.199	406.084	10.3153	13.8996	275.074	368.249	10.9878	19.5877	174.054
CCG000126.1	LOC117902739	LOC6497975	LOC108017208	LOC6730531	FBgn0031304	FBpp0077621	CG4552-PA	TBC1D23	TBC1D23-PA	21798	25.326	41.1775	41.583	50.774	25.4532	50.3306	33.7282	48.3697	23.139	37.8605	34.4973	38.3697	26.9402	46.7424	39.8506	53.1891	30.593	51.1864	41.9675	53.8718	22.8944	36.5608	36.827	43.609	22.3763	48.3281	34.1663	47.8096	20.2151	47.1919	36.4763	47.9744	22.22	31.3577	42.9873	48.7571	24.5119	39.8464	40.9116
CCG000127.1	LOC117902746	LOC6497556	LOC108017230	LOC6730530	FBgn0016926	FBpp0077652	CG4710-PB	Pino	Pino-PB	20767	116.029	142.54	179.165	227.457	116.728	152.741	124.962	186.991	98.6804	134.103	184.854	241.852	119.966	154.395	135.3	271.137	108.63	118.239	151.494	229.479	113.608	158.3	159.196	225.666	145.831	179.954	172.264	333.216	138.223	222.88	168.863	258.532	125.581	144.318	140.001	187.386	137.253	135.51	151.365
CCG000128.1	LOC117902747	LOC6497974	LOC108017219	LOC6730529	FBgn0031302	FBpp0077620	CG14340-PA	CG14340	CG14340-PA	4404	0	0.248907	6.57219	10.1341	0.0505141	0.377353	1.7882	5.03208	1.17528	5.1423	14.3528	13.7229	0	0.709295	6.45595	11.3908	0	1.24506	9.49893	15.8851	0	0.471267	5.37371	5.24565	0	0.365093	4.55433	8.70481	0	1.09386	7.00068	10.9831	0.0911116	0.157724	6.93665	7.83148	0.117756	0.184501	5.70392
CCG000129.1	LOC117902749	LOC6497973	LOC108008483	LOC6730528	FBgn0031301	FBpp0077619	CG14339-PA	CG14339	CG14339-PA	21782	0.0329797	7.19215	0	0.0199852	0	6.87613	0	0	1.35259	9.24861	5.82364	5.51544	0	7.00544	0	0.0938354	0	8.51517	0	0	0.0672932	5.86127	0.0726677	0.168064	0.014972	10.2959	0.0197593	0.034075	0	9.53904	0.161989	0.304966	0.0118588	6.6103	0	0	0	11.6388	0.020065
CCG000130.1	LOC117902735	LOC6497557	LOC108021362	LOC6730527	FBgn0261938	FBpp0304562	CG4644-PB	PolrMT	PolrMT-PB	4343	13.3191	9.0515	11.0828	14.6573	13.5817	10.5421	8.99321	12.544	15.0161	11.1562	13.7641	11.9304	14.5904	11.4925	10.4867	12.6483	18.4103	10.6623	10.2809	9.86637	16.9011	10.7465	10.7049	10.6462	17.4554	13.2177	12.113	14.4197	11.1916	10.8614	11.6005	10.2824	15.4825	11.6645	15.4237	14.2715	15.4773	14.1444	13.9107
CCG000131.1	LOC117902741	LOC6497558	LOC108021207	LOC6730526	FBgn0031299	FBpp0304826	CG4629-PF	CG4629	CG4629-PF	13451	6.73231	11.5229	44.0706	66.0944	4.78247	12.4592	35.5628	64.1407	9.73191	11.9055	29.4278	33.6286	4.60847	13.8063	36.9651	65.4786	5.05804	13.3426	34.5945	50.1178	6.09462	10.8628	35.8866	54.4203	9.52929	16.9157	37.6583	57.5304	9.91127	13.4811	47.1828	54.3365	5.58999	8.08678	58.9717	75.2253	7.12294	15.2701	48.268
CCG000132.1	LOC117902745	LOC6497972	LOC108021206	LOC6730525	FBgn0031298	FBpp0077618	CG4428-PA	Atg4a	Atg4a-PA	21828	41.5592	29.5381	40.5925	40.5912	38.3392	32.2464	38.9356	36.834	24.7473	24.6563	36.5372	30.7478	38.936	30.9425	40.3742	33.2481	44.189	26.8641	37.9178	31.9644	37.2451	34.8252	45.5166	35.4013	41.9512	35.3418	47.4556	46.5177	33.1462	24.9769	38.0242	33.2496	38.3852	29.6906	58.4783	45.7063	45.5581	34.9686	62.0222
CCG000133.1	LOC117902738	LOC6497971	LOC108007569	LOC6730524	FBgn0015905	FBpp0077617	CG4426-PA	ast	ast-PA	28795	16.6885	5.09168	4.54406	4.90183	13.9186	5.61396	3.90019	4.06388	13.8422	5.30667	4.6574	3.29514	17.243	6.28483	4.84572	3.12829	19.2065	5.33237	3.97793	2.73275	15.5117	6.19966	3.80694	3.57686	13.6372	8.7697	3.90536	3.24569	10.2524	6.98784	5.68971	3.65375	16.876	4.15382	5.81778	5.44876	18.5711	4.31072	4.99991
CCG000134.1	LOC117902740	LOC6503785	LOC108021170	LOC6730523	FBgn0003310	FBpp0077659	CG4385-PA	S	S-PA	4367	40.1701	8.38293	15.6823	25.7204	37.6292	15.4083	11.2701	18.6247	17.3241	8.39005	13.4374	13.8331	32.9747	11.0012	14.2012	24.9833	36.4122	11.7621	11.1822	14.0142	34.825	13.1105	12.8035	18.4893	29.0048	12.9431	10.562	19.4614	20.9849	9.2908	18.0623	21.2205	27.9665	9.54489	13.5121	15.5518	39.6469	12.2573	10.7776
CCG000136.1	LOC117902736	LOC6503806	LOC108015326	LOC6730520	FBgn0031294	FBpp0290630	CG31795-PC	IA-2	IA-2-PC	4345	9.63961	12.5675	136.83	311.078	4.1477	31.3416	125.449	263.897	3.97384	12.6229	116.922	130.831	9.50752	33.9992	162.026	396.991	5.44133	21.8256	107.999	192.543	10.5871	16.231	184.939	230.046	11.3388	32.5064	133.841	294.641	7.11844	21.7405	423.147	270.928	4.02105	8.56397	149.015	167.241	6.51979	18.2345	78.4576
CCG000137.1	LOC117902748	LOC6503816	LOC108012165	LOC6730949	FBgn0031596	FBpp0077118	CG15429-PA	CG15429	CG15429-PA	1872	0	30.6899	0	0	0	25.2642	0	0	0	22.8695	0	0	0	18.8373	0	0	0	32.147	0	0	0	24.7973	0	0	0	31.8766	0	0	0	39.9619	0	0	0	55.5356	0	0	0	38.4049	0
CCG000139.2	LOC117902364	LOC6506754	LOC108021344	LOC6730952	FBgn0031598	FBpp0077151	CG3338-PA	Vps53	Vps53-PA	21924	13.4974	6.01666	13.3519	15.9461	12.8737	8.20452	8.83472	15.5034	8.38064	8.40533	12.1056	13.9283	14.0948	8.05592	12.4881	16.0498	13.0778	6.56976	11.209	11.8947	11.5871	6.29742	12.0585	14.7391	10.47	7.59034	13.0022	13.848	8.81501	7.78	12.7207	11.8213	9.61161	6.54252	12.9027	16.2859	10.6653	9.36009	12.1223
CCG000141.1	LOC117902368	LOC6506743	LOC108007467	LOC6730953	FBgn0261976	FBpp0303867	CG18013-PC	Psf2	Psf2-PC	3967	24.6863	20.3701	8.5374	12.9649	23.4259	23.319	9.63577	9.11465	22.9007	25.2016	14.5306	12.4393	26.956	20.8667	13.5395	7.96037	33.8744	19.7759	14.6941	12.2107	23.3721	17.3453	12.4199	14.6767	24.3566	18.4172	14.9876	11.0527	20.8064	18.3933	14.2473	13.0308	30.4576	27.6089	23.4136	19.3405	27.1257	34.3894	25.8607
CCG000142.1	LOC117902365	LOC6503831	LOC108019724	LOC6730955	FBgn0027560	FBpp0077121	CG4104-PA	Tps1	Tps1-PA	28796	288.378	538.738	380.496	387.409	232.739	702.759	393.399	327.636	473.388	681.852	657.264	535.373	394.445	822.342	610.864	461.725	367.332	719.204	763.16	576.913	328.788	664.019	629.159	508.329	503.215	784.707	557.805	536.706	548.448	757.924	762.075	642.758	467.287	830.776	828.506	792.865	386.983	844.657	716.833
CCG000143.1	LOC117902367	LOC6506732	LOC108019745	LOC6730956	FBgn0031600	FBpp0077149	CG3652-PA	CG3652	CG3652-PA	28866	38.572	23.7458	28.0844	34.9934	43.7879	31.1742	25.4292	30.7185	15.2993	32.0719	28.1741	28.3289	44.9068	29.0421	32.5217	29.2942	45.9684	27.9283	27.4994	31.4108	43.1121	28.9242	32.7137	30.7009	33.2604	24.6532	29.7701	34.0717	33.7646	30.5619	31.8816	36.9959	53.4937	35.5428	41.4837	47.1867	54.6438	45.778	45.9362
CCG000144.1	LOC117893153	LOC6493273	LOC108012271	LOC6737989	FBgn0025874	FBpp0075533	CG8474-PA	Meics	Meics-PA	13232	13.4236	2.96483	6.49976	8.25644	14.0051	4.32969	4.23745	8.00795	6.96103	3.04934	5.35093	6.60337	13.3155	3.40787	5.22368	5.98663	16.5453	3.90341	5.09998	6.01781	11.7771	3.1364	4.37014	5.23666	9.13448	4.03124	5.33873	5.4646	7.45232	4.27419	6.14158	6.24632	11.5843	4.29826	7.74623	8.13404	16.4657	5.16667	8.4747
CCG000145.1	LOC117902363	LOC6503852	LOC108020937	LOC6730957	FBgn0022153	FBpp0077122	CG3054-PA	l(2)k05819	l(2)k05819-PA	4751	28.1321	9.80308	15.1988	19.433	22.055	12.6304	14.2828	22.7712	23.3898	9.13101	13.6574	13.0084	23.4526	12.1928	13.4051	20.5806	26.6654	12.5046	11.6353	15.2748	21.6758	10.8522	12.933	15.6782	22.116	13.7674	15.759	18.2174	15.4211	13.5385	19.6464	21.5178	20.3397	6.94692	13.2189	16.1056	25.2655	10.1607	14.735
CCG000146.1	LOC117900658	LOC6503863	LOC108011822	LOC6730958	FBgn0053003	FBpp0288510	CG33003-PB	CG33003	CG33003-PB	13278	0.110986	0.136282	0	0.0672561	0.066378	0.165287	0.0580194	0.0620883	0.0270944	0.0255956	0	0	0.195169	0.0913773	0.13628	0.0631567	0.0499873	0.0495778	0.031761	0	0	0	0.0305685	0.0353489	0	0.0266528	0.0332478	0	0	0.106473	0	0.0641437	0.118939	0	0.0293049	0	0.0256201	0.0802836	0
CCG000147.1	LOC117900889	LOC6503874	LOC108019085	LOC6730959	FBgn0031601	FBpp0077125	CG3058-PA	Dim1	Dim1-PA	3358	37.5646	21.6793	19.9864	22.9059	33.9804	16.0837	13.6234	24.9547	32.0964	16.4599	16.733	18.7236	38.8086	16.469	19.8917	22.8457	36.7984	21.0801	21.3654	22.1456	38.899	25.0354	19.5286	29.462	30.5896	16.3505	24.3349	26.1982	29.3592	20.3834	20.9014	23.8812	56.7313	30.69	32.3238	49.3438	26.6227	13.7902	15.1411
CCG000148.1	LOC117900888	LOC6506712	LOC108019067	LOC6730961	FBgn0031602	FBpp0303853	CG15431-PB	CG15431	CG15431-PB	4757	0.70285	1.31664	7.26168	16.1452	0.547441	1.61355	5.1781	8.70505	1.81957	0.663442	5.91171	5.23363	1.1333	2.11013	5.86058	13.3753	1.01593	2.45331	6.19308	8.61142	0.787101	1.31061	6.66286	6.76775	1.81058	1.5544	5.38618	9.5756	0.539076	1.3799	10.1159	9.35221	0.532079	0.545829	7.69104	7.57432	0.443169	0.654457	5.04153
CCG000153.1	LOC117902092	LOC6503896	LOC108021345	LOC6730964	FBgn0031603	FBpp0303852	CG15432-PC	CG15432	CG15432-PC	22023	23.8399	21.8944	25.3308	33.8513	20.0231	18.127	14.8961	23.9901	3.99471	30.9707	21.3082	24.011	22.5382	17.2818	21.8249	28.7376	29.607	22.1809	18.8925	24.5025	29.1288	20.9892	14.9195	22.6441	25.2318	19.106	22.9885	28.2754	23.391	20.4345	21.306	27.3931	25.362	22.3619	19.3464	33.9618	26.6162	21.9127	23.1726
CCG000154.1	LOC117902084	LOC6506701	LOC108021338	LOC6730965	FBgn0027609	FBpp0077147	CG15437-PA	morgue	morgue-PA	4782	19.8233	11.2951	13.9781	19.3525	18.8006	11.9917	9.5959	16.3386	15.0927	12.1491	11.9771	10.2343	18.6167	12.5623	12.9037	15.0276	22.8047	12.01	12.0682	13.7367	19.1868	12.8609	12.5172	12.9534	16.6046	12.8803	12.0608	14.4535	12.9406	10.376	16.2978	15.1442	22.1571	11.2704	13.7478	18.6488	21.85	12.0907	13.659
CCG000155.1	LOC117902081	LOC6503907	LOC108021346	LOC6730966	FBgn0031604	FBpp0077129	CG15433-PA	Elp3	Elp3-PA	28810	38.5517	7.06719	11.5883	11.6625	39.2873	10.4881	11.1081	12.2947	38.7719	7.92468	11.4632	10.1171	37.2442	9.05726	11.2194	10.0879	39.0744	8.67837	10.3548	9.91684	32.8524	8.40602	11.103	11.5245	30.4279	8.68939	11.2033	12.7023	27.1142	9.08583	14.6118	9.29822	29.4276	13.7055	17.879	17.1842	34.4781	13.7041	18.9118
CCG000156.1	LOC117902080	LOC6506679	LOC108021578	LOC6730967	FBgn0031606	FBpp0077145	CG15439-PA	CG15439	CG15439-PA	4758	20.7463	2.54951	5.02338	5.58529	15.0048	4.24743	2.71351	3.68561	12.5743	3.19222	4.91992	3.96059	19.5932	3.94489	3.7997	4.24132	24.7873	4.02802	4.09446	3.42564	17.2178	3.89194	5.42537	3.24289	15.9364	4.61854	4.38582	4.05671	10.2118	4.37315	5.78148	3.90377	12.9705	3.62129	6.79875	6.80511	17.7851	4.28458	4.90391
CCG000157.1	LOC117902088	LOC6506669	LOC108006867	LOC6730968	FBgn0031607	FBpp0077144	CG15440-PA	Secp43	Secp43-PA	4794	18.5301	16.1476	20.2084	21.5524	21.8867	17.2952	17.4988	19.1718	22.4236	14.1987	17.8038	15.475	20.6222	21.3587	17.0648	18.6514	19.3389	16.4659	16.7066	19.6537	21.1408	18.4467	16.4634	16.7535	19.9904	15.9814	18.384	23.1599	20.9003	25.9003	18.4111	18.8277	17.8039	21.4152	14.7752	16.9191	19.6769	22.2943	19.0321
CCG000158.1	LOC117902093	LOC6503928	LOC108021442	LOC6730969	FBgn0040705	FBpp0077130	CG15434-PA	ND-B8	ND-B8-PA	20915	53.1578	334.096	0.465179	1.48349	33.0473	178.867	0.914107	1.76078	149.919	276.8	1.48807	2.08137	106.305	273.652	2.79126	5.57226	42.2133	148.255	0.600481	0.201145	97.3334	252.084	2.50439	1.11386	38.5801	114.722	0.838123	0.722674	126.393	237.702	0.21472	1.81907	74.1943	234.382	0.371806	0.910238	30.5551	88.2785	0.425546
CCG000160.1	LOC117902090	LOC6506647	LOC108021441	LOC6730971	FBgn0285948	FBpp0307135	CG15442-PC	RpL27A	RpL27A-PC	27656	4436.16	1625.81	1957.62	1766.89	3990.7	1548.93	2698.15	1805.17	7746.69	1566.81	2576.74	1964.55	4221.65	1418.64	2923.38	1946.15	4296.83	1288.47	2422.17	1878.34	5236.21	1788.09	2567.82	1933.3	5022.29	1552.94	2689.1	2182.59	4974.17	1244.95	3010.2	2016.28	4446.56	1356.81	2214.24	1873.62	3995	1167.61	2550.17
CCG000161.1	LOC117901377	LOC6497358	LOC108018821	LOC6732918	FBgn0015803	FBpp0307723	CG10043-PF	RtGEF	RtGEF-PF	5952	13.816	9.08151	12.6205	16.9929	10.078	9.90506	7.77807	11.0312	8.06476	8.56359	8.59471	7.92542	11.863	10.5169	11.3046	15.1411	13.8294	10.799	9.07272	12.0337	11.8407	10.0446	10.1851	10.6033	12.1607	15.3501	11.1852	15.7698	8.15267	11.6082	11.3522	11.2928	10.4855	5.19382	11.2211	10.3436	11.9328	10.3848	8.3997
CCG000162.1	LOC117900521	LOC6498185	LOC108011168	LOC6732920	FBgn0032856	FBpp0080903	CG16798-PA	CG16798	CG16798-PA	22471	0.268826	0.264076	2.42357	2.82368	0.66693	0.101676	2.59203	5.74814	0	0	3.33624	5.04863	0.630306	0.0983688	6.23506	5.23515	0.215248	0.106742	1.40184	1.99284	0.219409	0.197526	2.53387	3.31066	0.569523	0.114768	3.0423	4.93784	0.218913	0.171929	7.33563	10.6339	0.516462	0.0496694	2.16324	1.55763	0.111249	0.0581018	2.00257
CCG000163.1	LOC117900523	LOC6498184	LOC108021306	LOC6732921	FBgn0032857	FBpp0080902	CG10947-PC	CG10947	CG10947-PC	5991	6.25873	76.4652	37.9862	64.5513	3.90019	52.6977	27.8214	41.8762	4.53312	58.6913	28.5709	31.7232	12.37	55.6928	37.6112	58.3053	7.01921	72.8758	29.3687	41.7666	15.2232	70.1691	37.7641	47.4719	12.3814	80.2664	34.0216	50.5336	11.8093	65.0126	30.9451	53.084	8.70397	74.7871	35.7816	46.8739	8.4755	83.4999	38.6332
CCG000164.1	LOC117900522	LOC6498183	LOC108021305	LOC6732922	FBgn0032858	FBpp0312085	CG10949-PB	CG10949	CG10949-PB	22487	13.9767	5.30551	7.81501	11.4993	14.5212	4.59621	4.80741	8.16596	9.01565	3.60202	6.36635	4.47405	14.1179	4.68706	7.39357	11.6706	13.2475	5.41207	6.68362	8.73143	10.0374	4.40419	7.07594	8.83339	12.9222	5.15297	6.86532	9.27536	9.79552	5.46137	9.41034	11.389	5.32755	1.60524	4.88845	5.27147	10.3452	2.58635	3.41917
CCG000165.1	LOC117901027	LOC6497931	LOC108021437	LOC6732923	FBgn0032859	FBpp0080890	CG10954-PA	Arpc2	Arpc2-PA	20373	225.397	36.6932	33.9365	41.0942	237.096	40.8698	32.6028	38.4963	168.372	34.4574	37.0145	33.6107	222.861	41.7736	29.6218	32.7693	232.075	35.7055	31.8136	31.8421	217.127	41.4448	29.578	30.238	167.707	40.6327	35.2345	35.7221	126.848	36.6874	34.3325	28.9124	190.039	36.6299	38.8846	41.232	240.136	40.4741	40.2437
CCG000166.1	LOC117901028	LOC6497594	LOC108013083	LOC27207264	FBgn0032860	FBpp0297862	CG15130-PB	CG15130	CG15130-PB	34263	0	1.25772	0.756901	0.34483	0.113443	0.484255	0.446208	0.477501	0	0.393695	0.453987	0.169332	0	0.187401	1.04809	0.323812	0.128146	0	0	0.654573	0	0.47038	0.940369	1.26867	0	0.136652	1.19326	0.587938	0.130327	0.409425	0.349375	0.328872	0	0	0.90746	0.185133	0	0.138115	0
CCG000168.1	LOC117902652	LOC6497932	LOC118879765	LOC6732944	FBgn0263355	FBpp0303236	CG31688-PE	CG31688	CG31688-PE	22456	50.3365	10.3784	16.0828	24.6132	50.0065	32.0875	17.3054	22.0389	8.20751	6.15082	12.737	12.9109	47.0893	23.1185	16.2016	29.1249	44.2003	18.2904	16.8236	21.4704	40.2021	14.963	16.7868	18.2156	46.4707	18.1547	16.6827	21.6378	35.1235	18.7393	31.3665	22.2258	38.9989	11.4027	14.1328	14.218	46.2849	16.73	12.153
CCG000169.1	LOC117900880	LOC6497032	LOC108014296	LOC6732116	FBgn0032445	FBpp0309440	CG6153-PC	CG6153	CG6153-PC	22248	31.0395	33.9914	12.8495	12.8596	29.4876	31.3338	12.6664	14.1749	20.7221	32.4316	9.93918	13.3836	31.3493	32.9092	9.62559	12.4362	30.171	36.2199	10.0609	14.027	27.9188	28.3415	11.9513	13.0132	27.104	35.9008	14.6118	13.4172	24.0835	45.8054	12.154	10.5255	30.1807	40.9425	14.8161	22.1549	32.6036	40.1289	21.7751
CCG000171.1	LOC117902700	LOC6497933	LOC108005955	LOC6732947	FBgn0032863	FBpp0080894	CG2508-PA	Cdc23	Cdc23-PA	28961	19.9512	14.2072	4.01191	4.52443	15.7914	10.9193	2.37803	2.98737	7.70115	11.061	2.20909	2.26591	18.16	12.7176	3.64283	3.03877	17.5263	13.2303	2.43376	2.47417	15.5371	11.1173	3.78594	2.77169	14.1416	14.3913	2.36995	3.01416	10.1241	16.5547	4.40192	3.68637	14.3303	17.3384	4.62595	4.72949	17.372	21.122	3.91076
CCG000174.1	LOC117900904	LOC6498480	LOC108014278	LOC6732088	FBgn0032429	FBpp0079969	CG5446-PA	CG5446	CG5446-PA	4120	106.894	58.3788	74.4286	73.6628	108.167	74.8758	62.3358	89.1591	52.7562	70.307	90.1052	96.6906	113.812	78.6674	69.4187	91.5717	106.543	76.1932	78.4077	78.7933	102.52	72.89	90.9816	100.048	93.2011	75.2497	64.969	71.769	88.7365	93.6626	95.7207	76.9448	119.89	70.1418	82.259	120.277	107.604	71.1848	99.7831
CCG000175.1	LOC117900902	LOC6497023	LOC108014277	LOC6732087	FBgn0032428	FBpp0079948	CG6405-PA	Fam92	Fam92-PA	2164	0.211953	10.7436	1.86072	2.41468	0.169018	8.83826	1.37393	2.988	0	14.0385	1.53316	1.91739	0.127789	12.8994	0.936926	2.50872	0.152739	11.1344	1.89243	1.95049	0.138393	10.8977	1.26095	1.24212	0.384887	10.2206	1.82863	3.46007	0.0388349	11.5087	4.00811	3.23391	0.271626	9.68293	0.669252	0.983057	0.234039	10.5119	1.02131
CCG000176.2	LOC117900905	LOC6498481	LOC108018691	LOC6732086	FBgn0043841	FBpp0079970	CG31764-PB	vir-1	vir-1-PB	22210	162.038	258.46	758.449	762.889	136.558	280.916	707.682	820.743	201.6	338.025	791.777	1015.34	196.756	342.859	700.868	813.152	190.66	444.087	943.289	1142.01	281.629	509.276	776.574	906.186	296.222	425.93	943.586	977.537	249.832	385.602	759.87	1253.19	190.893	401.262	715.975	1116.2	137.679	274.078	545.928
CCG000177.1	LOC117903049	LOC6497022	LOC108007551	LOC6732085	FBgn0041195	FBpp0079947	CG6504-PA	Pkd2	Pkd2-PA	22182	0.0362955	16.7219	0.048278	0.0439891	0.289432	13.8994	0.0948695	0.142132	0	11.4675	0.0386094	0.0216013	0.0729435	20.8224	0.0445673	0.0413079	0.0163472	15.2081	0	0	0	13.7562	0.0199934	0.115601	0.0164773	19.4197	0.130475	0	0.199507	23.2943	0.155991	0.0419534	0.0941047	14.5529	0.139117	0.0486542	0.0868743	26.5335	0.0682389
CCG000178.4	LOC117900901	LOC6497021	LOC108014119	LOC6732081	FBgn0262475	FBpp0293396	CG43065-PE	bru2	bru2-PE	6	11.1348	14.7931	14.9357	18.6609	12.1135	26.6695	6.83188	13.3195	12.6883	23.0201	11.6049	12.4268	12.8492	26.8625	11.1823	23.5499	12.9223	25.1465	10.5964	12.5061	10.0994	20.4573	9.88825	12.1284	13.673	26.3338	13.2075	17.868	11.5942	31.0192	12.8429	13.7604	10.2427	16.7835	10.8186	15.2727	12.5649	31.3151	11.2525
CCG000180.1	LOC117902669	LOC6497020	LOC108014052	LOC6732078	FBgn0000114	FBpp0304035	CG31762-PG	bru1	bru1-PG	10	278.46	171.143	17.7032	22.5275	262.096	184.655	19.7799	24.4324	198.423	168.888	19.7504	17.7638	227.918	188.686	19.5195	26.1956	250.236	216.971	20.1868	23.0481	259.303	148.001	26.8173	24.7615	220.185	233.563	21.2311	25.0432	205.175	242.752	27.0182	23.6622	178.863	148.617	26.7485	26.1038	262.09	237.873	25.6193
CCG000181.1	LOC117901417	LOC6498483	LOC108007931	LOC6732076	FBgn0032422	FBpp0304321	CG6579-PC	atilla	atilla-PC	28623	87.0808	158.259	370.903	376.665	71.0214	205.454	295.805	485.585	77.6348	158.402	394.834	534.497	110.229	177.828	357.424	442.995	118.974	196.006	417.935	547.784	138.912	274.344	492.401	599.553	188.72	266.957	671.895	694.61	138.835	223.22	351.139	441.833	137.658	241.203	330.412	558.128	131.755	238.578	391.644
CCG000183.1	LOC117901543	LOC6497019	LOC108006037	LOC6732075	FBgn0032421	FBpp0079924	CG17218-PA	crok	crok-PA	28621	49.6974	16.8156	17.1871	16.0618	48.7893	17.105	19.6293	24.0949	50.2547	15.0778	21.2637	26.4225	43.2802	14.9119	21.8328	18.0994	51.6308	18.648	18.2041	19.4369	42.1843	16.6149	20.8057	18.7128	36.0984	18.4588	19.9826	21.6802	31.162	19.2825	22.1049	20.0417	51.7838	26.8563	19.8427	24.289	44.9602	26.2691	15.8572
CCG000184.1	LOC117900167	LOC6497897	LOC108016511	LOC6732654	FBgn0001301	FBpp0080596	CG7210-PB	kel	kel-PB	5842	14.129	10.0302	7.53854	10.4478	13.7666	13.7153	5.04676	6.88747	13.2091	14.008	6.68121	6.32693	15.7155	16.6897	7.07068	9.3844	13.4331	11.1313	6.05844	6.65003	11.8747	10.4588	6.03117	6.42451	13.9525	18.2415	8.9551	9.91598	11.8513	12.2251	9.31635	6.61661	14.4949	8.27436	7.13868	8.38283	18.9982	14.1209	6.81335
CCG000185.1	LOC117900174	LOC6497634	LOC108016522	LOC6732652	FBgn0032666	FBpp0080590	CG5758-PB	CG5758	CG5758-PB	22463	10.5118	17.2804	259.383	361.497	11.9108	34.5728	241.507	384.545	9.26965	28.0517	265.941	321.742	12.988	34.5829	263.549	402.271	11.0872	27.3114	236.877	330.582	14.5982	25.6023	226.949	363.051	19.4536	35.4955	270.459	378.773	16.0911	32.9799	274.161	355.617	8.94815	16.1801	188.502	273.49	12.6117	27.1279	183.183
CCG000186.1	LOC117900181	LOC6497633	LOC108010628	LOC6732651	FBgn0032665	FBpp0080587	CG15152-PA	CG15152	CG15152-PA	21005	44.1207	49.6162	0.790393	1.26031	37.1971	47.5341	0.310635	0	71.2258	46.1819	0	0.353649	32.5421	54.6962	0.364821	0.16907	33.3201	57.0694	0	0	45.1038	68.0303	1.14564	3.21738	44.7804	45.8062	0.356017	0.613953	46.5442	38.1937	0.182417	0	56.9427	84.7033	0.947613	0.193325	48.6029	73.1227	0
CCG000187.1	LOC117899991	LOC6497898	LOC108009502	LOC6732649	FBgn0032663	FBpp0080598	CG15153-PA	CG15153	CG15153-PA	29234	0	0	0	0	0	0.117415	0.0961691	0	0.404189	0.424256	0.146768	0.109486	0.369713	0.939058	0.112945	0	0.248567	0.657416	0	0	0.150147	0.342153	0	0	0.0417576	0.176712	0	0	0.0842665	0.308845	0.112949	0.212641	0	0.114512	0	0	0.170988	0.357207	0
CCG000188.1	LOC117899993	LOC6497631	LOC108009880	LOC6732648	FBgn0051741	FBpp0080585	CG31741-PA	CG31741	CG31741-PA	4257	0.102358	0.636813	0	0	0.217662	0.783962	0	0	0	0.0314743	0	0	0	0.0674186	0	0	0.15367	0.457235	0	0.0392478	0.111389	2.17168	0	0	0.495659	1.016	0	0	0	0.130927	0	0	0	0.0609728	0	0	0.0682828	0.499269	0
CCG000189.2	LOC117899990	LOC6497630	LOC108006546	LOC6732647	FBgn0002939	FBpp0080584	CG31783-PA	ninaD	ninaD-PA	4254	17.2765	56.9454	17.3329	17.4555	5.96391	100.416	6.04378	18.9644	7.55822	28.0483	3.99521	3.22654	3.28175	20.457	4.2508	5.38951	11.2967	48.3182	26.6548	41.3998	22.044	102.83	12.809	17.1838	22.032	43.5436	8.17903	7.49106	18.6698	43.8632	5.01292	7.02149	6.95214	42.7184	8.64559	22.1857	16.999	61.0366	6.15965
CCG000190.1	LOC117899992	LOC6497629	LOC108021800	LOC6732646	FBgn0000120	FBpp0298351	CG5711-PB	Arr1	Arr1-PB	4157	0	26.3842	8362.95	11101.1	0.0366746	16.125	6832.48	13116.5	0	15.1035	9821.4	13017.1	0	9.57233	8583.73	12717.1	0	18.7364	11142.5	17761.9	0.0375367	7.1472	11169.2	16353.2	0.292303	21.117	8686.13	12181	6.23572	5.60333	8324.37	17814.1	0.0330748	0.381706	9075.52	11521.9	0.427469	0.625112	7623.45
CCG000191.1	LOC117899988	LOC6497628	LOC108021407	LOC6732645	FBgn0243486	FBpp0309203	CG15151-PB	rdo	rdo-PB	5862	0.132876	0.717907	37.558	45.897	0.10596	1.24386	13.3831	20.8631	0.108127	0.796739	17.0794	15.579	0.178028	1.38573	16.8325	26.8426	0.0797951	4.41213	11.4076	18.5966	0.234976	0.933624	12.7359	14.6712	0.542904	1.3402	14.0645	19.7467	0.344903	1.42344	20.8307	26.4686	0.146429	1.20171	17.3176	25.8203	0.126167	1.53751	19.9031
CCG000196.1	LOC117900256	LOC6497899	LOC108021122	LOC6732637	FBgn0023096	FBpp0271926	CG15148-PD	btv	btv-PD	28942	0.106972	0.560438	1.43341	2.00233	0.0442311	0.556316	0.513643	1.05057	0.0696384	0.504361	0.581601	0.664939	0.0557362	0.668044	1.1627	2.35373	0.0678079	0.608812	0.575963	0.628928	0.0646726	0.298026	0.680919	0.595601	0.161876	0.749732	0.626663	1.21577	0.0979993	0.296463	1.34761	0.636555	0.0598767	0.148076	0.42994	0.500481	0.0847568	0.384921	0.477608
CCG000198.1	LOC117902201	LOC6497901	LOC108014867	LOC6732636	FBgn0262018	FBpp0300935	CG42829-PD	CadN2	CadN2-PD	22448	0.102585	1.28256	5.06115	11.2689	0.0594944	0.674594	4.34871	8.1283	0	0.954929	4.18643	4.17385	0.112455	0.810821	5.30196	10.9535	0.100808	0.616556	4.48359	6.08262	0.0456696	0.93279	4.7365	5.56039	0.110078	1.28104	4.53704	7.95905	0.0341747	1.39568	8.35977	7.41644	0.0671055	0.302034	5.58516	7.69882	0.0867294	0.58885	4.12157
CCG000199.1	LOC117902199	LOC6497902	LOC108014792	LOC6732634	FBgn0015609	FBpp0099721	CG7100-PL	CadN	CadN-PL	22446	0.941612	1.0313	9.94781	19.8465	0.811287	2.05395	10.0824	20.9311	0.745095	1.30792	8.22036	9.35934	1.04407	2.75525	10.1467	21.3467	1.04805	2.85732	7.08034	12.2072	1.00261	1.53882	11.3754	14.6228	1.52317	2.74987	8.59197	13.5812	1.03119	1.45881	16.6526	11.6971	0.953485	0.458121	5.47138	6.41568	1.07136	1.09806	5.57736
CCG000200.1	LOC117900796	LOC6497903	LOC108012574	LOC6732633	FBgn0032654	FBpp0080541	CG15147-PA	CG15147	CG15147-PA	19436	0	92.9952	0	0.138401	0	65.8883	0	0.255533	0	79.6389	0	0	0	44.6779	0	0	0	103.349	0.261434	0	0	51.257	0	0.290967	0	64.8288	0	0.117988	0	88.2984	0.280451	0	0	113.354	0	0	0	102.109	0
CCG000201.1	LOC117901519	LOC6497622	LOC108021274	LOC6739248	FBgn0261089	FBpp0292346	CG5559-PB	Sytalpha	Sytalpha-PB	2153	0.698059	1.27349	31.3927	52.5746	0.397611	2.12161	23.2853	43.7744	0.551813	1.04258	31.5765	33.9482	0.701449	1.5545	29.2655	52.5857	0.598858	1.87095	30.5163	50.7793	0.624001	1.04415	28.7114	38.0291	0.814894	1.46881	31.4669	44.0988	0.974488	1.69013	45.2264	46.1841	0.510097	1.7941	25.9621	41.0541	0.376723	1.57401	25.4814
CCG000202.1	LOC117901666	LOC6497904	LOC108021276	LOC6732632	FBgn0032652	FBpp0080542	CG6870-PA	CG6870	CG6870-PA	22655	9.60976	7.05012	596.562	680.82	23.4744	8.07443	488.753	498.123	2.37567	6.17169	722.166	889.308	10.1454	9.77472	611.5	775.271	6.79357	6.08586	563.373	694.317	23.2319	12.569	810.651	753.472	9.16701	1.40217	149.55	152.327	15.3786	3.73427	440.195	448.108	13.1297	5.59325	665.278	799.362	25.2831	9.87371	789.316
CCG000203.1	LOC117901665	LOC6497621	LOC108021275	LOC6732631	FBgn0032651	FBpp0080539	CG5545-PA	Oli	Oli-PA	20384	0.720458	5.73261	17.2496	25.4967	0.229807	2.39114	10.6209	23.2152	0.633171	2.85781	14.0249	16.7225	0.361978	3.98609	13.3582	26.3205	0.908568	4.24816	12.123	20.8016	0.882032	3.33505	14.1284	15.8789	1.3737	2.4222	11.9136	16.0043	0.132005	5.11459	16.9859	17.9045	0.984436	0.837132	11.6425	16.689	0.066964	1.25904	12.1856
CCG000204.1	LOC117901895	LOC6497905	LOC108009039	LOC6732627	FBgn0032650	FBpp0080543	CG7094-PA	CG7094	CG7094-PA	5889	0	53.0551	0	0.104066	0	47.4235	0	0.048035	0	46.2976	0.0456696	0	0	47.8462	0	0	0	66.6632	0	0	0	47.9812	0	0.164088	0	58.6024	0	0	0	72.2005	0.052719	0	0	65.3855	0	0	0	62.5226	0
CCG000205.1	LOC117901462	LOC6497620	LOC108019204	LOC6732623	FBgn0013810	FBpp0293284	CG5526-PB	Dhc36C	Dhc36C-PB	5839	0.763781	8.68306	0.14278	0.420309	0.721	14.8582	0.0733804	0.378775	1.08851	6.64963	0.153711	0.230968	0.340185	10.646	0.18757	0.441677	0.524369	12.3232	0.236294	0.337187	0.286418	5.78118	0.277454	0.284026	0.554783	12.5557	0.277038	0.4223	0.226935	13.993	0.294039	0.171797	0.237002	6.07208	0.0744525	0.17691	0.463293	12.6581	0.0250628
CCG000206.1	LOC117901468	LOC6497909	LOC108019224	LOC6732621	FBgn0032646	FBpp0080547	CG6412-PA	mEFTs	mEFTs-PA	20956	76.3556	224.607	27.2283	51.5321	75.114	171.874	34.4965	43.3333	61.8172	195.727	39.3522	40.9646	75.5102	202.624	43.4217	53.9009	69.3962	220.681	37.9489	49.5762	80.6592	195.006	40.1185	46.5265	67.4641	247.94	44.3285	58.3395	51.246	228.486	48.0111	58.0887	71.4119	222.916	47.6099	61.1543	87.5997	265.972	81.6407
CCG000207.1	LOC117901470	LOC6497910	LOC108021453	LOC6732620	FBgn0032645	FBpp0080548	CG15142-PA	CG15142	CG15142-PA	14871	2.02737	7.08995	0	0	2.13404	5.03789	0	0	1.34621	5.61063	0	0	1.79275	5.12772	0	0	1.60708	6.81037	0	0	1.25757	5.16168	0	0	0.441783	5.29708	0	0	2.52596	9.80246	0	0.28121	0.530003	11.9614	0	0	0.761103	22.1011	0
CCG000208.1	LOC117901464	LOC6497911	LOC108021451	LOC6732619	FBgn0003187	FBpp0297295	CG6433-PC	qua	qua-PC	28953	31.2424	40.4405	0.850137	0.911309	33.0683	47.9757	0.550307	0.462707	29.8288	47.6005	0.459918	0.648885	30.4685	50.7516	0.207739	0.556245	33.9845	49.2073	0.88223	0.735203	25.6681	37.0136	0.393488	0.550818	23.3999	59.5341	0.608179	0.835162	23.7826	54.4977	0.807905	0.695309	27.974	62.327	0.301126	0.417747	34.9611	89.2241	0.551438
CCG000209.1	LOC117901469	LOC6497619	LOC108008594	LOC6739246	FBgn0032644	FBpp0080537	CG5131-PA	CG5131	CG5131-PA	5899	30.4406	9.58052	11.636	13.3245	23.0017	7.74637	9.51702	8.66339	38.152	8.12435	13.2669	9.00561	27.0247	8.44822	15.2415	11.436	30.1359	11.6704	12.1788	13.4625	28.6561	10.6026	11.5261	11.2202	24.7406	12.3208	12.7489	15.6953	21.4434	7.48498	11.6856	10.9315	17.5325	8.22152	13.8738	13.6632	21.2813	10.7691	12.3423
CCG000210.1	LOC117901466	LOC6497912	LOC108021421	LOC6732618	FBgn0032643	FBpp0296964	CG6453-PB	GCS2beta	GCS2beta-PB	5873	100.017	24.3897	34.6114	36.873	103.603	36.7156	26.5021	31.9871	56.5512	29.8988	26.769	28.3522	109.904	35.8082	25.8312	30.1363	113.12	34.5839	26.4606	30.3893	105.489	32.6559	31.1938	27.0345	84.2587	29.7239	24.1086	29.2861	96.6137	24.2881	26.9585	28.4513	101.922	29.3872	33.1903	32.9874	106.632	29.3891	29.2813
CCG000211.1	LOC117901471	LOC6497618	LOC108021422	LOC6732617	FBgn0032642	FBpp0297292	CG5110-PB	Lamtor3	Lamtor3-PB	29017	43.3767	29.946	53.0527	59.2446	45.4061	41.2566	52.9334	56.9461	29.768	36.5454	48.8563	59.6239	52.8986	36.3543	62.3318	72.2929	48.0248	39.7129	48.5765	56.5394	49.2136	38.5204	61.9916	57.1437	50.4799	37.7969	57.7701	67.9891	41.3378	34.7847	58.3764	59.4522	42.1081	39.6791	53.5401	76.5474	34.825	38.8534	60.6249
CCG000212.1	LOC117901465	LOC6497913	LOC108021675	LOC6732616	FBgn0024689	FBpp0296965	CG6549-PD	fws	fws-PD	28959	27.0328	12.9596	21.7347	22.1576	26.5767	15.0644	16.804	20.53	20.7517	12.1082	15.7197	13.5511	25.1228	15.3646	17.5699	20.9087	26.7637	13.7608	17.3245	20.0546	22.0089	13.6732	20.0925	20.988	22.2948	15.1815	19.4195	21.4957	19.5914	13.8983	17.6527	18.9132	17.0007	10.0972	18.1078	22.4848	18.6526	9.7742	16.5963
CCG000213.1	LOC117900538	LOC6497914	LOC108021180	LOC6732615	FBgn0286781	FBpp0080554	CG6582-PA	cass	cass-PA	28968	67.8031	31.2913	58.7945	94.9811	66.3578	34.9024	42.7496	65.9983	34.7378	34.085	75.2182	68.6133	52.2379	38.1321	55.1582	86.7725	61.5265	33.318	54.9267	74.6146	52.5073	30.0005	60.6132	70.4905	66.7846	37.1444	63.6411	84.7507	42.4702	35.5369	85.7153	77.4693	42.2981	22.354	56.4036	73.4848	58.2478	32.8688	56.8199
CCG000214.3	LOC117900148	LOC6497370	LOC108021297	LOC6732995	FBgn0250785	FBpp0088886	CG9326-PB	vari	vari-PB	3609	21.82	18.354	53.3503	87.4483	21.1826	18.6362	41.1908	70.9695	9.75291	17.6003	61.0833	64.6487	34.3984	22.7035	54.8477	85.1472	19.7738	16.5276	39.5771	63.9621	16.5185	17.4269	57.9205	67.6163	21.8932	19.922	51.8505	77.3272	14.3164	20.1996	60.3832	100.642	15.711	13.1886	53.7362	59.6385	16.4844	18.5234	56.18
CCG000215.1	LOC117900150	LOC6498168	LOC108021298	LOC6732994	FBgn0032884	FBpp0080943	CG9324-PA	Pomp	Pomp-PA	2756	246.826	202.279	101.223	122.974	264.353	179.257	87.8843	132.307	180.313	199.703	109.786	128.768	270.266	214.581	111.918	132.744	283.718	216.183	117.143	141.463	253.213	195.603	100.963	114.693	240.365	198.158	110.111	127.576	229.882	275.2	105.203	131.512	314.148	256.354	109.856	161.335	300.726	218.387	100.315
CCG000216.1	LOC117900149	LOC6498167	LOC108021641	LOC6732993	FBgn0000251	FBpp0307151	CG1759-PC	cad	cad-PC	13742	95.413	27.693	0.0500641	0	97.7555	39.9418	0	0.126334	43.847	33.1928	0	0	81.0505	36.5911	0.0462161	0.0856721	79.9456	33.8616	0	0.0432957	65.8933	31.7348	0.0414662	0.0479509	64.0076	36.01	0.0451008	0.0777765	44.5153	40.5851	0.0924356	0	85.3908	21.7712	0.126572	0.206579	104.128	37.1415	0.0965777
CCG000217.1	LOC117900352	LOC6498166	LOC108021202	LOC6732992	FBgn0011202	FBpp0297103	CG1768-PD	dia	dia-PD	22454	23.8282	11.3135	15.949	21.7519	22.2535	19.42	16.0018	24.165	19.5989	10.5819	13.6485	15.945	27.3206	19.9603	20.9687	27.6404	22.7162	17.44	15.1765	18.8531	24.2103	17.0328	17.7198	21.0942	20.886	17.1373	15.7039	20.3427	18.0514	17.7159	20.9695	21.8752	20.8791	10.316	17.2941	20.9504	28.3632	19.4294	15.9801
CCG000219.1	LOC117900204	LOC6497946	LOC108011964	LOC6731437	FBgn0031985	FBpp0308731	CG8683-PC	mon2	mon2-PC	28526	17.1852	13.5444	29.3121	42.2475	16.0794	20.678	24.415	41.9439	16.2851	13.5003	26.9495	30.7366	19.0405	23.1369	30.4965	47.7792	17.0057	19.7146	26.8103	35.6402	15.2214	14.1809	26.7037	32.3647	14.0475	17.9049	25.1646	33.1855	14.1191	17.8435	30.4487	35.4099	17.1878	14.7674	27.0825	32.9177	19.9269	22.333	25.3236
CCG000220.1	LOC117902159	LOC6497578	LOC108011955	LOC6731436	FBgn0261822	FBpp0079196	CG31605-PG	Bsg	Bsg-PG	5098	81.4502	59.9894	96.677	110.471	73.0158	90.6437	78.5867	101.577	79.2579	68.3836	89.6969	110.066	81.5598	82.5416	85.0221	118.78	84.0635	74.6168	97.7646	103.065	73.7188	65.5111	94.4929	108.974	77.194	77.668	83.6521	93.402	83.2674	90.2224	105.988	99.8277	70.9108	55.3862	72.8969	91.7184	79.3573	72.5618	74.697
CCG000221.1	LOC117901689	LOC6497947	LOC108011966	LOC6731435	FBgn0267488	FBpp0079165	CG7586-PA	Mcr	Mcr-PA	22049	31.5143	10.5627	29.0614	40.7939	25.1001	14.4883	19.6438	35.1104	24.6859	9.65525	28.3316	37.7839	26.1883	15.0059	24.0185	37.765	28.7483	12.7916	25.0859	34.124	19.6916	10.354	28.5443	33.2268	20.5298	14.8247	25.3693	31.7927	15.824	15.0981	29.4156	34.686	20.7482	7.87099	25.3984	34.0635	30.3645	14.5781	24.0758
CCG000222.1	LOC117901695	LOC6497577	LOC108011937	LOC6731434	FBgn0010287	FBpp0079164	CG7562-PA	Trf	Trf-PA	5157	14.3992	18.1025	4.26724	6.1487	14.2192	12.1268	4.91424	5.5093	9.98097	17.2059	5.63482	5.23951	17.5429	15.3319	4.67214	5.94374	20.9008	19.9297	4.18469	4.7202	14.8579	14.1229	5.1783	5.32276	17.1383	14.4766	7.06258	7.09184	11.4144	20.8279	6.87104	6.29535	13.7892	10.7124	5.86958	8.44701	14.7011	8.185	5.08385
CCG000223.1	LOC117901947	LOC6497948	LOC108011941	LOC6731432	FBgn0011230	FBpp0305301	CG14472-PB	poe	poe-PB	4957	31.6339	20.6878	38.0001	47.3786	20.6062	39.6924	25.3454	35.3758	32.2761	23.0898	23.3585	26.0472	51.3651	46.686	38.3554	56.9737	38.773	39.7261	23.7711	27.2726	31.1314	19.507	36.1332	36.7457	27.7514	46.2422	30.4577	32.5932	29.3329	44.0161	41.7374	29.1289	30.2374	18.9403	23.5944	23.66	44.1722	41.289	21.5968
CCG000224.1	LOC117902777	LOC6497576	LOC108011942	LOC6731431	FBgn0031981	FBpp0311116	CG7466-PB	Megf8	Megf8-PB	4959	4.11398	3.9045	7.69499	12.6092	2.70223	5.45151	5.915	10.0238	3.26935	3.24908	6.11687	6.58903	3.54506	6.26403	6.82567	11.9133	2.82771	5.04403	5.14758	7.81607	3.2204	3.71247	7.19173	6.49788	3.95131	7.27378	7.68303	11.307	2.73764	6.56297	9.39098	7.69968	2.99306	2.81436	6.79112	7.94321	5.15059	4.65966	5.24761
CCG000225.1	LOC117902819	LOC6498143	LOC108011934	LOC27209178	FBgn0031980	FBpp0079168	CG7424-PA	RpL36A	RpL36A-PA	32066	2533.99	1004.95	1099.84	1211.79	2110.18	907.063	1416.77	1001.87	1852.46	902.279	1480.93	996.776	2574.08	924.863	1632.7	1137.56	2610.78	864.416	1426.33	1126.23	2994.36	933.01	1440.77	1003.31	2798.49	905.3	1583.14	1351.85	3093.89	886.336	2080.36	1269.54	2578.76	955.356	1438.78	1214.41	2339.95	834.28	1775.33
CCG000226.1	LOC117902814	LOC6497397	LOC108011933	LOC6731429	FBgn0031979	FBpp0079162	CG7429-PA	CCDC53	CCDC53-PA	5059	17.7351	33.0734	13.7504	14.4829	23.4448	24.2127	13.4854	14.1128	16.1143	23.6217	12.7116	17.0461	24.111	18.4902	10.248	11.3334	22.2119	28.7236	11.6161	11.2368	14.6298	20.8535	11.8069	15.4657	16.1026	14.394	11.478	12.6407	9.38357	21.836	8.50146	11.949	22.1666	14.562	13.1078	15.9215	20.0983	12.7066	13.2713
CCG000227.1	LOC117902790	LOC6497396	LOC108011971	LOC6731428	FBgn0044323	FBpp0297142	CG7392-PE	Cka	Cka-PE	20242	45.9059	33.9256	42.6327	62.2556	40.8191	50.4946	32.9956	55.4937	33.7459	38.0526	37.166	43.3725	44.3071	50.1972	43.0661	70.4079	47.5611	52.6505	36.7655	48.6352	40.9931	43.3678	50.0322	54.948	39.5264	58.1143	45.1648	60.9358	30.7983	55.8918	66.1819	61.1339	43.7822	27.4559	50.994	53.9152	55.5661	42.4171	41.0158
CCG000229.1	LOC117900842	LOC6498144	LOC108011946	LOC6731426	FBgn0031976	FBpp0290351	CG7367-PC	CG7367	CG7367-PC	13858	0.0860855	0.972493	1.71758	3.02566	0.0343237	0.256407	1.12506	1.54106	0	0.079412	3.89187	3.3302	0	0.396905	0.739931	1.37163	0.116317	0.384546	0.837594	1.48538	0.070261	1.4232	2.08649	2.74181	0.0781617	0.454806	2.26938	2.57939	0	0.330339	1.2685	0.79604	0	0	0	0.560147	0.0800134	0.167155	0.10475
CCG000230.1	LOC117900841	LOC6497394	LOC108019208	LOC6731425	FBgn0031975	FBpp0079155	CG7356-PA	Tg	Tg-PA	22059	14.3886	12.7761	25.6621	28.1478	11.629	15.4622	20.668	26.6618	14.8731	13.1536	27.5781	26.9245	17.6497	11.5689	20.7715	23.5061	13.9146	9.61217	18.1025	20.627	10.7033	10.108	11.52	11.2848	18.537	14.4855	27.9849	31.8088	15.1807	9.18159	16.6338	19.1288	14.5646	10.6964	27.4954	27.8498	10.0662	8.34856	16.2619
CCG000231.1	LOC117900567	LOC6497883	LOC108020929	LOC6732707	FBgn0032703	FBpp0080648	CG10343-PA	CG10343	CG10343-PA	5910	49.8135	42.3374	13.7087	20.5342	53.2959	39.8666	18.5304	18.607	28.5146	40.8381	18.1891	18.1225	52.1737	36.307	20.7082	18.8383	48.8097	43.8061	19.3048	18.9506	47.0928	36.4008	20.6444	19.894	45.9373	48.5998	22.3603	21.2164	44.9914	41.2713	22.6265	15.1618	39.3051	30.2622	16.4356	24.3859	45.1387	26.4551	20.7112
CCG000233.1	LOC117900565	LOC6497881	LOC108013973	LOC6732704	FBgn0032700	FBpp0309809	CG10338-PB	CG10338	CG10338-PB	5885	14.859	9.8625	10.2028	16.0618	12.5536	8.88573	9.69916	12.0419	8.35291	10.8916	9.74009	9.79939	13.0749	9.39022	12.8211	13.5745	13.6742	9.83077	8.73427	9.70114	13.1765	9.69343	13.8483	10.0791	12.5797	7.59955	12.223	11.9915	8.42514	14.4474	14.8927	12.9975	12.1301	8.43269	13.1929	15.5742	13.6616	12.0867	12.5587
CCG000234.1	LOC117900559	LOC6497647	LOC108013922	LOC6732703	FBgn0032699	FBpp0309816	CG10383-PB	CG10383	CG10383-PB	29060	19.5452	52.9574	17.6922	21.8482	18.7919	38.5436	10.0163	14.0205	16.8933	44.7595	15.946	15.3741	15.4929	49.8887	16.1223	18.0097	17.4905	46.6158	11.9454	13.5538	13.9278	38.6589	11.6853	13.9486	22.6778	64.623	13.2221	17.9628	14.164	57.5643	14.101	30.6748	13.7639	30.4913	16.5054	17.894	11.0709	41.1488	10.122
CCG000235.1	LOC117900566	LOC6497880	LOC108014003	LOC27207958	FBgn0032698	FBpp0271702	CG10336-PC	CG10336	CG10336-PC	5898	45.9453	4.60438	1.66739	1.98165	43.288	2.73651	1.42458	2.62212	34.1679	3.31829	1.91323	1.94622	45.6755	4.0206	0.40154	0.930433	52.4331	3.06763	2.18357	1.25389	36.4319	6.848	0.960724	1.59701	35.5801	4.65948	1.69801	2.25249	24.3162	4.4443	0.803109	0.692981	42.8018	4.433	5.04112	4.46844	45.5921	3.96856	3.78017
CCG000237.2	LOC117902232	LOC6497649	LOC108013930	LOC6732698	FBgn0015553	FBpp0080675	CG10387-PA	tos	tos-PA	22459	40.9476	1.32731	1.06617	1.41554	38.4238	1.48117	0.909867	1.17866	20.4622	1.22531	1.26679	0.954082	37.9476	1.02572	0.98422	1.38139	41.5677	1.14577	1.12723	0.79031	30.598	1.13584	1.26152	1.13787	22.3529	1.40791	1.50931	0.733519	15.6514	1.12047	3.34647	1.24415	23.4143	0.878612	1.01062	0.815349	27.7915	0.964849	0.946387
CCG000238.1	LOC117902234	LOC6498070	LOC108021656	LOC6732733	FBgn0032724	FBpp0080676	CG10428-PA	CG10428	CG10428-PA	22469	21.3414	8.13249	8.83999	12.4639	20.7875	4.36367	6.07991	7.88447	15.497	4.78301	7.16102	5.6943	22.654	5.32078	8.37158	9.84586	29.236	6.11665	9.57491	8.69934	17.0677	6.34612	7.60586	10.1456	17.2703	6.1638	7.34573	7.60657	14.5913	7.31003	9.77892	10.7944	14.771	6.89481	6.15194	7.26948	14.9902	7.84286	6.90168
CCG000239.1	LOC117902236	LOC6497469	LOC108005161	LOC6732735	FBgn0032726	FBpp0309709	CG10621-PB	CG10621	CG10621-PB	27839	86.5626	50.563	271.306	43.0186	57.4157	56.7118	98.2214	29.8697	52.7806	57.9767	103.215	32.7403	45.6762	67.7053	95.3012	37.7494	62.6253	46.3019	141.222	35.7117	37.8013	31.6394	83.8354	7.15017	75.9322	73.1451	126.264	41.4797	24.087	32.5476	64.9438	6.37041	41.853	26.5636	113.047	25.9911	20.8662	19.4884	60.6633
CCG000240.1	LOC117900205	LOC6498450	LOC108011958	LOC6732161	FBgn0032479	FBpp0080067	CG16974-PA	CG16974	CG16974-PA	5561	71.2566	23.5554	112.246	162	68.3677	34.9416	81.7691	145.431	51.0917	26.4039	103.436	118.807	72.206	32.2998	108.207	169.727	80.8586	26.4301	94.0608	130.334	68.2866	26.131	103.187	134.42	61.1357	33.1856	104.172	141.814	46.796	32.3617	107.949	145.264	55.9112	22.0964	70.4348	91.5224	61.6651	31.0899	61.0834
CCG000241.1	LOC117900335	LOC6497052	LOC108011962	LOC6732160	FBgn0032478	FBpp0080018	CG5458-PA	Rsph1	Rsph1-PA	5488	1.99494	51.5734	11.8439	19.7553	1.97883	51.3865	7.47819	13.0655	0	42.8652	3.62313	7.18165	2.34688	47.2071	10.575	20.6554	3.85699	72.9869	20.4964	32.6869	2.54161	45.892	7.93363	13.5135	2.42981	63.4715	11.0195	11.7639	2.80827	59.8884	9.08173	18.2786	2.44945	59.1213	5.43161	11.7777	3.9798	75.016	7.69683
CCG000242.2	LOC117900333	LOC6498451	LOC108011959	LOC6732159	FBgn0051849	FBpp0080068	CG31849-PA	Mgat3	Mgat3-PA	20847	9.04691	1.18269	3.11136	4.75272	7.24173	1.52223	3.05701	6.35037	5.34087	1.68181	2.7078	3.19372	8.39952	1.47271	2.91445	6.06815	10.3183	1.87466	2.40193	4.6692	6.59777	2.21792	2.956	4.33857	5.55941	2.01562	3.21509	5.08241	3.84466	3.03601	4.35072	4.37373	6.20931	0.656644	2.96226	5.64049	6.17071	1.20228	3.18113
CCG000243.1	LOC117900332	LOC6497050	LOC108011932	LOC6732157	FBgn0032476	FBpp0080016	CG5439-PA	CG5439	CG5439-PA	22203	29.7714	15.6988	23.9143	26.3587	24.5115	11.3242	13.3063	20.2958	20.7654	10.5514	18.0282	20.6332	22.7607	10.5898	16.3	24.4587	22.7833	9.70075	16.6337	18.791	22.7998	9.58817	15.2992	20.9346	20.5073	10.7087	19.227	19.7411	18.0647	10.973	14.5202	21.5263	25.4166	9.66185	16.0005	19.3766	32.2514	10.147	14.4783
CCG000244.1	LOC117900351	LOC6498452	LOC108011972	LOC6732156	FBgn0032475	FBpp0288419	CG16975-PC	Sfmbt	Sfmbt-PC	28529	36.9064	5.91205	11.2361	16.0928	32.1743	8.17628	8.70489	15.6414	34.6421	6.06219	9.84709	10.5367	30.7668	8.25694	11.8637	17.6613	33.2082	6.4498	10.38	13.7218	26.5537	6.80425	11.3134	13.8391	25.9376	7.14216	11.5451	15.1134	19.3716	6.79632	15.493	15.972	27.2154	5.3049	11.5195	13.7882	38.5476	8.71881	10.0507
CCG000245.1	LOC117900014	LOC6497049	LOC108011967	LOC6732155	FBgn0024291	FBpp0080015	CG5216-PA	Sirt1	Sirt1-PA	5450	40.3369	13.1881	35.7691	47.0848	42.0107	17.0421	25.5595	48.8461	32.824	12.5912	32.1596	30.5053	39.7344	25.5618	36.672	61.9981	38.6287	17.1996	30.5254	44.2909	32.1239	13.3205	36.8083	51.0515	33.3871	20.7824	42.256	63.5462	28.219	20.56	38.1243	53.336	34.9031	14.8083	31.1616	47.7859	44.242	19.9039	29.2685
CCG000246.1	LOC117900017	LOC6498453	LOC108011968	LOC6732154	FBgn0032474	FBpp0303024	CG9828-PC	DnaJ-H	DnaJ-H-PC	22216	38.4076	165.724	67.5934	101.909	55.3358	144.119	56.8712	98.2526	33.1931	152.29	65.1916	74.9861	52.67	153.189	80.4864	107.135	51.0897	173.064	61.0448	91.2075	30.2911	145.81	70.9144	102.13	38.605	114.374	61.8956	92.3056	31.9429	185.251	79.8817	107.357	19.9348	170.867	62.0059	92.7603	17.0429	172.211	56.4601
CCG000250.1	LOC117900764	LOC26514608	LOC108011949	LOC27207293	FBgn0262352	FBpp0293172	CG43050-PA	CG43050	CG43050-PA	28608	0.776262	20.2075	0	0	1.31541	36.746	0	0	1.42128	36.5203	0	0	1.26755	40.8393	0	0.220866	0.437028	50.3667	0.111072	0	0.475175	38.8213	0	0	0.616709	18.7348	0	0.100255	0.355575	22.527	0	0	4.2452	61.3173	0	1.08028	2.31467	58.116	0.112232
CCG000251.1	LOC117900662	LOC6498454	LOC108011956	LOC6732145	FBgn0262160	FBpp0088895	CG9932-PA	CG9932	CG9932-PA	12326	14.0275	18.7374	59.0186	80.7242	11.8331	39.1668	47.1255	75.8705	11.1771	23.1282	55.9054	64.6169	19.4699	39.9556	55.9343	98.1808	15.4832	28.2615	50.1264	65.7799	16.3061	25.0947	79.8168	72.0747	18.7291	30.7577	55.6773	74.0321	15.5061	30.5621	83.914	72.9863	16.2443	16.09	57.5507	59.0517	24.8738	34.9918	51.9572
CCG000253.1	LOC117900664	LOC6498455	LOC108011957	LOC6732144	FBgn0028965	FBpp0080008	CG9933-PA	CG9933	CG9933-PA	5485	42.6123	35.1672	18.6565	24.7701	39.9457	35.2023	16.5732	20.625	23.6533	29.3277	19.7988	19.7162	43.4456	30.7357	19.7922	23.463	41.5531	31.9041	16.514	19.566	37.0324	30.9178	15.6487	18.2094	35.2536	37.8102	18.1942	23.739	29.1256	41.0504	20.121	17.705	41.4685	24.7972	19.8823	21.2663	41.5104	23.9924	14.4121
CCG000254.1	LOC117900663	LOC6498456	LOC108011970	LOC6732143	FBgn0032467	FBpp0290465	CG9934-PB	Ube4B	Ube4B-PB	28530	38.5349	45.0702	29.3132	33.4072	38.664	45.777	23.1274	32.8603	26.2031	48.4648	26.0375	26.8056	40.7717	45.2615	25.0801	36.1864	43.8117	50.0649	26.0149	29.4563	37.8743	38.9286	25.5848	32.3776	36.1267	55.3385	27.3154	30.7439	28.876	46.7784	28.0765	29.5672	41.3209	21.3644	27.6469	27.5642	50.0675	32.8777	27.9321
CCG000255.1	LOC117900661	LOC6497044	LOC108011963	LOC6732142	FBgn0021796	FBpp0307598	CG5092-PB	mTor	mTor-PB	5434	12.5696	4.40937	12.0314	13.6785	10.3213	7.29301	8.12934	12.0273	12.8445	4.74207	8.8634	8.09917	12.6648	7.36663	10.0811	12.041	10.3377	6.16394	8.55054	11.0688	10.5694	4.89484	11.1472	10.347	11.314	7.51454	9.87032	11.0857	8.49806	5.84358	10.7819	10.2041	8.05146	4.90032	8.30433	8.63194	11.2415	7.68928	6.96894
CCG000256.1	LOC117901011	LOC6498457	LOC108011975	LOC6732141	FBgn0265262	FBpp0307601	CG12403-PB	Vha68-1	Vha68-1-PB	20833	20.2259	63.1182	199.687	315.628	17.2171	67.9898	164.15	337.979	16.3921	62.7723	200.897	260.503	19.4464	56.344	191.041	336.246	30.0211	56.4045	194.06	315.458	28.4934	66.5607	203.734	292.416	38.2897	82.9844	203.014	343.979	34.9833	72.0361	241.827	397.629	22.0442	47.2565	199.1	293.656	24.8881	59.1482	176.462
CCG000257.1	LOC117899955	LOC6498458	LOC108011979	LOC6732140	FBgn0032465	FBpp0080011	CG12404-PA	Yip1d1	Yip1d1-PA	5498	54.5408	46.5457	37.5794	43.4538	62.89	47.8161	37.4198	47.4858	30.5573	44.3523	36.657	35.3629	56.7153	44.6021	39.9024	45.1308	54.5503	49.0666	32.5574	43.8663	48.9613	39.5341	32.1027	37.2844	35.4869	43.6895	26.6428	36.39	50.0241	56.0907	43.4042	46.4219	59.6326	50.5768	31.4506	37.1789	65.4721	54.1202	42.7023
CCG000258.1	LOC117899954	LOC6497043	LOC108011983	LOC6732139	FBgn0032464	FBpp0080002	CG5075-PA	Vha68-3	Vha68-3-PA	28545	0.0225627	92.5574	0	0.164072	0.0179923	70.986	0	0	0	85.2526	0	0.134282	0	79.8338	0	0	0	95.6078	0.0258272	0.0778625	0	79.1354	0.0248574	0.459916	0.0614578	108.236	0.0270362	0.0932482	0	79.741	0.0554116	0.0782398	0	69.3243	0.0239875	0.0587251	0.0419425	83.306	0.109818
CCG000259.1	LOC117899953	LOC6497042	LOC108011973	LOC6732138	FBgn0263598	FBpp0079999	CG3762-PA	Vha68-2	Vha68-2-PA	5462	418.602	223.059	202.627	230.643	439.286	291.866	154.105	200.521	593.047	301.372	218.26	225.381	401.051	310.521	194.561	243.331	407.141	280.51	178.938	208.107	387.769	253.991	196.276	176.409	387.903	262.823	202.687	248.684	396.719	273.926	178.278	220.884	390.141	226.315	162.855	212.276	468.155	336.127	198.582
CCG000260.1	LOC117901455	LOC6497041	LOC108011954	LOC6732137	FBgn0032462	FBpp0271953	CG16800-PB	CG16800	CG16800-PB	20868	0	0.116538	0	0	0	0.656225	0.310086	0	0	0.109437	0	0	0	0	0	0	0.0534317	0.158982	0	0.136466	0	0.539358	0	0	0	0.0569786	0.0710775	0	0	1.195	0	0.274254	0	0.246153	0	0	0	0.115177	0
CCG000261.1	LOC117900497	LOC6498459	LOC108011974	LOC27206506	FBgn0015399	FBpp0312315	CG12283-PC	kek1	kek1-PC	22183	2.47703	1.25407	10.442	18.5437	3.31237	2.20526	7.90884	15.925	4.09337	1.70497	8.93855	9.61637	3.71445	2.58532	12.1896	20.3193	3.69018	2.1449	9.72766	14.3564	4.0434	2.28383	12.3223	14.4678	4.37697	3.95345	13.448	20.7894	4.78291	2.15696	16.5654	16.9588	2.16506	0.806522	10.0274	10.8857	2.444	2.71934	7.88298
CCG000263.2	LOC117900369	LOC6505498	LOC108020903	LOC6731393	FBgn0031948	FBpp0310052	CG7149-PC	CG7149	CG7149-PC	20261	10.6127	9.03785	73.6414	74.3374	11.8417	14.4572	65.4782	105.241	16.1163	10.1995	70.2254	90.5398	12.2456	10.9238	63.1254	84.5942	10.4322	11.4282	65.0367	81.9742	12.8117	11.4746	66.3292	75.2626	10.332	11.2797	68.3231	80.3002	15.0829	10.0263	63.2764	71.457	13.3782	9.64542	68.7699	99.6711	17.4404	13.516	93.3909
CCG000264.1	LOC117901594	LOC6505494	LOC108015232	LOC6731394	FBgn0286198	FBpp0079118	CG7144-PA	LKRSDH	LKRSDH-PA	27805	2.47554	4.77485	9.13333	5.03697	7.68015	11.7483	26.638	12.3324	7.90491	16.7688	19.0293	25.5088	5.86482	12.1159	14.5329	8.699	5.19231	12.1238	9.55599	10.767	3.58376	8.3795	15.4282	7.73491	5.06957	5.55434	7.92472	10.2123	4.10538	6.86459	18.9268	7.14315	4.83884	4.19543	27.2378	12.2812	5.48417	6.44868	29.3692
CCG000265.1	LOC117901597	LOC6505493	LOC108015241	LOC6731395	FBgn0031950	FBpp0079116	CG14536-PA	Herp	Herp-PA	5017	51.1525	66.0312	56.684	65.4445	44.7548	92.2734	49.1876	57.9573	24.6585	77.8587	48.6273	60.9727	57.7717	105.299	57.5466	71.0079	50.6527	99.4778	59.0482	61.5762	56.5088	99.5156	69.2927	66.407	49.4532	89.0678	51.3233	71.2749	40.2617	104.331	52.506	63.3319	50.5689	78.3616	57.2933	75.6162	58.1248	87.3983	60.7526
CCG000267.1	LOC117901593	LOC6505490	LOC108015212	LOC6731397	FBgn0031952	FBpp0079115	CG7134-PA	Cdc14	Cdc14-PA	4979	13.2157	74.3699	24.6187	38.0237	13.7549	72.3908	18.5009	36.19	15.5826	74.0737	26.8446	33.6625	12.9114	79.8536	25.3495	46.5375	13.24	98.102	22.4088	34.4204	14.5596	62.4759	24.8518	32.5767	14.9376	95.6165	26.6289	35.2319	10.4861	92.5562	34.1203	37.775	10.9242	73.0876	24.0871	33.7864	13.6392	117.872	21.525
CCG000268.1	LOC117902680	LOC6504480	LOC108019063	LOC6731398	FBgn0261800	FBpp0079114	CG7123-PB	LanB1	LanB1-PB	4963	25.8415	6.37851	23.8887	22.699	19.5892	11.8979	17.4626	20.388	21.4682	7.79893	17.3977	15.8487	22.318	11.8725	15.0819	18.6777	21.0716	8.24893	16.1113	15.014	26.0003	6.70153	15.496	12.791	29.9974	10.8341	16.517	17.0242	20.2871	8.9657	12.6513	10.4013	16.8094	7.42172	14.1656	10.6115	19.1435	9.37406	10.0818
CCG000269.1	LOC117902587	LOC6504491	LOC108019064	LOC6731399	FBgn0027515	FBpp0303678	CG7115-PE	CG7115	CG7115-PE	20837	58.9612	45.6069	43.2111	59.1361	52.0916	48.734	32.0261	48.1885	45.3046	41.3827	39.149	50.8854	54.4922	42.4997	38.869	54.1487	59.1886	42.5923	36.6374	47.1897	44.1299	48.4742	34.6277	40.7762	46.3633	49.9412	39.6552	49.9842	30.1421	39.4779	30.1933	37.5873	41.2719	31.2369	40.2024	51.6423	55.1881	42.0109	38.5427
CCG000270.1	LOC117902588	LOC6505489	LOC108019065	LOC6731400	FBgn0020618	FBpp0079187	CG7111-PA	Rack1	Rack1-PA	64	2305.98	746.552	1020.54	911.952	2307.38	777.643	1335.3	917.006	1391.99	812.325	1485.08	975.633	2266.05	801.694	1332.76	1026.27	2259.36	630.827	1231.83	850.544	2471.49	749.707	1350.64	881.322	2374.38	737.552	1352.87	1028.36	2182.85	783.04	1578.55	926.683	2396.52	737.843	1228.46	869.583	2296.08	747.338	1514.1
CCG000271.2	LOC117901397	LOC6503556	LOC108014653	LOC6732546	FBgn0051812	FBpp0288501	CG31812-PB	Tsen2	Tsen2-PB	5768	7.46074	4.15776	5.05733	6.17305	6.69312	3.90715	4.27521	8.42769	6.02445	3.90442	5.4181	5.37955	4.181	3.5438	6.07801	5.06198	4.1357	3.14046	3.69527	4.62117	4.27421	3.3208	3.24039	4.75247	4.95024	2.41185	4.72787	4.0025	2.89171	2.40872	4.14024	4.31188	5.09609	1.71298	3.73026	5.73002	5.62717	1.87021	4.52055
CCG000272.2	LOC117900160	LOC6506995	LOC108014616	LOC6732544	FBgn0027779	FBpp0080495	CG17332-PB	VhaSFD	VhaSFD-PB	28811	156.057	147.227	193.556	240.843	165.245	185.291	171.662	247.898	211.678	180.149	189.684	227.3	186.544	179.615	181.07	260.396	183.097	176.349	178.601	227.06	165.824	166.974	185.28	207.008	171.783	183.046	178.664	232.118	171.346	176.878	202.145	264.502	147.941	145.166	181.605	240.983	184.374	196.287	200.072
CCG000276.1	LOC117900547	LOC6497383	LOC108005246	LOC6732948	FBgn0032864	FBpp0305186	CG2493-PB	CG2493	CG2493-PB	28972	64.4664	21.3748	84.6704	85.3121	85.1544	53.5707	102.577	96.1576	43.2187	57.9073	135.352	139.365	82.569	36.8633	83.5754	76.54	97.0487	37.7138	105.483	114.642	75.4125	33.3495	115.509	122.79	86.8383	37.5345	131.423	120.243	66.4254	32.0728	93.8417	89.6799	89.0965	30.85	133.175	150.809	95.1563	60.1914	124.531
CCG000277.1	LOC117900552	LOC6498148	LOC108011035	LOC6732006	FBgn0032376	FBpp0079849	CG14936-PA	Tsp33B	Tsp33B-PA	22225	0	30.1562	0	0.186651	0	23.285	0	0	0	24.0567	0	0	0	25.6974	0	0	0	30.6367	0	0	0	24.0181	0	0.261604	0	31.9047	0	0	0	31.2231	0	0.0593378	0	18.7042	0	0	0.0477144	21.7799	0
CCG000279.1	LOC117901338	LOC6497391	LOC108021626	LOC6732003	FBgn0032373	FBpp0079839	CG12602-PA	Vha100-5	Vha100-5-PA	5454	22.2037	18.2909	0	0.0249632	35.0013	30.5517	0	0	38.0136	20.1214	0.0219102	0.0490336	26.2026	22.3575	0.0252913	0	20.9284	24.1429	0.0471544	0.0236931	20.5261	22.0657	0	0	26.1631	20.6755	0	0	33.3801	28.7699	0.0252922	0.0238079	31.699	21.4882	0.0437956	0.0804137	26.0746	33.555	0
CCG000280.1	LOC117901436	LOC6497389	LOC108009770	LOC6731999	FBgn0032371	FBpp0309457	CG4983-PB	CG4983	CG4983-PB	13927	0	180.54	0	0	0	170.262	0	0	0	172.906	0	0	0	182.735	0	0	0	215.505	0	0	0	159.727	0	0.464915	0	221.455	0	0	0	243.88	0	0	0.0328051	126.375	0	0.17809	0	170.372	0
CCG000282.1	LOC117901435	LOC6498150	LOC108008344	LOC6731997	FBgn0032369	FBpp0079851	CG6614-PA	CG6614	CG6614-PA	22181	0	8.98469	0	0	0	11.4527	0	0	0	8.01319	0	0	0	11.6622	0	0.0180405	0	10.3806	0	0	0	8.08463	0	0	0	12.8817	0	0.0163779	0	14.3248	0.0389294	0.0183224	0.0229076	9.80811	0	0.041453	0	14.4421	0
CCG000283.1	LOC117901102	LOC26514736	LOC108020970	LOC27206553	FBgn0015400	FBpp0079836	CG4977-PA	kek2	kek2-PA	20334	0.281341	0.62644	8.0832	17.7308	0.13461	0.638459	5.68687	11.1221	0.238098	0.467155	5.64635	5.55901	0.26386	0.889474	9.12011	18.6353	0.202742	0.318378	7.25677	8.8243	0.137774	0.604662	8.55473	9.91646	0.357622	0.972901	7.68638	12.6932	0.12028	1.02562	13.4273	14.6122	0.215817	0.404737	7.87648	8.10366	0.122032	0.83764	4.99814
CCG000284.1	LOC117900506	LOC6498152	LOC108006484	LOC6731991	FBgn0051706	FBpp0307612	CG31706-PB	CG31706	CG31706-PB	22221	2.33678	4.77838	128.77	195.069	1.14087	7.75152	137.216	189.418	2.88724	6.51088	153.001	189.538	2.44397	9.04635	170.052	214.55	1.37465	6.47611	117.094	169.016	3.11384	7.92363	117.531	201.041	3.16088	9.71161	139.262	226.361	2.79612	7.41152	156.589	250.702	2.44895	7.92149	155.47	220.018	2.58558	5.30835	98.8044
CCG000285.1	LOC117900505	LOC6498153	LOC108021402	LOC6731990	FBgn0028490	FBpp0302839	CG31705-PD	CG31705	CG31705-PD	13141	73.1682	93.0013	364.482	447.738	94.6248	186.841	467.141	610.062	40.6082	101.301	383.203	405.65	84.0692	162.175	401.353	467.832	67.7464	110.822	283.195	302.682	78.7551	121.066	414.069	450.079	104.035	153.081	355.914	434.264	67.5489	120.297	353.441	437.501	103.313	128.144	434.357	443.855	98.0932	150.424	360.045
CCG000288.2	LOC117901523	LOC6497468	LOC108006130	LOC6732736	FBgn0032727	FBpp0080731	CG10623-PA	Bhmt	Bhmt-PA	29103	73.6692	53.5432	19.9747	25.6763	79.4707	55.2488	20.2998	26.928	99.9819	56.8107	24.6876	27.444	73.3156	50.6874	24.0892	24.2264	73.0097	55.5171	21.5884	29.5465	85.1354	62.6101	24.3986	29.5025	94.525	68.7738	28.4154	30.3001	71.3809	57.5283	21.6686	24.8972	89.7786	73.732	23.3297	35.4006	93.1928	65.1412	21.1645
CCG000289.1	LOC117900059	LOC6497467	LOC108018477	LOC6732737	FBgn0015772	FBpp0309286	CG10637-PD	Nak	Nak-PD	5841	21.6118	9.41342	24.0681	44.4474	20.5244	17.4803	21.7117	42.1295	19.5296	10.9406	26.5754	28.9318	21.8527	17.3758	30.4687	51.3741	20.3511	14.252	25.2033	36.065	16.8846	10.4374	27.3993	36.0792	18.9777	19.4929	26.7073	39.3593	15.8744	15.347	36.8932	38.5463	13.812	8.90352	23.2308	32.9672	19.1119	14.2233	20.0273
CCG000290.1	LOC117900419	LOC6498071	LOC108021218	LOC6732739	FBgn0032728	FBpp0080677	CG18398-PA	Tango6	Tango6-PA	5854	10.305	2.48604	6.73248	8.87059	11.1649	3.25375	6.16755	10.8779	11.5207	2.56969	6.00392	8.30021	11.654	2.93805	7.71287	8.20557	10.8899	2.86283	6.85669	6.89041	9.8373	2.18227	8.52486	9.27813	8.11669	2.48345	6.37046	7.5434	7.85611	3.14396	5.79046	6.96589	7.72522	2.65952	5.47789	7.06076	8.96897	2.54539	5.38348
CCG000291.1	LOC117900421	LOC6497466	LOC108021219	LOC6732740	FBgn0032729	FBpp0309285	CG10639-PC	L2HGDH	L2HGDH-PC	22486	33.4629	66.5029	40.3971	44.4377	33.4949	77.6932	42.4916	45.3067	47.0194	61.7376	43.4673	43.3802	43.3172	70.7286	56.0512	55.0941	30.1097	67.5865	45.6787	43.1932	29.6853	59.2782	41.8141	42.2094	35.6973	72.8805	55.1396	59.4875	30.8584	68.9366	54.019	60.1678	29.863	59.09	48.0217	63.3813	29.0154	48.4281	39.419
CCG000292.1	LOC117900117	LOC6498072	LOC108006198	LOC6732741	FBgn0032730	FBpp0309278	CG10431-PB	CG10431	CG10431-PB	5860	2.79411	3.3715	1.17057	1.49321	2.87725	3.66968	0.9431	1.05847	1.7187	3.16607	1.07656	0.995132	2.80768	3.01413	1.13463	1.10172	4.14197	4.77634	0.906624	0.860467	2.58575	2.6734	0.678676	1.12116	2.09746	4.35352	0.896341	1.00019	1.71322	6.83842	1.32378	1.29696	2.15181	1.57035	1.40341	1.3743	3.76262	3.95157	1.60625
CCG000293.1	LOC117900121	LOC6497465	LOC108021290	LOC6732742	FBgn0032731	FBpp0080727	CG10641-PA	Swip-1	Swip-1-PA	5909	55.9812	23.1467	63.913	113.671	50.1063	33.7479	58.9322	108.469	13.1588	31.8941	81.994	109.805	54.7055	36.9231	66.6593	102.886	59.9991	30.6826	82.0621	99.9154	44.3708	29.2164	87.2099	97.9052	55.9322	38.3892	68.0955	117.352	33.0147	27.5542	104.673	135.468	78.636	29.3984	110.355	138.39	70.2834	32.8194	67.65
CCG000294.1	LOC117900122	LOC6498073	LOC108007680	LOC6732743	FBgn0032732	FBpp0080679	CG15168-PA	EMC5	EMC5-PA	27887	83.7807	52.1687	51.3558	67.1384	82.3862	40.6488	48.5042	63.8578	67.5056	46.3152	48.0511	63.7582	85.261	45.1312	60.9002	54.8831	97.1879	43.6285	59.3931	51.4345	78.0951	52.8557	55.6499	72.3239	76.2076	40.6055	54.3103	51.0865	72.8388	52.1185	41.0389	58.3868	80.7746	52.9427	46.5637	70.7007	77.7294	45.3369	41.5951
CCG000295.1	LOC117900118	LOC6497464	LOC108007669	LOC6732744	FBgn0032733	FBpp0080726	CG15170-PA	CG15170	CG15170-PA	29074	2.98695	2.37669	0.715151	1.52044	4.62087	2.7961	0.343522	0.668388	3.32509	2.25943	0.0953212	0.711074	4.02195	3.40356	0.11003	0.747878	3.47087	3.06884	0.205147	0.206155	1.85279	1.6049	0.296166	0.304428	4.55619	3.29959	0.393709	0.432061	8.51024	4.26958	0.40346	0.276206	2.69471	3.8065	0.318691	0.663174	4.8201	6.31531	0.218852
CCG000297.1	LOC117901366	LOC6497463	LOC108007181	LOC6732747	FBgn0046302	FBpp0080725	CG10650-PA	CG10650	CG10650-PA	29089	83.9727	87.0182	6.23733	6.06529	102.596	99.5627	2.01876	3.39481	154.263	104.508	7.33555	5.20637	91.8642	120.014	3.33862	3.63262	58.4969	108.185	2.16512	2.17576	55.4468	85.0488	1.77993	2.96192	80.7872	87.5516	4.58016	7.49138	107.795	98.3632	2.22583	2.45959	151.867	172.714	1.55007	1.58971	86.3272	121.428	1.34257
CCG000299.1	LOC117901608	LOC6497461	LOC108006252	LOC6731484	FBgn0032025	FBpp0079226	CG7778-PA	CG7778	CG7778-PA	14622	56.3286	107.674	204.513	146.333	63.4607	173.543	194.36	214.946	88.3352	156.861	217.853	299.94	56.852	118.429	98.7104	117.884	53.2601	140.141	155.431	188.45	71.5491	138.3	153.979	153.188	74.1754	135.569	196.53	197.595	65.3307	121.198	89.858	88.178	75.1411	85.3864	105.702	142.881	63.0415	102.579	99.5026
CCG000300.2	LOC117900418	LOC6497460	LOC108010550	LOC6731483	FBgn0032024	FBpp0079225	CG14273-PA	CG14273	CG14273-PA	14460	0.597154	1.82499	0.176511	1.28664	0.5291	1.69394	0.346855	0.519652	0.842282	1.34655	0.776384	0.315908	1.60014	2.0977	0.570303	1.1327	0.0597675	1.067	0.303801	0.915884	0.379076	1.20663	0.146197	0.08453	0.542189	1.08349	0.55654	0.754094	0.547066	0.954785	0	0.0766935	0.928638	1.37792	0.457608	0.800209	1.77173	2.08943	0.448927
CCG000301.1	LOC117900356	LOC6497459	LOC108008228	LOC6731482	FBgn0032023	FBpp0079224	CG14274-PA	witty	witty-PA	22118	0.178582	2.45597	42.8757	61.1431	1.21046	2.05164	27.1665	50.6507	0.610344	2.88291	53.6655	65.2577	1.07669	2.4701	46.1586	63.0055	0.723886	1.755	37.9198	51.8697	1.23891	1.40238	40.0374	54.034	1.54037	2.31582	49.9664	66.609	0.736211	2.82677	64.7998	85.3546	0.958118	2.50634	38.243	42.1888	0.495321	1.46592	37.8263
CCG000303.1	LOC117900358	LOC6497457	LOC108006299	LOC6731481	FBgn0032022	FBpp0079223	CG14275-PB	CG14275	CG14275-PB	20294	36.1646	45.3755	180.577	193.619	35.3073	80.6317	127.568	212.019	53.2468	68.281	240.768	326.404	51.6234	86.3755	208.06	284.009	32.1705	78.8113	194.088	247.918	45.2405	71.8024	216.59	237.256	76.4122	113.957	290.114	344.788	45.8263	72.198	168.917	233.362	29.1679	61.7134	226.977	301.295	46.9126	91.7695	247.171
CCG000304.1	LOC117900357	LOC6498076	LOC108021607	LOC6731480	FBgn0032021	FBpp0079229	CG7781-PA	CG7781	CG7781-PA	4095	23.3652	41.6709	261.305	398.102	12.8435	45.6558	200.412	394.923	26.5818	40.3874	266.284	342.38	29.0634	65.4434	314.339	479.3	16.6537	43.4719	234.739	340.533	25.9206	48.473	239.921	330.473	31.2039	46.5226	223.575	312.078	19.6389	46.3535	279.252	360.537	17.7006	33.701	246.598	380.086	32.9974	41.6249	224.274
CCG000305.1	LOC117900359	LOC6497456	LOC108009943	LOC6731479	FBgn0032020	FBpp0079221	CG7787-PA	strat	strat-PA	5175	62.6429	19.5736	24.1439	36.5548	42.3353	11.2658	17.6935	22.9045	16.2588	11.9602	19.0183	21.9306	47.5875	14.113	20.78	26.7158	58.6406	20.8499	24.0583	27.9444	42.7735	20.7579	20.5989	35.9912	40.6441	14.6829	17.3348	18.6133	35.2583	23.6978	24.6352	24.2938	35.0391	20.502	16.1056	22.3785	33.8691	17.7551	23.2493
CCG000306.1	LOC117902787	LOC6498077	LOC108020987	LOC6731478	FBgn0262598	FBpp0290393	CG7795-PD	mtsh	mtsh-PD	29059	0.206605	15.6275	0.61833	1.1268	0.0411884	16.6152	0.081004	0.0866848	0	14.9612	0.494497	0.522585	0.0519021	17.4355	0.221979	0.382098	0.0930534	16.7508	0.41387	0.861519	0.0632349	14.1964	0.312974	0.329017	0.281382	16.8444	0.804598	1.14738	0.212935	24.2056	0.665963	0.507475	0.0940209	43.9453	0.277986	0.646524	0.0972126	60.6462	1.30448
CCG000307.1	LOC117902782	LOC6497455	LOC108020986	LOC6731477	FBgn0032018	FBpp0079220	CG7806-PA	CG7806	CG7806-PA	29050	17.4184	10.6388	14.1805	19.6613	13.3323	11.4342	8.95235	16.5602	15.7421	13.0085	12.1686	13.7505	15.8819	15.8122	15.3069	18.5143	14.1964	13.5258	12.397	15.6114	13.2405	11.3024	14.902	16.6288	14.9855	15.0304	15.5323	17.2742	11.565	13.0412	15.2659	16.4695	13.5976	9.80315	22.7881	24.8407	17.49	14.1508	18.9574
CCG000308.1	LOC117902796	LOC6498078	LOC108005421	LOC6731476	FBgn0032017	FBpp0079232	CG7810-PA	CG7810	CG7810-PA	22094	10.118	8.22246	6.85151	10.6463	11.2958	8.84528	8.65522	11.0117	8.44305	5.68503	7.68088	7.82825	11.6922	7.48217	10.5603	10.1544	12.0555	10.7652	8.68641	11.3214	8.29561	7.10918	9.98165	10.6638	7.09879	9.49825	10.2504	10.6916	8.46878	9.08886	8.5841	9.83463	10.4186	6.90888	8.85001	12.9877	6.32654	8.48366	9.06587
CCG000309.1	LOC117902795	LOC6497454	LOC108005417	LOC6731475	FBgn0032016	FBpp0079219	CG7818-PA	Mettl14	Mettl14-PA	20263	19.0221	5.80054	7.68597	9.66131	21.2902	5.59935	6.35006	7.83357	17.8748	5.36929	7.53756	8.08284	17.6311	6.05616	5.95584	6.4803	22.6058	6.44356	6.42123	5.91911	16.3171	5.7527	7.24888	5.74953	14.8203	6.36084	6.01427	6.79822	11.9783	5.3815	6.83651	7.21536	20.0194	5.39088	6.81583	6.8062	20.5813	6.1423	6.26129
CCG000310.1	LOC117902801	LOC6498079	LOC108021245	LOC6731474	FBgn0032015	FBpp0079233	CG7830-PA	Ostgamma	Ostgamma-PA	5140	99.9085	71.2911	82.4337	67.0585	122.983	95.0354	78.7403	75.9779	107.267	81.2629	80.2209	66.282	91.1697	87.6849	70.4931	66.6074	96.9399	87.673	79.9964	60.4382	91.6014	73.9086	71.2938	60.0878	81.3649	72.0507	68.6096	65.1847	82.7473	68.0165	60.4693	45.7242	100.226	107.923	64.6471	72.4011	104.222	107.337	74.7315
CCG000311.1	LOC117902804	LOC6497453	LOC108021252	LOC6731473	FBgn0032014	FBpp0079218	CG7840-PA	CG7840	CG7840-PA	22099	160.166	11.1447	8.80853	8.64817	162.19	12.0575	11.5396	9.01751	150.737	12.3125	8.40964	10.3267	164.452	12.2739	9.77039	9.17268	179.049	13.9883	10.8123	10.8065	140.068	13.7489	8.99246	9.48313	125.894	11.2431	10.9494	8.4334	107.98	13.4447	11.0315	8.30729	185.145	8.86212	9.00522	11.4907	184.655	8.82162	12.1808
CCG000312.1	LOC117902793	LOC6497452	LOC108007981	LOC6731472	FBgn0032013	FBpp0302967	CG7851-PC	Scgalpha	Scgalpha-PC	5121	0.961351	2.86942	23.5581	40.4211	0.530732	2.20261	21.8419	46.4992	2.49131	2.14885	25.4086	28.1233	0.743091	2.31362	24.6985	35.4324	1.0325	2.18022	28.3575	39.2578	1.72016	2.44515	24.034	36.46	1.37644	2.13105	25.4317	32.3962	1.21945	2.69583	28.2409	33.2081	0.625366	2.60446	27.4132	39.6569	0.456833	2.05555	24.6586
CCG000313.1	LOC117902802	LOC6498080	LOC108006853	LOC6731471	FBgn0261020	FBpp0079234	CG7870-PA	wol	wol-PA	5142	41.0683	30.0554	24.9916	32.975	42.0008	35.124	25.7091	28.1438	40.3536	30.1656	23.263	27.7415	42.0931	35.3678	27.8614	27.2259	42.589	33.7554	24.0927	28.522	41.1446	33.0568	22.6225	21.3207	32.8136	31.8061	26.1433	31.0286	35.9305	22.9002	28.9971	25.8119	43.3421	33.4886	27.616	30.9314	46.2353	35.1868	27.7971
CCG000314.1	LOC117902789	LOC6498081	LOC108019439	LOC6731469	FBgn0003502	FBpp0111749	CG8049-PE	Btk	Btk-PE	22057	49.2508	7.71075	16.0017	20.8362	47.1155	13.1238	15.9898	19.6647	31.4303	9.79885	15.4744	15.1065	43.4672	14.0351	14.5622	19.202	50.8586	12.6724	16.2122	17.6414	32.433	9.71511	17.272	15.0817	36.9515	15.0185	17.9935	20.3193	26.556	12.9323	18.0201	17.3324	35.4489	8.8805	17.9829	15.3976	55.8796	15.6341	17.0998
CCG000315.1	LOC117902783	LOC6498082	LOC108019968	LOC6731467	FBgn0032010	FBpp0304636	CG8086-PI	CG8086	CG8086-PI	29048	7.16887	29.454	45.395	65.8548	5.0407	33.8702	33.4604	46.8137	6.82663	26.3946	35.5912	36.9478	7.79259	28.9307	37.935	58.4938	6.18422	28.4612	27.8527	38.2948	10.1732	29.2577	43.5484	44.4655	13.1035	41.6494	50.5883	61.4074	7.10447	29.1459	33.8883	36.7021	8.74019	22.6302	43.099	51.6403	13.182	33.8238	43.4741
CCG000316.1	LOC117902815	LOC6497451	LOC108009894	LOC6731466	FBgn0032008	FBpp0079216	CG14277-PA	CG14277	CG14277-PA	22129	4.24604	20.3701	251.656	274.537	2.12605	22.2686	284.634	383.478	1.83206	16.9428	194.639	189.351	4.16743	14.6338	277.782	360.97	2.49055	18.2614	168.869	222.859	5.23858	21.9571	118.252	133.223	6.90352	19.919	323.732	550.524	2.71388	7.76783	251.238	385.901	5.53905	20.5706	330.794	509.776	8.81089	23.4877	491.67
CCG000317.1	LOC117902779	LOC6498083	LOC108019753	LOC6731463	FBgn0032006	FBpp0291358	CG8222-PJ	Pvr	Pvr-PJ	5078	12.1166	16.1871	27.3518	33.4957	11.0704	24.8412	26.2039	38.1466	14.9897	19.5971	32.5678	34.6315	12.4106	25.953	22.7023	34.7956	11.8919	22.2203	25.4988	30.3354	15.064	19.0292	28.0808	30.2766	17.521	25.5465	26.7562	34.6004	13.1274	22.9008	32.8399	37.3806	12.725	12.1572	27.3746	32.3002	15.0402	21.9293	25.428
CCG000318.2	LOC117900426	LOC6506052	LOC108021496	LOC6740776	FBgn0005616	FBpp0077260	CG3241-PA	msl-2	msl-2-PA	12684	1.40973	5.66714	6.77935	21.5804	2.33481	10.1143	6.43985	24.2658	2.66848	6.42221	6.41369	15.7475	2.07038	8.31392	7.40341	22.6346	2.24669	6.93674	8.39122	19.2351	2.31888	7.47594	6.95314	16.7442	1.92981	7.72914	4.36603	19.6298	2.10612	8.44734	9.34781	21.6095	0.985493	3.05657	5.80473	11.0622	1.4727	5.46717	5.57552
CCG000319.1	LOC117900433	LOC6506056	LOC108021151	LOC6730868	FBgn0031538	FBpp0077261	CG3246-PA	CG3246	CG3246-PA	4585	18.4804	30.8727	109.09	85.7135	29.1136	64.6051	152.724	123.808	16.6126	43.9909	118.312	127.055	35.0979	60.0183	144.703	103.192	28.9879	49.2624	144.374	133.567	25.9272	66.2698	176.605	189.598	33.4562	36.6969	124.027	119.076	32.4124	43.1126	147.943	117.552	33.3477	59.1028	140.573	130.878	47.2626	87.4441	205.59
CCG000320.1	LOC117900427	LOC6504265	LOC108021150	LOC6730867	FBgn0266670	FBpp0077208	CG8843-PA	Sec5	Sec5-PA	4556	19.1124	10.7969	13.6217	17.4353	19.2193	10.9975	11.7855	14.7316	21.1724	9.2912	13.8665	15.3598	17.9048	13.0703	17.4111	20.7272	21.7103	10.3389	12.5168	17.4976	17.88	10.6358	15.0018	15.723	20.4526	14.6836	19.5081	23.8555	14.8975	10.2562	14.1643	17.2138	19.8013	7.48763	14.6562	15.9876	17.3808	10.5616	15.3139
CCG000321.1	LOC117900428	LOC6506059	LOC108021337	LOC6730866	FBgn0031536	FBpp0077262	CG3248-PA	Cog3	Cog3-PA	21923	15.4156	7.49881	11.0657	14.8882	16.3265	11.0374	10.3058	14.76	10.8014	7.65721	12.0425	12.6592	14.001	9.45795	11.3755	15.8153	15.2213	9.53471	12.0255	12.8093	12.0072	8.27059	12.9008	13.1952	12.6508	9.5753	12.1223	13.592	11.5934	9.47401	13.7421	15.3986	11.4194	7.31983	11.2872	14.5397	15.086	9.89367	11.4982
CCG000322.1	LOC117900436	LOC6504261	LOC108021339	LOC6730865	FBgn0031535	FBpp0111932	CG12795-PB	CG12795	CG12795-PB	4605	79.9019	34.019	25.3175	27.714	66.4569	31.8893	19.4856	31.574	34.6557	35.787	23.0592	36.1077	69.3986	35.8688	22.8034	36.8559	75.1296	34.6001	21.1823	27.2163	53.8326	34.6359	30.2893	34.6893	50.405	36.8207	25.4209	30.045	33.3002	52.3064	21.8304	36.7444	67.9185	32.3624	26.6295	34.0587	76.1088	35.8033	54.2822
CCG000323.1	LOC117900432	LOC6504256	LOC108005438	LOC6730864	FBgn0031534	FBpp0077206	CG2774-PA	Snx1	Snx1-PA	4580	49.592	35.2795	41.0087	47.6046	52.6992	45.9689	35.5223	46.7292	50.4977	43.1835	41.4325	43.5755	52.1113	49.6465	38.1262	46.3679	45.6271	42.1166	36.0446	39.4612	54.8931	40.4496	46.0938	53.9079	57.7451	49.4287	42.9469	49.5764	49.3859	48.9788	40.0137	43.9643	46.79	29.7161	37.0154	40.1219	59.5211	40.8682	38.7608
CCG000324.1	LOC117900437	LOC6506071	LOC108021173	LOC27207283	FBgn0015797	FBpp0079943	CG6601-PA	Rab6	Rab6-PA	27865	89.395	34.1637	41.4521	55.389	89.1562	47.6412	41.7358	51.2228	30.3528	43.8628	50.3238	45.125	84.583	56.2884	42.9013	61.5196	86.2413	45.1354	48.3603	49.1525	84.0409	51.3221	52.2077	54.5397	75.6972	48.9149	47.0632	67.8829	71.2274	44.5365	49.8068	63.5022	96.2317	62.6619	63.0185	64.2829	96.1539	60.4336	59.0307
CCG000325.1	LOC117900429	LOC6504241	LOC108021394	LOC6732064	FBgn0027081	FBpp0079914	CG5353-PA	ThrRS	ThrRS-PA	5457	157.476	31.1284	41.5825	57.5534	129.066	33.6894	43.8537	60.8899	134.446	30.1633	48.1036	45.3851	140.245	33.9682	47.0943	57.4679	149.493	31.7189	41.0254	43.5247	139.335	34.8575	50.4627	56.4673	117.877	32.7026	44.9897	65.0406	103.909	27.6223	50.4856	65.9925	167.172	39.748	63.6087	77.1025	157.007	36.5824	63.4905
CCG000326.1	LOC117901749	LOC6498571	LOC108021383	LOC6731787	FBgn0032222	FBpp0079582	CG5037-PA	Cox10	Cox10-PA	5378	77.5955	88.5081	77.2387	92.798	78.3026	81.668	74.9941	95.0105	98.7289	102.077	79.308	79.0582	83.9106	81.5146	77.8748	90.3583	85.2109	87.65	71.1754	87.2886	97.514	102.054	75.1552	88.8723	92.149	94.4872	75.2258	86.5439	79.9532	76.8229	54.8982	80.2868	77.392	67.2446	59.0945	73.3392	98.9493	92.9626	97.5976
CCG000327.1	LOC117900747	LOC6498585	LOC108020888	LOC6731811	FBgn0051716	FBpp0304028	CG31716-PK	Cnot4	Cnot4-PK	12655	67.4151	40.4729	75.2408	96.2319	67.8253	50.8796	55.9877	92.1593	49.8856	45.9753	68.8571	76.8421	68.9961	49.6353	70.6017	99.0111	77.2417	47.475	62.2377	86.068	56.5822	39.3703	62.2148	81.6011	53.6823	53.047	69.1818	84.2081	46.4542	51.2815	65.2523	83.747	50.0575	50.6271	61.6172	80.2445	67.1718	71.1278	58.5551
CCG000328.1	LOC117902463	LOC6496939	LOC108021425	LOC6731785	FBgn0011703	FBpp0079648	CG5371-PA	RnrL	RnrL-PA	5347	151.988	2.00802	4.06474	3.22817	153.242	2.17885	3.25975	3.53456	115.289	1.82853	3.44837	3.17045	204.991	1.31918	1.64798	2.18543	204.312	1.62332	3.71072	2.30389	124.521	1.10941	3.07095	2.76204	116.477	1.54704	3.19167	3.4347	104.567	1.40638	2.2819	1.69452	127.761	1.9536	2.15126	3.35881	130.079	2.66615	3.99479
CCG000330.1	LOC117901042	LOC6498433	LOC108020969	LOC6732828	FBgn0032797	FBpp0291317	CG10186-PG	Hasp	Hasp-PG	5949	2.39095	8.31384	141.636	266.716	1.87471	13.4427	118.944	253.967	1.32856	7.88109	121.954	146.37	3.93055	14.5885	147.038	281.245	2.30692	10.8592	127.889	202.294	3.4783	9.1626	119.825	189.365	4.00567	11.9255	124.574	224.668	3.5468	12.0348	170.249	250.441	3.05956	10.851	176.942	253.178	5.32522	11.3976	121.751
CCG000331.1	LOC117900393	LOC6497071	LOC108016843	LOC6732830	FBgn0032798	FBpp0310329	CG10132-PB	CG10132	CG10132-PB	2132	1.25715	3.05103	17.7875	34.9987	1.28752	4.8877	16.6359	32.8335	2.39503	3.62689	18.0535	17.7366	1.94442	4.96819	20.5518	34.5768	1.22124	4.10719	16.3514	22.9535	2.58526	3.83073	16.7287	20.1456	2.82002	4.77118	16.1865	28.5504	2.55181	3.7718	24.4724	26.4981	2.59705	3.16085	19.6419	25.9839	2.50879	4.43935	13.1226
CCG000332.1	LOC117902625	LOC6497198	LOC108021406	LOC6731523	FBgn0026718	FBpp0309216	CG17608-PD	Agpat2	Agpat2-PD	20276	59.4939	57.4729	30.866	43.4575	50.9858	57.6148	33.295	40.5326	76.0545	48.7333	36.8954	32.396	72.806	77.3153	43.9528	41.9324	45.975	66.4402	20.0631	31.3076	49.8168	57.2904	53.238	46.7035	62.7032	74.1036	45.2586	63.2552	41.952	65.3043	29.6314	35.7395	56.6776	91.1232	40.2207	33.1702	58.223	79.0312	33.0424
CCG000333.1	LOC117902620	LOC6498336	LOC108006760	LOC6731524	FBgn0285971	FBpp0304330	CG9233-PB	prg	prg-PB	13254	19.6996	1.59296	5.11281	5.85964	18.3672	3.7311	4.58395	5.54379	14.2808	2.85329	5.30274	5.71913	17.9243	2.9669	7.00599	4.64806	21.992	3.00483	5.56869	3.59254	14.0685	2.68091	5.78969	4.97351	13.6056	3.77883	4.46199	6.20543	10.7293	2.85206	5.7525	4.4083	11.1221	2.34282	5.39552	4.45512	12.8394	1.89507	5.55417
CCG000334.1	LOC117902619	LOC6498338	LOC108021600	LOC6731528	FBgn0262029	FBpp0292925	CG42840-PE	dachs	dachs-PE	29049	0.705816	0.473787	1.03272	1.73937	0.196994	0.610663	1.66038	3.09299	0.562868	0.683655	0.675732	0.896143	0.236415	0.759322	1.7189	3.29348	0.317894	0.662109	0.605952	1.1502	0.355244	0.933508	0.75168	0.449603	0.747657	1.38989	0.606127	1.1425	0.280199	0.71097	0.375572	0.367129	0.398453	0.185894	0.187992	0.13807	0.339664	0.274678	0.530737
CCG000336.1	LOC117901333	LOC6497196	LOC108021020	LOC6731531	FBgn0032048	FBpp0079308	CG13094-PC	Dh31	Dh31-PC	2769	4.2678	12.158	55.0646	131.38	3.97049	15.4962	48.9342	119.216	4.72315	11.8108	47.366	67.9022	3.43082	14.6173	72.842	121.753	3.45993	14.9973	58.9489	99.986	4.06382	11.6419	52.504	104.393	6.97494	12.4353	61.1972	121.262	4.17048	8.7344	81.055	118.723	4.39922	13.2239	65.0346	102.379	6.2146	17.2644	45.0069
CCG000337.1	LOC117900409	LOC6497194	LOC108021382	LOC6731532	FBgn0032050	FBpp0310071	CG13096-PB	CG13096	CG13096-PB	5096	75.0723	11.6301	8.31593	8.11413	74.5075	13.5943	7.28283	8.39944	45.7152	10.5582	11.5205	7.0315	69.8224	13.0021	8.55323	5.43453	83.366	11.5888	9.24142	4.02054	88.4531	12.1264	9.27408	7.27504	70.0619	13.666	9.64456	6.68844	49.2703	18.2056	12.6943	3.3572	74.2693	12.5676	11.8978	10.1244	73.7475	12.4853	16.2454
CCG000338.1	LOC117900410	LOC6497193	LOC108005258	LOC6731533	FBgn0032051	FBpp0079305	CG13097-PA	CG13097	CG13097-PA	22066	42.7895	4.72567	6.56723	7.27264	40.5625	5.62371	5.47968	7.42203	23.2901	4.83479	6.67948	5.90696	40.7075	5.11975	6.49772	6.33948	40.3687	5.13482	5.91243	5.53376	38.4369	4.49983	6.41569	6.19326	33.9544	4.49942	5.88582	7.03708	23.6826	5.29515	8.20794	5.85323	26.6794	3.43045	4.60995	5.51093	33.9157	5.88386	9.9354
CCG000339.1	LOC117900265	LOC6498340	LOC108005569	LOC6731534	FBgn0032052	FBpp0079294	CG13089-PA	PIG-U	PIG-U-PA	5125	42.1829	16.6832	16.2627	19.535	41.0365	14.7874	16.1123	19.5734	43.8786	17.4437	14.5113	19.0453	41.3606	17.7373	14.4818	18.747	42.3889	17.3505	14.5353	15.5112	37.7336	17.5809	11.9106	17.8802	33.5171	16.0494	16.1108	21.2029	28.7404	19.8001	14.1926	18.7673	38.7331	18.0108	14.9628	22.8178	39.7191	16.1449	13.8248
CCG000340.1	LOC117900271	LOC6497192	LOC108005578	LOC6731535	FBgn0032053	FBpp0079304	CG13098-PA	mRpL51	mRpL51-PA	22128	47.2904	35.0533	24.8804	29.6455	47.1195	30.9384	21.5625	29.4068	40.4651	31.8555	23.9792	25.005	46.8453	30.39	28.8573	30.4587	47.5237	35.8221	23.9369	28.0269	50.6542	30.5277	24.3063	25.5411	43.1117	31.6049	28.046	31.8142	51.848	47.76	32.3921	37.5873	43.8741	21.2567	25.6993	38.074	38.7837	23.0028	33.8491
CCG000341.1	LOC117900741	LOC6498653	LOC108010532	LOC27206749	FBgn0039958	FBpp0311162	CG12567-PG	CG12567	CG12567-PG	33533	66.2833	20.2122	45.1676	61.0931	69.3024	22.367	29.4854	49.852	68.3316	20.7504	42.0401	44.7579	47.9056	26.2517	41.0481	44.7054	57.5469	28.0235	45.8974	48.3851	56.1345	21.1315	40.6338	47.3549	54.3905	26.0303	42.1839	45.0948	41.3466	21.4414	63.0173	44.6834	47.0474	27.4267	39.6197	65.2875	60.0032	29.7081	34.1993
CCG000342.1	LOC117900655	LOC6505410	LOC108015837	LOC6733130	FBgn0032987	FBpp0311640	CG12775-PC	RpL21	RpL21-PC	26408	2388.32	928.805	1466.01	1433.81	2118.2	1129.27	1915.35	1533.53	2870.36	1050.97	2045.05	1687.66	2528.43	925.304	2150.64	1509.05	2647.34	862.813	1613.85	1398.76	2770.49	1026.06	1646.88	1618.26	2709.37	962.155	1865.03	1567.48	2869.36	852.911	2324.13	1803.55	2776.93	892.188	1530.69	1422.57	2308.41	785.135	1933.08
CCG000344.1	LOC117902190	LOC26514146	LOC108006140	LOC6727091	FBgn0037504	FBpp0081082	CG1142-PA	CG1142	CG1142-PA	34123	36.8473	10.5256	12.8271	13.9962	34.4624	10.5875	12.0118	16.384	18.1941	8.45653	15.3239	12.6831	27.4556	9.52754	11.5488	11.1784	29.2235	11.2214	13.9005	13.3526	32.8433	8.61112	12.5916	12.8165	33.2395	11.3218	14.0519	13.5309	30.0483	12.6205	15.6426	14.6558	32.9322	20.8738	12.9909	15.979	39.6957	13.2454	17.106
CCG000345.1	LOC117902189	LOC6505391	LOC108015861	LOC6733131	FBgn0032986	FBpp0306285	CG3262-PE	Nubpl	Nubpl-PE	6124	70.6296	56.0888	59.391	70.723	63.0155	55.2471	50.802	65.0332	79.0612	51.0384	56.9111	61.6427	63.4565	53.4029	60.0142	70.4412	67.068	53.0007	59.7377	65.0888	53.8715	53.2393	60.1367	69.6139	64.6987	60.5508	58.6344	68.4328	58.2714	47.381	66.6772	50.4886	48.6132	30.2022	46.1739	58.7928	59.4261	28.7122	43.8683
CCG000346.1	LOC117902186	LOC26515529	LOC108006066	LOC6739541	FBgn0040009	FBpp0291581	CG17490-PE	CG17490	CG17490-PE	34012	23.3543	3.6567	8.2313	9.25294	19.7579	5.46805	9.84137	12.2824	20.3512	4.02444	11.3245	10.1882	17.4638	4.95051	9.0543	10.9556	21.5284	4.40599	10.1505	8.9731	17.2229	3.91983	8.48944	11.3576	15.1769	4.30454	8.8358	8.40261	13.6409	4.77662	11.3547	9.70173	12.5156	2.06623	1.48723	2.93128	15.7789	2.18682	2.22149
CCG000347.1	LOC117902188	LOC6505413	LOC108014216	LOC27209015	FBgn0064225	FBpp0110424	CG17489-PB	RpL5	RpL5-PB	33581	3315.65	1297.44	2285.85	1964.58	3346.16	1416.08	2886.41	2162.46	6012.57	1347.79	2840.25	2561.86	3436.67	1271.63	2984.6	2243.74	3458.56	1064.16	2358.63	1915.35	3744.86	1282.12	2349.22	2183.45	3550.97	1187.82	2597.31	2041.41	3567.59	1173.39	2642.81	2104.24	3564.54	1367.22	2256.42	2525.58	3117.35	1226.66	2704.7
CCG000348.1	LOC117902183	LOC6505388	LOC108010874	LOC27206663	FBgn0002566	FBpp0305699	CG18028-PE	lt	lt-PE	33993	29.9449	23.4034	40.7855	44.7976	29.5864	28.5032	30.9954	49.051	47.3852	24.5706	36.562	45.2069	33.5561	26.1053	36.549	46.605	34.301	23.2975	39.1383	44.055	26.4255	23.9785	31.0355	40.8419	28.4014	25.8535	38.3904	38.7875	23.5976	23.1998	30.9197	34.5207	33.1309	26.0344	33.687	57.4193	36.3384	33.0387	37.8308
CCG000351.1	LOC117901862	LOC6498703	LOC108014509	LOC6739549	FBgn0086683	FBpp0110561	CG17540-PA	Spf45	Spf45-PA	34463	51.6065	19.7963	31.1716	32.3807	52.9485	21.6051	26.7607	32.4496	30.2686	16.7119	31.3821	30.862	53.5272	20.6902	30.0002	28.1844	55.8435	17.8186	28.9658	29.1082	42.0522	19.2	25.7267	29.5382	40.5938	21.4733	31.5665	27.6906	32.4322	20.6483	29.7462	25.7912	27.7005	15.9325	21.6016	33.796	36.3031	29.0855	27.5046
CCG000352.1	LOC117901860	LOC6505390	LOC108006267	LOC6733160	FBgn0027507	FBpp0304298	CG1344-PB	CG1344	CG1344-PB	34435	45.1817	10.463	21.186	25.3717	35.3248	11.6749	15.1646	21.5825	42.7776	10.3462	18.5356	19.6891	35.7586	10.5071	14.3443	19.6635	42.6222	11.6207	16.8837	19.3946	32.77	10.3666	16.1146	18.6972	34.4494	12.0701	18.4681	18.2063	27.9918	10.9244	23.0542	18.0418	32.1987	15.2925	24.2356	34.9661	40.7145	17.0932	29.7932
CCG000354.1	LOC117901859	LOC6505409	LOC108017362	LOC6733161	FBgn0033029	FBpp0085398	CG8426-PA	Not3	Not3-PA	33425	67.7228	20.5102	56.8388	67.3431	73.8065	31.3267	46.1515	74.8601	58.546	23.1822	55.0498	59.3761	70.7865	30.2782	49.3721	73.3221	80.7417	26.6047	55.1675	61.3803	62.489	23.3843	48.2374	59.1724	54.1119	25.6854	53.2034	56.815	51.523	28.4346	53.2038	51.069	55.3361	15.756	38.282	54.3052	74.1492	22.6398	46.248
CCG000355.1	LOC117901864	LOC6505393	LOC108014739	LOC6733162	FBgn0033031	FBpp0085372	CG8245-PA	CG8245	CG8245-PA	34818	1.65915	55.1268	82.1095	117.398	2.14024	52.1588	57.2444	115.42	1.47719	49.427	61.305	82.5967	1.5201	55.0261	80.8916	116.629	1.53849	62.387	62.1149	100.647	2.74814	41.1042	61.073	94.1237	2.96855	66.8904	70.4023	101.443	2.41409	79.6308	80.1156	97.2994	1.61432	93.9214	65.3688	113.42	1.95033	100.96	64.485
CCG000356.1	LOC117901215	LOC6497679	LOC108015982	LOC6730401	FBgn0031217	FBpp0077763	CG11377-PA	Creld	Creld-PA	29232	52.5087	17.3256	26.0798	31.5754	50.1181	25.5997	23.9628	28.6484	30.8171	17.55	27.6186	29.1992	50.3796	21.0519	22.4263	27.6639	51.8959	19.7964	22.8023	27.1368	46.51	21.2028	27.0751	29.3132	41.4163	17.2859	25.8544	36.5846	32.5617	17.3494	30.5624	29.1828	47.0658	17.6104	23.2245	31.9239	49.762	20.2959	22.2782
CCG000364.1	LOC117901747	LOC6505400	LOC108005650	LOC6739542	FBgn0040010	FBpp0304878	CG17493-PD	CG17493	CG17493-PD	36367	102.188	25.1407	67.2298	100.057	101.75	29.4297	47.2818	77.6926	39.8606	38.1633	61.1816	65.8397	99.5499	32.9283	66.6805	88.321	110.723	32.2073	52.6061	70.0643	77.3389	29.1173	58.6146	72.2219	71.4603	28.9015	60.4547	82.1716	72.6073	31.4161	74.9056	90.4435	77.8432	37.0766	62.0246	105.17	99.1576	33.3076	70.5429
CCG000368.1	LOC117900385	LOC6502333	LOC108005942	LOC6733132	FBgn0259683	FBpp0307914	CG42352-PF	Ir40a	Ir40a-PF	34429	0.206112	0.0899869	1.40125	2.08168	0.346983	0.136424	0.407046	1.28115	0.447261	0.0633779	1.12062	1.03586	0.253138	0.211178	0.927979	1.51171	0.123775	0.163681	0.99616	0.447842	0.467288	0.397545	0.832605	0.933636	0.332694	0.373975	1.09768	1.39605	0.52451	3.51521	2.10912	1.82652	0.164697	0.114043	0.608687	1.01331	0.0851439	0.0222341	0.640931
CCG000369.1	LOC117902446	LOC6496696	LOC108013745	LOC6733124	FBgn0032979	FBpp0099821	CG1832-PB	Clamp	Clamp-PB	6091	60.959	28.4723	44.0665	58.3797	59.2819	37.0365	37.9185	60.8169	42.5559	30.206	43.2721	45.2837	57.5957	32.9555	45.1873	64.8286	61.8448	34.4911	43.0398	50.267	47.7961	28.2664	40.1843	47.1098	41.2892	32.1646	42.323	50.3195	42.8812	40.7856	45.8797	47.7387	48.7363	20.2964	44.2233	55.6353	60.1815	26.6452	43.3021
CCG000372.1	LOC117902451	LOC26515279	LOC108005408	LOC27207125	FBgn0083973	FBpp0110247	CG34137-PA	dunk	dunk-PA	34517	0.0679622	0	0.451996	0.823683	2.43879	0.75187	0.781617	1.90098	1.72548	0.188081	1.15672	0.485373	0.136584	0.268583	0.166902	1.16022	0.306097	0.485743	0.622361	1.09449	0.66563	0.786506	0.748742	1.47192	0.18512	0.195849	0.651496	0.631974	4.85641	0.391191	1.00145	0.785565	0.0488757	0.28203	0.216762	0	0.252674	1.05571	0
CCG000374.1	LOC117902448	LOC6498195	LOC108016294	LOC6733121	FBgn0025674	FBpp0085295	CG15218-PA	CycK	CycK-PA	31921	84.6868	22.6174	31.5719	45.2054	81.1853	27.4311	33.6136	50.2563	54.6131	23.4404	39.855	40.4108	73.8666	24.0158	36.8041	51.6451	92.1977	28.7604	38.287	49.4064	77.5587	25.78	37.4491	43.3588	64.1969	23.6043	33.9095	41.9115	47.7466	30.1198	40.1982	45.9199	56.5079	20.0124	37.8297	48.1042	56.3017	21.6217	34.3323
CCG000380.1	LOC117902447	LOC6497344	LOC108019361	LOC6731210	FBgn0263278	FBpp0078887	CG9523-PA	Fic	Fic-PA	4883	28.3637	15.9215	16.7125	16.8372	23.8943	23.8189	15.3437	18.4388	15.5276	17.5584	14.8143	15.2392	28.0566	20.05	17.9783	20.0349	28.1873	20.6251	15.6685	16.3723	25.7621	20.0121	17.6311	18.6098	23.1251	16.4193	16.1164	19.3143	17.531	16.3327	17.8536	16.9239	13.4191	16.7018	11.9823	13.3379	17.3749	22.4794	16.9044
CCG000385.1	LOC117900470	LOC6497342	LOC108017642	LOC6731205	FBgn0031808	FBpp0078885	CG9507-PA	Nepl5	Nepl5-PA	4865	0.857713	1.56475	19.8839	34.4231	0.449465	2.02291	20.7279	36.686	0.837552	2.71276	31.3342	34.1576	1.69913	5.32656	44.0834	57.0079	0.927137	2.40833	27.6029	41.8334	1.42009	2.75498	26.2425	45.3635	2.93705	5.34359	35.2966	48.4118	1.30213	3.52643	32.9208	53.2816	1.83287	3.33561	28.7371	44.712	1.00221	3.37847	15.5358
CCG000387.1	LOC117900687	LOC6497341	LOC108007728	LOC6731203	FBgn0043854	FBpp0288720	CG9506-PB	slam	slam-PB	21921	11.682	0.0702304	0.646654	0.641196	15.0054	0.438057	0.478388	0.399951	10.6395	0.342946	0.806143	0.71483	10.345	0.27312	0.509164	0.19528	9.73731	0.255491	0.720168	0.213823	8.99777	0.0945568	0.64587	0.601142	8.1141	0.357111	0.479743	0.768226	9.33983	0.205759	0.614531	0.84291	8.66341	0.884589	2.10224	3.33982	16.502	0.966689	2.61087
CCG000388.1	LOC117900251	LOC6497339	LOC108007721	LOC6731196	FBgn0015623	FBpp0078880	CG11567-PA	Cpr	Cpr-PA	4866	297.42	521.912	218.065	277.918	191.915	670.264	129.463	162.406	190.341	631.893	175.575	221.85	268.08	568.621	157.109	192.65	239.648	569.302	142.872	167.315	278.994	622.226	244.528	289.404	341.814	704.66	150.093	228.407	231.946	717.412	149.657	166.613	349.682	654.677	260.143	269.243	320.869	665.519	198.242
CCG000389.1	LOC117902492	LOC6498206	LOC108008003	LOC6731195	FBgn0031799	FBpp0078914	CG9493-PA	Pez	Pez-PA	4848	23.4987	3.98763	11.1554	12.4051	20.1167	6.13377	6.58332	8.94866	14.0373	4.81986	9.42008	9.26502	19.7087	5.89453	8.15941	10.7341	21.6982	4.95521	7.039	8.52225	15.7347	5.04992	8.33924	10.5309	15.6429	7.07799	7.65748	11.309	11.8439	6.50331	7.88004	10.5612	16.774	3.6026	8.44621	9.43219	24.1946	6.34734	8.28133
CCG000390.1	LOC117902491	LOC6497338	LOC108011883	LOC6731194	FBgn0265778	FBpp0078879	CG9491-PA	PDZ-GEF	PDZ-GEF-PA	4846	20.5407	12.9071	15.7889	24.6492	17.562	17.8796	12.968	22.6956	16.4858	11.678	16.8698	15.9951	19.033	18.1444	15.7932	27.3343	20.0687	18.7895	13.1969	18.8314	14.8151	14.4581	15.627	17.5681	15.2028	20.0589	15.5399	21.1568	12.428	19.685	23.8347	18.0351	13.6293	9.32949	13.7649	17.0019	23.1065	16.3286	10.4078
CCG000392.1	LOC117902357	LOC6498207	LOC108015712	LOC6731188	FBgn0031792	FBpp0078915	CG13983-PA	CG13983	CG13983-PA	20279	0.0660892	0	0	0	0	0.0562422	0	0	0	0	0	0.157332	0	0.0870603	0	0	0.0595322	0.0590445	0	0	0	0	0	0	0.060006	0	0	0	0	0	0.081154	0	0	0.109703	0	0.25802	0	0	0
CCG000393.1	LOC117890151	LOC6507265	LOC108008882	LOC6732889	FBgn0032839	FBpp0080882	CG10659-PA	AANATL3	AANATL3-PA	2194	16.1092	28.3216	0	0.0912331	31.3346	169.568	0	0.0842229	14.7749	34.7205	0	0	21.1798	30.4926	0	0	21.4273	62.074	0	0	29.4907	57.0605	0	0.287705	36.1559	33.3345	0.180403	0.777765	7.79276	19.8592	0	0	120.29	183.556	3.44129	2.35111	51.0059	109.406	0
CCG000400.1	LOC117902359	LOC6497335	LOC108010497	LOC6731187	FBgn0031791	FBpp0309152	CG9486-PB	AANATL2	AANATL2-PB	2190	3.71318	5.09142	5.65932	9.75059	1.04869	4.01575	14.3966	15.3196	0.528777	5.63752	16.7048	12.9832	2.09881	2.44571	11.0186	10.741	5.15653	5.52896	11.9543	11.0342	1.32589	3.26123	8.09642	10.6438	1.82617	1.7834	4.35669	6.47409	2.48042	4.00746	20.7081	22.5331	11.3491	18.6192	18.6691	22.8524	12.0075	26.5117	11.7662
CCG000406.1	LOC117902352	LOC6497333	LOC108006920	LOC6731185	FBgn0085409	FBpp0303014	CG34380-PD	smal	smal-PD	34417	0.982198	1.40341	10.1904	22.6608	0.669312	2.99388	10.2878	20.56	0.680098	1.10374	11.9299	12.2651	1.47148	3.41109	13.2226	25.2428	1.39951	2.56869	10.2823	17.2967	1.50127	2.00762	11.4898	15.8803	1.97816	3.05345	12.283	22.0308	1.06342	2.24429	18.486	17.5663	1.94966	1.18802	13.1429	14.3098	1.43125	1.95823	9.1047
CCG000410.1	LOC117901728	LOC6498208	LOC108007729	LOC6731178	FBgn0031784	FBpp0078832	CG9222-PA	CG9222	CG9222-PA	4909	0	93.0862	0	0	0.316834	73.245	0	0	0.436476	49.7088	0	0	0	82.0417	0	0	0	100.899	0	0	0	71.6801	0	0.126545	0	101.091	0	0	0.0909978	98.4348	0	0.0574067	0	69.9087	0.0528009	0	0	78.4019	0
CCG000411.2	LOC117901715	LOC6498210	LOC108016099	LOC27207128	FBgn0261697	FBpp0292198	CG42731-PA	tctn	tctn-PA	4869	0.102047	7.34286	1.25556	2.19528	0	3.95131	0.773518	1.34155	0	1.95332	0.678451	0.364399	0.0256355	5.51152	1.31568	2.23568	0.091922	5.05988	1.22651	0.997776	0.145754	5.90477	0.337275	0.357518	0.115817	8.82216	1.49792	1.21251	0.0467436	8.9331	0.908481	0.825679	0.182086	5.1064	0.915216	1.18619	0.0235334	4.25261	1.10911
CCG000412.1	LOC117901712	LOC6495890	LOC108011632	LOC6726701	FBgn0037254	FBpp0289224	CG14651-PB	sac	sac-PB	10242	0.0155432	10.1384	0	0	0	7.76445	0	0	0	8.25885	0	0	0	10.4526	0.0190855	0.0353794	0.0140011	10.3731	0	0.0178795	0.025372	8.64693	0	0	0	13.9451	0	0	0.113916	11.6158	1.20243	0.179662	0.100602	9.9977	0.115673	0.141593	0.0433406	11.2574	0.0567394
CCG000413.1	LOC117902647	LOC6498394	LOC108018304	LOC6731128	FBgn0043362	FBpp0078775	CG14001-PA	bchs	bchs-PA	4841	1.58247	2.91057	14.9582	22.5777	1.57643	4.87918	11.0284	22.1021	2.50344	2.73767	11.1439	12.6986	2.41664	5.51249	14.7122	28.5424	1.62477	4.13822	10.0427	15.0385	1.88829	2.38957	15.1555	18.5734	2.27531	5.22559	11.3024	16.6882	2.48085	3.81606	19.3255	17.1462	1.69745	2.17841	10.2368	11.123	3.0964	4.74646	8.85018
CCG000414.1	LOC117901087	LOC6498395	LOC108013993	LOC6731130	FBgn0015381	FBpp0078776	CG9019-PA	dsf	dsf-PA	4862	0	0.357444	0.225867	0.499804	0	1.56893	0.278988	0.597106	0	0.783218	0.335461	0.404244	0	0.287601	0.387227	0.579773	0	0.303414	0.111072	0.25114	0	0.100262	0.374155	0.216333	0.0220253	0.466039	0.40695	0.751915	0	0.0465435	0.208514	0.448635	0.0174203	0	0.412045	0.504374	0.0450292	1.52863	0.383175
CCG000415.1	LOC117902675	LOC6507945	LOC108016500	LOC6731131	FBgn0001128	FBpp0078777	CG9042-PB	Gpdh1	Gpdh1-PB	20267	604.692	1107.67	1031.14	1067.97	479.605	878.738	912.45	592.17	364.804	799.918	570.874	495.434	587.956	1017.3	844.936	736.2	589.726	792.821	867.567	807.485	513.195	793.481	661.939	456.039	593.997	911.439	659.391	692.518	421.485	344.207	406.153	500.136	413.167	699.971	409.189	416.218	443.962	711.946	431.609
CCG000416.1	LOC117902674	LOC6498396	LOC108017525	LOC6731132	FBgn0031752	FBpp0305433	CG9044-PC	CG9044	CG9044-PC	4849	16.4049	17.4528	30.2342	34.7207	16.7252	22.9175	26.5725	35.9971	21.5123	17.8451	28.4166	29.4643	17.3158	27.671	32.0984	41.0632	15.19	21.0349	28.0437	31.9148	15.8199	18.9154	31.6037	34.568	19.4592	27.9955	32.8793	32.7291	17.6172	26.6284	39.9917	34.6438	16.4015	18.6116	32.3243	34.0356	20.1213	24.9715	28.2157
CCG000417.1	LOC117900526	LOC6497123	LOC108017526	LOC6731133	FBgn0031753	FBpp0078781	CG13999-PA	CG13999	CG13999-PA	20286	0.404498	10.2318	17.0827	21.2029	0.08064	19.7932	19.5597	31.3406	0	17.1645	19.2553	24.4348	0.203231	11.1899	16.018	24.6292	0.0910914	14.6359	12.9646	15.8202	0.412677	12.5387	15.2631	20.0978	0.183633	9.4224	11.9963	19.2249	0.926424	26.3874	29.1812	38.1056	0.654522	3.27325	21.287	30.1366	1.59786	1.76721	14.7659
CCG000418.1	LOC117901950	LOC6502419	LOC108014285	LOC6731134	FBgn0040949	FBpp0078871	CG13998-PA	CG13998	CG13998-PA	4945	3.93973	0.168266	0	0	6.14674	0.291541	0	0	1.67266	0.158014	0	0	4.13098	0.451292	0	0	3.54885	0.459101	0	0	4.05435	0.70797	0	0	2.48841	0	0	0	9.41549	0.164327	0	0	3.07967	0.142166	0	0	4.29868	0.166302	0
CCG000419.1	LOC117901949	LOC6498397	LOC108014282	LOC6731135	FBgn0003980	FBpp0311564	CG9046-PB	Vm26Ab	Vm26Ab-PB	20886	2341.29	0.292724	0	0.240769	3235.9	0.0845297	0.415405	0.444537	537.738	0.0916292	0.105662	0.118232	2006.31	0.130848	0	0	1795.12	0.266224	0.227401	0	2860.41	0.656862	0	0.126545	1252.24	0.286242	0.238047	0.307885	3201.3	0.381161	1.82957	0	3625.33	0.329758	0.105602	0	4855.37	0.0964353	0
CCG000422.1	LOC117901989	LOC6497121	LOC108011945	LOC6731137	FBgn0003979	FBpp0078869	CG9048-PA	Vm26Aa	Vm26Aa-PA	27881	5018.39	0	0	0	6814.25	0	0	0	2019.34	0	0.125752	0.140713	4879.3	0	0.145158	0	3385.97	0.21123	0	0	5368.05	0.0977198	0	0	2640.76	0	0	0	7596.94	0.226818	1.59679	0	6053.66	0	0	0	8503.21	0.114772	0.575386
CCG000423.1	LOC117901936	LOC6497120	LOC108019315	LOC6731138	FBgn0086265	FBpp0078868	CG9050-PA	psd	psd-PA	13772	129.416	0.0431678	0	0	195.362	0	0.183779	0.0491668	66.5554	0	0	0	135.961	0.0289441	0.161877	0.100026	92.9833	0.03926	0.150906	0	128.76	0.0726503	0.0968269	0	67.35	0	0	0.0454036	254.271	0.0843144	0.107922	0.0507944	136.766	0.147823	0.142016	0.579462	195.095	0.0432296	0.108362
CCG000428.1	LOC117901819	LOC6498399	LOC108020253	LOC6731140	FBgn0031757	FBpp0078803	CG9064-PA	Ucp4C	Ucp4C-PA	4910	0.349722	48.4888	0	0	0.5976	33.9281	0	0	0	43.3221	0	0	0.301217	40.1133	0	0	0.180014	64.0956	0	0	0.163106	40.3071	0	0.445544	0.181447	56.8692	0	0	0.137309	52.9612	0	0.173245	0.179647	56.6413	0.0531152	0	0.139309	68.1975	0
CCG000430.1	LOC117902638	LOC6498401	LOC108020252	LOC6731143	FBgn0001942	FBpp0078808	CG9075-PB	eIF4A	eIF4A-PB	3636	1552.89	720.463	1100.46	1278.21	1587.83	823.504	1119.52	1344.05	2055.75	840.463	1501.7	1531.28	1615.5	875.692	1322	1542.2	1691.06	767.09	1317.25	1377.93	1691.69	807.602	1197.94	1306.83	1648.57	817.981	1289.75	1334.04	1653.85	823.1	1452.15	1551.89	1726.25	724.858	1140.38	1378.06	1510.71	752.431	1163.53
CCG000432.1	LOC117902113	LOC6497117	LOC108016098	LOC6731145	FBgn0031759	FBpp0297912	CG9088-PC	Kdm5	Kdm5-PC	4844	41.0219	8.74272	27.4038	39.3956	32.8214	16.7092	20.0418	32.6816	28.7731	10.2815	22.673	23.0995	35.3048	15.2112	25.6898	39.5811	35.7761	13.6762	20.8872	26.5025	27.0144	10.8203	27.7962	28.2706	30.1184	15.1955	25.7918	31.9533	21.8763	13.8623	34.3104	30.7142	24.2299	6.77295	24.3585	23.2475	35.948	13.116	19.3599
CCG000433.1	LOC117902117	LOC6498403	LOC108011042	LOC6731147	FBgn0031760	FBpp0111937	CG9093-PB	Tsp26A	Tsp26A-PB	20863	2.45139	4.13561	2.48095	7.16918	2.76224	6.03166	3.45445	4.35258	2.65396	3.39203	1.98409	3.55221	2.78459	6.28299	3.20637	5.82244	4.51235	8.85555	3.11106	4.10718	4.00153	6.21126	4.40332	3.19094	4.25795	5.98926	4.21456	5.45102	2.48987	6.79949	6.08578	4.31188	5.36546	5.21908	7.36531	6.17228	4.75508	9.15768	5.70636
CCG000442.1	LOC117901718	LOC6497111	LOC108015713	LOC6731155	FBgn0025742	FBpp0311457	CG9115-PB	mtm	mtm-PB	4871	35.956	14.1762	27.8387	32.9457	32.7747	15.7371	24.2315	31.5654	33.3659	16.5343	26.6988	26.1367	37.4365	17.4053	27.328	35.2516	39.4126	16.4728	23.8333	28.4042	33.4567	16.4948	22.7893	26.5946	33.3347	17.6074	27.4147	29.7089	31.551	15.8963	23.5056	30.3257	33.2377	15.4828	20.6101	24.6645	38.0251	19.1102	20.4262
CCG000443.3	LOC117900008	LOC6497764	LOC108020989	LOC6731259	FBgn0046704	FBpp0302975	CG11199-PE	Liprin-alpha	Liprin-alpha-PE	4850	18.7347	9.10688	10.7876	19.7422	17.1652	13.6976	8.14707	16.1538	10.9011	8.84512	11.2285	10.5415	15.6187	13.814	11.5022	22.4856	15.3701	11.9114	9.29931	14.7327	14.6481	9.68479	11.8726	15.7183	15.0408	13.4574	11.324	19.9708	12.7079	13.652	22.0043	20.6331	12.2425	6.91993	12.0902	13.6581	19.2639	11.5678	8.97668
CCG000444.1	LOC117900010	LOC6497765	LOC108021313	LOC6731258	FBgn0025777	FBpp0302927	CG11324-PE	homer	homer-PE	28673	47.5201	30.2835	76.3453	100.386	37.5922	26.1275	49.2546	79.3986	32.815	26.8083	63.6737	67.2675	48.8289	35.6224	59.2024	83.925	51.9861	30.5584	60.3913	87.2212	39.7377	30.752	80.5459	98.2474	39.7082	37.0995	56.2613	79.092	27.6064	34.6903	83.4599	90.5617	26.9811	20.3485	50.1855	59.0902	34.1674	28.7964	44.9607
CCG000446.1	LOC117902727	LOC6497763	LOC108005349	LOC6731256	FBgn0031851	FBpp0078929	CG11188-PA	Aatf	Aatf-PA	20850	35.4614	5.36181	10.2282	11.9407	35.1491	6.86523	8.25501	9.83255	20.5488	6.23847	10.4804	9.88844	34.0123	6.71539	8.93624	9.25942	39.983	6.28721	7.66258	7.34487	38.6091	6.2145	9.00114	7.91592	29.922	7.25457	10.2426	10.3214	21.2596	7.21224	10.9599	6.9043	25.8832	7.57373	9.52066	8.37493	30.6989	6.84299	11.0625
CCG000447.1	LOC117902728	LOC6497766	LOC108021586	LOC6731255	FBgn0025595	FBpp0089220	CG11325-PC	AkhR	AkhR-PC	20848	15.3878	20.7934	87.1109	57.8226	22.7507	28.6024	111.656	66.189	30.6633	23.3299	73.307	52.363	29.1494	53.0283	134.704	93.3458	20.7916	38.6115	121.908	99.7678	18.0876	22.1837	113.6	78.6971	28.4107	35.8568	92.5464	70.1754	29.7118	40.5426	69.1173	86.5071	26.6861	29.2089	116.356	102.953	26.0728	38.2064	120.273
CCG000448.2	LOC117902726	LOC6497767	LOC108021378	LOC6731254	FBgn0031850	FBpp0112980	CG11326-PF	Tsp	Tsp-PF	4852	2.80041	16.0083	40.2588	54.803	2.10698	15.7531	25.2759	39.3513	1.85396	14.2594	47.276	51.5632	2.81401	19.185	28.0142	51.3365	3.50595	18.6866	34.5189	54.2534	4.30009	19.8007	45.7206	59.6432	5.30078	18.4198	39.9455	60.7291	4.59475	19.2915	38.3703	92.0796	3.52725	16.5585	44.7429	52.9568	4.32344	16.8966	44.2407
CCG000452.1	LOC117902460	LOC6497762	LOC108018762	LOC6731303	FBgn0031879	FBpp0297916	CG9138-PE	uif	uif-PE	4958	1.6132	1.1713	5.84026	6.89122	0.309487	1.66731	2.02397	3.02914	1.83098	1.61755	5.40182	7.75315	2.0815	3.74509	6.98754	11.6971	1.44472	2.44385	5.57728	8.88578	2.11429	1.83599	10.1639	9.32291	1.49019	2.53777	2.50456	3.30457	1.97052	1.74049	9.82999	10.7665	2.14207	1.28068	7.1884	6.26771	1.86449	2.21992	5.61578
CCG000453.1	LOC117901987	LOC6497145	LOC108018051	LOC27207623	FBgn0051626	FBpp0081014	CG31626-PA	CG31626	CG31626-PA	14321	5.92816	3.34415	0.78072	2.06295	0.046805	0.899089	0.3682	0.459692	2.63649	2.21993	0.749238	0.838372	0.530817	2.55154	1.65764	4.34202	0.105742	1.31095	0.537494	0.810206	0.191621	1.89221	0.129328	0.822542	0.319752	3.94666	0.914316	0.727727	0.161314	6.58802	2.59466	5.08832	3.93144	0.504128	0.234825	0.574887	8.46853	0.482494	0.268766
CCG000454.1	LOC117901978	LOC6497144	LOC108012202	LOC6733060	FBgn0026577	FBpp0312177	CG8677-PC	CG8677	CG8677-PC	29046	15.5075	6.53662	16.0424	22.7965	14.6726	9.73818	13.7627	23.1881	9.4513	6.28946	12.8832	13.3733	14.3228	10.4714	16.3259	26.5417	14.7806	8.46694	14.4981	17.1933	10.718	6.12032	15.0853	16.441	10.4414	9.1762	13.4628	17.5916	9.05746	9.47866	17.6187	17.0363	11.5134	3.90125	13.7561	14.3226	15.767	7.15204	11.2702
CCG000455.1	LOC117901982	LOC6498376	LOC108021166	LOC27207520	FBgn0032934	FBpp0081017	CG8679-PA	CG8679	CG8679-PA	29063	18.763	2.40919	3.04049	4.55958	16.4812	2.63421	1.99159	3.8629	5.25477	2.04275	2.20361	1.87058	20.816	3.05822	2.51442	4.06487	21.663	2.51019	1.82614	2.95811	16.1884	1.86984	2.93804	2.63914	13.7066	3.22499	2.48227	3.026	11.1904	3.74619	7.48505	4.3761	15.4457	2.09478	3.54403	4.61704	16.4436	2.45041	2.72349
CCG000456.1	LOC117901985	LOC6498377	LOC108021167	LOC6733061	FBgn0032935	FBpp0081016	CG8678-PA	Atg18b	Atg18b-PA	22485	14.3682	16.1058	37.6558	45.5176	14.6341	20.5808	34.5811	53.878	16.7047	20.7674	33.8977	46.4393	12.7941	26.3532	36.3773	50.4337	10.8283	19.3821	33.1791	45.7792	14.7459	17.9332	39.9657	45.7626	15.9842	25.3831	39.9316	48.1742	10.5239	18.6288	38.6496	47.9742	8.64499	10.5378	25.976	34.6199	8.66078	13.6389	25.1433
CCG000457.1	LOC117901979	LOC6497143	LOC108021718	LOC6733059	FBgn0026255	FBpp0110195	CG8681-PB	clumsy	clumsy-PB	27804	2.04185	7.44767	4.83081	7.14001	1.65493	7.27807	3.27219	3.61403	3.28496	6.76229	3.48947	2.62963	2.8422	6.60313	6.02136	6.19052	2.51768	6.87812	3.67832	3.81192	2.45878	6.57148	3.22676	3.79534	3.96614	8.92257	5.49501	5.1531	2.28456	4.97732	1.62357	1.97323	2.04615	2.90314	4.02129	3.78979	1.33781	4.58217	3.29915
CCG000460.1	LOC117901981	LOC6498379	LOC108021712	LOC6731093	FBgn0004620	FBpp0078739	CG6992-PI	GluRIIA	GluRIIA-PI	1125	2.20001	4.26781	4.57392	5.55678	1.35631	3.46125	4.94826	6.51568	0.722119	3.85428	3.52023	4.88527	2.11781	3.43389	2.49709	3.76627	1.51545	2.41146	1.92577	2.9773	2.65568	4.73747	4.82716	7.5605	2.28287	3.4452	5.53826	8.46197	1.2872	2.7313	0.385929	0.747931	1.58216	1.85661	1.59205	1.75632	2.11357	2.45899	1.37224
CCG000461.1	LOC117901980	LOC6498380	LOC108014284	LOC6731094	FBgn0020429	FBpp0088541	CG7234-PI	GluRIIB	GluRIIB-PI	30529	0.0918308	1.40725	0	0	0.219687	0.156297	0.0960113	0.102745	0.215214	1.8806	0	0	0.110732	0.108873	0.0451037	0.0627075	0.0496318	0.196901	0.189211	0.338029	0.0599601	0.652819	0.0202341	0.0467967	0.133405	0.194064	0	0.0759045	0.0504769	0.158574	0	0.106146	0.198123	0.0304864	0	0.0717037	0.0853535	0.142648	0
CCG000462.1	LOC117900370	LOC6497141	LOC108009887	LOC6731096	FBgn0031722	FBpp0078751	CG14011-PC	CG14011	CG14011-PC	29097	0	52.0138	0	0.261504	0	40.2492	0	0	0	48.1279	0	0	0	44.5961	0	0	0	54.3989	0	0.0992797	0	43.2338	0	0.109954	0.0391813	54.0123	0	0	0	64.4576	0	0	0	47.6139	0	0	0	45.4064	0
CCG000464.1	LOC117902000	LOC6498381	LOC108008686	LOC6731098	FBgn0031724	FBpp0078741	CG18266-PA	CG18266	CG18266-PA	29079	0	103.817	0	0.0835523	0	112.348	0	0	0	88.6194	0	0.0410291	0	101.235	0	0.117689	0	120.41	0.11837	0	0	74.9657	0	0.0878279	0	125.887	0.0826076	0.142457	0	134.851	0	0.0398428	0.0496802	118.854	0	0	0	140.273	0
CCG000465.1	LOC117901924	LOC6497139	LOC108006324	LOC6731099	FBgn0031725	FBpp0309925	CG14010-PD	DIP-eta	DIP-eta-PD	21959	0.260547	0.694705	8.7136	16.9166	0.0296812	1.01361	6.03189	14.4507	0	0.789718	9.34415	9.43679	0.261812	0.882571	8.50089	14.784	0.0335281	2.09497	8.39342	12.074	0.151895	0.615353	8.69338	14.1309	0.168975	1.07261	8.11734	12.9601	0.0681979	2.07103	11.2435	16.693	0.214143	0.803191	8.11214	12.6909	0.207574	0.578184	6.02369
CCG000469.1	LOC117901814	LOC6497138	LOC108021679	LOC6731101	FBgn0051646	FBpp0078746	CG31646-PA	DIP-theta	DIP-theta-PA	4776	0.193586	3.04266	15.0083	21.2164	0.132319	4.00089	10.5247	24.5988	0.756143	1.47965	15.474	16.3273	0.222315	2.5137	13.1077	22.2208	0.348758	4.66967	13.7389	21.0277	0.135429	2.58322	6.36776	11.1335	0.451973	6.37559	13.8849	20.7444	0.304026	4.98774	16.1645	17.6773	0.459706	4.59027	12.2327	21.8457	0.826629	5.99016	11.7349
CCG000471.1	LOC117901600	LOC6498382	LOC108007064	LOC6731102	FBgn0031728	FBpp0078743	CG7235-PC	Hsp60C	Hsp60C-PC	21938	0.058186	420.884	0	0.352599	0.0231997	429.903	0.0304174	0	0	393.199	0	0	0.116937	415.017	0	0	0	497.354	0	0	0	354.384	0.0961556	1.44551	0.0264151	589.049	0	0	0	489.457	0.0357247	0.168141	0	321.36	0	0	0	410.772	0
CCG000476.1	LOC117901914	LOC6498384	LOC108009705	LOC6731104	FBgn0031730	FBpp0310041	CG7236-PC	CG7236	CG7236-PC	20854	0.344146	1.95327	8.74833	13.069	0.365911	1.07385	4.43769	8.59937	0.896151	2.01062	4.63708	4.46049	0.268969	1.58672	6.80819	13.3168	0.206667	5.87594	5.29627	6.6419	0.43693	0.979869	4.50763	3.79981	0.312469	2.02021	7.05627	12.3266	0.175155	2.49448	6.29193	6.89508	0.357494	0.856883	5.44752	10.1515	0.0710825	1.2251	7.7238
CCG000477.1	LOC117901504	LOC6497136	LOC108013325	LOC6731105	FBgn0031731	FBpp0310045	CG14007-PC	CG14007	CG14007-PC	2174	0.0548584	1.67057	0.0729693	0.199461	0.0437459	1.40054	0	0.184134	0	2.27726	0.116711	0.587682	0.0551248	4.80567	0.134721	0.0624343	0	7.54766	0.376773	0.189313	0.268645	1.31507	0	0	0.647516	1.79166	0.13147	0	0.050257	0.421021	0	0.12682	0.749587	1.73015	0.291613	0.142782	0.713845	0.90542	0.133505
CCG000478.1	LOC117901093	LOC26515070	LOC108007756	LOC6731106	FBgn0054011	FBpp0310044	CG34011-PC	CG34011	CG34011-PC	2183	0	1.96453	0.161217	0	0	0.103145	0	0	0	1.95663	0	0.0721343	0	2.35503	0	0	0	3.62751	0.0693697	0	0.346232	1.75331	0	0	0.440188	0.931404	0.0726171	0	0	0.232549	0.0744156	0	0.0871645	1.05624	0	0	0.225309	0.823704	0
CCG000479.1	LOC117900852	LOC6497137	LOC108007732	LOC6738955	FBgn0031732	FBpp0078800	CG11149-PA	CG11149	CG11149-PA	21954	8.93703	12.8516	0	0	10.1074	21.4283	0	0	10.6515	18.2125	0.253032	0.202239	9.73164	15.8688	0	0.0386739	7.2851	14.8759	0	0	9.90125	14.6908	0	0.0432917	13.1744	19.2912	0	0.0351096	10.2732	17.082	0	0	2.24828	4.28685	0	0	1.95822	5.80642	0
CCG000480.1	LOC117900851	LOC6497135	LOC108021706	LOC6731108	FBgn0024191	FBpp0078765	CG7238-PA	sip1	sip1-PA	4764	9.59238	7.22424	2.09995	4.35964	9.59347	4.3877	2.15207	4.91902	8.50828	4.44282	3.1462	3.63943	10.9242	4.55429	4.17155	5.32208	12.871	4.23138	3.66008	4.41369	8.57937	4.46021	2.88417	3.79349	8.05624	8.65756	2.87356	4.54252	5.8036	4.04518	3.80361	4.22718	11.1525	5.30753	6.09763	5.48744	9.4173	5.00568	4.15819
CCG000481.3	LOC117902143	LOC6497133	LOC108020358	LOC6731109	FBgn0031734	FBpp0078797	CG11147-PB	CG11147	CG11147-PB	29062	37.1334	65.8909	135.414	201.792	29.2918	110.813	141.294	271.702	41.2795	102.482	173.527	264.105	51.2679	130.91	136.441	265.161	33.3218	117.198	107.547	224.613	37.6197	105.981	109.717	199.564	52.5319	138.194	178.633	288.225	32.7012	83.7998	62.1578	128.875	49.9847	82.8501	158.54	283.749	46.5011	119.714	125.598
CCG000483.1	LOC117902144	LOC6497130	LOC108021138	LOC6731116	FBgn0031738	FBpp0290452	CG9171-PC	CG9171	CG9171-PC	21939	14.261	11.5279	10.4883	18.1052	19.9197	22.6996	14.2983	22.7104	16.2116	17.6732	19.8555	21.741	21.4489	19.0499	16.5655	28.4645	18.95	18.1894	15.5134	22.5341	14.5305	16.3714	19.0369	21.3469	17.5068	15.622	17.7159	27.687	12.3029	16.37	26.6647	29.7638	16.3031	15.7217	12.7383	14.7108	20.6413	18.1516	11.9934
CCG000484.1	LOC117901662	LOC6498364	LOC108007722	LOC6732405	FBgn0283467	FBpp0307818	CG3975-PC	PolD3	PolD3-PC	5594	39.5575	6.83271	10.2856	13.2337	35.9135	5.75389	7.47537	9.91257	26.5233	4.83917	8.22572	8.83428	41.8581	4.99085	8.6362	12.2059	40.1481	4.7908	7.51714	7.6882	30.5733	4.75389	7.14927	9.1584	27.59	5.44963	10.0109	12.6468	25.3463	5.51713	8.15936	9.43224	36.7732	5.74626	8.92336	11.3255	37.5685	5.52014	8.00104
CCG000486.1	LOC117900199	LOC6497146	LOC108021039	LOC6733063	FBgn0261239	FBpp0081008	CG8676-PB	Hr39	Hr39-PB	28794	16.8282	5.9927	8.83208	13.0771	18.433	9.51779	6.16124	13.0009	12.9678	6.50805	8.58629	7.80477	14.8874	9.14326	8.7902	15.8932	16.5791	7.95283	8.24196	10.4546	14.0565	6.14052	8.22968	9.8339	14.2995	9.16869	7.95647	13.1421	10.9114	10.0327	14.3706	10.3133	10.9829	6.38921	7.94168	12.1785	16.7212	10.7173	6.31217
CCG000487.3	LOC117901018	LOC6497724	LOC108021411	LOC6730793	FBgn0024947	FBpp0304733	CG3059-PF	NTPase	NTPase-PF	4472	66.4752	62.7252	89.9949	113.196	58.313	81.0057	70.6046	100.276	61.9465	73.1498	98.8758	112.542	56.4522	81.9035	87.475	107.169	60.6287	74.6437	88.464	105.892	65.7121	86.5611	99.5502	112.715	66.395	86.9211	99.4636	120.418	56.5055	65.4284	92.818	103.892	72.2958	104.107	120.168	155.25	64.1045	82.9468	81.1601
CCG000488.1	LOC117900631	LOC6497805	LOC108006302	LOC6730792	FBgn0028970	FBpp0077316	CG18627-PA	RabGGTb	RabGGTb-PA	4489	26.4824	20.1388	37.7918	47.7639	24.1568	20.1968	41.9102	48.7892	21.4322	24.2515	36.3807	40.3069	20.3581	17.6335	34.887	44.5232	21.7693	17.583	28.7127	37.1771	27.638	24.6024	35.7124	44.5544	29.3881	20.6659	36.1838	47.4971	25.1449	19.4822	27.5434	46.0554	27.8324	16.2209	39.8594	48.4761	29.7664	18.6929	43.6779
CCG000489.1	LOC117900634	LOC6498030	LOC108009992	LOC6730791	FBgn0051950	FBpp0077315	CG31950-PA	Sbat	Sbat-PA	28902	23.3913	60.8242	10.6152	10.0057	20.8474	32.7864	11.3649	12.9317	8.46477	43.6636	10.5385	11.3008	23.3666	49.6643	15.8817	10.0222	21.5663	53.8428	11.6552	15.0364	20.2144	31.3921	10.4597	13.1472	19.4892	37.2724	10.5521	12.7949	21.5553	66.1322	11.4893	11.7693	23.4519	56.1859	14.1896	15.0413	23.0203	55.7056	10.0457
CCG000490.2	LOC117900632	LOC6497804	LOC108021535	LOC6730789	FBgn0031478	FBpp0077314	CG8814-PA	CG8814	CG8814-PA	28847	70.5556	56.6752	83.4746	89.8309	61	77.933	72.8496	73.6243	62.5926	72.1378	69.5592	80.2937	68.355	84.6769	79.8492	94.1724	63.695	74.7096	64.9185	80.448	63.7408	87.4842	81.4871	79.8195	69.9703	76.8043	81.2644	100.436	55.5524	82.8987	78.8373	83.1662	65.7847	68.2467	90.5515	104.994	82.3338	82.4406	78.7508
CCG000491.1	LOC117901679	LOC6498504	LOC108011592	LOC6731229	FBgn0031829	FBpp0428173	CG9595-PB	FT52	FT52-PB	27823	0.578851	5.26925	2.25852	3.36744	0.246184	0.229882	1.12971	2.11564	0.565245	3.09707	1.31361	1.05648	0.465329	0.762528	2.84309	3.16219	0.27809	0.586101	0.92764	1.73123	0.881896	3.15803	0.807781	2.26152	0.595646	0.556032	2.54327	2.43217	0.565651	9.51434	1.94285	2.85476	0.249771	0.928818	1.6821	2.41056	0.322813	0.711848	1.36175
CCG000492.1	LOC117901674	LOC6498505	LOC108021272	LOC6731228	FBgn0000320	FBpp0078964	CG9554-PA	eya	eya-PA	4857	7.68203	6.36385	23.726	34.2708	8.3424	6.76094	18.2373	38.1266	9.10435	5.77419	32.6172	41.9423	7.10355	7.75551	21.7142	40.5512	7.92531	7.00004	29.5371	41.2129	11.9146	8.01455	36.5056	36.3592	11.5852	8.74573	28.5595	41.5401	9.02267	10.0362	31.2825	45.182	6.7242	2.3822	38.0283	46.5212	8.42784	3.14551	31.5918
CCG000493.1	LOC117893558	LOC6507597	LOC108013082	LOC6736394	FBgn0035262	FBpp0072682	CG18171-PA	CG18171	CG18171-PA	34432	0.529409	44.4648	0.704187	1.97836	0.791564	34.1839	0.392069	1.7523	1.80938	41.7962	1.4079	1.23406	0.864466	37.5723	0.866749	1.55651	1.27169	46.2532	1.51501	1.8777	0.810171	30.5058	1.0936	0.730668	1.3419	48.6715	1.74453	1.27631	0.646671	54.703	3.46712	2.09078	0.270038	19.2485	1.43243	1.17852	0.492714	30.8582	1.2632
CCG000495.1	LOC117901260	LOC6498275	LOC108020914	LOC6732885	FBgn0014000	FBpp0080841	CG10658-PA	Hf	Hf-PA	29001	31.3872	64.5799	171.047	121.597	31.4421	85.4474	222.692	122.474	53.0647	65.0384	158.635	142.285	37.8946	91.4874	236.803	152.484	27.2884	74.9167	173.296	124.032	29.3135	70.8009	198.444	151.593	45.1575	72.8997	178.228	133.429	46.2074	76.101	165.864	104.598	33.3532	69.7262	102.432	112.988	35.124	69.2078	143.078
CCG000500.1	LOC117901262	LOC6497264	LOC108005856	LOC6732879	FBgn0032833	FBpp0304538	CG10664-PD	COX4	COX4-PD	34576	882.905	1709.47	881.796	1088.85	880.053	1283.43	810.696	961.664	887.233	1585.17	785.798	899.918	951.07	1224.27	965.064	1088.67	1014.61	1381.96	867.948	1082.09	1166.22	1671.36	871.64	950.805	1215.49	1627.65	874.176	1149.36	1342.4	1175.16	889.406	1391.75	1165.4	1425.66	1021.26	1213.81	1164.23	1400.61	1111.5
CCG000502.1	LOC117901252	LOC6497261	LOC108016094	LOC6732875	FBgn0263873	FBpp0302886	CG43720-PI	Nav	Nav-PI	12283	3.15525	3.5075	13.1927	21.1714	2.67922	7.50148	9.46243	16.7704	2.31233	4.74053	12.542	12.7133	2.9401	7.98627	9.90277	19.7751	2.56859	4.82373	8.82007	11.5945	2.96988	4.32991	11.7875	12.5963	5.18932	7.47297	11.2237	17.7477	2.90763	5.72086	14.6378	17.4832	2.81197	3.6875	12.7806	15.8057	3.56516	6.0221	9.50055
CCG000503.1	LOC117902316	LOC6498281	LOC108021550	LOC6732867	FBgn0004811	FBpp0080849	CG10528-PA	fs(2)ltoPP43	fs(2)ltoPP43-PA	22495	41.9667	25.8554	11.3463	13.8213	36.2301	19.7979	10.2539	13.4738	23.1182	17.5893	14.1205	12.5968	42.9497	21.9631	13.4989	15.2631	42.3228	20.173	12.4796	12.3835	32.4279	20.9651	17.1873	16.9694	29.0749	15.9497	16.2341	16.8729	22.0232	26.3879	15.1798	10.3872	54.7768	37.3586	16.5119	18.5779	49.7036	21.8956	11.1467
CCG000504.1	LOC117902319	LOC6497257	LOC108021552	LOC6732866	FBgn0032822	FBpp0080829	CG10466-PA	CG10466	CG10466-PA	2211	19.9274	11.7027	7.92305	12.207	15.8908	11.6127	6.11449	6.66447	11.3158	9.49101	9.67725	7.21901	15.1269	7.27599	8.11197	10.2304	19.9014	8.03081	9.54572	9.21892	19.5348	9.75811	7.27826	8.96836	14.8482	7.69836	7.78643	12.6445	9.12796	9.76632	6.91537	8.51249	11.3758	4.28685	6.86412	6.58172	10.8018	3.13415	6.93967
CCG000505.1	LOC117902314	LOC6498282	LOC108019495	LOC6732865	FBgn0032821	FBpp0080851	CG10538-PA	CdGAPr	CdGAPr-PA	5948	13.0907	14.7195	15.4629	20.4443	11.1431	17.0745	13.5248	18.9141	8.51607	18.1138	14.8065	15.9178	11.3796	22.3951	15.2469	22.0991	10.9063	21.8697	11.6501	14.1054	9.08687	16.3745	14.0811	15.3785	10.1996	27.7814	12.8064	17.363	6.98043	27.4747	16.3094	15.5733	8.86917	13.4863	11.6493	11.9837	14.6121	16.6336	10.7395
CCG000506.1	LOC117901099	LOC6498283	LOC108008604	LOC6732864	FBgn0000529	FBpp0088920	CG10604-PB	bsh	bsh-PB	13692	0.0390387	0	4.30994	5.53573	0	0	3.18364	4.54255	0	0	3.23915	3.81037	0.0392283	0.0257131	4.36215	5.95362	0.0351655	0	3.66433	5.56844	0	0	3.99985	4.57563	0	0.0374999	3.78909	3.46883	0	0.0374513	5.56075	6.09179	0.0842253	0.0324006	3.73536	5.74085	0	0.0379013	5.70033
CCG000507.1	LOC117902317	LOC6498284	LOC108021396	LOC6732863	FBgn0032820	FBpp0312559	CG31692-PF	Fbp	Fbp-PF	27838	108.821	137.146	294.491	140.286	121.06	172.298	363.67	120.716	80.1497	107.767	179.918	97.6987	131.66	169.61	297.082	127.57	120.266	125.123	276.445	152.795	70.5755	123.635	214.992	91.8234	132.787	116.484	235.824	135.779	122.135	101.961	265.694	130.353	84.2253	58.8477	158.441	109.864	95.1125	107.308	221.719
CCG000508.1	LOC117902156	LOC6497256	LOC108021395	LOC6732862	FBgn0032819	FBpp0080828	CG10463-PA	Dus3	Dus3-PA	5976	15.8988	2.50759	3.54305	3.73271	13.8066	3.40019	4.00334	4.90497	8.58892	2.84111	5.43084	3.63294	11.8774	2.43064	2.52118	1.86312	11.997	3.42087	3.08082	3.06405	13.8594	2.88992	4.03504	3.60559	14.0575	4.58428	4.28897	4.78756	10.7015	2.58197	3.74784	2.24503	15.7378	3.60952	5.3599	6.20043	15.7314	2.71626	4.98857
CCG000509.1	LOC117902157	LOC6498285	LOC108008141	LOC6732861	FBgn0032818	FBpp0080855	CG10628-PA	CG10628	CG10628-PA	6001	27.1035	16.4472	9.18729	9.90758	27.5394	12.4998	8.72972	14.5265	20.0206	14.4772	9.53294	9.47025	27.4547	12.1508	7.35389	11.6918	30.9511	14.5677	11.3091	11.1132	26.0103	12.0694	9.29513	8.91087	26.8314	15.0751	11.2099	13.8663	17.7815	15.0975	10.575	11.2682	13.5813	5.8414	3.81102	6.82679	18.65	6.45112	6.11722
CCG000510.1	LOC117902154	LOC6498286	LOC108016282	LOC6732860	FBgn0032817	FBpp0080856	CG10631-PA	CG10631	CG10631-PA	28943	4.8336	2.55505	6.91348	13.0451	3.82969	5.15216	6.07458	11.4965	2.52253	4.16	8.16825	6.8682	4.60284	5.16581	9.41237	17.448	3.1026	3.52528	6.10706	8.32746	3.73858	3.7057	8.22985	8.827	3.94539	5.18028	7.33967	9.69476	3.53766	5.16505	12.2687	9.33747	2.49683	2.85573	8.921	9.38308	5.3398	5.60781	6.67187
CCG000511.1	LOC117902158	LOC6497255	LOC108014775	LOC6732857	FBgn0032816	FBpp0310397	CG10447-PB	Nf-YB	Nf-YB-PB	6041	17.1074	6.93215	23.1819	25.2692	14.7504	9.73599	16.0976	19.7387	6.05568	10.0605	17.0607	25.3265	15.7938	9.36646	21.5314	22.3904	20.1295	9.93452	18.9706	25.3366	15.6208	8.74997	16.8448	25.8813	18.251	10.9896	18.3213	21.4316	13.3216	10.2574	17.3308	20.2686	18.2238	11.625	25.6902	36.4559	15.6026	10.7958	21.2068
CCG000512.1	LOC117900260	LOC6498287	LOC108014749	LOC6732856	FBgn0032815	FBpp0080857	CG10462-PA	CG10462	CG10462-PA	12889	25.2316	5.90236	12.5513	12.1619	18.1776	7.83683	7.81477	13.2142	16.3719	8.0379	11.3335	12.9276	20.5406	7.5615	10.7245	12.8306	20.2546	7.50787	9.24136	11.8757	18.0993	4.91556	8.98537	9.73291	19.2159	8.74674	9.97088	11.5628	15.1516	6.81401	11.2827	13.4368	12.9227	3.75032	6.71216	7.50174	13.7578	7.50303	8.53018
CCG000513.1	LOC117900258	LOC6497253	LOC108014712	LOC6732854	FBgn0000464	FBpp0303681	CG10443-PF	Lar	Lar-PF	22447	6.45704	2.72537	23.383	44.2726	6.03796	5.58632	17.4473	36.0021	7.53085	3.0468	20.0088	21.4555	6.67094	5.80297	24.455	52.3434	5.28088	5.32614	19.3572	32.1895	5.75532	3.03051	22.2418	32.116	6.00515	5.33003	19.6202	34.2874	4.99257	5.41026	42.4835	35.371	5.60079	2.51894	22.0214	28.0098	8.27273	5.59137	15.3993
CCG000514.1	LOC117900262	LOC6497252	LOC108005977	LOC6732853	FBgn0032814	FBpp0080800	CG10366-PA	CG10366	CG10366-PA	13315	26.0933	20.8476	11.6078	18.307	22.4722	15.5685	8.3359	13.1375	11.0696	12.0887	9.83822	10.422	17.713	17.2629	11.9616	17.0591	19.6654	18.6495	9.59111	13.3735	17.061	13.0853	9.80593	11.2286	18.1635	19.3555	10.7002	15.9962	13.3335	27.0626	11.8196	13.2373	15.0163	12.1309	10.9534	12.2994	21.1184	15.3106	9.99579
CCG000515.1	LOC117900268	LOC6498288	LOC108009284	LOC6732852	FBgn0032813	FBpp0080803	CG10262-PA	PCNA2	PCNA2-PA	28996	1.24589	12.0455	8.11156	14.464	1.5687	6.64054	6.78725	10.1979	0	6.59337	8.09138	8.97593	1.12015	6.0898	8.05171	11.7167	2.06735	10.2521	7.95638	12.0687	1.3915	5.69141	6.64626	9.77411	1.48843	8.06247	9.11458	9.82385	1.74211	8.99562	12.6416	10.0807	2.02777	11.1023	9.48107	13.5682	2.5598	9.35837	13.6441
CCG000516.1	LOC117902339	LOC6506329	LOC108006474	LOC6731215	FBgn0031817	FBpp0303612	CG9531-PB	HemK1	HemK1-PB	28843	9.2223	38.9859	13.9209	29.5756	8.71758	34.8761	11.1047	18.5498	7.38656	29.6802	12.2352	12.4574	6.40366	29.7915	13.0418	18.6332	9.98744	36.8915	20.1643	22.409	7.27331	35.2901	16.7815	23.3003	11.29	43.9454	20.9841	29.1211	9.82524	46.5228	25.5119	36.9504	12.7057	53.3641	24.8422	32.2966	11.7501	53.5707	25.6588
CCG000517.1	LOC117902180	LOC6504542	LOC108015077	LOC6731680	FBgn0032151	FBpp0079502	CG4128-PE	nAChRalpha6	nAChRalpha6-PE	4058	0	0.346166	5.49692	17.3165	0.0766387	1.00871	3.81832	8.67399	0.688218	0.325074	7.97423	8.65597	0.0643824	1.01282	7.82798	16.1881	0.0577144	0.801382	6.05065	8.69682	0.104587	0.185369	6.56464	7.1423	0.0290869	1.32323	6.18035	7.6129	0.0293485	0.399528	16.7187	9.25738	0.0230387	0.212707	7.22042	11.1313	0.059552	0.55984	5.34044
CCG000518.1	LOC117902181	LOC6504543	LOC108009656	LOC6731679	FBgn0032150	FBpp0079507	CG13123-PA	CG13123	CG13123-PA	5262	7.14988	4.32611	3.17011	2.51173	8.42837	4.80593	2.27511	2.72451	2.37787	4.39707	3.96818	1.97345	6.87222	4.91407	2.60836	2.94829	7.88728	5.87857	2.37227	2.08595	7.35789	4.53975	3.9956	2.83828	6.77401	5.77313	2.11083	2.78363	3.55987	5.1195	4.77156	4.07233	4.19906	5.49503	3.3809	4.13847	4.70017	3.99847	2.79116
CCG000519.1	LOC117902182	LOC6505467	LOC108008288	LOC27206834	FBgn0032149	FBpp0292502	CG4036-PB	CG4036	CG4036-PB	28708	34.6741	55.0932	109.959	167.696	35.5064	58.9219	105.19	138.923	46.1666	51.3809	102.164	141.703	30.418	54.812	133.203	167.998	33.2666	63.8737	94.25	138.272	26.9975	49.7269	105.203	160.571	38.9284	60.9047	81.9107	125.333	44.7745	63.8882	90.0895	121.447	38.1168	69.433	38.3851	65.1074	62.1547	78.0146	73.6682
CCG000520.1	LOC117902413	LOC6506874	LOC108009605	LOC6733021	FBgn0288834	FBpp0080967	CG9273-PA	RPA2	RPA2-PA	6131	103.303	9.68043	7.86473	11.6139	75.3314	6.36197	6.60822	6.69146	58.6001	7.08438	7.0849	6.95701	122.38	10.7433	8.51199	7.42538	101.318	9.10767	5.05668	6.87964	99.4008	6.4044	5.54069	4.93525	86.019	9.07436	3.90898	7.79434	58.3392	8.67141	7.01013	8.32699	116.08	11.9017	17.4854	16.8928	102.143	16.3635	15.5471
CCG000521.2	LOC117901225	LOC6505465	LOC108021487	LOC6731676	FBgn0032147	FBpp0079465	CG4026-PA	IP3K1	IP3K1-PA	22087	66.501	118.042	161.503	248.881	70.1414	111.084	142.591	185.99	60.0055	134.113	157.681	201.078	54.5353	112.768	188.03	251	62.6057	120.928	147.028	220.491	51.9828	109.566	158.203	212.603	75.7938	117.362	136.254	205.422	70.2129	107.627	145.458	222.701	58.6407	78.5188	74.4555	102.655	52.3853	78.3168	71.353
CCG000522.1	LOC117901123	LOC6504545	LOC108016906	LOC6731675	FBgn0065109	FBpp0100162	CG34058-PA	ppk11	ppk11-PA	28319	0.0324694	0.22327	0.0431888	0.19676	0	0.0276316	0	0.0363282	0	0.209666	0.172697	0.425132	0	0.235248	0.0797384	0	0.0292479	0.0580166	0.0371671	0.261449	0.0265008	0.161039	0.178858	0.206829	0	0.343084	0.155628	0.134191	0	0.186894	0.0797413	0	0	0.180548	0.0385458	0.141549	0	0.0703998	0
CCG000523.1	LOC117900143	LOC6504548	LOC108013411	LOC6731674	FBgn0065108	FBpp0100163	CG34059-PA	ppk16	ppk16-PA	3495	0	0.0929893	0.125913	0.0764849	0.12581	0.0268525	0	0.035304	0	0.26197	0.36922	0.375586	0	0.374097	0.15498	0.0359114	0.0284233	0.0563808	0	0.0362968	0.0257536	0.41733	0.312867	0.120598	0.0859485	0.12124	0	0.326018	0	0.181625	0.232479	0	0.0453845	0.209508	0.301918	0.410634	0.146641	0.122538	0
CCG000525.1	LOC117900146	LOC6505463	LOC108021070	LOC6731672	FBgn0032144	FBpp0079464	CG17633-PA	CG17633	CG17633-PA	9016	456.94	287.448	0.362645	1.27451	686.673	260.354	0	0.610078	360.474	295.012	0	0.0463601	397.361	389.497	0	0.177308	373.503	267.585	0.13375	0	334.321	241.852	0	0.297718	230.073	116.878	0.326693	1.04628	365.983	226.017	0	0	341.777	337.64	0.0828154	0.202744	493.455	405.435	0
CCG000533.1	LOC117901649	LOC6507575	LOC108007638	LOC27209467	FBgn0028506	FBpp0080394	CG4455-PA	CG4455	CG4455-PA	5802	38.4639	4.93405	7.91171	8.81082	33.5183	4.27441	6.08061	11.5352	16.6502	5.12113	8.29569	10.5413	27.8923	2.78593	4.05755	9.62766	32.7427	5.78636	6.506	7.75437	28.3727	3.16858	2.91243	5.72541	32.2832	4.82479	8.07765	10.7889	22.2809	3.80411	7.30386	4.43071	14.7339	4.82693	5.05891	5.33242	22.4825	5.26142	6.27261
CCG000534.1	LOC117901392	LOC6503320	LOC108021687	LOC6732516	FBgn0025678	FBpp0080395	CG5809-PA	CaBP1	CaBP1-PA	5722	157.037	82.4505	74.4972	40.5024	148.359	101.348	66.8874	58.8551	143.639	69.6483	56.0803	48.848	153.601	100.962	49.9636	44.7688	139.331	92.0572	61.8523	52.5906	155.066	78.6532	53.6068	35.5778	110.94	66.9519	42.5936	48.4758	125.616	94.4721	67.7288	44.3061	161.112	97.4938	59.585	58.0371	173.103	112.055	66.5969
CCG000535.1	LOC117901909	LOC6507586	LOC108008525	LOC27208847	FBgn0028841	FBpp0099678	CG17330-PA	jhamt	jhamt-PA	5746	1.12662	3.48616	11.8387	26.1481	0.673804	4.4103	13.0748	12.6052	1.5952	7.58678	7.78989	11.9351	2.20758	3.82159	19.0907	21.1564	0.608906	3.52286	9.28529	14.7092	2.94247	3.49233	11.1708	14.4249	1.94355	2.32675	10.935	11.524	1.29015	4.26919	8.30059	12.8922	3.56497	6.96614	7.96514	21.6991	0.314147	4.21112	10.2816
CCG000536.1	LOC117902769	LOC6498687	LOC108020906	LOC6732517	FBgn0028523	FBpp0080437	CG5888-PA	CG5888	CG5888-PA	5704	7.50982	4.77345	34.4232	49.2116	8.51318	6.01496	28.3277	50.0434	9.27448	6.04471	37.0059	50.435	7.47231	5.50408	31.1898	42.6089	7.52742	4.86754	22.418	32.5643	6.30962	6.35993	31.391	55.0598	4.31175	5.79932	28.805	44.1592	10.2861	7.02786	25.902	49.3171	7.95133	7.01187	41.7465	65.9196	20.8263	6.16954	41.6122
CCG000543.1	LOC117902406	LOC6498685	LOC108021447	LOC6732522	FBgn0005677	FBpp0080433	CG4952-PB	dac	dac-PB	5684	0.465434	5.19697	6.95447	13.9895	0.197948	2.65378	5.6286	13.1229	0.651442	3.49207	7.22855	7.6453	0.639182	2.70796	8.17256	16.5976	0.642859	4.69878	8.7375	12.5639	0.645791	3.00095	7.86248	10.2187	0.943791	4.38145	7.90097	12.3108	0.341116	4.27159	13.6786	14.5616	0.648927	1.22666	7.79036	9.88018	0.289205	1.32918	6.77718
CCG000544.1	LOC117902405	LOC6496825	LOC108021351	LOC6732524	FBgn0032586	FBpp0305671	CG4599-PD	Tpr2	Tpr2-PD	28816	155.961	123.433	95.5436	122.629	156.795	155.485	92.1334	125.974	104.536	130.272	90.3366	101.829	169.477	135.113	80.8701	122.774	169.274	148.618	96.0015	111.269	157.762	140.48	100.681	107.477	145.887	157.099	100.456	123.283	130.069	186.699	99.5019	117.869	119.537	93.8581	63.4277	80.2154	130.645	117.157	69.3046
CCG000545.1	LOC117902403	LOC6498684	LOC108021304	LOC6732525	FBgn0032587	FBpp0080431	CG5953-PB	CG5953	CG5953-PB	13040	15.591	6.71819	4.83468	7.33231	12.3184	6.57297	4.0752	6.26057	12.586	7.76473	6.02859	7.05888	13.5762	12.5214	5.9312	9.03536	12.881	6.6441	4.92703	8.88475	9.3291	5.77187	5.53237	6.76312	14.0691	10.9108	6.21787	10.6239	9.61712	7.59322	9.0733	10.6415	11.9697	4.67698	7.65942	8.38554	19.3596	9.55693	5.64179
CCG000546.1	LOC117901878	LOC6496826	LOC108012760	LOC6732526	FBgn0051816	FBpp0080425	CG31816-PA	CG31816	CG31816-PA	4209	0	173.314	0	0.207602	0	126.966	0	0	0	149.165	0	0	0	136.177	0	0.584844	0	142.933	0	0	0.139805	133.098	0.377427	0.218225	0	143.973	0.205255	0	0	157.59	0	0	0	105.772	0	0.222915	0.15921	128.052	0
CCG000548.1	LOC117901874	LOC6496830	LOC108015600	LOC6732532	FBgn0259735	FBpp0289280	CG42389-PE	mtgo	mtgo-PE	22298	16.8436	9.12745	22.9125	30.9263	13.8659	16.8659	15.749	27.6223	14.5743	9.63615	16.7413	17.03	17.9219	16.85	18.7358	31.9001	14.6745	14.3074	15.2793	20.8154	13.1568	11.9409	19.7746	21.8936	13.913	14.6179	18.0596	26.558	9.63678	12.7039	22.2103	21.0478	10.9706	5.93349	16.2439	17.8795	15.0526	12.355	14.7846
CCG000549.1	LOC117901856	LOC6498681	LOC108021646	LOC6739242	FBgn0032593	FBpp0080499	CG5996-PB	Trpgamma	Trpgamma-PB	5682	0.720034	0.416067	0.5446	0.718662	0.315235	1.634	0.221415	0.268536	0.303302	1.57588	0.435532	0.151245	0.964706	1.94352	0.398725	0.578449	0.330656	0.996456	0.355541	0.211126	0.691382	1.15538	0.202204	0.215839	0.692214	1.80371	0.219928	0.247982	0.362155	0.203163	0.364067	0.228468	0.705732	0.197446	0.505841	0.328943	1.00885	0.245402	0.416123
CCG000551.1	LOC117900415	LOC6496833	LOC108020117	LOC6732538	FBgn0261278	FBpp0080443	CG17161-PA	grp	grp-PA	20344	188.449	15.4936	23.852	33.7497	162.722	14.6475	19.2273	27.6051	112.476	12.7988	22.2079	24.3436	166.709	14.3111	22.9428	30.5008	167.512	16.9852	20.4889	25.1443	137.516	13.0647	20.4407	22.3866	135.896	20.5884	23.6831	29.9212	67.9598	23.5753	26.3189	21.4081	76.7638	7.79447	20.8038	24.6563	111.408	6.4809	18.7539
CCG000552.1	LOC117901927	LOC6498680	LOC108015263	LOC6730594	FBgn0000579	FBpp0077573	CG17654-PC	Eno	Eno-PC	35569	1039.84	1288.04	841.222	1071.5	1009.63	1261.43	786.496	911.756	990.331	1306.42	779.677	816.676	1148.82	1244.37	942.903	1078.49	1204.38	1169.79	797.957	981.105	1033.26	1281.87	857.439	893.777	1138	1352.4	828.045	1092.51	1132.28	944.578	852.338	1255.53	1122.02	1035.05	842.358	987.243	1105.86	1217.47	818.556
CCG000553.1	LOC117901932	LOC6496834	LOC108015270	LOC6730595	FBgn0260648	FBpp0311555	CG31938-PB	Rrp40	Rrp40-PB	4415	39.0488	10.5452	7.47481	6.9854	36.1371	12.6301	6.7793	7.01291	37.0053	12.2952	9.8864	7.54655	34.9671	9.6805	8.13879	6.06765	34.5905	11.9721	7.5872	6.71288	39.6914	11.3749	9.68352	10.1882	37.3516	11.765	8.89201	6.69946	29.0412	9.60713	11.7663	7.74473	27.9787	6.93624	8.96165	5.06296	27.1874	13.7095	9.5556
CCG000554.1	LOC117901929	LOC6496835	LOC108021789	LOC6730596	FBgn0031360	FBpp0077552	CG31937-PA	CG31937	CG31937-PA	4397	75.54	78.8145	81.8946	73.9243	70.2985	98.9339	86.7732	82.4762	73.2554	78.629	71.9819	78.6837	75.4353	91.9213	100.181	93.5665	73.8683	93.477	94.1674	112.261	71.951	87.6097	84.716	88.8652	90.8338	81.6763	88.7681	103.742	85.7287	92.0231	94.6155	94.7275	64.448	67.8009	72.8279	81.9554	59.697	63.4694	67.8124
CCG000555.1	LOC117901931	LOC6498679	LOC108021778	LOC6730597	FBgn0031361	FBpp0305723	CG17652-PB	CG17652	CG17652-PB	4409	16.033	5.38452	8.29348	8.55319	17.8665	5.83082	6.59053	7.81932	9.96907	6.88939	10.2039	8.07403	14.1142	3.74572	10.2641	6.62823	17.6517	5.448	9.64692	7.88159	17.1121	6.45668	9.51116	6.98322	13.6863	6.25253	8.21018	8.5659	10.4198	4.33823	5.04811	5.38545	10.8897	5.91411	5.90034	5.43914	10.4442	3.59212	5.58594
CCG000556.1	LOC117901926	LOC6496836	LOC108020057	LOC6730602	FBgn0264494	FBpp0077553	CG17646-PB	CG17646	CG17646-PB	4361	35.0835	65.1864	53.1578	61.2206	44.9582	86.3091	79.7683	84.5789	46.7399	71.1074	41.0684	59.0318	39.5423	103.546	53.2912	73.9785	43.1357	85.5843	35.0988	52.5169	43.5856	72.3119	50.1048	58.8606	56.6937	88.1511	47.5992	67.7712	55.9004	97.2752	63.64	76.2478	59.8207	91.8172	78.7701	110.437	68.4542	125.807	83.8577
CCG000557.1	LOC117901928	LOC6498678	LOC108020079	LOC6730603	FBgn0027597	FBpp0077569	CG17712-PA	CG17712	CG17712-PA	4386	23.8065	10.1511	12.0632	17.28	23.3303	11.6139	11.2143	16.1474	22.2677	8.165	14.1463	12.5077	21.7315	12.4064	11.832	13.8945	23.9975	11.3356	13.4258	19.1594	18.8966	10.1278	13.7864	13.8871	18.0127	12.3555	13.4796	16.0828	15.2987	13.5943	15.4197	17.3875	20.7581	13.8961	13.7211	16.3985	20.0605	9.01658	11.7252
CCG000558.1	LOC117901933	LOC6496837	LOC108013090	LOC6730604	FBgn0031364	FBpp0077555	CG17648-PA	CG17648	CG17648-PA	21883	0	36.9429	0	0	0	18.1614	0	0	0	38.2932	0	0	0	23.4847	0	0.4443	0	42.0854	0	0	0	37.9713	0	0	0	27.3749	0	0	0	49.935	0	0	0	26.5685	0	0	0	33.3532	0
CCG000560.1	LOC117900696	LOC6498675	LOC108012087	LOC6730613	FBgn0031367	FBpp0077562	CG15623-PA	c-cup	c-cup-PA	29003	0.0831023	83.2669	0.110538	0.100718	0	65.6993	0	0	0	81.873	0	0	0	68.3651	0	0.0945787	0	91.4687	0	0	0	74.6018	0	0.317615	0	86.1327	0.0995789	0	0	92.399	0	0	0	108.148	0	0	0	91.0082	0
CCG000561.1	LOC117901165	LOC6496839	LOC108020973	LOC6730614	FBgn0051665	FBpp0088727	CG31665-PB	wry	wry-PB	4346	1.65257	3.58852	44.3487	80.9407	0.739826	5.6624	39.7698	84.1933	0.552065	3.12916	46.6005	58.3734	1.2673	5.89115	50.3205	90.2945	1.24051	3.88531	42.9277	70.7863	1.54993	3.04366	37.7225	57.4544	1.85583	5.9459	47.5081	81.4337	1.56708	4.67268	56.4102	65.7171	1.31265	3.47114	50.637	69.1656	1.44271	5.1488	35.4835
CCG000562.2	LOC117900808	LOC6498674	LOC108021204	LOC6730615	FBgn0051663	FBpp0306859	CG31663-PC	CG31663	CG31663-PC	4352	9.0096	18.6217	36.4831	55.3754	7.72442	27.8472	29.5479	47.4884	16.426	28.9369	37.2279	42.2147	10.3616	29.8884	36.1516	54.1931	7.03674	26.0553	28.8927	39.3986	10.8955	23.5192	28.6493	45.7578	13.9964	28.3646	30.3076	50.0954	11.0847	22.2492	36.089	51.1473	7.67783	15.1281	36.6162	50.5592	10.1006	21.32	28.3474
CCG000563.2	LOC117902432	LOC6496841	LOC108016766	LOC6730617	FBgn0031374	FBpp0305221	CG7337-PG	Wdr62	Wdr62-PG	4338	20.1888	16.0913	33.3346	50.0225	16.3169	28.1004	26.0189	43.0695	17.3491	15.608	36.3168	36.5461	20.2376	21.6707	32.2595	57.4501	20.7585	21.045	30.9947	39.4975	16.7176	14.6863	37.8362	37.3409	18.178	24.295	30.0382	39.5849	14.654	22.1884	44.6904	41.5338	16.2722	10.784	32.5444	35.9732	24.2513	23.0865	26.8779
CCG000565.1	LOC117901829	LOC6502454	LOC108021703	LOC6730621	FBgn0031375	FBpp0303235	CG31670-PD	erm	erm-PD	13182	0.0480305	0.283092	6.58039	11.6714	0	0.102185	4.26845	7.2816	0	0.443071	7.1785	6.11728	0	0.300538	6.16307	9.78476	0.0432652	0.32183	6.70752	5.58026	0.0588021	0.277921	6.85254	5.90489	0.0436095	0.369097	6.33088	6.25283	0.198008	0.783316	7.75573	8.71629	0	0.478068	7.58194	5.99686	0	0.93205	7.14249
CCG000566.1	LOC117900512	LOC6497413	LOC108007817	LOC6730623	FBgn0267972	FBpp0306799	CG10908-PB	Der-1	Der-1-PB	28997	65.9866	59.4582	57.6368	60.2079	62.7956	80.1383	61.0713	68.3318	39.1145	71.3836	58.5791	52.6334	75.1525	93.577	56.7259	69.43	70.5655	82.5461	63.6608	67.1137	70.2867	84.1034	71.4948	60.0723	73.4815	79.9037	67.8675	78.0488	64.9528	78.1635	69.6321	60.34	58.2512	73.7391	46.9383	52.3054	66.2794	68.5028	50.4842
CCG000567.1	LOC117900511	LOC6498127	LOC108021307	LOC6730624	FBgn0031377	FBpp0077538	CG15356-PA	CG15356	CG15356-PA	4351	20.6063	2.38334	7.32657	10.1725	16.8504	4.11546	4.95332	9.70266	11.2215	2.37422	5.38844	4.74163	16.5222	3.43361	7.40757	12.7801	16.0515	2.70947	5.23545	6.92064	12.0017	2.39852	5.85159	5.70157	13.2173	3.77928	5.7359	6.89363	9.46146	2.70498	8.29356	7.50368	12.498	2.26519	6.29267	7.1036	19.6828	3.51172	5.42164
CCG000568.1	LOC117895196	LOC6498126	LOC108010316	LOC6730625	FBgn0031378	FBpp0077490	CG15362-PA	CG15362	CG15362-PA	30870	33.474	94.1595	13.0801	14.3258	20.911	33.9809	8.61965	6.44579	11.0574	36.9266	5.49441	5.32044	29.5443	81.0603	10.7331	8.25241	21.8317	39.6674	5.45763	6.51281	21.7269	39.9865	7.44134	9.36433	18.3981	42.2683	5.47507	8.21026	20.4745	104.057	12.0751	8.03694	15.2492	64.1618	5.26008	9.31317	16.588	66.3054	7.41793
CCG000569.1	LOC117900379	LOC6497414	LOC108021097	LOC6730627	FBgn0031379	FBpp0077491	CG7289-PA	CG7289	CG7289-PA	4366	28.1795	27.8367	22.1886	30.6131	25.3457	34.2136	21.2646	32.6178	20.8884	29.126	25.4698	30.1597	27.0737	28.9587	25.4908	33.209	31.4748	34.884	24.9379	31.9309	23.6652	28.4919	23.0739	29.364	23.6506	35.1059	26.8935	34.9058	18.9943	23.1212	24.1994	28.6794	27.3046	17.3171	24.3644	36.7748	30.6917	20.9212	25.1005
CCG000570.1	LOC117900381	LOC6498125	LOC108021098	LOC6730628	FBgn0001125	FBpp0077537	CG4233-PB	Got2	Got2-PB	20746	324.581	219.257	268.615	302.396	366.324	340.538	206.71	307.855	275.972	384.768	465.187	478.809	359.23	265.59	273.018	326.552	413.837	337.405	443.422	439.881	387.336	265.929	309.731	302.673	414.802	313.764	417.664	489.973	300.382	190.192	294.071	305.919	295.659	134.84	222.919	258.154	283.592	163.806	227.62
CCG000571.1	LOC117901343	LOC6497415	LOC108007855	LOC6730629	FBgn0031381	FBpp0077492	CG7291-PA	Npc2a	Npc2a-PA	3351	236.14	117.534	398.318	563.515	158.568	83.2204	286.468	361.894	100.223	98.9399	308.48	378.302	155.889	92.4603	311.399	390.689	247.013	139.404	341.235	488.709	191.904	99.9273	413.321	558.766	182.694	115.472	318.059	467.711	146.768	78.3586	397.045	555.278	200.043	102.014	644.398	660.063	212.677	92.0977	512.574
CCG000572.1	LOC117901341	LOC6498124	LOC108021627	LOC6730630	FBgn0053543	FBpp0301209	CG33543-PD	CG33543	CG33543-PD	21955	0.357925	4.00826	17.3773	30.4958	0.742094	4.29479	13.2473	32.9981	0.559219	2.44332	20.9408	18.7031	0.791258	4.66784	19.2939	34.4214	0.548102	3.3576	17.7814	23.9212	0.496621	3.66876	15.1027	18.1941	1.16993	5.56981	22.1307	36.5004	0.721386	5.32223	27.9969	26.354	0.411848	2.37651	16.3246	21.4731	0.9315	2.60622	13.1093
CCG000573.1	LOC117900756	LOC6498123	LOC108009677	LOC6730631	FBgn0040718	FBpp0077532	CG15353-PA	CG15353	CG15353-PA	20318	30.7756	45.1951	145.963	86.2778	47.3476	47.6184	74.7537	74.779	24.5881	71.4046	107.141	94.7257	19.3672	14.3327	58.7834	44.2243	20.7216	33.8828	34.5166	34.3287	52.5201	43.4274	77.058	36.8316	111.489	72.2636	103.555	61.0258	14.5243	17.5952	25.9573	21.9187	48.5127	77.1435	85.5981	105.992	25.1376	75.7535	68.4656
CCG000574.1	LOC117900209	LOC6498106	LOC108008983	LOC6730676	FBgn0052463	FBpp0077485	CG32463-PA	Tengl2	Tengl2-PA	4495	0	10.1835	0	0	0	10.5686	0	0	0	6.79607	0	0	0	9.46228	0	0	0	14.3391	0	0	0	11.7013	0	0.134082	0	13.6481	0	0	0	12.8731	0	0	0.0378442	9.25907	0.0559458	0.136964	0	10.0646	0.128064
CCG000576.1	LOC117900208	LOC6498108	LOC108021146	LOC6730672	FBgn0262126	FBpp0303000	CG10882-PC	Sec24CD	Sec24CD-PC	4446	42.4436	20.2512	44.6572	40.5909	45.6783	34.6586	36.626	43.387	36.4831	23.7308	33.0757	34.221	49.783	38.3034	37.9622	45.219	49.5734	27.8278	35.1399	35.7359	40.5133	26.367	43.6379	35.36	35.3697	31.8049	46.9566	67.1664	32.6546	24.5613	44.7733	35.6413	37.3207	19.1091	35.011	34.7025	55.0047	30.1972	39.7487
CCG000577.1	LOC117900234	LOC6497433	LOC108021470	LOC6730671	FBgn0267378	FBpp0100138	CG7085-PA	sau	sau-PA	4498	91.1032	71.159	106.95	108.897	101.735	89.4903	85.9695	107.151	71.125	71.5475	91.5238	107.018	95.9485	91.9014	95.2361	116.507	96.2629	88.4587	92.755	106.172	87.1284	75.0256	101.184	107.583	85.3009	89.7531	98.3928	108.945	83.1489	95.6417	110.892	104.121	97.7651	69.3308	94.3758	109.525	108.531	80.8801	102.131
CCG000578.1	LOC117900235	LOC6498109	LOC108021475	LOC6730670	FBgn0031403	FBpp0111928	CG15387-PB	CG15387	CG15387-PB	29285	32.282	15.5035	5.53444	4.52111	25.7428	10.7447	5.85029	4.81582	11.3484	12.5736	5.49441	4.9526	34.8897	12.4742	6.16609	4.40882	42.9079	14.4846	9.36135	4.95126	29.5096	15.418	7.90339	7.67706	26.8355	17.2275	6.53306	6.07787	24.8424	14.8653	6.69486	6.63366	25.1591	13.6981	6.44881	4.0387	28.583	8.76508	4.80616
CCG000579.1	LOC117900232	LOC6497432	LOC108021474	LOC6730669	FBgn0031401	FBpp0077511	CG7082-PD	papi	papi-PD	4470	27.9293	55.5005	36.9563	44.3217	23.0837	58.1819	26.6761	37.596	17.9546	59.0697	28.5028	32.0669	22.0719	50.6843	30.3648	41.0242	24.6341	67.7868	22.6788	26.9736	29.2776	56.2263	34.8404	33.1725	32.0944	67.5459	41.6941	48.6659	19.1633	57.0759	27.4365	35.7468	20.0438	34.2633	21.4037	24.9503	20.7945	35.9846	21.0634
CCG000580.1	LOC117900935	LOC6497430	LOC108021356	LOC6730668	FBgn0031399	FBpp0077507	CG7074-PA	mio	mio-PA	4453	13.0155	11.9306	9.08064	10.6178	13.1703	16.1617	10.393	11.1652	11.5198	10.722	10.0393	6.7448	12.3791	14.3049	11.0423	12.854	14.1456	14.3753	10.0726	9.85517	11.349	12.5493	9.99269	9.16547	21.5102	18.4471	13.3945	12.069	9.17757	13.5808	12.0877	10.4841	9.73572	6.3883	12.5009	10.4698	12.2592	8.58063	12.5193
CCG000583.1	LOC117900998	LOC116654943	LOC108012387	LOC6732952	FBgn0054007	FBpp0308342	CG34007-PB	CG34007	CG34007-PB	29027	1.06021	0.17358	0	0.214158	0.986354	1.80449	2.4017	0	2.24313	1.30403	0.375933	0.210328	0.355119	1.39663	1.30183	0.402208	1.75087	0.631465	1.41587	0.203262	1.29798	2.04491	0.584019	0.900467	0	2.03683	0	0.18257	0	0.678065	0.650941	0.204247	1.90615	2.34649	0.18786	0	0.821191	2.5733	0
CCG000588.1	LOC117902213	LOC6498514	LOC108018561	LOC6731035	FBgn0083962	FBpp0303010	CG34126-PE	CG34126	CG34126-PE	4750	17.947	9.09724	24.3277	39.1229	15.5894	14.5488	18.868	34.8061	17.3849	8.39001	22.4886	24.8745	19.2557	16.1009	21.0059	39.3417	16.8632	12.144	22.6309	31.8442	14.657	8.55958	24.8737	32.2692	16.3754	14.0018	23.836	33.9804	12.2705	12.9023	32.7177	31.628	16.1333	7.62849	28.2739	34.7956	22.5803	14.748	24.3507
CCG000589.1	LOC117902218	LOC6496991	LOC108021224	LOC6731033	FBgn0031664	FBpp0297153	CG8892-PD	CG8892	CG8892-PD	29221	42.5577	16.3242	7.95203	10.5614	39.2429	15.4353	6.67427	10.09	30.6404	21.2495	8.33558	6.91502	47.4142	21.0455	7.83851	9.34102	49.1058	20.9419	7.30727	8.31452	35.7822	17.3104	9.22836	8.64911	32.6911	20.8294	7.93265	9.00361	22.248	21.9689	9.41485	9.40892	35.9983	22.9308	8.65404	10.9009	40.1838	31.1523	9.32947
CCG000590.1	LOC117902085	LOC6506690	LOC108021347	LOC27207912	FBgn0025684	FBpp0077146	CG15438-PA	MFS18	MFS18-PA	4786	28.6136	9.14451	17.6091	21.2235	27.1984	9.28559	14.6789	17.3731	19.298	9.57275	19.4396	15.4854	28.7909	10.5541	16.8647	18.0194	29.3144	12.5432	17.0318	20.2315	21.4855	12.4255	18.7041	16.72	22.4466	13.2664	18.012	22.0744	15.1689	10.1382	18.9266	20.1531	24.9951	11.4625	20.3209	26.2149	32.6946	15.1493	25.2078
CCG000591.1	LOC117890998	LOC6495813	LOC108006338	LOC6726135	FBgn0004367	FBpp0074047	CG4252-PA	mei-41	mei-41-PA	19581	4.9	0.537009	1.48976	2.63402	5.39064	0.964471	0.808538	1.51417	5.33166	0.885579	0.822634	0.80147	5.04438	1.2734	1.27702	1.74509	4.41384	0.958922	1.26678	1.16565	3.86324	0.843153	1.06498	1.19755	4.794	0.973388	1.36603	1.2123	3.27972	0.863402	1.42442	1.49495	2.58795	0.304198	0.616381	0.87591	3.36333	0.692275	0.429769
CCG000592.1	LOC117902227	LOC6496992	LOC108021226	LOC6731032	FBgn0031663	FBpp0078684	CG8891-PA	CG8891	CG8891-PA	4819	41.0924	12.3676	10.9317	17.1661	29.7704	10.9374	14.5343	14.1841	16.9044	11.5333	13.9506	10.7191	56.4908	12.0356	15.7813	15.5227	31.4237	10.9355	10.7086	13.2756	50.4507	14.3821	13.7741	13.2549	35.8017	11.5898	12.4671	16.5312	30.2767	8.05202	16.104	20.2119	28.4831	13.3518	18.6833	16.3843	33.8057	14.5999	19.2559
CCG000593.1	LOC117902225	LOC6498512	LOC108021225	LOC6731031	FBgn0031662	FBpp0078636	CG3792-PA	CG3792	CG3792-PA	4808	66.9476	30.1775	41.0387	51.7872	65.6613	28.7969	41.2064	49.07	65.4388	26.3802	44.6774	41.6999	72.0731	33.5633	48.3943	48.4796	62.7558	33.8477	44.3549	53.6556	56.1574	31.6465	45.6135	43.0258	60.4239	35.5004	55.0975	65.1949	57.8066	35.709	50.0255	58.4405	60.5046	27.6993	44.8637	50.1674	60.1903	29.5031	47.3113
CCG000594.1	LOC117901654	LOC6504272	LOC108019121	LOC6731416	FBgn0031968	FBpp0289422	CG7231-PE	CG7231	CG7231-PE	31927	50.8276	38.5382	25.6872	33.1527	56.6025	54.7545	22.3908	25.3213	34.9759	37.2252	27.1583	26.6045	47.3625	46.9369	27.9616	30.8658	43.0048	34.0886	28.7963	33.8327	29.7298	32.8932	24.9848	27.3432	18.2559	9.83666	24.9896	25.0258	58.9443	35.7967	18.7183	18.2144	34.9283	24.8511	22.7094	30.0685	46.8517	29.8483	24.6721
CCG000598.1	LOC117902069	LOC6506043	LOC108008733	LOC6732007	FBgn0032377	FBpp0079848	CG14937-PA	CG14937	CG14937-PA	28581	0.188191	1.07223	0.300385	1.23165	0.570266	1.02497	0.590276	1.05279	2.02145	1.45826	0.760717	0.358407	0.189105	1.46265	0.600809	1.58493	0.237328	1.37868	0.473922	2.12149	0.430073	1.05783	0.497594	0.815165	0.375912	1.9885	0.315705	0.777765	0.5517	1.58874	0.83192	1.21815	0.299088	33.3559	1.12547	1.32846	0.245987	39.0554	0.598064
CCG000600.1	LOC117902070	LOC6506038	LOC108021431	LOC6732010	FBgn0032378	FBpp0079843	CG14939-PA	CycY	CycY-PA	28587	50.8549	17.4625	29.3509	38.6904	44.8949	24.2187	22.7256	38.7171	24.7291	20.85	26.8511	24.9397	47.0402	27.791	29.6778	40.6507	49.5618	21.0036	23.9366	30.3645	40.766	22.9793	31.3079	29.6883	38.6094	22.6621	29.3569	36.4355	26.752	19.3486	32.4644	33.9441	31.3283	14.2075	29.1717	32.3101	43.957	22.6154	25.8227
CCG000601.2	LOC117902134	LOC6506028	LOC108011393	LOC6732011	FBgn0264815	FBpp0306255	CG44007-PE	Pde1c	Pde1c-PE	5446	3.14571	29.5951	21.3206	40.0314	2.88477	35.8963	15.9064	30.1403	4.04916	29.2296	21.7963	24.1681	3.2903	41.0999	19.8925	44.5076	2.22825	27.0692	17.3659	27.6161	3.90954	32.8939	23.2986	28.1262	5.97198	39.4196	20.1663	33.6542	3.89051	22.5923	36.7841	32.6917	3.70435	24.4963	22.4178	23.5077	4.41832	27.4978	17.5945
CCG000604.1	LOC117901334	LOC6504294	LOC108013240	LOC6732024	FBgn0026390	FBpp0079864	CG5006-PA	Or33c	Or33c-PA	25082	0	0	0.289982	0.158532	0	0	0.54704	0.390269	0	0	0.556577	0	0	0	0.214154	1.19095	0	0	0.199641	0.401245	0	0	0.144109	0.388838	0.0395884	0.125649	0.574713	0.225249	0	0.33463	0.428325	0.100797	0.0314383	0	0.232379	0.284449	0.0406318	0.0848832	0.0531932
CCG000607.1	LOC117902083	LOC6504295	LOC108007042	LOC6732025	FBgn0005664	FBpp0309533	CG16963-PB	Crys	Crys-PB	13495	6.39158	6.20966	8.92209	17.7061	3.27655	4.84154	12.7776	16.5028	12.6199	6.12286	10.3106	29.1358	3.70535	11.3574	14.1872	28.4975	2.46747	7.0594	19.0546	31.6311	1.7771	3.36745	28.2439	26.8892	6.95116	6.88177	4.33439	8.20038	1.38343	2.4594	3.75176	3.12566	4.18574	1.62003	10.4137	6.37359	1.91322	2.61864	22.499
CCG000608.1	LOC117900586	LOC6504297	LOC108012696	LOC6736443	FBgn0035299	FBpp0072731	CG11815-PA	CG11815	CG11815-PA	14214	0	29.6706	0	0	0	22.0319	0	0	0	22.2465	0	0	0	23.2034	0	0	0	25.2947	0	0	0	21.5961	0	0	0	25.7204	0	0	0	32.4916	0.0725814	0	0	22.2916	0	0	0	17.9855	0
CCG000611.1	LOC117901789	LOC6497950	LOC108021367	LOC6732035	FBgn0032391	FBpp0079870	CG5202-PA	escl	escl-PA	5470	11.6745	4.16705	10.4168	16.1705	12.4611	3.57909	7.2023	12.3318	8.78022	3.47835	7.36642	9.62377	9.98246	3.65371	9.12643	10.6047	10.1243	3.78981	6.26679	9.6758	8.49278	2.48753	8.2284	9.14567	8.55896	3.27375	8.90618	10.6762	6.84233	4.38253	11.9761	12.7401	3.98933	2.34712	4.16295	6.51125	5.93102	4.04799	8.33812
CCG000612.1	LOC117902645	LOC6497949	LOC108021369	LOC6732034	FBgn0032390	FBpp0079869	CG16969-PA	dgt2	dgt2-PA	28605	40.013	10.022	5.58215	10.7863	33.7541	6.89646	6.05202	10.4433	13.0713	10.4793	8.85145	8.87096	35.6995	8.24483	5.59732	8.15252	44.9073	7.56329	4.38973	7.49091	42.0476	11.6034	7.73238	9.12596	34.0963	10.0781	10.9245	10.7653	25.5869	11.2451	6.75258	9.45083	35.3323	6.96614	4.2309	3.86067	34.7696	8.85126	3.52176
CCG000616.1	LOC117901220	LOC6497952	LOC108021707	LOC6739198	FBgn0031488	FBpp0077331	CG17265-PA	Ccdc85	Ccdc85-PA	21807	4.2795	1.87141	3.34194	5.32048	3.01631	1.97366	3.63718	7.87719	2.50734	1.60457	5.40404	4.96243	3.19053	1.6003	3.28849	5.49894	3.58133	1.35666	3.95053	6.7013	3.92098	1.5063	7.2394	6.61281	3.40929	2.493	3.77155	5.70532	1.99821	1.45678	5.56012	13.0846	2.61833	1.5224	6.61865	8.42724	5.32142	2.07767	5.24182
CCG000617.1	LOC117901360	LOC6497953	LOC108021471	LOC6739185	FBgn0031490	FBpp0304018	CG17264-PB	CG17264	CG17264-PB	21795	0.976246	2.57292	2.34371	4.47301	1.15824	4.15395	3.51017	4.34244	1.9066	2.67973	1.89966	1.44545	0.95706	3.04254	1.81272	1.54465	0.471866	1.57418	0.790421	1.3695	1.24377	5.03874	4.93171	2.73014	4.19412	3.15637	5.50664	5.51077	3.42475	4.63705	8.04058	7.67882	1.27258	2.18312	1.19487	1.36925	3.24499	5.1075	2.0077
CCG000619.1	LOC117901555	LOC6497573	LOC108021472	LOC6739184	FBgn0031491	FBpp0077354	CG17223-PA	alpha4GT1	alpha4GT1-PA	28830	34.4353	9.31468	21.182	27.3283	26.8086	12.5481	23.7648	27.1066	20.8667	11.1327	20.9456	22.7354	27.6729	12.6404	23.6764	27.0567	20.3931	14.3082	25.9668	33.9228	26.8463	11.5885	23.0924	26.4147	27.4759	13.7716	24.6272	25.5006	22.1535	11.9692	20.2231	16.5716	34.1939	13.1039	21.4161	26.9824	35.6752	10.7916	19.7637
CCG000629.1	LOC117900026	LOC6497572	LOC108020892	LOC27207921	FBgn0031493	FBpp0307457	CG3605-PB	Sf3b2	Sf3b2-PB	12997	46.5103	12.0048	18.0415	21.8369	40.7298	14.495	16.2638	21.0856	39.1225	10.6746	20.4996	20.5939	48.6703	14.5358	20.5299	22.6711	53.3273	11.6379	16.8327	22.3222	37.9423	12.6366	16.6939	18.4491	35.1165	15.8024	20.3563	20.813	28.8298	16.4691	19.6237	22.1976	33.3517	10.5514	17.8705	19.6029	44.0618	11.4518	19.9904
CCG000630.1	LOC117900032	LOC6497955	LOC108009338	LOC6730804	FBgn0031494	FBpp0077335	CG17219-PA	CG17219	CG17219-PA	28857	8.77485	3.96191	3.40729	1.71743	7.99697	3.29309	2.10838	2.50016	4.68346	3.41884	2.55098	2.85446	8.43409	3.05135	1.40539	1.30261	9.57347	2.92155	1.24775	0.815028	8.62978	3.10863	2.04154	1.73588	8.36305	2.67004	2.08986	1.97093	7.19001	2.98029	3.61399	1.82695	7.48639	1.85462	1.21682	1.63134	8.71315	2.27531	2.18852
CCG000631.1	LOC117900029	LOC6497221	LOC108021520	LOC6730805	FBgn0031495	FBpp0077337	CG17257-PA	GABPI	GABPI-PA	4478	33.2942	20.3287	32.1935	50.645	29.3162	17.9163	25.3883	39.2141	30.7206	16.0739	27.4003	35.5485	25.3223	17.0971	35.6922	46.0151	28.1951	18.809	28.07	38.4822	24.1474	20.2375	31.5407	37.8956	31.0623	24.13	34.5442	50.5494	18.2644	18.8964	34.2246	44.7985	30.2811	13.2373	37.0923	52.5127	34.8001	19.859	35.8065
CCG000632.1	LOC117900025	LOC6498319	LOC108021519	LOC6730806	FBgn0031496	FBpp0290038	CG17258-PB	CG17258	CG17258-PB	28793	0.153128	11.8646	0.152761	0.371174	0.259482	6.54821	0.440272	0.278406	0	9.16407	0.244335	0.113918	0.0769358	11.4349	0.235033	0.522825	0.258629	12.2099	0.241014	0.132109	0.0781123	5.91756	0.231965	0.414554	0.20855	11.8961	0.366977	0.276874	0.140284	16.8569	0.164529	0.132749	0.123889	2.82776	0.0406994	0.124548	0.302445	8.64124	0.302783
CCG000633.1	LOC117900027	LOC6498318	LOC108021540	LOC27206524	FBgn0031497	FBpp0307454	CG17259-PB	SerRS	SerRS-PB	20738	132.254	35.1154	37.1847	30.3959	135.596	46.0153	36.9897	32.1758	113.471	35.8754	35.9627	26.0313	140.859	39.7114	33.0126	28.1245	147.085	41.138	34.9093	29.0418	154.667	47.1017	47.2295	37.1062	127.61	38.2566	34.4999	36.1394	113.257	29.4492	42.4171	27.4431	149.653	38.2721	35.0179	29.0261	146.64	43.6983	56.3958
CCG000634.1	LOC117902297	LOC6497504	LOC108005089	LOC6731498	FBgn0032033	FBpp0079325	CG13392-PA	Tmem126	Tmem126-PA	29141	33.5733	10.748	15.949	18.8009	35.0193	12.7549	12.8497	14.254	9.0742	11.1992	10.6822	11.8638	30.1217	9.87201	13.8029	16.8874	29.6348	10.0428	12.5243	16.0341	25.8727	11.2125	14.4484	13.5573	23.5427	11.1579	13.2004	14.0147	20.3904	12.5094	13.7114	11.9539	18.6474	5.78438	8.36565	9.5575	20.5481	8.07603	10.669
CCG000636.1	LOC117902293	LOC6498039	LOC108021427	LOC6731501	FBgn0032036	FBpp0079271	CG13384-PC	CG13384	CG13384-PC	20842	33.5733	22.727	41.739	65.0233	22.1337	20.0846	28.2899	50.6176	27.1362	19.2877	36.9159	37.7862	23.2146	23.4926	35.1839	51.7156	23.4453	20.4914	32.6472	42.7494	25.1228	18.2177	34.0947	37.9868	31.6903	26.3427	35.0518	46.8121	21.3778	23.024	41.5528	43.7635	14.871	14.2607	32.4677	42.0605	18.7293	17.034	31.2613
CCG000645.1	LOC117900383	LOC6498543	LOC108009229	LOC6731725	FBgn0032176	FBpp0079523	CG13127-PA	CG13127	CG13127-PA	22060	0	8.77229	0	0	0	8.76567	0	0	0	8.1535	0.072885	0	0	6.64903	0	0	0	9.83496	0	0	0	8.04254	0	0.0290967	0	8.3367	0.0273673	0	0	14.2855	0	0	0	12.1788	0	0	0	13.533	0
CCG000646.1	LOC117902294	LOC6498041	LOC108021667	LOC6731509	FBgn0032040	FBpp0079276	CG13386-PA	CG13386	CG13386-PA	22107	0	0.23144	0.626768	0.856631	0.798477	3.30823	0.431074	1.71342	1.15032	2.93406	0.187967	0.560876	0.118373	4.15109	1.08486	1.20662	0.15917	1.31555	0.337112	2.03262	0	0.389508	1.4276	1.42574	0.053479	2.6592	0.846945	1.33885	0.0539601	0.565054	1.44654	1.63398	0.736115	0.934482	1.14262	0.799234	1.18922	0.944066	0.996399
CCG000650.1	LOC117901923	LOC6497738	LOC108009912	LOC6732459	FBgn0028903	FBpp0080345	CG13243-PA	CG13243	CG13243-PA	5724	0	85.7404	0	0	0	63.2293	0	0	0	75.0619	0	0	0	75.2179	0	0	0	92.0155	0	0	0	56.1542	0	0	0	93.5723	0	0	0.0378784	117.885	0	0	0	82.4955	0	0	0	109.306	0
CCG000651.1	LOC117901827	LOC6497739	LOC108008624	LOC6732460	FBgn0028902	FBpp0303715	CG4767-PB	Tektin-A	Tektin-A-PB	20952	0	74.909	0	0	0	90.6131	0	0	0	71.7188	0	0	0	70.2456	0	0	0	119.057	0	0	0	64.1952	0	0.0729901	0	98.208	0	0	0.0262434	105.968	0	0.0662234	0	103.85	0	0.0745588	0	124.179	0
CCG000657.1	LOC117890246	LOC6496156	LOC108008714	LOC6735826	FBgn0034826	FBpp0071883	CG13544-PA	CG13544	CG13544-PA	8081	0	72.5027	0	0.165856	0	55.434	0	0	0	70.9043	0	0	0	62.9148	0	0	0	71.4002	0	0	0	58.8608	0	0.116229	0	79.0911	0	0	0	88.1784	0	0	0	77.9526	0	0	0	86.448	0
CCG000658.1	LOC117901645	LOC6497783	LOC108010277	LOC6732469	FBgn0051823	FBpp0080368	CG31823-PA	CG31823	CG31823-PA	23519	0.941308	2.77404	0	0.142605	0.875735	2.67019	0.164027	0.087765	0.382993	2.35174	0.0417216	0	1.18235	2.76416	0.192639	0.267826	0.953906	1.85714	0.0897916	0	0.832297	2.65853	0.0432101	0.0499675	1.53127	2.44888	0.328983	0.162095	0.934216	1.99419	0.096323	0.408017	2.58291	4.66569	0.456544	0.660452	1.63283	2.9184	0.0950055
CCG000659.1	LOC117901497	LOC6497781	LOC108020879	LOC6732470	FBgn0028645	FBpp0080366	CG7644-PA	beat-Ib	beat-Ib-PA	5730	1.53537	1.30714	13.8873	25.9274	1.51003	1.08884	10.3807	21.4157	0	0.944228	12.0316	11.2699	0.514274	1.38208	11.8773	23.2986	0.599315	0.777299	13.1227	15.4244	0.751878	0.507666	10.6566	15.6484	0.929361	1.57316	10.3028	18.9305	0.609519	1.42383	15.9626	17.2738	0.404863	0.764576	14.2556	22.0455	0.665965	1.93782	12.7041
CCG000663.1	LOC117900605	LOC6497745	LOC108011906	LOC6732477	FBgn0028858	FBpp0310297	CG10839-PC	CG10839	CG10839-PC	5786	0	40.4593	0	0	0	28.6491	0	0	0	30.8014	0	0	0	32.022	0	0	0	36.3049	0	0	0	28.1315	0	0	0	40.0039	0	0	0	48.2241	0	0	0	47.5829	0	0	0	41.0556	0
CCG000664.1	LOC117901062	LOC6497778	LOC108021237	LOC27208806	FBgn0085196	FBpp0111273	CG34167-PA	CG34167	CG34167-PA	22406	0	49.5991	0	0	0	45.6467	0	0	0	51.5371	0	0	0	37.1434	0	0	0	52.9592	0	0.301717	0	45.2061	0	0	0	59.0828	0	0	0	43.1538	0	0.15159	0	25.9053	0	0.17067	0	23.1731	0
CCG000667.1	LOC117901064	LOC6502442	LOC108021239	LOC6732480	FBgn0051820	FBpp0293750	CG31820-PB	CG31820	CG31820-PB	2089	0	1930.65	0	0.645872	0	1160.98	0	0	0	1565	0	0	0	1163.93	0	0	0	1460.45	0	0	0	1104.81	0	0.339462	0	1526.75	0	0	0	1830.24	0	0.923975	0	1385.71	0	0	0	1178.6	0
CCG000668.1	LOC117901059	LOC6497749	LOC108021236	LOC6732481	FBgn0028644	FBpp0310299	CG4838-PC	beat-Ic	beat-Ic-PC	5698	0.251016	0.277404	8.68102	14.1084	0.100084	0.854461	7.28279	13.1296	0.337034	0.897281	7.67677	5.90099	0.283764	2.08733	10.1713	14.9625	0.169583	1.56981	8.97916	11.5498	0.153655	1.11528	7.98523	11.3126	0.0854665	0.632942	6.95563	11.9626	0.287451	1.50505	14.6026	12.1861	0.334722	0.721079	8.47801	11.3872	0.317244	1.59662	6.79614
CCG000670.1	LOC117900138	LOC6497750	LOC108021321	LOC6732482	FBgn0000182	FBpp0080361	CG4824-PA	BicC	BicC-PA	22310	354.799	41.9715	0	0	346.786	43.3927	0	0	169.874	43.9435	0	0	328.538	43.592	0.022751	0	330.012	53.1196	0	0	262.147	36.1915	0	0.118025	229.245	55.405	0	0	165.923	59.9725	0.0910072	0	360.863	57.4053	0.0590951	0.0241123	433.498	66.2336	0.0225455
CCG000671.1	LOC117902277	LOC6502733	LOC108018563	LOC27208878	FBgn0250816	FBpp0289160	CG40300-PF	AGO3	AGO3-PF	10254	70.5891	6.00331	0.180069	0.140633	58.372	3.39034	0.161759	0.151465	97.5972	3.47885	0.781751	1.17401	61.254	5.2863	0.403699	0.484225	64.7702	8.55261	0.221376	0.0667393	46.9429	4.97178	0.149145	0.320299	41.3347	5.83322	0.463478	0.119891	32.7948	2.85717	0.189983	0.0223542	20.7232	0.433377	0.514018	0.604029	23.2961	0.413072	0.18826
CCG000672.1	LOC117901581	LOC6496940	LOC108020999	LOC6731783	FBgn0032218	FBpp0304056	CG5381-PB	CG5381	CG5381-PB	5345	25.6809	43.6856	59.5104	50.3442	24.181	56.4559	47.4154	61.8129	20.3768	59.0111	56.4557	72.1882	28.6784	52.9496	46.8654	54.1722	29.494	51.1698	53.7024	54.7535	31.6098	49.7079	42.4526	53.9166	36.3844	63.2323	63.6534	58.5965	34.4508	55.2976	33.7551	47.1388	23.2823	31.7843	33.2219	48.2453	29.09	46.2794	34.659
CCG000673.1	LOC117900979	LOC116656186	LOC108014223	LOC6725079	FBgn0026238	FBpp0301581	CG2944-PH	gus	gus-PH	6110	188.97	23.2628	85.0879	117.347	189.033	33.2138	74.8419	122.215	206.365	27.5418	88.8377	92.8412	163.501	33.4464	83.6273	112.378	176.594	28.5484	76.5185	108.342	143.37	28.4958	82.8264	112.583	128.138	31.5012	85.4885	104.808	88.2624	27.1468	91.2867	93.691	107.457	30.5821	74.4757	111.689	130.736	30.6251	78.899
CCG000674.1	LOC117902332	LOC6498583	LOC108009083	LOC6731807	FBgn0032236	FBpp0304503	CG5108-PB	mRpS7	mRpS7-PB	5407	97.1174	73.3396	60.3586	64.658	98.3491	62.7519	55.3774	58.4034	44.6105	63.7798	52.9997	48.5388	96.9728	50.8909	50.6368	54.2614	106.262	59.3729	52.7327	54.3146	102.475	75.0836	57.3396	56.346	73.4238	53.1608	57.0383	48.0727	86.0923	52.4301	44.6147	56.084	75.5207	44.9777	41.2349	52.6691	75.3058	53.8787	69.2998
CCG000677.1	LOC117901840	LOC6496945	LOC108006241	LOC6731776	FBgn0005322	FBpp0310207	CG5395-PC	nmd	nmd-PC	28695	85.5666	44.4787	51.5368	56.1411	79.9556	42.123	42.5964	49.1878	95.7387	37.5415	46.3795	46.1728	73.5817	36.3077	42.6732	42.702	85.2916	36.0746	45.5457	46.0306	78.5024	37.4283	39.8369	43.2924	68.9164	37.3488	44.2529	45.9855	61.5145	44.3079	45.4046	47.8269	58.6974	44.3197	49.8261	63.5887	71.4347	41.8011	59.4016
CCG000678.1	LOC117901583	LOC6496941	LOC108005589	LOC6731781	FBgn0032216	FBpp0079650	CG5384-PA	Usp14	Usp14-PA	5371	139.513	62.0458	43.9536	48.6826	149.077	56.932	40.2269	49.2822	130.517	67.2116	47.7183	47.5603	148.164	67.6639	47.8935	46.4779	157.184	66.7317	48.8862	47.4228	138.937	63.026	40.8343	46.0071	110.565	62.6705	45.0051	46.7127	111.98	76.3251	35.4667	46.5928	133.784	68.2564	49.0785	51.9524	130.688	66.8337	54.4126
CCG000679.1	LOC117902312	LOC6498563	LOC108009355	LOC6731767	FBgn0032202	FBpp0088679	CG18619-PA	REPTOR-BP	REPTOR-BP-PA	22150	76.739	87.8548	131.72	147.202	48.9329	95.4369	137.015	137.943	25.208	84.5838	107.891	124.757	52.4473	86.1304	130.949	131.165	49.0485	93.7646	99.3065	130.626	58.9484	80.9251	90.6047	128.676	98.7497	90.923	143.171	130.883	63.8407	84.1741	137.363	101.257	50.9492	98.1163	117.214	136.258	52.8902	80.521	115.806
CCG000680.1	LOC117900395	LOC6496942	LOC108017979	LOC6731780	FBgn0267365	FBpp0079651	CG5385-PA	l(2)SH0834	l(2)SH0834-PA	5413	58.7124	28.2343	45.5285	51.309	53.8714	33.1006	38.2694	58.6356	38.8613	30.3664	38.9366	49.3194	52.4971	32.7385	40.9231	44.6402	50.0843	35.5546	38.8057	44.7424	48.989	34.2505	38.8824	48.197	43.4941	33.6657	40.4261	42.2182	37.6589	32.2866	41.3268	42.9716	31.4468	40.8454	30.1218	41.0273	41.0235	34.8211	27.8992
CCG000681.1	LOC117902383	LOC6496951	LOC108004562	LOC27206510	FBgn0011305	FBpp0305603	CG5655-PB	Rsf1	Rsf1-PB	5415	55.4545	24.6941	57.5433	105.47	44.4876	27.3628	53.2638	94.9364	12.4776	33.436	65.5639	67.7969	48.5904	33.8851	72.7073	108.356	55.5947	30.7407	61.757	98.8551	49.6231	31.8946	66.5229	84.1612	48.9094	37.304	65.0483	115.714	35.4244	25.3979	99.2712	115.069	57.7188	35.6278	91.7197	93.5779	58.4516	29.9194	74.1847
CCG000682.3	LOC117901838	LOC6496952	LOC108021546	LOC6731765	FBgn0026379	FBpp0289789	CG5671-PG	Pten	Pten-PG	5363	26.5979	14.697	31.8237	39.0703	27.2923	17.0871	23.8215	46.4619	41.1553	14.3427	28.3282	37.4405	19.7505	16.6601	29.0975	39.842	19.085	15.4924	32.6848	37.6074	19.0482	14.927	25.9274	39.3255	19.3257	16.7198	29.2155	27.3802	19.0217	19.6688	32.3406	32.5526	16.9715	15.853	24.0151	42.5461	20.3289	17.1204	26.9705
CCG000683.1	LOC117902327	LOC6496950	LOC108021291	LOC6731773	FBgn0260749	FBpp0079664	CG5640-PA	Utx	Utx-PA	5337	27.0772	10.2247	17.8118	24.9794	25.6776	11.534	13.2751	21.1274	21.1785	8.70284	14.4802	14.9551	25.0871	11.4943	14.4849	22.2806	28.0613	11.8185	15.6833	17.3908	19.6416	9.04333	16.0378	16.3264	20.4159	11.6292	16.1521	16.0323	16.5013	12.7898	17.6399	14.5227	22.4458	9.53326	15.0057	20.6929	27.6648	12.5564	15.0367
CCG000684.1	LOC117901111	LOC6498570	LOC108021426	LOC6731784	FBgn0032219	FBpp0079580	CG4995-PA	CG4995	CG4995-PA	5381	1.84653	100.425	0.0558215	0	3.51389	77.1418	0.0877543	0	0.532743	87.3373	0.312495	0.049953	2.40372	89.1995	0.103062	0	3.21325	104.794	0.144116	0	1.5071	79.8576	0.0924696	0.427722	3.39124	99.7328	0	0.0433604	3.19107	112.608	0.206131	0	4.16494	85.1262	0	0	3.62761	74.8873	0.204262
CCG000685.1	LOC117901582	LOC6498569	LOC108021000	LOC6731782	FBgn0032217	FBpp0079578	CG4972-PA	CG4972	CG4972-PA	28672	102.363	43.7193	73.5413	77.1082	106.471	46.1865	49.2486	70.1807	107.511	37.9143	61.4504	76.2983	83.5605	43.5774	48.8902	54.969	110.072	43.6043	57.5436	67.7564	92.9076	39.8756	59.1674	73.2531	75.2042	45.2761	55.7635	62.2477	75.6344	47.4238	51.9363	62.6987	77.4262	37.9226	51.7905	70.9499	94.4779	42.5305	62.7714
CCG000686.1	LOC117902396	LOC6496931	LOC108007318	LOC6731806	FBgn0004106	FBpp0079641	CG5363-PA	Cdk1	Cdk1-PA	27846	108.832	11.3992	1.79828	2.79914	121.779	8.91647	1.53128	1.82775	72.7193	9.50945	0.838912	2.01153	126.115	10.5001	1.45255	1.02577	131.727	9.15943	1.93444	2.00875	102.619	9.45259	0.806782	1.29178	90.682	10.9844	0.404999	2.15347	76.4803	14.0505	0.830059	0.976684	110.068	15.6154	0.838436	1.02631	117.229	18.3211	1.37089
CCG000687.1	LOC117900784	LOC6498584	LOC108021200	LOC27206550	FBgn0267821	FBpp0304505	CG5102-PC	da	da-PC	5353	61.5872	17.8926	30.0976	41.6862	55.7012	25.7544	25.2181	38.3379	36.3964	18.1594	30.375	31.0275	46.8657	25.9318	30.2279	42.8137	52.2616	24.4672	27.5602	31.9011	41.65	21.0647	32.3644	29.3232	41.4428	25.3511	31.8832	39.1585	34.047	25.7333	41.6247	37.3067	51.0113	17.1324	36.0184	37.052	70.2773	22.0496	31.9553
CCG000688.1	LOC117900916	LOC6496944	LOC108017973	LOC6731777	FBgn0032213	FBpp0079653	CG5390-PA	Sph35	Sph35-PA	13828	40.9562	72.8077	176.05	195.402	33.6465	103.895	159.984	198.477	28.8775	76.0189	200.286	205.409	48.7395	111.463	188.753	218.932	50.3791	127.09	260.942	321.104	51.7402	95.497	217.065	247.385	86.7681	130.624	255.712	269.964	53.5796	85.8619	187.392	211.626	62.4726	136.886	261.459	392.362	42.888	110.51	235.807
CCG000689.1	LOC117902384	LOC6496946	LOC108021644	LOC6731771	FBgn0032209	FBpp0079662	CG18144-PA	Hand	Hand-PA	5419	6.23505	10.8364	1.91388	3.60397	4.97203	11.9182	1.50436	2.79042	14.0504	25.9269	1.73466	4.90966	5.49421	10.2985	1.5312	1.74673	5.35721	6.85591	1.20783	0.551711	6.49814	13.4797	0.634078	1.09986	6.70627	11.7942	1.26437	0.693767	6.85448	16.012	0.471157	1.77403	3.03532	9.07588	0.407925	1.24833	4.36873	7.26406	0.233442
CCG000690.1	LOC117901112	LOC6498568	LOC108017977	LOC6731778	FBgn0032214	FBpp0079577	CG4968-PA	CG4968	CG4968-PA	28715	89.5502	106.904	41.7706	43.8616	91.0569	93.6435	32.5659	43.2765	85.0145	102.98	43.5218	44.4449	90.1133	100.939	43.8895	41.0428	91.2445	112.85	39.4537	48.4583	88.04	96.8697	33.05	40.5767	79.395	129.735	39.924	40.4917	83.5007	159.755	38.1696	38.5856	79.4109	100.44	35.1506	51.3333	84.5389	94.2532	40.2311
CCG000691.1	LOC117902464	LOC6496930	LOC108021534	LOC6731810	FBgn0262782	FBpp0079640	CG5362-PA	Mdh1	Mdh1-PA	28705	657.064	461.381	800.13	681.918	692.599	595.512	966.751	725.874	806.462	467.813	764.832	747.226	641.889	510.536	848.583	758.43	665.734	521.4	954.517	931.96	573.897	508.288	757.594	765.913	746.429	482.269	1013.25	970.298	654.775	477.118	798.606	865.578	706.479	468.792	975.233	1156.85	657.849	567.04	902.862
CCG000692.1	LOC117901585	LOC6498579	LOC108006752	LOC6731800	FBgn0032231	FBpp0079593	CG5056-PA	Oser1	Oser1-PA	28711	45.8719	37.1027	26.8253	33.4138	46.7589	31.8944	31.9328	38.672	63.121	37.4229	32.0555	38.0198	43.3418	30.7897	31.6343	40.1999	42.4233	38.2223	24.8199	31.5127	36.9163	33.4378	27.7409	31.0395	45.0895	34.9934	28.2168	34.2066	37.3786	45.4604	28.1999	34.1582	39.4445	58.9219	35.5075	40.9607	43.5031	55.7965	33.9727
CCG000693.1	LOC117901580	LOC6496949	LOC108016823	LOC6731770	FBgn0032208	FBpp0079663	CG5604-PA	Ufd4	Ufd4-PA	5331	53.5352	43.8185	66.6748	84.7136	52.9463	56.2885	48.104	82.4866	51.5318	42.0511	51.646	60.5808	51.8041	61.9383	59.4872	87.1766	43.5898	56.2619	50.687	64.5905	53.4827	37.6204	59.8951	69.9203	44.1937	61.7453	54.2174	67.8762	45.2621	59.239	67.6198	64.2704	45.7162	42.7475	58.3128	67.6768	67.5675	76.3582	52.7664
CCG000694.3	LOC117902329	LOC6496947	LOC108021642	LOC6731772	FBgn0032210	FBpp0079659	CG5603-PD	CYLD	CYLD-PD	22070	17.5998	51.2482	48.2856	54.9314	14.6621	72.2535	33.1272	55.6114	20.4901	62.5946	40.2058	46.8934	15.0759	67.2728	42.5452	50.1802	16.0662	74.1429	42.4841	46.6455	19.9519	64.8496	35.5719	47.7177	19.9569	52.4313	42.7128	42.1951	16.2917	88.9497	34.5914	42.8998	15.9769	15.3473	25.9893	39.6636	14.8469	15.8901	27.5754
CCG000698.1	LOC117902282	LOC6496775	LOC108006529	LOC27208349	FBgn0003256	FBpp0112425	CG12559-PD	rl	rl-PD	35709	100.809	33.7238	85.8792	109.442	97.1478	47.2521	85.4266	136.304	111.745	42.7182	107.946	114.746	101.97	42.4083	94.8606	107.737	109.177	46.7422	93.5795	113.503	90.6367	39.1258	96.5413	135.464	92.379	52.4381	110.712	114.002	76.934	43.4425	108.315	108.906	69.197	35.3018	64.0154	106.854	68.252	36.9254	73.0705
CCG000699.1	LOC117902331	LOC6496778	LOC108019341	LOC27209260	FBgn0267861	FBpp0112552	CG40196-PA	Maf1	Maf1-PA	6135	104.935	62.183	170.268	194.756	103.316	60.7292	125.098	192.947	169.915	67.9445	160.79	215.04	104.627	69.7007	145.558	191.049	106.381	57.6108	137.047	194.63	92.5866	60.8842	119.844	184.467	81.6462	59.0301	140.096	151.131	80.0773	55.4064	153.373	165.058	111.363	84.0847	127.286	227.022	113.274	67.2723	138.124
CCG000700.1	LOC117902333	LOC6496500	LOC108019714	LOC6739323	FBgn0033261	FBpp0087860	CG18316-PA	udd	udd-PA	22663	24.7603	7.52361	10.327	15.8945	23.3422	10.8034	12.505	14.2037	12.7039	10.9365	17.7452	20.3558	23.2992	11.8168	12.7539	18.8661	24.0994	10.7793	17.1738	19.0685	25.6892	12.4886	16.6445	16.0396	29.0542	15.0164	19.4864	19.4038	23.2602	13.8897	18.6806	16.8568	15.2216	5.71137	11.4175	13.1617	12.7922	6.27608	11.799
CCG000702.1	LOC117901751	LOC26514679	LOC108016516	LOC27206899	FBgn0267428	FBpp0312361	CG45781-PA	DIP-lambda	DIP-lambda-PA	35526	0.703266	0.480586	6.87347	12.7851	1.38983	0.832672	8.37582	16.4896	0.119432	0.225652	5.52944	7.4975	0.276527	0.584049	8.82315	14.7898	1.70767	0.491715	9.87021	13.4009	0.723727	0.404407	7.14155	13.0108	0.999444	0.734287	10.4055	15.6698	0.868375	1.056	13.7421	17.4596	0.801765	1.58622	9.99009	16.8714	0.355278	1.88644	7.09297
CCG000705.1	LOC117900529	LOC26514765	LOC108013786	LOC27209180	FBgn0069969	FBpp0301019	CG40498-PG	CG40498	CG40498-PG	34858	0.811251	3.12638	39.5938	76.1613	0.597155	4.72644	26.8156	65.6312	0.548435	3.51154	68.9712	63.0633	1.12873	4.398	51.4926	89.0614	1.46153	4.12565	46.5741	75.2296	1.52798	3.3014	34.3753	61.6142	2.60636	5.0353	57.1294	76.0822	1.42924	4.60971	67.6632	80.9319	1.30147	7.92431	53.8719	108.092	0.986039	4.96803	41.9155
CCG000706.1	LOC117900528	LOC26514584	LOC108015732	LOC6740415	FBgn0040005	FBpp0110549	CG17883-PA	CG17883	CG17883-PA	34472	64.312	30.6742	79.947	101.832	64.3175	33.2072	57.2834	100.698	83.777	31.9921	82.9235	109.765	57.2806	37.8668	75.053	104.245	64.9931	37.3152	78.0784	97.3647	46.1637	29.9126	64.0212	101.57	48.3386	30.5906	78.1776	79.6276	36.6003	32.548	78.0471	70.9583	30.021	28.5649	40.1315	64.3235	36.0346	24.4895	40.6362
CCG000708.3	LOC117900959	LOC6498924	LOC108017186	LOC27207463	FBgn0262117	FBpp0110478	CG17665-PA	IntS3	IntS3-PA	34415	39.9488	8.97777	40.3753	48.9307	40.2714	14.3657	30.8495	60.4036	50.2497	10.5167	38.8039	47.1773	39.0225	13.8493	34.2447	49.737	40.0449	10.8025	37.6938	46.8206	33.7844	9.33302	34.2198	47.5135	31.0961	13.7567	38.6869	38.6634	24.298	13.1966	37.2926	40.5494	28.4811	11.4299	27.6966	46.8181	31.8328	15.4743	34.8143
CCG000709.1	LOC117901474	LOC6498492	LOC108011184	LOC6739824	FBgn0039993	FBpp0291601	CG17691-PE	Bckdhb	Bckdhb-PE	6108	107.435	94.9649	113.233	132.605	131.515	99.4507	98.4291	109.654	126.87	102.33	124.215	138.992	122.884	95.1781	116.728	121.12	115.998	91.6273	106.817	116.917	130.177	105.687	110.862	118.649	117.13	114.244	136.451	133.574	104.533	82.1086	100.807	106.161	115.703	53.099	57.2278	80.5839	109.616	49.5995	79.9331
CCG000711.1	LOC117900076	LOC6502600	LOC108007466	LOC27207836	FBgn0085638	FBpp0291004	CG41378-PB	CG41378	CG41378-PB	34540	36.2123	20.7386	28.6664	25.9421	40.2172	21.3971	27.0544	36.1691	21.7607	20.3541	28.1499	38.13	35.9462	22.9824	30.3335	31.5356	26.4125	19.3852	29.1168	29.007	26.7437	22.3595	27.2967	30.3514	20.433	22.6031	31.2704	30.5984	17.7962	15.3305	24.5737	21.6912	28.8364	16.9134	13.5604	28.4281	28.2755	13.5932	20.6938
CCG000712.1	LOC117900075	LOC6499156	LOC108005714	LOC27209029	FBgn0250830	FBpp0110543	CG12547-PA	CG12547	CG12547-PA	6081	34.6722	14.7446	40.801	50.9758	29.8114	17.2103	28.5751	52.1598	44.1308	14.6442	34.122	46.4187	33.7129	15.661	36.8324	45.128	29.3789	15.2062	33.8812	41.7395	28.2223	13.3931	31.1924	38.1256	27.8508	19.4263	35.3833	40.3892	24.3745	19.7151	51.1596	40.2933	20.8491	16.8235	27.64	47.2817	24.5991	16.5019	31.4927
CCG000713.2	LOC117900077	LOC26514280	LOC108019396	LOC27209144	FBgn0262124	FBpp0306957	CG42595-PG	uex	uex-PG	6073	80.5157	23.1849	63.0549	70.2206	64.6387	23.4385	48.4278	79.1981	122.597	24.3871	60.4994	74.3492	72.7655	29.6874	53.3453	71.363	75.2074	23.385	51.4559	64.7286	62.9585	22.9996	51.8716	66.8732	52.8251	26.4565	53.1902	60.7357	49.8194	22.2949	53.8904	49.6822	36.4594	18.7215	39.458	72.5346	49.0716	18.6076	44.6367
CCG000714.1	LOC117900602	LOC6497371	LOC108021087	LOC6732991	FBgn0032883	FBpp0307146	CG9323-PB	Rhau	Rhau-PB	19604	19.2611	59.8225	7.90854	11.9956	19.0502	52.0823	7.68664	9.95848	11.7335	61.2024	8.3698	8.68748	20.4815	53.7473	9.13677	10.7579	20.974	61.7386	8.17113	10.4843	15.4298	65.4963	8.4723	10.3188	14.1425	70.6214	8.53232	10.4654	10.1763	21.1419	7.45395	8.08649	14.4996	41.3966	9.7967	11.3877	15.8184	29.5437	8.43124
CCG000715.1	LOC117902725	LOC6497372	LOC108018331	LOC6732989	FBgn0032881	FBpp0080989	CG9319-PA	Amacr	Amacr-PA	22497	24.6863	18.6065	28.4779	29.5927	18.8266	22.8416	28.2503	25.8625	28.1383	20.0813	22.9656	23.6676	24.8512	24.9809	35.9339	30.8539	24.7437	21.2529	32.0085	31.2882	25.5701	23.1517	30.7078	30.6496	27.9971	27.1623	38.5088	42.7576	23.1091	19.6779	25.0224	30.6097	15.7745	21.8087	23.2245	29.7102	16.1019	14.4288	16.9946
CCG000716.1	LOC117902724	LOC6498163	LOC108018321	LOC6739257	FBgn0262743	FBpp0294037	CG2637-PD	Fs(2)Ket	Fs(2)Ket-PD	28954	157.795	22.0986	14.0784	17.1955	158.744	26.0529	10.2529	14.0279	135.026	23.2368	12.8932	12.9596	165.308	28.2101	12.3674	15.802	185.162	30.6894	11.5727	11.9787	120.568	18.6427	12.7054	12.3242	110.635	25.2351	12.569	13.8557	71.7496	29.333	23.2451	12.4752	121.405	20.1664	18.1089	16.8841	145.307	25.6341	13.8944
CCG000717.1	LOC117900682	LOC6497373	LOC108021062	LOC6732988	FBgn0032880	FBpp0307148	CG9318-PB	TM9SF2	TM9SF2-PB	5968	72.437	51.8189	69.151	82.9212	70.7442	63.484	65.2041	81.3589	86.2572	52.8378	62.2825	72.3864	68.8528	68.8025	63.3362	79.1406	71.1153	64.1475	59.888	74.7235	59.9103	55.9884	64.0843	72.5183	65.8619	68.531	72.5357	81.4125	59.9534	62.513	70.0846	69.8525	63.0503	49.9662	65.0594	74.7719	72.2212	73.5119	63.8164
CCG000718.1	LOC117900681	LOC6497374	LOC108021061	LOC6732987	FBgn0032879	FBpp0307149	CG9317-PC	CarT	CarT-PC	28962	0.223822	0.317587	17.8629	24.5647	0.257809	0.952368	12.9226	21.5364	0.485692	0.73412	16.7986	19.6852	0.324869	0.933673	17.406	23.4919	0.13441	0.444364	18.9877	29.4941	0.101488	0.328918	22.8777	29.497	0.293541	0.883886	18.8633	23.254	0.205048	0.596446	23.4837	30.7868	0.339813	0.330247	11.3426	12.978	0.023115	0.362168	15.766
CCG000719.1	LOC117900339	LOC6497375	LOC108009539	LOC6732986	FBgn0032878	FBpp0080926	CG9316-PA	CG9316	CG9316-PA	5988	0	54.4284	0	0.0453117	0	42.3475	0	0	0	53.5606	0	0	0	44.7684	0.0459073	0	0	60.0894	0	0	0	44.7809	0.0411892	0.095261	0	59.7952	0	0	0	55.8441	0	0	0	66.124	0	0	0	72.4861	0
CCG000720.1	LOC117901389	LOC6497376	LOC108021115	LOC6732982	FBgn0014859	FBpp0080927	CG1864-PB	Hr38	Hr38-PB	5955	0.233364	1.16149	3.08337	3.37512	0.396997	2.58172	1.59405	3.48132	0.106344	1.04766	13.2395	31.0366	0.734758	2.24412	1.96763	4.39111	0.420422	1.73741	1.70962	14.0127	0.482515	1.04168	2.8795	5.70824	0.339014	1.68871	1.58459	3.10234	0.327811	2.65665	5.27268	28.251	0.574871	2.18546	2.61618	1.6114	0.786687	4.03254	2.68916
CCG000721.1	LOC117901390	LOC6498162	LOC108021116	LOC6732981	FBgn0032877	FBpp0080921	CG2617-PA	CG2617	CG2617-PA	27851	8.66802	5.75655	3.73496	3.47714	8.12909	5.35058	2.36139	2.3904	11.8619	7.54558	2.33762	3.12433	8.2194	5.50822	2.17367	1.66734	8.3029	5.39903	1.95648	4.49394	7.37357	2.52295	2.69003	2.79963	9.69915	11.0236	3.29154	5.92855	7.7732	6.85154	2.62349	2.25786	4.18926	9.56544	2.33073	2.60844	4.30819	10.2164	1.06704
CCG000722.1	LOC117901595	LOC6498161	LOC108021037	LOC6732979	FBgn0086657	FBpp0307790	CG2615-PC	IKKepsilon	IKKepsilon-PC	2321	25.7504	7.36451	11.0559	12.9237	22.7436	8.26222	7.76522	10.7585	19.1431	7.77488	10.1544	8.72965	26.3668	9.26244	8.5194	11.4205	26.6351	9.15231	9.00805	9.85581	22.4421	7.85228	8.56723	9.43243	19.0678	9.88519	10.183	11.7151	16.7437	9.62669	9.69189	9.20386	17.8824	8.23183	13.4902	15.4829	25.3407	11.3699	13.5419
CCG000723.1	LOC117901592	LOC6497378	LOC108018792	LOC6732978	FBgn0051678	FBpp0288498	CG31678-PB	CG31678	CG31678-PB	28944	11.7554	13.5828	21.7932	30.7757	10.8374	22.4559	13.2931	25.9341	10.4965	15.4853	20.0984	20.0235	11.6697	25.2322	18.243	28.6573	10.845	22.2315	15.8954	21.7338	9.49787	18.6223	17.7766	20.5717	10.5659	20.1732	17.2495	23.5088	7.67847	26.2684	20.8312	22.3591	11.1423	29.4695	21.6179	22.2934	13.5517	38.6995	20.7438
CCG000724.1	LOC117901596	LOC6498160	LOC108018810	LOC6732977	FBgn0032873	FBpp0080918	CG2614-PA	CG2614	CG2614-PA	5969	24.1339	5.65165	8.24899	9.17637	25.7	7.43949	7.4474	10.6727	27.6769	5.99655	7.44476	8.21186	23.9508	8.07103	8.50184	9.07057	25.5534	6.83111	8.29626	7.85002	21.9336	6.67046	8.56099	8.59886	19.9451	7.72753	9.55012	8.26035	17.957	7.31133	9.05265	9.15475	20.5802	7.52426	10.2738	10.9877	20.3482	7.01231	9.69789
CCG000725.1	LOC117901801	LOC6497379	LOC108021023	LOC6732976	FBgn0261787	FBpp0080933	CG2478-PA	brun	brun-PA	28946	25.2118	6.21656	16.0915	19.6827	22.03	11.1602	11.0673	19.2509	22.8571	7.12724	12.5985	13.0082	23.9806	9.74258	13.5439	18.1648	23.9123	8.03792	11.9569	16.1817	19.9653	6.26058	12.236	13.8581	18.599	9.11834	13.1105	15.5848	16.2518	8.30193	14.0126	15.0704	15.28	5.87455	11.6456	14.2551	20.9177	9.33933	11.6125
CCG000726.1	LOC117901808	LOC6498159	LOC108021024	LOC6732975	FBgn0032871	FBpp0080917	CG2611-PA	CG2611	CG2611-PA	6049	21.5829	11.1587	9.40151	11.6257	15.0973	10.4188	6.73003	6.77836	12.3249	7.56802	4.96769	6.91079	12.9365	9.47713	9.91873	8.76239	21.3743	10.3741	6.7904	9.14679	17.9245	9.91158	6.25734	4.98473	14.8977	9.57797	7.25953	5.3467	11.4473	10.7764	8.8342	8.60755	17.7	12.2562	18.3835	15.9326	16.7757	14.337	12.7472
CCG000727.1	LOC117901812	LOC26514083	LOC108021650	LOC27206567	FBgn0032870	FBpp0080915	CG2608-PA	CG2608	CG2608-PA	6020	52.3272	14.0424	30.1785	43.551	43.9759	15.9038	28.9315	44.9	14.7273	13.2472	24.0649	29.9718	52.3177	12.266	34.2198	36.1948	54.2826	15.9932	29.6488	43.1456	41.4773	16.0986	32.6533	47.1998	42.9263	15.873	30.0938	38.4146	32.0789	15.5379	32.2885	47.0686	36.0282	10.1227	23.3541	32.5126	37.1172	13.0508	20.9847
CCG000728.1	LOC117901810	LOC6497380	LOC108006238	LOC6732969	FBgn0016054	FBpp0080935	CG2488-PB	phr6-4	phr6-4-PB	22473	23.5199	1.585	1.816	2.18116	32.3398	3.85524	2.85485	4.54788	17.4829	0.88733	1.08923	0.517073	21.4828	2.08462	1.94313	1.37725	18.615	4.82353	4.54634	5.63949	23.9069	2.33408	2.15364	1.81841	18.1433	1.66913	1.3757	1.82739	17.2548	1.84557	2.17181	1.4705	10.1086	1.03011	2.17723	2.82662	14.1894	1.95812	2.0766
CCG000730.1	LOC117901668	LOC6498121	LOC108021455	LOC6730646	FBgn0053516	FBpp0306835	CG33516-PC	dpr3	dpr3-PC	7798	0.320969	0.662127	9.73407	16.5716	0.0255951	0.928695	7.44989	16.9861	0.0626849	1.18435	11.9501	13.8302	0.419285	0.972478	10.05	19.6163	0.578247	6.22259	8.59733	11.1133	0.471541	1.67151	6.754	11.3678	0.174855	4.96389	9.8844	15.3544	0.470474	1.66275	13.3611	13.7642	0.114538	0.766672	8.97415	14.55	0.266458	0.680354	8.13947
CCG000731.1	LOC117901107	LOC6497421	LOC108013308	LOC6730645	FBgn0026396	FBpp0077499	CG15377-PA	Or22c	Or22c-PA	25054	0	0	0	0.201935	0	0	0	0	0	0.0384251	0.0886195	0.0495811	0	0.0548717	0.0511473	0.0474067	0	0.0744283	0	0	0.203984	0.0344323	0.183563	0.265336	0	0.0400123	0.149739	0.0430376	0	0	0	0	0	0.0345714	0.309992	0	0	0.0808812	0
CCG000732.1	LOC117902683	LOC6497419	LOC108021041	LOC6730643	FBgn0003557	FBpp0077495	CG4244-PB	Su(dx)	Su(dx)-PB	4451	56.2618	21.6107	35.2322	53.3253	45.5977	36.4356	34.6953	52.3515	49.021	25.8361	32.2739	40.2148	42.6321	32.7161	36.4947	53.2323	41.8618	24.0115	24.5755	36.262	44.2034	26.5255	42.6723	43.0423	49.6072	34.8468	35.4446	55.2457	34.7071	26.631	48.43	55.6573	32.6333	20.0331	41.5171	43.3005	46.0852	35.5802	32.6389
CCG000733.1	LOC117902682	LOC6498122	LOC108013160	LOC6730641	FBgn0259192	FBpp0288954	CG42296-PA	CG42296	CG42296-PA	4450	0.0843551	0.281741	0	0.0204472	0.0672675	0.502506	0	0.0377522	0.0823723	0.357952	0.0897328	0	0.169529	0.366703	0	0	0.0303943	0.361744	0	0	0.179007	0.292865	0	0	0.153181	0.534797	0	0.0348627	0.0618237	1.2948	0	0	2.09269	0.670089	0.35765	0.350232	0.750427	0.685869	0.307007
CCG000734.1	LOC117902684	LOC6497418	LOC108021201	LOC6730639	FBgn0031384	FBpp0306829	CG4238-PI	CG4238	CG4238-PI	28952	24.8024	18.0582	21.8035	40.6275	24.1308	17.2069	15.5768	26.8283	19.5096	11.4794	20.979	19.2866	18.1962	14.1317	18.7788	34.3224	20.7182	14.4453	15.9735	25.3714	20.6494	11.9324	19.5718	25.7377	18.9194	13.4375	20.6497	32.844	15.2214	16.6145	26.4725	30.8511	13.4918	20.0864	19.1423	23.789	20.4844	22.8799	15.9149
CCG000736.1	LOC117901125	LOC6498663	LOC108021606	LOC6731350	FBgn0028387	FBpp0079071	CG5229-PA	chm	chm-PA	12892	16.9934	4.40684	7.50703	10.5984	17.59	4.89086	5.31713	10.9174	10.7598	3.68063	6.4874	6.74242	17.6576	4.72495	7.00618	10.1171	18.9387	3.91555	6.86264	7.15798	11.4737	3.82792	6.37722	9.08646	13.8525	7.20856	7.67935	8.69344	9.01506	5.87044	8.70727	8.60252	12.5926	3.41444	6.54965	7.77514	14.1999	4.51595	5.23232
CCG000737.1	LOC117901129	LOC6496854	LOC108021572	LOC6731348	FBgn0031909	FBpp0079091	CG5181-PA	CG5181	CG5181-PA	22121	34.2284	14.64	11.1098	16.9707	27.3602	15.1914	8.04771	16.5829	13.9933	9.44228	10.9754	8.57729	28.9639	14.6164	14.3784	21.062	36.2908	15.802	13.3102	14.2234	26.4661	11.7102	14.8854	14.7095	28.6987	13.5292	15.6995	21.1514	20.7049	11.155	22.0209	22.4323	20.0812	10.0584	7.3128	12.6812	20.8542	8.50653	7.67228
CCG000738.1	LOC117901128	LOC6498662	LOC108021571	LOC6731347	FBgn0031908	FBpp0079069	CG5177-PA	Tppl	Tppl-PA	22108	71.2676	195.024	90.6847	100.697	55.0914	125.217	53.1595	61.1592	77.108	223.671	70.138	57.1303	91.9529	127.531	98.5227	100.559	85.2681	184.624	75.4742	79.8189	106.392	273.967	76.179	68.8679	106.416	176.734	93.8939	115.774	101.099	151.913	35.1986	53.1669	81.1938	121.97	88.3316	89.4334	88.0393	99.5505	80.2299
CCG000739.1	LOC117901611	LOC6498661	LOC108006522	LOC6731346	FBgn0031907	FBpp0311455	CG5171-PF	Tpp	Tpp-PF	20272	37.6993	65.9604	83.9766	58.5689	42.9081	118.084	127.347	83.8537	38.8553	81.8585	109.606	77.7719	55.1481	93.6279	113.889	60.2093	51.3712	94.7304	124.609	97.6548	36.3973	82.2294	124.351	106.282	56.4501	83.5565	114.459	84.5017	98.8479	93.154	115.836	72.91	58.4669	140.492	121.214	127.088	47.9467	113.548	119.501
CCG000740.1	LOC117900424	LOC6496855	LOC108010162	LOC6731344	FBgn0031906	FBpp0079092	CG5160-PA	CG5160	CG5160-PA	5038	0.510233	1.6039	9.50153	14.2848	2.3192	1.91053	9.4956	11.1891	2.54102	1.97685	9.9868	13.3006	1.12796	1.9828	9.64834	12.9495	1.51671	1.96013	7.65112	10.9168	1.16603	3.58504	7.86976	10.5955	0.88021	1.96048	10.944	14.2338	2.33718	4.06272	7.3305	8.31577	1.28429	2.07502	7.75708	11.0225	2.41864	2.9722	9.74745
CCG000741.1	LOC117901872	LOC6498660	LOC108008912	LOC6731343	FBgn0031905	FBpp0079066	CG5155-PA	gudu	gudu-PA	22067	0	42.3082	0.133305	0.303656	0.0199794	31.8333	0.628688	0.168194	0	31.9645	0.53304	0.178936	0.0251764	28.4337	0.184588	0.456236	0.0225689	37.4485	0	0.144104	0.0204491	28.0838	0.19322	0.319195	0.0227485	31.0465	0.39029	0.56951	0	39.2025	0.123063	0.463366	0	34.7891	0.346279	0.358661	0	39.0412	0.0304868
CCG000742.1	LOC117901855	LOC6506080	LOC108007690	LOC6732056	FBgn0003145	FBpp0079882	CG6716-PB	prd	prd-PB	13172	0	14.0461	0	0.0662703	0.741257	22.7777	0.0285845	0	0.160183	13.7703	0	0	0	17.2333	0	0.0311154	0.0985093	13.2387	0	0	0.0446283	12.6106	0	0.0696616	0.14894	15.6785	0	0.0282478	0.350653	14.5041	0	0	0	9.23524	0	0	0.0762343	16.5895	0.0998022
CCG000743.1	LOC117900864	LOC6504237	LOC108021223	LOC6732058	FBgn0032407	FBpp0079908	CG5325-PA	Pex19	Pex19-PA	5496	76.8291	86.2213	109.052	143.456	79.9062	77.5709	117.165	129.741	105.29	77.6381	105.983	129.503	85.7226	78.6796	115.303	138.559	80.6118	76.4197	102.963	122.516	97.122	100.07	106.924	128.901	82.4499	73.2502	113.275	129.815	92.4817	69.9674	107.146	143.109	112.194	107.654	134.185	175.437	89.5154	98.8979	119.699
CCG000744.1	LOC117900863	LOC6506075	LOC108021212	LOC6732059	FBgn0032408	FBpp0079946	CG6712-PA	CG6712	CG6712-PA	22215	43.1779	10.6038	9.32713	8.60155	40.5315	7.5225	8.30889	8.89159	45.0264	5.7629	9.4935	7.03136	43.174	8.14553	9.49735	5.80402	45.3252	8.73261	8.90233	7.33287	49.6007	8.81754	9.31719	7.63402	43.0236	6.28669	11.7125	7.20112	40.1012	7.17547	11.2198	7.81051	42.8827	7.79924	10.0359	9.8945	42.0437	8.41834	13.0457
CCG000746.1	LOC117900430	LOC6504240	LOC108021134	LOC6732061	FBgn0032409	FBpp0079912	CG5336-PA	Ced-12	Ced-12-PA	28546	19.1252	4.0941	13.4896	16.1637	17.5406	5.95066	11.3778	17.9786	12.7971	5.14754	13.3249	15.985	17.5894	5.3682	13.5899	15.6792	18.2914	4.98531	13.517	12.4382	14.967	5.22511	13.6472	14.6605	14.0853	6.47222	15.5648	16.1241	14.1483	5.88631	11.8561	14.3987	14.6366	5.32309	13.8343	13.3485	15.9039	6.38415	13.7489
CCG000747.1	LOC117900431	LOC6506073	LOC108021135	LOC6732062	FBgn0029137	FBpp0079944	CG6618-PA	Patsas	Patsas-PA	4053	0.710836	0.886276	8.03684	18.3237	1.74413	1.44251	9.69013	17.1299	0.106789	0.756613	9.39374	11.9757	1.15385	1.72873	10.709	19.0115	1.25599	1.44111	10.3588	14.0579	1.78513	2.19217	10.6927	15.6738	2.73057	1.41815	8.61601	16.0165	0.726352	1.94088	15.6781	16.0221	0.432625	1.11744	14.3444	17.6331	0.905271	1.55745	14.7445
CCG000748.1	LOC117900304	LOC6502407	LOC108009957	LOC6731750	FBgn0032193	FBpp0079548	CG5727-PA	CG5727	CG5727-PA	29152	16.8779	41.1356	23.7848	27.0898	17.8241	20.1861	14.4032	22.8647	10.7796	19.2725	19.1185	22.9132	15.1264	18.0872	15.4593	16.3015	22.5996	21.4364	17.2312	23.7176	13.7754	28.582	20.4036	28.2436	14.5789	24.1874	19.459	17.0614	12.8712	27.832	15.7959	17.6108	16.665	15.901	17.2648	21.4895	13.6523	15.1461	15.6527
CCG000749.1	LOC117902376	LOC6496955	LOC108018075	LOC6731760	FBgn0024248	FBpp0079677	CG5686-PA	chico	chico-PA	2295	15.4874	13.9204	35.6704	36.4698	15.8728	18.1923	27.6938	41.4399	12.2306	16.3004	34.4421	35.5909	16.2937	18.2908	33.4393	40.5363	15.6829	15.8176	35.6149	35.3118	14.3372	16.1531	29.888	33.4144	18.3244	19.3865	37.1161	32.4331	15.6008	16.8187	29.3774	28.7347	17.8019	13.99	32.9563	38.8695	20.7765	18.4931	32.7454
CCG000751.1	LOC117901587	LOC6498560	LOC108008801	LOC6731762	FBgn0051717	FBpp0305601	CG31717-PB	CG31717	CG31717-PB	22119	50.6875	36.2782	44.7661	47.5378	52.8919	41.3932	49.6561	50.848	68.1272	41.546	39.9819	50.0017	50.1108	47.7324	45.3472	45.2926	45.216	40.6756	38.9932	42.9527	46.8504	41.0871	44.3854	47.4667	53.9773	41.9248	48.8646	53.8938	37.959	37.2357	34.8915	37.9551	50.8214	60.2826	32.5594	48.2737	46.3512	45.5537	41.8488
CCG000753.1	LOC117902379	LOC6496943	LOC108005560	LOC6731779	FBgn0027491	FBpp0304060	CG5387-PB	Cdk5alpha	Cdk5alpha-PB	5370	1.20665	3.55601	108.15	156.437	0.79242	5.28534	83.6727	165.779	4.02005	4.97626	128.962	157.949	1.49781	5.23613	109.599	165.36	1.27875	3.93164	104.243	146.437	1.3614	4.25381	88.8334	133.471	1.77227	5.01135	100.32	137.507	1.95078	4.35797	117.011	139.106	2.10176	3.81585	100.79	139.655	1.35819	4.46366	98.4447
CCG000754.1	LOC117900846	LOC6498581	LOC108007580	LOC6731804	FBgn0032234	FBpp0079595	CG5091-PA	gny	gny-PA	28682	8.3228	4.43431	4.03416	4.70157	11.3614	7.95307	6.12068	6.66829	16.3232	6.11606	5.81472	7.34603	11.9424	7.71178	6.4955	5.53881	12.421	6.3644	7.14522	6.24732	9.75757	6.9381	6.21645	6.42481	9.54196	6.26705	6.381	7.10528	9.98319	6.52958	5.88946	6.19606	9.58682	5.64901	6.97371	10.5098	10.3253	6.40261	6.26518
CCG000755.1	LOC117902281	LOC6494837	LOC108018046	LOC6735146	FBgn0000566	FBpp0311547	CG5345-PB	Cth	Cth-PB	21071	123.812	31.0131	31.4527	31.1371	125.47	81.9786	42.229	37.7064	88.9084	32.5035	41.3336	27.3854	117.949	34.0399	37.2488	30.7909	136.474	56.9441	39.2599	27.9846	119.413	47.968	39.945	34.4132	105.917	40.8853	29.9682	30.1982	91.6473	51.5002	34.6866	26.4951	157.399	43.0345	65.4077	61.7668	164.62	62.3775	87.5112
CCG000756.1	LOC117901590	LOC6498557	LOC108021047	LOC6731754	FBgn0032195	FBpp0079540	CG4908-PB	Bcs1	Bcs1-PB	20258	19.701	6.14562	11.9396	15.0704	14.5947	5.68775	6.37844	9.26042	21.8941	5.66362	9.87913	10.4994	18.1958	5.24679	13.169	14.8594	21.2466	5.38098	11.6983	12.6945	16.5235	5.68539	8.60481	10.7426	15.171	3.76995	9.49872	11.2014	11.2848	3.35501	10.068	9.25258	21.6854	8.93343	13.4677	16.5866	18.8532	6.94156	9.6457
CCG000757.1	LOC117901446	LOC26514303	LOC118876784	LOC27208341	FBgn0058263	FBpp0290995	CG40263-PH	MFS17	MFS17-PH	24379	37.8861	19.6513	42.4949	56.0894	40.8994	29.4462	42.4204	62.4696	60.126	22.7383	53.2176	67.9597	33.503	30.0671	48.1498	63.2047	38.9385	28.6608	45.0764	65.6766	36.2018	27.2314	44.0053	59.3401	34.4892	27.7566	52.3545	57.3797	28.9033	22.8512	70.8423	66.6083	27.5086	12.2252	22.326	42.1372	34.6279	15.7178	25.997
CCG000758.1	LOC117901746	LOC6498556	LOC108006874	LOC6731753	FBgn0250843	FBpp0310201	CG4904-PB	Prosalpha6	Prosalpha6-PB	29118	279.498	94.1114	91.5472	85.5942	305.206	97.8048	78.7908	84.3835	172.82	108.619	83.4807	95.0534	289.892	98.3252	93.7863	96.6161	300.587	95.8756	97.7927	96.5495	282.238	109.82	75.9572	93.4114	246.042	87.5354	98.9943	99.8529	227.714	120.205	61.7658	79.7621	335.413	129.639	99.3593	121.778	267.734	113.158	90.3968
CCG000759.1	LOC117902382	LOC26514442	LOC108021401	LOC27208405	FBgn0003751	FBpp0079667	CG5619-PA	trk	trk-PA	5405	7.82429	0.349367	1.13535	2.41381	8.22459	0.302659	0.743681	2.06917	5.97339	0.459311	1.43763	3.13264	8.29114	0.187401	1.13543	1.94287	8.39353	0.381287	1.95411	2.45465	8.35987	0.646772	0.862005	0.453095	6.26453	0.751586	1.36372	1.76381	8.7971	0.341187	2.53297	1.72658	7.60297	0.533577	0.987265	1.20849	9.42797	1.04027	1.12996
CCG000760.1	LOC117902380	LOC6498567	LOC108021398	LOC27208356	FBgn0260750	FBpp0079576	CG31873-PA	Mulk	Mulk-PA	28827	36.118	16.4498	14.2488	18.7532	38.7186	17.9879	17.4221	25.8076	42.8038	15.2203	15.6738	11.6761	29.5296	15.1117	15.4215	16.4423	34.1613	18.4808	17.665	24.1256	28.6747	15.844	16.2783	16.6801	30.5576	14.5479	12.9345	13.1459	27.298	19.4902	14.5149	13.758	35.2133	22.5846	10.167	12.9258	31.8919	22.6333	15.9314
CCG000761.1	LOC117901451	LOC6502406	LOC108021046	LOC6731756	FBgn0032197	FBpp0079544	CG5694-PB	ova	ova-PB	29067	56.0901	6.7916	27.2309	26.3441	57.7281	8.90556	19.2666	32.0553	51.4355	7.66822	25.1255	32.6295	43.7653	9.00125	20.8436	22.4727	57.5525	8.53212	21.9253	25.468	38.0288	7.84984	19.2645	27.3838	38.2748	7.90742	21.5333	20.5684	25.9514	8.43914	21.6372	18.595	41.6836	7.27282	17.8748	25.1775	37.6082	9.50691	23.5736
CCG000762.1	LOC117901085	LOC6496932	LOC108021263	LOC6731802	FBgn0053303	FBpp0079642	CG33303-PA	CG33303	CG33303-PA	27821	112.752	49.4344	49.6677	53.3668	122.693	79.1773	53.685	61.1326	91.6386	64.7415	58.5113	48.93	120.392	82.0457	57.6608	59.2293	127.657	67.0468	52.0365	52.04	110.532	57.228	55.5624	39.3709	101.544	64.4295	52.6757	57.3227	100.045	63.5741	52.9924	48.3607	126.299	72.7271	56.4563	58.2552	127.336	79.9965	53.3573
CCG000763.1	LOC117901584	LOC6496954	LOC108004592	LOC6731761	FBgn0000229	FBpp0291573	CG5680-PF	bsk	bsk-PF	20264	27.9478	30.0182	157.438	224.722	27.6697	37.9926	126.056	220.144	23.3357	31.1783	151.185	188.884	28.9427	36.9642	153.736	223.061	33.4044	32.6081	151.405	209.769	29.3486	37.09	138.035	185.021	31.5863	36.9188	137.353	173.488	27.0054	37.9503	145.508	186.7	22.5587	32.7203	153.156	252.544	27.6915	36.9208	139.862
CCG000764.1	LOC117902330	LOC6496959	LOC108008509	LOC6731749	FBgn0032192	FBpp0079549	CG5731-PA	CG5731	CG5731-PA	5376	0.689307	6.29333	3.39783	3.14512	0.58201	10.1793	2.03488	1.86002	0.514728	6.69535	3.23493	4.34374	0.733399	7.55805	1.94175	2.76882	0.584393	6.12209	2.78484	3.03175	0.496409	6.46886	2.94831	3.56435	0.62586	5.76447	4.22705	4.3151	0.148586	4.39555	2.0414	2.29655	0.650264	4.04591	2.34055	5.67886	0.803882	4.19844	2.91803
CCG000765.1	LOC117902417	LOC6505366	LOC108016245	LOC6731609	FBgn0041092	FBpp0293513	CG13109-PG	tai	tai-PG	5204	8.90152	6.81988	17.5969	22.7689	7.80428	14.9273	13.5659	18.1948	7.98795	9.74639	14.1861	16.2835	10.3861	14.1933	16.0028	25.0565	9.21446	13.3496	15.2278	15.9062	9.37922	8.571	17.5638	17.9923	10.166	13.5582	15.646	19.3089	10.4001	13.0688	23.4414	17.5844	8.98861	5.90607	14.8928	13.6967	12.8275	12.3198	10.5058
CCG000766.2	LOC117901685	LOC6505365	LOC108005726	LOC6731607	FBgn0032100	FBpp0079374	CG13108-PA	CG13108	CG13108-PA	5267	0.717379	1.40941	17.2713	18.5191	0.0572061	2.01462	13.9507	26.6475	0	1.65442	17.2463	15.5409	0.865035	2.07903	16.8246	22.4523	0.516963	1.92273	11.8249	22.2807	0.351305	1.0674	12.4874	21.9345	0.455943	1.65384	12.2925	21.4208	0.722927	1.78934	14.0944	20.5644	0.202896	1.58055	12.5977	22.0293	0.327786	1.36954	11.3288
CCG000769.1	LOC117902285	LOC6497527	LOC108017922	LOC27209277	FBgn0010300	FBpp0307610	CG10719-PE	brat	brat-PE	5848	65.3605	3.44708	4.73063	7.91193	58.3726	4.07581	3.81756	6.87955	45.8423	2.4205	4.05226	5.04233	57.4979	4.41433	5.06575	8.67096	60.5701	4.10943	3.27494	4.41837	41.7735	3.30573	4.59736	4.63164	47.1454	5.13204	4.37528	6.32033	29.845	4.86761	8.85083	5.51775	60.0435	3.01451	3.22349	2.93879	82.0642	4.21621	2.44038
CCG000770.1	LOC117902290	LOC6498018	LOC108017943	LOC6732783	FBgn0086447	FBpp0307611	CG10685-PD	Polr1D	Polr1D-PD	5917	23.4761	6.44726	7.55479	7.18958	53.4443	9.45207	7.91768	7.06079	15.8991	6.98587	6.04178	5.55868	23.8437	4.73857	6.81913	4.16573	22.1701	6.7657	6.2125	3.04893	28.5349	5.73828	7.92597	9.32627	25.097	5.21333	4.68845	8.34607	29.1385	4.48007	7.59431	3.93905	17.2075	4.26286	6.25967	6.19505	17.9314	4.25683	8.38388
CCG000771.1	LOC117902289	LOC6497526	LOC108017938	LOC6732782	FBgn0086446	FBpp0080701	CG17347-PA	DCTN6-p27	DCTN6-p27-PA	4180	43.5009	25.4444	30.0116	35.6584	33.9694	27.1886	29.6289	35.039	29.1709	25.6424	28.2253	20.8406	36.2756	24.61	36.0162	27.8356	33.2503	20.3189	23.6577	25.1236	36.3147	26.1111	25.2552	21.0412	33.7608	24.2741	30.605	35.2478	32.2455	26.0608	37.015	39.1199	25.1831	14.4566	22.8361	23.2551	28.1015	21.8177	24.8189
CCG000772.1	LOC117902287	LOC6498019	LOC108021283	LOC6732781	FBgn0086443	FBpp0304830	CG10687-PB	AsnRS	AsnRS-PB	5871	156.395	29.4698	37.1477	44.4751	132.306	37.1066	41.3183	41.0913	107.795	28.7822	35.8095	29.239	121.336	32.6161	36.1731	38.4832	121.862	29.6458	37.1246	37.3417	140.195	33.2135	41.388	32.6339	115.034	34.8749	38.7546	46.0443	102.396	28.4918	46.6838	46.4434	219.655	31.4037	49.3897	42.3236	198.871	34.8984	65.1153
CCG000773.1	LOC117902288	LOC6497525	LOC108021284	LOC6732780	FBgn0086445	FBpp0080700	CG10563-PA	l(2)37Cd	l(2)37Cd-PA	5880	14.2739	3.25688	5.61696	6.42918	12.941	4.21735	4.12318	7.0285	4.39622	2.44675	3.30407	3.28173	15.1147	3.35607	4.45673	4.72657	13.8008	2.46317	3.23586	5.17875	10.1973	2.79832	4.61387	2.97894	9.98146	3.65409	3.68007	4.21885	8.31277	4.18504	5.35684	5.44588	7.62989	2.80963	5.19447	6.85801	12.1318	6.74265	8.45075
CCG000774.1	LOC117902419	LOC6504718	LOC108012692	LOC6731611	FBgn0032104	FBpp0079418	CG17009-PA	aust	aust-PA	22115	0	9.49891	0.720277	0	0	7.37317	0	0.0865516	0	7.1361	0	0	0	11.5662	0.189976	0	0	9.05367	0	0.177971	0	9.78369	0	0.197107	0	11.072	0	0.079927	0.141739	14.2487	0.949914	0	0	11.6209	0	0.100672	0	20.6536	0
CCG000775.1	LOC117902418	LOC6504707	LOC108007108	LOC6731612	FBgn0032105	FBpp0079417	CG4454-PB	borr	borr-PB	5263	101.769	15.7171	0.418661	0.381468	105.793	10.7588	0.109693	0.352157	61.4191	10.6462	0.558026	0.249765	102.105	15.3066	0.644137	0.358217	103.627	13.1695	0.480385	0.18103	70.9877	14.3098	0.346761	0.334158	74.3977	13.8574	0.377155	0.542005	45.4631	18.5197	5.02445	0.424451	116.913	13.9758	0.167313	0.136536	123.7	21.8489	0.255327
CCG000777.1	LOC117901871	LOC6505370	LOC108021716	LOC6731616	FBgn0032109	FBpp0307607	CG17005-PE	CG17005	CG17005-PE	22075	0	19.7394	0.146657	0.467701	0	12.7373	0	0.185041	0	13.6546	0.0293216	0.0328098	0	18.4096	0.0338463	0.219596	0	18.839	0.0315524	0.158538	0	20.1194	0.151838	0.0702335	0.0500543	20.7585	0.297265	0.484156	0	18.7484	0.169237	0.318612	0	13.2196	0.5301	0.75703	0	13.1779	0.640425
CCG000778.1	LOC117902689	LOC6497807	LOC108019870	LOC6730795	FBgn0010263	FBpp0303246	CG3151-PJ	Rbp9	Rbp9-PJ	14	19.2618	72.0028	329.942	471.231	11.5297	56.579	174.432	384.764	16.8946	64.948	257.086	315.44	18.1241	48.4717	265.554	443.68	18.5427	58.5223	277.571	430.371	21.7614	63.8103	399.793	526.566	30.9948	76.2227	271.067	351.061	25.3691	58.4448	245.642	357.165	20.3745	36.9276	180.62	224.368	27.8807	63.261	188.534
CCG000779.3	LOC117902688	LOC6497806	LOC108018013	LOC6730794	FBgn0041111	FBpp0077317	CG8817-PA	lilli	lilli-PA	12412	19.3237	18.4405	19.2074	27.71	15.5133	27.9651	16.083	24.3803	12.8277	16.5954	16.2248	17.4746	17.7851	22.3973	18.1005	31.4877	15.9974	27.065	14.9683	21.4208	12.0558	17.109	20.4715	22.3698	15.2051	26.1525	17.7718	22.9598	13.3208	33.1605	25.7603	22.4867	13.0554	10.5034	16.7139	17.5289	24.0112	20.1036	13.9681
CCG000780.1	LOC117900132	LOC6497769	LOC108009092	LOC6731305	FBgn0263027	FBpp0297779	CG43322-PA	CG43322	CG43322-PA	4069	9.65233	17.6811	7.69096	5.99047	8.77542	24.5632	6.38656	8.39959	7.05771	9.54929	5.10904	3.2747	6.98155	9.79742	5.55389	5.30691	6.09047	12.4561	5.65787	3.91562	6.43181	12.6042	6.16464	5.40593	7.70544	14.1541	5.58748	6.98585	4.82718	14.8068	4.52344	5.22816	4.82892	18.4603	4.6104	5.64348	4.72413	18.38	4.53915
CCG000781.1	LOC117900131	LOC6497761	LOC108020935	LOC6731306	FBgn0000053	FBpp0079059	CG31628-PA	Gart	Gart-PA	4971	50.8187	23.091	47.8399	38.5112	40.6036	34.9753	35.7887	36.2456	47.4693	23.3424	50.7482	42.8991	38.3583	23.8935	34.3438	26.9077	38.3055	23.2824	51.8418	49.815	37.3081	15.2905	57.2984	36.6438	49.3267	27.0813	51.6987	57.4894	39.4347	21.7773	84.1424	37.0729	47.3886	19.7151	97.2606	64.9241	48.7899	32.7396	100.321
CCG000782.1	LOC117900885	LOC6497760	LOC108021643	LOC6731308	FBgn0051908	FBpp0311702	CG31908-PC	CG31908	CG31908-PC	28696	59.5008	41.7917	31.8168	34.6848	54.669	49.763	32.2436	33.7402	32.6591	49.0172	33.0783	32.0818	57.9012	47.6871	29.3713	32.1818	59.215	45.6025	32.7102	31.5444	55.3614	48.0901	33.7879	28.1339	53.7526	50.8777	31.1193	32.8789	40.1879	60.6873	34.8797	31.2529	45.8235	20.5104	30.9595	34.1303	56.3267	30.0878	33.9714
CCG000783.1	LOC117900886	LOC6497771	LOC108008307	LOC6731309	FBgn0031881	FBpp0079017	CG3476-PA	MME1	MME1-PA	5045	27.0265	18.359	15.0346	20.0059	21.3734	15.095	10.238	14.0237	14.2065	17.963	16.6069	22.8452	24.4589	19.7177	13.9477	15.9844	23.0346	16.0471	10.5685	10.8135	20.5057	14.015	9.49355	10.3366	23.8276	23.9724	16.0249	18.6739	16.6602	21.9552	14.5666	16.3636	17.9877	21.0842	17.9657	21.7001	19.4513	16.7322	17.3623
CCG000791.2	LOC117901697	LOC6498871	LOC108019450	LOC6739262	FBgn0040038	FBpp0112409	CG12423-PB	klhl10	klhl10-PB	34006	0.0218576	58.381	0.0872211	0.132454	0.01743	64.7871	0	0.0489107	0	61.8607	0	0	0.0219638	67.1173	0.026839	0.0248762	0	75.3966	0	0.0502862	0.0178397	50.5361	0	0.0278465	0	73.0451	0	0.0225836	0	80.7299	0.08052	0	0.125426	70.7651	0	0	0.0202631	97.8066	0
CCG000792.1	LOC117900743	LOC26515266	LOC108020456	LOC27207519	FBgn0063368	FBpp0112499	CG40041-PC	Gpb5	Gpb5-PC	32007	1.38243	3.88002	13.2658	19.8663	3.46467	2.77307	13.2148	23.9743	0.964241	4.91887	17.3316	21.3916	1.78604	3.05684	16.9749	23.263	1.15632	2.91124	14.0159	20.6729	2.57899	2.93849	14.7951	22.0151	2.86899	4.36322	20.2333	20.915	2.08064	2.17878	17.703	25.7952	2.05939	3.93382	11.7578	25.4438	1.8356	4.31406	14.6588
CCG000794.1	LOC117900263	LOC6498341	LOC108016319	LOC27208794	FBgn0032054	FBpp0305605	CG13090-PB	Mocs3	Mocs3-PB	2402	22.9985	22.4106	9.54129	11.1584	25.2392	23.2533	7.03581	7.73608	16.7532	22.4094	8.96775	10.4747	23.3702	26.2048	8.67172	8.33209	26.0457	26.2618	8.54958	9.14456	25.1082	20.0196	8.31005	10.222	22.8623	27.4905	9.61441	9.43614	16.8352	20.8218	8.39962	9.78721	24.4408	19.2032	12.3723	10.5878	24.0899	15.1977	9.94158
CCG000795.1	LOC117901233	LOC6497514	LOC108021249	LOC6732760	FBgn0263198	FBpp0307803	CG10473-PC	Acn	Acn-PC	12956	57.9594	16.1336	37.1137	76.5961	61.7937	22.7603	32.6588	62.9187	37.3031	18.2894	51.3746	45.3357	60.3379	21.6949	43.1467	71.8757	69.0465	20.1045	44.2474	63.8009	53.9519	17.9641	44.7353	51.1821	47.8666	23.2504	41.0182	58.1967	41.8756	20.6306	65.2378	72.4746	47.7019	14.4971	43.845	61.0204	63.0852	23.8077	43.8335
CCG000796.1	LOC117901239	LOC6498029	LOC108021270	LOC6732759	FBgn0032744	FBpp0080720	CG15173-PA	Ttc19	Ttc19-PA	5890	9.61831	29.1919	19.4923	27.9881	15.0866	29.9224	26.184	31.8274	19.4933	26.7436	19.0151	19.4412	11.5342	26.3866	23.5092	26.7985	11.9743	26.8735	19.4751	25.7813	11.4421	32.5153	21.7928	24.2761	15.2827	29.0249	18.5384	25.1256	16.8749	22.5021	21.1145	29.8918	11.5829	27.7139	20.8855	26.6282	13.8315	31.9344	24.8427
CCG000797.1	LOC117901238	LOC6497513	LOC108021269	LOC6732758	FBgn0002022	FBpp0080687	CG10449-PA	Catsup	Catsup-PA	5883	62.6702	44.1202	49.5199	42.2271	68.0318	57.0786	54.2127	49.1663	86.441	47.2819	46.4674	44.8023	67.9225	51.6469	45.6679	42.71	78.2269	52.1906	48.2093	48.6609	63.5417	51.0644	50.2624	41.2514	58.2565	46.619	45.2363	47.2918	56.32	43.3378	41.5469	35.8749	65.6126	46.139	41.4556	45.5527	66.3986	41.8036	44.4247
CCG000798.1	LOC117901232	LOC6497512	LOC108020975	LOC6732757	FBgn0086442	FBpp0307801	CG17492-PB	mib2	mib2-PB	29055	33.3655	91.6222	25.1144	37.6091	40.7961	89.2641	23.5683	35.9178	23.7607	85.0366	26.3091	25.3856	35.9372	101.784	26.5016	40.5388	39.0126	112.994	22.7291	31.8521	29.7636	75.6055	24.8523	29.0851	29.2782	122.611	26.6092	36.4228	21.4129	124.737	28.6621	37.1438	27.2749	91.2571	30.5044	31.9043	36.2475	118.588	26.0731
CCG000799.1	LOC117902411	LOC6506863	LOC108008892	LOC6733022	FBgn0032907	FBpp0088883	CG9272-PA	Nthl1	Nthl1-PA	6109	19.7642	6.86734	3.2718	5.90998	24.7766	9.40127	2.48148	4.2971	7.20578	4.9362	3.21331	4.05788	18.516	5.76992	3.02032	3.68346	19.2805	11.2191	4.59391	7.84309	9.15741	7.59803	2.56728	4.61808	20.5702	9.99	9.04914	7.22302	12.2555	7.61734	4.29219	5.48684	18.3412	5.33653	3.21149	5.1666	17.207	5.94924	4.56833
CCG000800.1	LOC117901237	LOC6497511	LOC108021243	LOC6732754	FBgn0032741	FBpp0080685	CG10446-PA	Sidpn	Sidpn-PA	20346	0.0991338	7.95291	16.9223	31.1583	0.210807	6.01792	17.0672	27.1743	0.903501	8.56571	19.0871	25.5665	0.0996152	8.51014	21.1804	31.2147	0.208363	8.82715	17.8915	25.5058	0.0269703	6.09133	22.899	25.1329	0.360036	11.2684	19.1646	33.2544	0.272456	9.66877	21.587	36.8207	0.237643	0.767921	17.8467	18.4915	0.0614276	0.673718	18.1343
CCG000801.1	LOC117901235	LOC6498032	LOC108021242	LOC6732755	FBgn0001202	FBpp0080722	CG10653-PA	hook	hook-PA	29066	24.1925	16.5386	58.5797	80.1233	22.5401	17.8779	48.1358	79.767	22.057	16.123	54.227	59.4734	23.3674	19.089	56.1081	84.4829	21.7478	16.3206	52.8141	74.9962	24.3191	17.5289	51.7286	70.5741	20.1054	18.4014	55.1386	71.0346	21.0099	18.7091	57.6258	79.9537	17.274	16.5753	57.5556	76.3315	20.0081	17.448	52.6275
CCG000802.1	LOC117901231	LOC6497510	LOC108021147	LOC6732748	FBgn0051793	FBpp0080682	CG31793-PA	CG31793	CG31793-PA	5846	11.1013	9.10234	18.6413	17.7319	11.6669	14.6459	24.1257	19.6145	13.4972	10.3591	15.9865	14.0235	9.27234	12.4261	17.9334	15.8331	9.57212	10.1014	18.0989	15.5011	11.8154	11.5635	19.724	14.6825	12.5265	11.2677	21.7451	18.6437	12.698	16.2149	27.4999	21.0056	10.7801	8.93668	11.775	11.3237	12.0479	18.3285	11.3843
CCG000803.1	LOC117902343	LOC6497508	LOC108021143	LOC6731489	FBgn0032026	FBpp0297935	CG7627-PB	CG7627	CG7627-PB	5080	120.205	5.9953	23.7941	27.8768	111.424	7.65898	14.7034	20.4299	105.594	7.19451	16.0527	16.6952	90.3244	12.3287	19.0771	24.0784	108.915	7.70879	15.5594	15.9492	83.8927	7.66466	16.2845	17.0332	79.4897	10.9283	18.8095	20.9895	58.7473	7.32758	20.0507	20.8058	79.2177	7.1819	17.1755	18.817	98.2758	7.03103	16.0126
CCG000804.1	LOC117902347	LOC6497507	LOC108006895	LOC6731490	FBgn0010265	FBpp0079328	CG13389-PA	RpS13	RpS13-PA	32024	2796.97	1024.34	1268.76	1202.36	2519.17	1094.72	1518.84	1168.91	2709.33	1068.18	1742.1	1273.14	2876.02	1080.5	1710.83	1358.33	2825.57	915.23	1582.87	1193.91	3150.39	1064.82	1617.61	1158.93	3010.5	1000.06	1736.24	1424.96	2968.38	893.139	1918.24	1299.9	2559.25	878.375	1362.46	1153.66	2639.82	891.434	1778.29
CCG000805.1	LOC117902346	LOC6498033	LOC108010562	LOC6731491	FBgn0261437	FBpp0079262	CG42522-PB	CSN8	CSN8-PB	5163	65.0369	16.2198	37.0923	36.243	61.7376	16.3152	25.4152	30.9949	67.0016	17.0085	26.4437	34.2847	65.6292	16.8569	33.115	32.3635	68.7476	18.1115	26.1455	27.8569	60.1941	16.5301	18.7971	31.5533	51.055	14.627	28.6885	24.1681	60.338	19.0961	25.4566	24.0688	57.7227	20.8603	20.3823	35.6933	59.1706	13.0915	26.1187
CCG000806.1	LOC117902344	LOC6498034	LOC108021314	LOC6731492	FBgn0260439	FBpp0308836	CG17291-PE	Pp2A-29B	Pp2A-29B-PE	22056	195.767	80.6014	152.081	161.103	208.134	102.698	114.606	166.323	203.353	92.912	142.882	158.837	225.116	110.329	140.709	182.597	217.666	95.2594	129.106	151.276	196.443	96.835	138.264	163.237	181.377	97.8147	142.535	166.168	169.85	90.9594	122.571	150.459	222.049	83.3368	146.338	185.168	257.935	108.575	138.057
CCG000807.1	LOC117902345	LOC6498035	LOC108005803	LOC6731493	FBgn0032029	FBpp0308837	CG17292-PC	CG17292	CG17292-PC	20268	48.9816	45.2632	30.5136	32.3372	49.2661	66.7775	26.8667	42.1349	40.6678	67.3907	38.8033	41.8375	44.8169	57.0342	32.6413	37.6495	46.4721	59.8573	34.768	47.85	50.7857	74.6304	39.6453	45.469	54.3063	63.4594	36.9855	45.8273	66.5205	90.0126	46.848	50.7563	42.8726	61.8985	38.3626	47.8556	44.9319	48.9883	31.9272
CCG000808.1	LOC117901372	LOC6498036	LOC108005456	LOC6731494	FBgn0032030	FBpp0079266	CG17293-PA	Wdr82	Wdr82-PA	20864	32.7815	14.9344	23.3116	27.7664	30.6031	15.0492	20.4208	26.4598	22.9902	16.6053	21.956	25.8876	33.312	14.916	23.594	28.8976	37.4225	13.6768	19.2154	26.293	33.2182	14.8798	20.4131	28.044	28.6138	14.0459	24.1632	28.1979	23.5516	13.6732	20.0946	26.3594	33.1039	9.24437	21.4946	28.7154	29.7824	9.17379	20.8116
CCG000809.1	LOC117901371	LOC6497506	LOC108005446	LOC6731495	FBgn0032031	FBpp0079327	CG13390-PA	CG13390	CG13390-PA	5132	11.4694	6.69101	6.25434	10.0127	9.60164	4.59979	5.46741	9.14502	11.2857	4.66182	8.69469	5.64913	12.8498	5.20994	7.33844	10.1526	10.2523	5.10379	7.2938	8.44176	8.85895	6.42955	6.14851	9.23745	12.4087	6.54284	8.95168	8.8537	9.78274	5.18533	7.66247	8.83823	7.99552	4.70488	8.50288	8.46379	8.20976	3.96773	7.05826
CCG000810.1	LOC117902296	LOC6498037	LOC108008870	LOC6731496	FBgn0032032	FBpp0079267	CG17294-PA	CG17294	CG17294-PA	5149	13.7047	10.564	27.213	34.0937	13.7	13.3369	18.305	31.6208	12.23	7.5612	20.5075	27.6302	5.40309	5.6579	13.7684	20.7467	16.3616	8.78748	22.7432	30.0963	13.3263	9.43149	20.011	27.4009	14.5866	11.0859	23.7293	34.2141	13.997	9.7505	23.2703	36.6847	8.07778	7.27347	16.7969	25.0583	9.69427	5.812	18.3986
CCG000811.1	LOC117902291	LOC6497505	LOC108018043	LOC6731497	FBgn0027094	FBpp0089366	CG13391-PB	AlaRS	AlaRS-PB	5090	118.982	20.8897	32.2345	25.5838	114.385	26.9756	30.8547	25.1523	109.744	22.3713	26.1482	21.3243	126.59	26.5497	30.3963	25.2888	132.994	23.4653	28.2965	21.806	128.735	23.9641	35.2284	26.4064	102.608	23.9123	29.5796	27.8188	83.9861	26.1462	31.8256	22.7143	135.654	26.395	32.5375	26.7254	123.095	27.9772	40.2609
CCG000812.1	LOC117900031	LOC6497222	LOC108005009	LOC6730809	FBgn0031498	FBpp0077338	CG17260-PA	CG17260	CG17260-PA	4482	14.7631	28.3268	9.29848	8.97409	13.753	21.6044	6.63567	10.1884	10.6885	21.8916	6.35997	8.81362	14.9734	21.6589	8.01906	9.52627	16.8197	26.2555	8.47583	9.36398	15.9906	20.2631	9.67765	6.85527	13.0701	23.4585	8.98284	10.6441	8.80585	33.5758	7.45461	8.66511	13.4284	10.4969	9.38786	8.67844	13.5935	17.1906	8.78606
CCG000813.1	LOC117901628	LOC6497984	LOC108005672	LOC6730545	FBgn0051922	FBpp0077630	CG31922-PA	Snrnp20	Snrnp20-PA	4425	4.67629	6.59604	7.49603	7.41138	5.73696	6.12237	6.89498	8.85423	3.62968	4.75621	7.78048	7.13614	4.93997	3.317	6.47817	9.27952	5.72444	4.49919	9.05869	8.27567	4.69745	4.85667	2.64199	5.95756	3.70151	5.98926	6.89655	7.43322	3.29542	6.09653	5.00605	4.29648	4.082	4.61068	4.62217	6.75803	4.60221	5.15894	4.84938
CCG000814.1	LOC117901622	LOC6497550	LOC108005661	LOC6730546	FBgn0031317	FBpp0077644	CG5118-PA	Charon	Charon-PA	4373	14.4205	7.94666	11.8661	16.586	12.6723	8.48968	8.49127	13.5586	10.3973	8.05237	12.3807	12.3313	15.9043	8.88744	12.8386	13.8283	14.9484	8.02713	12.1881	12.7629	11.0912	6.79273	11.2373	11.7318	16.3157	7.95497	11.9923	14.5361	9.5494	7.82197	11.4256	12.3443	14.0268	7.5367	11.014	12.8578	12.3335	6.98467	12.139
CCG000816.1	LOC117901623	LOC6497987	LOC108007085	LOC6730551	FBgn0031321	FBpp0077636	CG4947-PA	Tgt	Tgt-PA	4382	11.8056	3.66019	5.00828	5.46652	12.0726	4.30568	3.23953	4.21272	9.23013	2.85827	4.04699	5.13535	11.9417	3.1	3.03406	2.94608	10.2457	2.80323	3.41208	2.52653	17.1581	3.98779	4.49385	3.49773	11.4311	3.57913	3.47782	3.60661	10.7794	4.92904	4.67167	4.03483	16.6981	2.76692	5.62922	4.28748	18.8835	4.18863	3.43618
CCG000817.1	LOC117901624	LOC6497988	LOC108021503	LOC6730552	FBgn0031322	FBpp0077637	CG5001-PA	CG5001	CG5001-PA	26824	16.2606	31.7587	42.8124	55.4125	13.3481	26.2105	34.4517	39.0617	10.3677	37.9413	41.0554	38.3115	18.1657	24.0033	36.9378	49.259	13.9149	26.2346	37.0622	50.1727	19.3218	38.9404	43.7321	47.8902	18.5417	30.9176	44.8718	52.7737	19.6286	26.0142	30.9491	47.5413	21.3587	20.5213	41.0322	46.5544	20.2701	23.0766	38.5246
CCG000818.1	LOC117900986	LOC6497990	LOC108013033	LOC6730558	FBgn0031324	FBpp0112990	CG14342-PB	CG14342	CG14342-PB	10649	0.354648	0	1.88692	3.00876	0	0.100602	0.370793	1.19039	0	0.872413	2.8923	1.26641	0	0.311455	1.45158	4.17079	0.106487	0.422459	1.3532	1.22387	0.0964852	0.19544	0.781434	1.20485	0.107335	0.454224	3.39971	4.39711	0.433201	0.113409	1.01614	1.2298	0.0850161	0.588688	1.13113	2.46149	0.109878	1.03294	2.30154
CCG000819.1	LOC117901460	LOC6497991	LOC108021331	LOC6730561	FBgn0031327	FBpp0307367	CG5397-PB	CG5397	CG5397-PB	21802	12.0733	28.8948	52.2677	65.2506	15.1751	38.4165	62.2449	70.9531	30.9629	33.4121	111.726	101.436	12.7904	28.4053	52.9237	58.3187	14.1676	38.3039	51.4142	74.7461	29.9938	34.9822	60.619	59.759	32.3139	52.5634	119.482	124.404	17.8032	17.5065	37.8526	45.9448	24.0201	31.8452	78.4046	100.252	17.7167	31.7791	46.2673
CCG000820.1	LOC117903840	LOC6504454	LOC108015009	LOC6725559	FBgn0030136	FBpp0071295	CG2998-PA	RpS28b	RpS28b-PA	26717	3600.49	1943.58	1681.41	2241.03	2858.98	1826.38	2313.26	1753.81	2582	1799.11	2428.53	1825.86	3558.67	1767.72	2676.49	2163.48	3345.22	1608.35	2019.95	1983.65	4194.13	1931.53	2313.14	1807.77	4273.4	1766.66	2196.49	2374.31	4203.03	1409.1	3246.26	2510.1	4121.04	1688.34	1957.46	1684.77	3446.52	1489.5	2324.56
CCG000821.1	LOC117900843	LOC6497993	LOC108011382	LOC6730563	FBgn0011294	FBpp0077588	CG5430-PA	a5	a5-PA	4414	0	0	55.9802	84.7547	0	0	55.8966	79.2214	0	0.366951	73.2045	81.5346	0	0.0524012	81.961	96.7015	0	0.0710772	62.3818	85.0185	0	0	58.4619	57.5702	0	0	0	0	0	0	66.1379	97.4771	0.0572146	0.264119	91.2635	141.014	0	0	125.558
CCG000828.1	LOC117901145	LOC6502435	LOC108012538	LOC6730571	FBgn0051659	FBpp0077608	CG31659-PA	CG31659	CG31659-PA	4418	0.434888	117.396	0.231384	0.316243	0.277435	107.845	0	0	0	95.5598	0.462612	0.414118	0.524399	124.659	0.3204	0.791912	0.156696	83.4565	0.497808	0.400205	0	103.532	0.0958235	0.554044	0.315887	107.695	0.41689	1.25813	0.079682	97.1249	0.106804	0	0.125101	159.247	0.73976	1.1319	0	140.429	0.105835
CCG000829.1	LOC117901144	LOC6497543	LOC108008463	LOC6730572	FBgn0053126	FBpp0302979	CG33126-PB	NLaz	NLaz-PB	20282	76.5636	104.236	104.654	65.2528	72.2095	122.066	65.9227	58.3302	433.458	256.326	192.36	160.824	93.1178	124.185	102.894	84.2634	83.2894	135.585	116.855	88.229	134.781	188.006	86.6809	83.1102	151.548	121.986	131.32	105.405	291.256	323.652	84.9663	76.6673	43.192	75.6677	89.7095	103.694	81.4803	151.676	150.246
CCG000830.1	LOC117900645	LOC6497995	LOC108012200	LOC6730573	FBgn0031337	FBpp0310386	CG14346-PC	CG14346	CG14346-PC	21860	0.081095	53.8517	0	0	0.0646678	28.088	0	0	0	33.3645	0	0	0.244466	44.9744	0	0	0	53.686	0	0.186569	0.264752	33.7185	0	0.309943	0.147261	41.2082	0	0	0	43.9555	0	0	0.0577621	12.9324	0	0.104525	0.0746537	11.3069	0
CCG000831.1	LOC117901023	LOC6497542	LOC108009836	LOC6730574	FBgn0002543	FBpp0303020	CG5481-PB	robo2	robo2-PB	4342	1.92163	1.86599	4.46572	5.19332	2.50992	3.41161	4.48009	5.51095	2.34019	3.61664	3.60661	2.77371	1.95316	3.64433	5.42431	8.09444	2.47709	2.30879	3.41326	3.84928	2.26245	1.25068	4.16113	3.95361	3.64994	3.62811	3.36131	4.55284	1.9628	2.48977	4.70576	4.00835	2.03818	1.55226	4.41593	4.52444	2.19695	2.59558	4.43987
CCG000837.1	LOC117896794	LOC6500561	LOC108010782	LOC6730327	FBgn0040629	FBpp0293879	CG18673-PC	CAH5	CAH5-PC	18388	6.98059	17.1432	1.54753	4.29729	1.14865	10.7495	0.347542	0.681844	1.13609	7.15494	0.589334	1.25295	0.779388	14.6692	0.0680276	0	1.34743	14.5518	10.4638	2.67662	5.4261	18.6848	18.3108	7.69335	0.0503021	5.64107	0	0.0572415	0.406037	14.9348	0.0680301	0.0640378	0.47811	15.4956	57.133	93.367	20.1856	105.853	210.936
CCG000839.1	LOC117900640	LOC6497996	LOC108011281	LOC6730576	FBgn0051928	FBpp0306852	CG31928-PB	CG31928	CG31928-PB	34091	52.5635	0.590338	0	0	84.3748	0.0340943	0	0	37.3223	0.0369578	0	0	26.2483	0	0	0	36.0165	0	0	0	28.8078	0.0331174	0	0	36.3032	0.88514	0	0	33.6568	0	0.098392	0	101.005	0	0	0	85.2943	0.194019	0.0486338
CCG000840.1	LOC117900636	LOC6497997	LOC108010761	LOC6730577	FBgn0053128	FBpp0077595	CG33128-PA	CG33128	CG33128-PA	28978	0.372118	0	0	0	0.593478	0	0	0	0.282622	0	0	0.0492148	0.0415472	0	0	0.0470564	0.111733	0	0	0	0.033746	0.0341779	0	0	0.187704	0.0397166	0	0	0.189392	0	0	0	1.57594	0.377475	0	0	7.9166	1.28454	0
CCG000842.1	LOC117900638	LOC6497540	LOC108007890	LOC6730581	FBgn0031344	FBpp0306854	CG7420-PB	CG7420	CG7420-PB	4387	18.2539	9.79232	7.8638	10.3555	15.2445	9.54816	6.63233	10.2841	20.2268	9.07624	7.62014	8.62941	17.0416	7.73113	8.63706	9.33144	16.676	8.44321	6.96497	10.474	14.7223	8.98921	8.74777	9.23615	19.2772	10.0315	12.4102	11.5033	10.6346	6.25119	9.75017	8.33002	10.5433	6.911	9.3707	10.7211	13.7089	8.29929	9.53941
CCG000844.1	LOC117901191	LOC6496867	LOC108013294	LOC120284212	FBgn0001174	FBpp0113046	CG7428-PB	halo	halo-PB	21895	0	0.74955	0	0	2.67725	1.29868	0.638213	0.341485	3.1294	0.563103	0.162335	0.181647	0	0.100515	0	0	0	0.272678	0	0	1.24554	0	0	0.194419	0	0.586361	0.548589	0	6.43106	0.292801	0	0	0	0	0	0.198597	0	0.14816	0.371385
CCG000848.3	LOC117900169	LOC6498654	LOC108019553	LOC6730588	FBgn0261509	FBpp0301723	CG14351-PE	haf	haf-PE	4353	0.809446	0.795146	3.74352	5.19189	0.248261	1.37768	2.30453	4.27744	0.498573	1.10281	3.45744	2.65329	0.475512	1.41079	2.69123	5.83918	0.684267	1.22382	2.67989	3.98231	0.589504	1.17351	2.83994	3.47445	1.10806	1.06463	3.50669	5.06944	0.444931	0.95573	4.74041	3.58417	0.710856	0.424333	2.50035	3.32676	0.538568	0.876925	2.71658
CCG000850.1	LOC117900179	LOC6496864	LOC108021638	LOC6730591	FBgn0021906	FBpp0077581	CG7361-PB	RFeSP	RFeSP-PB	4412	534.557	1106.48	508.531	685.388	592.529	914.583	541.341	642.399	688.113	1256.52	588.425	622.963	631.644	947.809	647.639	720.279	644.45	981.577	549.926	690.81	675.318	1093.64	538.646	602.051	760.691	1112.34	556.078	717.943	807.478	958.504	515.417	806.714	786.789	1282.43	696.099	754.765	843.555	1233.18	738.526
CCG000852.1	LOC117901564	LOC6498655	LOC108020945	LOC6730592	FBgn0086758	FBpp0292932	CG31666-PE	chinmo	chinmo-PE	12867	0.199604	12.6666	2.124	3.96739	0.0318341	12.5359	1.18954	2.56825	0.233894	8.67252	2.01712	1.44929	0.581661	16.2892	2.32839	5.36118	0.50344	13.3745	1.09672	3.0308	0.293241	9.00881	2.61686	2.82266	0.217477	15.1663	1.93735	3.03162	0.32915	22.538	5.53932	2.56098	0.143889	11.8565	1.70171	1.82265	0.297547	23.8733	0.973835
CCG000853.1	LOC117901569	LOC6503512	LOC108004602	LOC6730599	FBgn0011570	FBpp0077549	CG17158-PA	cpb	cpb-PA	4401	100.175	28.5749	31.4374	37.3848	102.112	28.21	26.5481	42.7165	52.3719	30.4116	33.1351	35.7786	109.978	38.2393	32.1464	38.2787	102.846	29.9405	28.0254	36.1102	83.343	28.604	31.8469	27.1766	87.7626	30.5617	25.8517	38.633	65.9005	25.1153	34.0079	34.0436	92.0893	24.9976	29.5083	35.6472	100.037	32.3598	27.4316
CCG000854.1	LOC117901566	LOC6507039	LOC108020212	LOC6730600	FBgn0031356	FBpp0077578	CG17660-PA	CG17660	CG17660-PA	4374	39.7941	29.7252	30.8525	39.1366	35.6218	34.7162	22.8128	37.7733	40.0492	31.8934	31.8231	33.8229	36.7833	37.3702	28.5195	36.4665	37.8452	33.346	28.2327	34.0171	31.7136	28.1142	27.7237	31.422	31.5616	35.7631	26.745	36.7877	30.1272	34.3973	33.8946	38.4095	35.6998	31.2892	31.7718	35.718	41.9556	35.2659	30.4681
CCG000857.1	LOC117902216	LOC6496990	LOC108018598	LOC6731036	FBgn0053113	FBpp0290753	CG33113-PH	Rtnl1	Rtnl1-PH	21936	177.42	125.086	276.059	333.383	193.198	142.315	237.37	335.321	165.215	134.605	262.889	303.366	164.243	175.452	262.401	342.757	165.413	157.052	261.905	357.297	202.404	154.806	322.762	344.851	175.854	213.947	270.658	346.341	205.942	152.008	239.187	315.625	199.886	137.422	306.809	367.197	233.468	186.324	359.956
CCG000858.1	LOC117900216	LOC6497423	LOC108021102	LOC6730649	FBgn0004507	FBpp0077501	CG7254-PA	Glyp	Glyp-PA	4454	330.767	354.293	402.998	481.418	252.707	295.583	196.175	266.9	279.054	405.624	413.032	318.706	445.679	412.289	378.658	427.226	423.715	365.171	369.914	406.833	409.113	390.209	401.088	362.501	462.026	529.604	390.968	450.025	541.328	381.504	350.789	477.417	403.157	319.074	397.929	431.02	516.714	542.275	449.956
CCG000860.1	LOC117902544	LOC6498136	LOC108008452	LOC6732508	FBgn0001995	FBpp0080401	CG5818-PA	mRpL4	mRpL4-PA	22366	69.5205	26.7617	34.8837	41.5805	51.697	29.533	29.606	32.1249	46.3615	27.9987	25.7331	27.1798	53.8987	19.6563	29.9122	30.362	65.4232	24.8945	28.1438	30.7528	62.9226	27.8926	28.457	28.8748	50.0353	28.2322	31.8995	39.1266	60.6343	27.2196	35.6045	40.8322	60.1176	26.9264	37.5562	43.6914	59.7312	26.559	44.9789
CCG000861.1	LOC117902545	LOC6497404	LOC108006999	LOC6732507	FBgn0014092	FBpp0080392	CG4278-PA	CG4278	CG4278-PA	28712	48.1829	12.4379	16.6131	18.5396	45.3213	13.4567	20.1865	21.4099	39.4417	10.5702	15.48	17.1852	49.5107	12.4906	17.517	18.3876	46.8085	10.8001	12.5917	11.5332	43.394	12.266	16.9159	19.0504	34.8526	9.0806	14.9661	15.2131	42.1994	12.4216	18.7136	18.4763	40.463	12.2508	14.4004	16.8739	45.3552	8.42978	13.8757
CCG000862.1	LOC117902057	LOC6498137	LOC108019860	LOC6732506	FBgn0000250	FBpp0089296	CG5848-PD	cact	cact-PD	22340	168.738	58.3243	109.058	107.451	158.978	81.7212	88.5951	114.002	78.2633	77.0558	116.907	141.344	188.85	83.7304	106.024	146.28	189.452	76.9921	90.9759	127.191	154.73	85.196	105.094	117.133	143.897	83.3605	114.346	150.247	116.706	95.8528	110.636	162.664	178.241	57.1752	128.988	156.539	220.368	79.7963	130.956
CCG000863.1	LOC117902058	LOC6497403	LOC108019864	LOC6732505	FBgn0001086	FBpp0080391	CG4274-PA	fzy	fzy-PA	5701	68.803	16.1772	0.169477	0.231632	64.6197	11.3579	0.133213	0.178195	31.9133	12.6351	0.16942	0.15166	75.0906	13.0708	0.117338	0.181261	84.9884	15.3673	0	0.256488	54.5696	12.981	0.210557	0.0811617	49.8603	15.3294	0.0381688	0.197467	27.1971	22.0017	0.156456	0.368187	67.9668	13.3242	0.304783	0.41453	66.2001	13.2978	0.116278
CCG000864.1	LOC117902063	LOC6498138	LOC108008403	LOC6732504	FBgn0000339	FBpp0080405	CG5855-PA	cni	cni-PA	3890	106.277	86.0897	97.1679	112.248	98.1349	89.0628	83.6389	122.664	189.809	100.601	101.476	141.522	107.142	86.9282	94.6748	112.126	101.781	82.0197	87.0656	110.666	85.7959	85.3626	78.6949	99.7035	105.85	90.1885	99.4649	113.873	102.984	103.843	88.281	116.555	99.1593	76.6756	64.7405	90.9987	89.2039	85.1969	74.2386
CCG000865.1	LOC117902059	LOC6497402	LOC108021518	LOC6732503	FBgn0011708	FBpp0080389	CG4214-PB	Syx5	Syx5-PB	5707	61.9457	42.8813	55.7738	62.9477	59.0939	60.0724	46.4273	64.6524	33.6949	49.7648	50.251	53.582	64.1567	58.2837	49.0645	67.357	64.3296	56.1758	52.5549	52.4008	57.2627	55.5345	52.7946	57.578	53.2802	52.854	51.6198	64.4847	46.5959	57.0868	54.7481	58.8738	63.1989	54.2108	65.5905	82.5749	79.9801	63.7973	69.2657
CCG000866.1	LOC117902062	LOC6498139	LOC108021596	LOC6732502	FBgn0015338	FBpp0080407	CG5861-PA	CG5861	CG5861-PA	27861	85.7003	42.7441	59.2491	78.5245	96.2869	39.8491	51.7289	67.3835	88.2154	37.0833	48.9496	68.0062	102.837	40.1046	61.8371	64.3533	101.537	42.6897	50.8197	74.9529	88.8154	39.8028	48.6682	67.066	71.194	39.0393	58.051	74.3974	65.0219	51.2787	57.4998	73.4438	87.0476	37.5805	61.8373	88.6285	81.2979	32.0948	69.5207
CCG000867.1	LOC117902056	LOC6497401	LOC108021595	LOC6732501	FBgn0028525	FBpp0080388	CG4249-PA	c(2)M	c(2)M-PA	22339	14.6406	0.86638	0.664774	1.14017	12.6829	0.450332	0.399582	0.690746	13.4065	0.623753	0.656731	0.489907	14.3867	1.78146	0.902468	1.13759	11.9698	0.656624	0.370174	0.608718	8.20614	0.826254	0.194332	0.262176	10.944	0.847195	0.775007	0.880877	9.23795	1.57938	1.083	0.679631	3.57306	0	0.0312552	0.153035	5.68362	0.0856264	0.0715453
CCG000868.1	LOC117902064	LOC6498140	LOC108004925	LOC6732500	FBgn0028894	FBpp0080408	CG5869-PA	GMF	GMF-PA	2005	38.404	18.5069	29.7179	24.1505	33.0322	23.0213	21.4651	33.78	33.138	25.0662	20.4262	32.9187	34.3431	27.6019	23.7265	26.1146	30.6775	23.1973	22.5332	28.8954	37.4557	23.9589	24.3481	26.4634	29.0576	24.7094	23.7327	20.7132	26.6637	22.0127	18.8336	18.4263	34.6535	29.5685	21.5701	32.69	29.4093	24.8567	19.8384
CCG000869.1	LOC117902060	LOC6497400	LOC108004918	LOC6732499	FBgn0028895	FBpp0080387	CG17328-PA	CG17328	CG17328-PA	20355	14.4349	4.62042	3.77537	6.33938	12.3515	4.07172	1.99249	5.5347	7.64173	4.41369	4.52891	3.66805	14.9939	4.91407	4.13243	4.33782	13.9159	4.67307	4.03802	4.57094	10.4246	3.68692	2.94831	3.97761	8.20981	4.90759	4.37281	3.05827	6.20346	4.08436	5.77566	4.03067	7.46499	1.88456	3.66418	3.74649	8.59275	2.3226	5.22989
CCG000870.6	LOC117900457	LOC6497056	LOC108021181	LOC6731947	FBgn0027582	FBpp0079815	CG6230-PA	CG6230	CG6230-PA	5444	37.5988	63.2031	25.4065	25.788	32.199	79.1064	21.2729	25.9359	27.1285	66.0842	19.8959	20.5842	34.7958	77.4777	20.3266	22.7669	36.5202	84.4302	21.9425	21.2629	30.732	59.9303	20.7868	21.2291	28.9788	84.189	21.69	24.9411	25.7649	93.9446	22.967	21.4451	30.6731	42.865	22.01	26.8171	38.0648	64.951	24.6081
CCG000871.1	LOC117900456	LOC6497059	LOC108016008	LOC6731942	FBgn0283682	FBpp0079819	CG6181-PB	Ge-1	Ge-1-PB	22174	33.0654	5.96321	21.4223	24.6392	30.8624	9.30931	15.1805	25.6152	25.1144	7.24554	19.2669	18.9932	39.9234	8.56789	19.9126	26.3098	42.183	7.41564	17.1024	21.3905	30.3846	6.62576	18.3028	21.9543	25.6125	8.58013	18.2742	23.5138	22.3927	7.54691	16.7187	20.4059	30.261	4.55834	16.0541	18.0703	36.5866	7.54695	13.2453
CCG000872.1	LOC117900458	LOC6498446	LOC108016036	LOC6731941	FBgn0032339	FBpp0310217	CG4705-PD	Wdr59	Wdr59-PD	5341	16.9424	21.3011	9.55296	12.6474	14.3799	23.2397	8.5764	10.359	19.3156	16.8902	9.79364	8.67225	16.416	20.7455	9.20119	10.5963	18.4104	26.9951	10.7765	9.55541	15.7631	20.5568	10.0668	9.52453	13.2931	25.2679	9.99526	9.49459	10.8919	26.6132	9.83905	9.24165	12.0224	12.7665	10.3245	10.5392	17.2467	21.1128	11.7535
CCG000877.1	LOC117902605	LOC6498252	LOC108019717	LOC6731243	FBgn0051633	FBpp0078954	CG31633-PA	CG31633	CG31633-PA	28694	12.313	12.3777	13.4845	11.8389	11.9789	9.57025	9.99841	9.87302	15.4703	13.2136	12.312	12.5554	14.1049	9.32652	13.3048	11.1173	11.2762	8.69037	10.5708	11.8031	8.70961	10.1442	7.7774	10.144	8.42197	10.29	12.3936	11.068	9.55055	8.42608	8.6182	7.40083	5.90332	12.9785	9.38152	9.34719	5.98927	11.8745	8.09057
CCG000878.1	LOC117901816	LOC6498445	LOC108021811	LOC6731940	FBgn0032338	FBpp0310216	CG16854-PD	CG16854	CG16854-PD	21793	0.49932	11.3749	8.25462	13.1983	0.303371	6.87971	5.51883	10.2421	0	6.62404	8.44785	8.29248	0.143356	8.81713	7.50337	10.689	0.128509	11.3011	6.6138	10.3114	0.485159	8.17635	6.49645	8.26969	0.626068	8.56495	7.94911	11.9395	0.457438	14.9407	9.16788	9.28948	0.0854978	14.4256	8.21555	11.4798	0.2431	18.7676	7.52239
CCG000879.1	LOC117900713	LOC6497060	LOC108011043	LOC6731939	FBgn0032337	FBpp0310218	CG14920-PC	AstCC	AstCC-PC	5399	0.128142	0.0629393	0.426118	1.00948	0	0	1.20578	1.21866	0	0.0591043	0.545247	0.915169	0.128765	0.126603	0.629385	0.510436	0	8.92969	0.220024	1.32663	0	0.847402	1.05881	1.30602	0	0	0.921295	1.12539	0	0	0.157352	0.592472	0	0	0.817407	2.00113	0.119104	0	1.79314
CCG000881.1	LOC117900247	LOC6497061	LOC108008787	LOC6731938	FBgn0032336	FBpp0079821	CG14919-PA	AstC	AstC-PA	4105	21.0174	26.545	93.4896	128.852	21.7662	29.8486	120.145	221.563	2.93192	22.6615	67.3624	101.206	20.8452	38.923	95.1856	133.268	12.2936	30.1165	79.0487	118.842	13.1439	24.7064	76.8325	136.662	14.2502	21.631	104.336	141.715	12.753	19.77	92.8429	108.533	14.2316	24.2399	98.8098	159.136	17.8859	26.2351	62.275
CCG000882.1	LOC117900248	LOC6498444	LOC108014042	LOC6731937	FBgn0263971	FBpp0302938	CG43725-PA	CG43725	CG43725-PA	27893	0	2.53694	0	0	2.4713	0.439555	0	0	0.504372	0.476472	0	0	0	0.170102	0	0	0	0.230728	0	0	0	0	0	0	0	0.744228	0	0	0.709783	0	0	0	0	0	0	0	0	0	0
CCG000883.1	LOC117900917	LOC6498443	LOC108013472	LOC6731936	FBgn0032335	FBpp0079782	CG14915-PA	CG14915	CG14915-PA	5422	0	7.90435	0	0.336281	4.86772	6.02117	0	0	4.74152	5.63103	0	0	0	2.46719	0	0	0	11.7747	0	0	0	2.98166	0	0	0	5.86361	0	0	2.66902	0	0	0	0	0	0	0	0	0	0
CCG000884.1	LOC117901802	LOC6497062	LOC108021051	LOC6731931	FBgn0032330	FBpp0079750	CG31868-PA	Samuel	Samuel-PA	12784	10.3249	8.76409	8.08807	9.07021	9.55962	15.1848	6.52044	8.79968	7.02035	11.0587	6.5604	5.7531	10.5491	13.3501	8.10455	12.3226	9.69066	14.3937	7.51562	8.70839	9.74191	9.95249	7.72966	7.96737	10.4441	9.65167	7.36925	10.0772	9.22083	9.25692	7.27522	8.49027	8.66083	7.16227	8.50464	9.31689	9.0134	10.5875	7.8169
CCG000885.1	LOC117901807	LOC6498439	LOC108008930	LOC6731926	FBgn0250837	FBpp0079746	CG4584-PA	dUTPase	dUTPase-PA	3988	293.367	17.7988	9.45126	12.2716	275.445	15.7216	9.37903	11.6268	289.854	15.4034	9.92046	11.735	405.907	17.4332	9.16105	9.40082	380.109	14.5212	13.0136	10.7277	314.251	16.1522	10.568	5.43139	292.331	12.9682	12.1328	11.1957	227.75	21.7277	14.9418	6.87848	570.157	26.2723	14.2774	20.4726	454.437	20.4884	21.2432
CCG000886.1	LOC117902326	LOC6498603	LOC108021590	LOC6731841	FBgn0032259	FBpp0100020	CG6144-PB	CG6144	CG6144-PB	27859	23.3107	12.0255	24.7662	37.3139	21.1608	11.7902	26.9777	44.2067	14.1015	12.5776	32.9065	36.2105	21.5088	13.1328	31.0536	38.2932	24.2995	14.6044	28.6972	46.7148	19.265	12.2401	30.1233	32.0325	18.3697	12.8155	29.6015	38.0966	12.8267	13.0098	32.855	42.9588	18.5038	7.30076	21.8992	29.859	22.6204	9.53657	21.675
CCG000887.1	LOC117902324	LOC6496919	LOC108021582	LOC6731842	FBgn0032260	FBpp0079627	CG13144-PA	CG13144	CG13144-PA	22230	2.93192	8.07563	0.917613	1.32382	2.70475	6.55568	1.32233	0.643209	6.68034	7.26538	1.10076	0.410572	5.719	6.81574	2.04712	1.57026	4.55706	6.16327	0.789674	2.05002	6.00587	8.31622	2.53341	1.02536	5.1675	9.6087	0.482208	0.653376	8.47932	7.72112	0.776522	0.664502	1.44702	2.24252	0.977902	0.523699	1.92361	3.293	0.699527
CCG000888.1	LOC117902320	LOC6496917	LOC108021216	LOC6731843	FBgn0086347	FBpp0293078	CG7438-PC	Myo31DF	Myo31DF-PC	5340	36.1278	22.8287	17.1215	19.963	32.1825	41.6567	16.8918	24.5535	28.427	24.4062	23.6797	30.8603	34.8198	36.983	15.4185	26.2031	37.8627	27.9643	18.3799	22.4773	32.7359	23.9132	19.1518	21.365	33.435	32.0427	18.7633	22.9485	30.8029	32.0808	16.0098	20.5539	28.5464	18.8747	16.6828	19.2769	31.9607	31.1457	17.116
CCG000889.1	LOC117901815	LOC6496866	LOC108019599	LOC6730586	FBgn0031347	FBpp0077583	CG10869-PA	nis	nis-PA	4364	0.152606	182.366	0.236818	0.493212	0.344797	183.114	0.425475	0.483771	0	188.991	0.32467	0.211922	0.0511157	187.142	0.0624617	0.0289468	0.0687326	224.073	0.349371	0.321832	0.124554	163.34	0.112084	0.486048	0.346398	243.071	0.243817	0.341628	0	243.464	0	0.176395	0.0183191	199.048	0.162489	0.530397	0.0947048	245.082	0.0309957
CCG000890.1	LOC117901219	LOC6497001	LOC108019648	LOC6730844	FBgn0031517	FBpp0077268	CG15406-PA	CG15406	CG15406-PA	4577	43.4667	80.9769	0.142523	0.173149	30.589	86.2298	0	0	46.6652	101.94	0	0.255079	19.9547	53.8718	0	0	31.9797	98.7907	0.0817677	0.0821698	41.2484	96.3363	0.0393488	0	59.2798	102.513	0.128393	0.258317	64.5575	122.631	0.0438577	0	37.2957	121.982	0.0759434	0	60.9498	206.008	0.04346
CCG000891.1	LOC117901218	LOC6497002	LOC108019603	LOC6730845	FBgn0031518	FBpp0112952	CG3277-PC	CG3277	CG3277-PC	4559	2.76236	3.15191	1.38494	2.36929	3.81253	7.05235	1.17746	2.66272	2.48994	4.15556	1.65006	2.02341	2.66902	5.73826	1.2524	3.14384	3.04337	5.04972	0.924285	1.56435	3.19109	5.18162	1.24073	1.97618	3.64639	5.06201	2.08788	2.43697	4.20479	6.31931	1.64383	2.06315	2.58255	4.17968	1.55876	1.79743	3.49578	6.58092	1.39622
CCG000892.1	LOC117901902	LOC6498494	LOC108019637	LOC6730846	FBgn0031519	FBpp0303790	CG3326-PB	Fign	Fign-PB	28814	6.05473	1.4476	0.0852236	0.271784	6.15665	1.28133	0.435422	0.645173	3.69135	1.21164	0.136312	0.19066	5.69784	2.02565	0.0393366	0.473976	9.2343	1.45966	0.183353	0.663317	7.55641	1.74777	0.105881	0.204066	7.96981	2.43105	0.882908	0.430294	4.63707	2.08984	0.236028	0.148118	7.71797	0.691296	0.510879	0.750425	9.20078	1.64842	0.0779626
CCG000893.1	LOC117901813	LOC6497003	LOC108019614	LOC6730847	FBgn0031520	FBpp0077271	CG8837-PA	CG8837	CG8837-PA	4574	5.59555	15.5401	11.9453	14.9866	7.79486	12.4631	10.8339	19.9797	17.1004	20.5197	20.833	22.448	5.24094	11.6254	13.1054	17.5718	7.65393	20.6136	13.6406	16.6081	8.28819	16.8456	13.6231	14.5654	6.55448	14.3665	15.8519	24.0891	7.94246	16.2366	15.4386	24.434	11.8736	14.2189	3.96594	5.5738	8.4755	12.2064	5.71597
CCG000894.2	LOC117901834	LOC6497005	LOC108019656	LOC6730848	FBgn0053281	FBpp0077272	CG33281-PA	CG33281	CG33281-PA	4582	7.20966	16.5958	2.43324	0.347777	6.14966	22.4051	1.12506	0.842769	9.28185	23.7574	1.67885	1.19546	4.54143	28.0433	0.572566	0.857271	3.97415	21.2462	1.47811	1.44412	6.49914	24.5799	1.10647	0.685452	3.38701	22.189	0.730671	0.630023	9.33233	19.8892	1.14517	0.746287	3.01807	16.4329	1.33469	0.84022	3.80064	15.0787	1.70218
CCG000899.2	LOC117901280	LOC6497006	LOC108007911	LOC6730849	FBgn0053282	FBpp0112370	CG33282-PB	CG33282	CG33282-PB	4588	3.09516	6.04518	0	0	1.42283	1.67336	0	0	10.7029	20.4904	0	0	7.79376	15.038	0	0	2.91927	7.57998	0	0	3.38807	4.18393	0	0	1.05798	2.06371	0	0	3.30257	4.92553	0	0	7.77759	11.1821	0	0	6.49827	21.0348	0
CCG000906.1	LOC117902540	LOC6498493	LOC108020792	LOC6730852	FBgn0020445	FBpp0308632	CG3327-PE	E23	E23-PE	4553	35.3213	2.57557	5.74665	7.29461	25.5759	3.4521	4.70666	6.64186	21.4643	3.24006	5.57807	5.94725	22.9659	3.43212	5.56817	8.27628	26.618	3.87455	4.39802	4.96974	18.694	2.46718	5.17757	7.58387	22.9821	3.69068	5.21645	6.28684	14.0946	2.92657	5.08241	8.0816	16.9465	1.63666	4.14015	5.19725	29.0181	2.04323	3.18592
CCG000908.1	LOC117902539	LOC6498491	LOC108018151	LOC6730854	FBgn0085423	FBpp0297429	CG34394-PE	GramD1B	GramD1B-PE	4548	22.9776	10.4613	21.8284	34.6841	22.7673	15.9884	21.9877	37.6235	15.1856	12.7723	20.7854	20.7645	23.4805	19.2651	24.8503	46.5242	24.4842	15.4892	20.8602	27.6054	17.2631	13.2546	25.9951	29.2391	18.5093	16.9118	21.9494	29.1798	15.6862	14.017	39.5772	30.4867	18.536	6.71678	27.7555	25.4229	26.8203	14.0881	20.6595
CCG000910.1	LOC117900714	LOC6498489	LOC108007124	LOC6730856	FBgn0031528	FBpp0304681	CG15412-PC	CG15412	CG15412-PC	28818	11.6507	33.2172	17.8354	18.4233	10.8574	36.0218	10.6314	14.6551	15.6179	39.7786	12.9435	9.51876	13.6816	28.8109	19.9352	17.2219	9.56329	23.7124	11.0084	9.59547	12.9413	41.0303	8.7343	9.7489	25.3504	41.3222	18.6693	18.2701	11.9998	19.6092	5.75644	7.60998	8.35392	22.8581	10.6641	13.7265	13.6162	20.715	11.0729
CCG000911.1	LOC117900718	LOC6498488	LOC108004689	LOC6730857	FBgn0031529	FBpp0304680	CG9662-PB	CG9662	CG9662-PB	1977	65.5799	37.5974	25.9012	31.7382	77.8186	41.9994	26.5603	37.0626	51.6897	36.9583	30.5947	25.0431	61.6251	41.4993	26.3838	36.8088	75.505	45.7918	30.2322	32.5694	58.6398	41.3511	23.4256	28.2296	47.6552	45.2573	35.2682	36.5384	46.0334	44.2324	24.0486	29.3639	61.6492	29.2578	25.2234	27.9625	69.4837	29.0097	24.6476
CCG000913.1	LOC117900715	LOC6497010	LOC108004685	LOC6730858	FBgn0016698	FBpp0077277	CG3289-PA	Ptpa	Ptpa-PA	28826	27.8936	17.6473	20.7617	26.1578	29.1209	14.7152	16.0113	24.4303	22.1848	16.0675	21.4371	18.8795	32.4258	20.9772	22.1622	29.6389	34.0321	14.2831	16.7593	24.3431	28.1572	18.1191	17.845	23.9589	29.6427	16.9332	21.0728	25.0817	23.0487	18.9293	21.9047	25.0446	22.1003	11.0948	16.3357	24.0453	24.7428	11.8968	20.9404
CCG000914.1	LOC117892298	LOC6495071	LOC108017820	LOC6739364	FBgn0033350	FBpp0087734	CG8237-PA	CG8237	CG8237-PA	29346	31.1017	52.6065	19.9314	25.4	26.6082	52.0151	20.0812	24.543	23.6328	50.6361	18.6785	19.9199	31.2527	59.1497	20.3595	22.5039	29.0827	56.4469	22.3394	21.3238	27.8641	49.9714	21.3304	18.106	28.7064	53.8652	20.0532	22.6113	24.9077	63.6752	27.442	21.9033	17.0027	22.8439	11.5227	12.1365	21.6	42.775	16.5618
CCG000915.1	LOC117901290	LOC6498486	LOC108021266	LOC6730860	FBgn0031530	FBpp0292961	CG3254-PB	Pgant2	Pgant2-PB	20248	5.16309	3.74539	26.2379	44.1236	3.35712	7.36808	25.0529	54.5084	3.07675	4.95824	31.7705	35.7392	3.37896	3.36583	20.1247	33.6294	3.43446	4.84928	37.2185	55.3713	4.06273	6.15018	38.8548	45.572	3.79836	3.38268	26.5238	43.1416	3.22612	5.48655	56.7999	77.4302	2.74197	3.47208	37.5794	46.069	0.984392	1.69659	17.3333
CCG000916.1	LOC117900371	LOC6497014	LOC108009156	LOC6739199	FBgn0031533	FBpp0077205	CG2772-PA	CG2772	CG2772-PA	11277	11.1911	8.73936	0.535458	0.975778	17.11	37.4781	0.462972	1.126	9.90602	18.5675	0.214111	0.191666	0.566318	1.16665	0.197721	0.412336	0.507665	9.13505	7.83362	19.773	8.67395	7.0213	0.22175	0.615427	17.6904	20.3785	0	0.249556	15.5262	26.338	0.049432	0.465311	6.8439	7.55936	0.390804	0.531526	5.2768	16.0993	0.546686
CCG000917.1	LOC117900287	LOC6497015	LOC108021701	LOC6732067	FBgn0032414	FBpp0079918	CG17211-PA	CG17211	CG17211-PA	5443	0.0991095	0.231227	12.7051	15.7955	0.0197583	0.231942	12.0719	28.2211	0.0846824	0.262851	23.4445	34.9192	0.0871419	0.342715	11.8654	23.8141	0.100436	0.420588	17.1024	23.5994	0.0101114	0.153611	10.4003	14.1259	0.326202	0.273707	21.1096	28.7619	0.0113495	0.558591	14.6954	18.444	0.133445	0.0924027	6.52319	8.7737	0.0114979	0.10809	4.39532
CCG000918.1	LOC117900290	LOC6498485	LOC108010805	LOC6732070	FBgn0032415	FBpp0079942	CG17212-PB	rho-6	rho-6-PB	28597	0.0635858	5.4967	1.43783	1.31009	0.253527	2.43503	2.26034	2.91686	0	11.8486	4.66713	4.9953	0.319473	3.30862	4.91886	3.32888	0.572772	8.86204	4.87664	2.77946	0.882254	2.62807	9.31702	7.53374	0.173199	11.1775	4.41919	5.12441	1.74757	8.78403	11.0874	5.21836	0.405413	2.18342	4.39509	5.05386	0.232875	2.67572	3.73464
CCG000919.1	LOC117901394	LOC6497016	LOC108013298	LOC6732071	FBgn0032416	FBpp0079919	CG17213-PA	Gr33a	Gr33a-PA	23326	0	0.311788	1.36036	1.70966	0	0.270104	0.405587	1.22318	0	0.162661	0.86283	0.587682	0	0.301967	0.909369	1.24423	0	0.40959	0.52479	0.446237	0	0.0291517	0.310822	0.314501	0	0.237131	0.887424	1.38462	0	0.439816	0.519659	0.937562	0.0507239	0.117078	1.16229	1.51451	0.131114	0.102716	0.386209
CCG000920.1	LOC117900288	LOC6497017	LOC108019874	LOC6732072	FBgn0051760	FBpp0304318	CG31760-PC	CG31760	CG31760-PC	20829	0.276197	2.65289	18.7568	35.52	1.1869	4.17858	19.091	35.0054	0.299673	2.19399	14.1843	16.4379	0.277539	3.57775	19.6515	35.7474	0.138219	3.57797	13.6826	24.2168	0.37571	2.54947	15.3327	21.7966	0.417958	3.72908	18.3131	29.9639	0.435775	4.60746	26.8687	30.7547	0.262441	2.15201	19.562	24.5452	0.285631	3.8413	14.6302
CCG000921.1	LOC117901542	LOC6498484	LOC108006313	LOC6732074	FBgn0032420	FBpp0079940	CG6583-PA	CG6583	CG6583-PA	5515	44.9449	18.0859	31.26	34.7833	44.995	17.327	27.2888	31.1413	40.9274	15.6851	31.7967	33.3879	44.8367	13.5533	23.538	25.5143	43.3148	15.8681	28.0173	37.2494	41.633	17.1886	27.0847	38.6329	36.5797	17.3733	29.3289	36.2549	25.1019	17.4547	33.114	31.2959	43.9276	18.3367	28.4396	32.6981	42.2781	16.1924	26.2246
CCG000922.1	LOC117900173	LOC6497896	LOC108021465	LOC6732655	FBgn0041184	FBpp0302960	CG15154-PD	Socs36E	Socs36E-PD	5866	6.91483	5.22857	14.4319	26.2169	8.52511	7.56862	11.986	27.0782	14.0599	6.31583	14.7113	23.8258	6.17128	7.3711	13.3785	23.2728	4.52816	8.61634	14.008	20.8798	7.09179	5.11427	17.5667	17.1263	7.43489	8.36836	15.2634	29.095	6.02226	9.0558	21.7024	25.6872	12.2062	5.74072	15.9517	19.5607	7.49222	8.31667	15.3439
CCG000923.1	LOC117900177	LOC6497635	LOC108021505	LOC6732711	FBgn0032706	FBpp0309813	CG10369-PD	Irk3	Irk3-PD	5881	23.1709	45.5599	15.2853	22.12	24.2869	50.6225	16.6085	23.7397	24.4231	63.3617	17.0179	20.4282	16.755	40.64	21.7652	29.619	21.3455	64.116	13.4981	16.7612	25.103	47.682	16.7149	27.0316	18.6854	34.4864	19.4849	26.0745	30.7573	47.7357	14.9411	15.2363	20.4384	48.4642	12.9318	17.6541	14.6869	46.2807	9.08343
CCG000925.1	LOC117900172	LOC6497895	LOC108021504	LOC6732710	FBgn0032705	FBpp0080649	CG10346-PA	Grip71	Grip71-PA	22461	59.1295	9.88897	2.41577	3.89919	61.9863	7.79411	2.44139	4.1221	44.6919	7.7307	3.22913	3.36623	53.9938	9.84333	3.0584	2.62803	66.5846	7.76522	3.7718	4.80509	42.1403	9.37234	2.31531	3.86735	41.3429	9.07184	3.76184	3.7798	26.3124	9.45833	3.09038	2.90902	48.1774	15.5878	2.39609	3.33754	46.1578	15.543	1.89131
CCG000927.1	LOC117900175	LOC6497636	LOC108020928	LOC6732709	FBgn0025608	FBpp0309814	CG10372-PB	Faf2	Faf2-PB	2394	78.1573	42.0586	47.6343	66.3727	69.3205	45.6522	39.2535	61.6363	72.231	42.3932	47.5798	52.5957	75.1269	48.245	56.5621	70.5854	75.1506	44.5081	45.6624	59.923	74.6625	46.1943	53.3341	57.6275	67.5544	46.5369	58.0954	66.1316	52.8496	50.5286	58.426	64.8034	59.0893	44.9428	59.4507	76.0137	77.0065	59.6175	62.0693
CCG000928.1	LOC117900569	LOC6502438	LOC108020930	LOC6732708	FBgn0032704	FBpp0428492	CG10373-PC	Jwa	Jwa-PC	20963	143.897	95.8487	127.853	130.873	159.219	106.867	106.993	141.405	192.45	110.407	114.095	125.651	129.917	92.7058	113.17	121.886	133.691	102.097	118.895	120.965	134.901	96.1328	121.366	126.055	135.928	90.0051	111.696	121.159	136.559	79.9008	97.0204	124.257	136.103	77.1634	112.572	141.892	134.573	73.4174	114.701
CCG000930.1	LOC117900990	LOC6498146	LOC108019162	LOC6731422	FBgn0031973	FBpp0079171	CG7219-PA	Spn28Dc	Spn28Dc-PA	2846	9.62811	13.7878	47.1936	29.7787	10.3201	19.2336	38.7296	36.5141	6.8682	15.9179	38.1744	38.9577	10.4287	18.1395	30.0549	31.4857	7.29308	15.4162	27.6244	27.7243	8.5216	14.6773	36.9534	29.9485	10.7854	18.5272	37.8326	36.8523	14.1472	19.6127	32.4359	34.1096	10.4506	11.6449	46.0152	37.0073	9.60609	13.9259	40.5094
CCG000931.1	LOC117901193	LOC6498147	LOC108019183	LOC6731420	FBgn0031972	FBpp0079172	CG7221-PA	Wwox	Wwox-PA	5028	15.9678	8.84835	18.9521	25.7041	17.1083	6.75949	12.9277	20.8889	19.4306	11.6707	21.0362	26.7066	17.6087	11.0567	22.9753	27.6322	16.2645	8.23023	15.9816	15.2595	18.0451	9.88257	18.0429	19.404	16.0594	9.71429	16.8279	19.5016	15.4537	11.2336	20.5126	24.0887	17.549	9.95648	21.5031	27.0141	18.9895	11.4083	22.8175
CCG000932.1	LOC117901194	LOC6497393	LOC108019184	LOC6731419	FBgn0031971	FBpp0079154	CG7224-PA	Sirup	Sirup-PA	3393	231.205	232.663	559.716	697.2	166.034	133.492	372.55	519.89	65.5684	161.49	609.383	638.727	132.677	173.097	586.846	605.737	143.206	138.378	526.728	659.944	221.172	239.977	764.778	836.753	208.002	233.066	881.677	851.03	177.048	149.132	719.9	753.474	153.896	167.539	836.846	951.849	271.276	274.32	1201.03
CCG000933.2	LOC117900936	LOC6498110	LOC108021357	LOC27206528	FBgn0259717	FBpp0289247	CG42371-PA	CG42371	CG42371-PA	3552	70.5803	76.8289	81.4486	93.6331	59.1732	70.4536	72.9956	94.7622	55.1371	66.8685	70.2098	79.0165	65.5559	61.8167	82.9179	85.1036	69.5917	63.2273	71.1843	88.65	73.4866	69.6964	85.3243	83.3572	62.3517	78.4258	70.4023	78.64	66.5825	70.8212	77.2992	86.2131	26.6139	24.5398	27.7841	28.7966	27.4819	19.0756	36.6743
CCG000934.1	LOC117900050	LOC6498111	LOC108008045	LOC6730665	FBgn0031398	FBpp0077515	CG10880-PA	daed	daed-PA	4506	40.1681	4.00474	5.82138	6.4668	39.1547	3.41832	4.57576	6.30529	20.4901	3.98194	6.69631	4.85258	37.2305	4.14624	6.1101	4.2986	45.9036	3.6422	6.10775	3.65509	33.2736	2.77524	6.67102	4.73549	29.0678	4.60713	6.53736	6.87572	25.5944	5.40636	6.11032	3.88069	40.0641	3.47031	6.07965	5.60147	36.8062	2.56702	6.95837
CCG000935.1	LOC117900053	LOC6497429	LOC108008056	LOC6730664	FBgn0085203	FBpp0111280	CG34174-PA	CG34174	CG34174-PA	4518	14.5536	3.47956	2.76547	2.70644	15.2898	2.35908	2.97882	3.27387	9.39914	3.40962	4.7509	5.22444	15.9397	3.85461	3.49843	2.97966	15.0518	3.02698	3.17319	4.96034	11.5641	3.43723	2.37537	3.92405	11.6758	3.84632	3.32173	3.10286	10.8638	4.58005	3.21489	2.40318	15.2288	4.85712	3.60209	4.91028	16.2468	3.43894	4.59121
CCG000936.1	LOC117899969	LOC6498243	LOC108011706	LOC6731287	FBgn0004838	FBpp0078974	CG10377-PA	Hrb27C	Hrb27C-PA	26812	514.658	94.0952	118.945	159.144	443.046	151.589	118.905	144.201	295.99	101.022	117.212	106.109	484.82	159.955	135.006	174.66	486.242	135.722	109.555	136.222	486.219	124.294	167.366	149.449	440.343	149.404	124.503	174.099	310.67	132.229	204.91	150.584	470.791	85.5746	152.374	125.38	645.401	130.496	120.476
CCG000937.2	LOC117899963	LOC6497293	LOC108011654	LOC6731288	FBgn0031869	FBpp0304605	CG18304-PD	CG18304	CG18304-PD	4962	2.91251	11.1495	7.77157	8.8568	2.42106	9.24578	5.53655	5.10523	2.40452	10.7876	4.88199	3.65586	4.33677	14.8236	8.44219	8.44753	2.81435	9.07565	4.99075	4.89347	4.89832	12.6214	5.6493	4.17153	7.14797	16.5064	7.45585	7.79667	4.91599	10.0502	2.68773	4.09085	3.67694	6.93316	6.919	6.37789	5.63861	8.60745	6.21059
CCG000938.1	LOC117901137	LOC6497291	LOC108011683	LOC6731291	FBgn0031872	FBpp0078993	CG9211-PA	ihog	ihog-PA	25915	11.3551	1.46868	2.36628	2.50012	10.5339	2.04539	2.29526	2.41388	4.73098	1.04749	3.16068	2.74826	9.35642	1.88225	2.9745	3.18774	11.1661	1.75842	2.16634	2.0246	8.18655	1.59569	2.4603	2.62805	7.37161	1.8361	2.40382	2.60065	3.9877	1.37983	1.97533	1.94691	9.29059	1.24932	2.83603	2.8268	12.6096	2.01638	2.87497
CCG000939.1	LOC117900249	LOC6497290	LOC108011727	LOC6731293	FBgn0031873	FBpp0078992	CG9207-PA	Gas41	Gas41-PA	20880	15.0933	6.21995	11.7519	14.3664	14.9127	6.57886	14.5487	21.1706	15.5294	5.02594	12.2962	14.6353	12.7991	4.9464	8.95011	9.63624	19.8963	5.52532	10.2819	14.059	14.0614	5.53831	9.65253	10.8806	12.835	6.50655	14.3804	16.3552	12.5457	7.20444	12.386	11.6591	25.3094	14.8489	15.5767	20.4085	24.6357	13.8672	15.4988
CCG000940.1	LOC117902593	LOC6498244	LOC108020951	LOC6731294	FBgn0020616	FBpp0078977	CG3423-PA	SA1	SA1-PA	4978	23.0221	5.70137	18.0925	22.834	20.0319	10.8408	13.8011	25.2088	18.3103	6.72679	17.9518	18.8475	19.1861	4.58733	14.3081	20.409	20.2152	5.79683	15.8595	20.7992	16.5674	4.40397	15.346	20.1727	16.7819	11.3789	16.5306	21.3266	14.7924	4.78267	16.7756	19.8335	18.6114	2.98902	13.2585	18.8245	20.8173	4.18998	13.2372
CCG000941.1	LOC117902599	LOC6497288	LOC108020952	LOC6731295	FBgn0031874	FBpp0078991	CG13775-PA	CG13775	CG13775-PA	506	3.2915	0.646671	2.04314	2.32704	4.06837	1.23714	1.63464	3.13028	2.83915	1.13863	2.18834	3.42815	3.27992	1.26465	1.81874	2.24763	3.1626	0.833183	1.97806	1.26208	2.82077	0.974962	1.72247	1.9569	3.16287	1.08027	2.3336	2.21053	2.03541	1.15781	2.62716	1.36332	2.23356	0.511276	2.83801	2.83928	2.52886	1.12139	1.84273
CCG000944.1	LOC117902598	LOC6498245	LOC108020953	LOC6731296	FBgn0031875	FBpp0078978	CG3430-PA	CG3430	CG3430-PA	22076	38.3656	1.17009	1.73176	2.04793	35.4095	1.1551	1.39017	2.23149	19.1512	1.48209	1.82694	0.989168	41.0849	1.27717	1.49661	1.73394	53.6477	1.41064	2.50498	1.14712	34.7044	1.1907	2.28885	2.39976	30.0806	1.09096	2.25712	2.03207	19.845	3.05605	2.68719	1.34479	55.6401	1.37943	3.0628	3.31651	50.3094	1.55983	3.77514
CCG000948.1	LOC117902595	LOC6497279	LOC108021027	LOC6731252	FBgn0028703	FBpp0271755	CG11328-PD	Nhe3	Nhe3-PD	28661	50.2657	22.6276	90.1925	136.357	44.2197	28.1698	70.6471	137.117	41.0954	23.8152	84.9203	111.244	48.2117	27.7503	88.5579	139.154	44.068	23.823	74.0009	121.799	38.8898	26.5441	74.5212	109.604	44.5258	29.6454	80.0925	111.276	27.8414	27.2774	93.2223	134.68	30.9973	18.5517	69.8957	105.491	35.0335	21.9174	64.9358
CCG000949.1	LOC117902611	LOC6497280	LOC108009762	LOC27206999	FBgn0031848	FBpp0078948	CG11329-PA	Nse1	Nse1-PA	28724	28.8076	2.86481	1.41919	2.15519	21.4974	4.41883	0.818049	1.83042	9.51575	2.09971	0.756645	1.10066	22.9436	2.81101	0.611384	0.323812	28.6405	3.24094	1.1399	0.981859	18.6355	3.76304	0.705277	1.08743	20.0206	2.18643	1.02279	1.69032	13.7495	3.2754	0.960781	0.575527	32.1757	2.00719	0.831838	1.29593	22.875	2.14078	1.12517
CCG000950.2	LOC117902600	LOC6497281	LOC108017343	LOC6731251	FBgn0000351	FBpp0078949	CG11330-PA	cort	cort-PA	4882	39.5735	0.783621	0.184534	0.462386	35.0697	1.09207	0.217573	0.426857	21.3368	0.479917	0.25826	0.288984	46.0041	0.479731	0.255525	0.434202	45.3948	0.340848	0.198506	0.67824	26.3544	0.602067	0.305685	0.397675	29.7273	0.433108	0.415598	0.358351	13.7899	0.366001	0.340713	0.280629	43.2507	0.6045	0.184367	0.270815	40.2315	1.1112	0.211014
CCG000952.1	LOC117902602	LOC6497282	LOC108017355	LOC6731250	FBgn0028990	FBpp0305543	CG11331-PB	Spn27A	Spn27A-PB	4893	51.9337	45.9367	70.5743	85.1492	55.6664	54.9737	93.6307	106.402	42.7365	48.9793	112.602	138.887	52.1859	48.9652	64.2296	82.9869	57.2782	48.1387	79.9498	108.489	59.8497	54.7924	121.449	121.681	51.9845	47.475	103.179	119.706	50.2895	46.5148	76.7931	91.127	74.1853	55.2315	85.9271	110.35	58.9626	59.0059	68.1633
CCG000953.1	LOC117902592	LOC6498248	LOC108015108	LOC6731249	FBgn0000392	FBpp0312102	CG11181-PC	cup	cup-PC	4851	163.693	65.6949	0.539242	0.909883	162.838	68.4248	1.16168	0.991163	97.3996	64.1852	0.974299	1.03659	173.661	78.6526	1.01403	0.76898	194.154	87.1668	0.89374	0.690873	129.632	53.9037	4.38362	3.09888	110.249	88.6439	1.24144	1.11698	105.106	104.158	3.0975	1.8744	140.433	67.3002	0.174191	0.271375	190.637	118.392	0.16312
CCG000954.1	LOC117902601	LOC6497284	LOC108021388	LOC6731300	FBgn0016978	FBpp0303793	CG8749-PC	snRNP-U1-70K	snRNP-U1-70K-PC	5023	53.3883	15.2781	16.6594	24.423	51.5772	19.217	16.1828	23.383	29.3159	16.3131	20.5214	15.709	54.2862	19.3553	17.1234	24.9342	57.2516	18.5379	18.2311	18.6218	57.4278	17.6157	19.2765	21.1479	46.4035	20.3627	22.3101	28.2374	39.8337	19.5472	32.9167	31.0283	52.3491	22.2172	24.2858	25.0569	67.3797	28.5298	23.6107
CCG000955.1	LOC117902612	LOC6497285	LOC108008080	LOC27206519	FBgn0264922	FBpp0078984	CG4494-PA	Sumo	Sumo-PA	4116	885.45	246.989	228.929	286.842	774.048	225.743	213.31	296.379	374.316	218.326	248.818	272.052	799.848	266.575	245.31	280.485	822.691	237.65	238.82	277.129	778.843	249.314	248.754	258.043	677.997	270.048	268.126	299.616	597.401	265.805	220.628	240.944	779.127	170.556	231.419	289.996	734.352	154.558	209.649
CCG000956.1	LOC117902606	LOC6498247	LOC108006176	LOC6731297	FBgn0021944	FBpp0312175	CG3433-PB	Coprox	Coprox-PB	5030	70.1949	57.8208	18.0456	22.9466	64.5689	55.1326	13.4661	18.2533	44.3132	56.0799	19.1356	14.922	64.0214	59.327	16.6586	20.2776	61.3355	59.7974	15.6279	17.532	58.8332	55.6468	16.8858	17.0651	62.1745	70.3559	20.9895	28.2564	51.721	68.2466	20.4023	20.6441	50.8209	53.2705	16.9338	17.823	57.9811	55.3117	18.0753
CCG000957.1	LOC117902596	LOC6497286	LOC108021593	LOC27209426	FBgn0031878	FBpp0078986	CG9188-PB	sip2	sip2-PB	4996	40.2574	136.206	0.135736	0.52563	32.2246	130.893	0.106692	0.0856309	18.0861	119.129	0.162828	0.151833	31.3266	119.993	0.0939774	0.145174	41.0202	150.748	0.175216	0.146732	24.8407	103.629	0.0281063	0.162508	27.8424	160.367	0.0917095	0.184512	18.043	203.112	0.532558	0.560282	20.7216	132.888	0.217643	0.666028	26.0678	144.343	0.217962
CCG000958.1	LOC117902609	LOC6498246	LOC108021594	LOC27206679	FBgn0031877	FBpp0310331	CG10399-PB	Hmgcl	Hmgcl-PB	5039	10.2585	6.00566	4.34167	6.59328	9.91573	6.39321	5.20025	4.40558	12.6988	8.22061	4.51932	5.24198	10.3083	6.38146	5.34395	5.54278	17.4547	9.16502	9.6077	8.82057	15.3924	8.18011	6.62128	6.40263	8.18526	6.51965	6.02207	5.51373	29.6181	13.5194	19.468	14.4328	14.755	6.92314	6.94039	5.73113	15.0247	6.23734	12.6088
CCG000959.1	LOC117902607	LOC6497287	LOC108009078	LOC27208426	FBgn0031876	FBpp0078990	CG9200-PA	Atac1	Atac1-PA	28700	8.36982	4.57289	3.25234	3.70427	6.56188	3.16122	3.58883	2.78832	4.49979	2.73271	4.00153	3.58206	7.32372	3.34487	2.94462	3.21091	8.47124	2.31051	2.96036	3.29945	8.28962	3.22612	4.04069	2.75563	6.01976	3.92961	3.88776	2.5749	10.7263	5.68378	7.91036	4.83728	3.38695	2.08984	3.22232	3.21617	3.90065	1.7203	2.72349
CCG000960.1	LOC117902594	LOC6497278	LOC108020955	LOC6731245	FBgn0028467	FBpp0078927	CG11070-PA	Ube4A	Ube4A-PA	28653	27.1221	21.6661	21.8344	31.0087	25.0218	24.7482	19.2283	30.7612	22.939	20.5329	20.7132	24.2428	25.3192	25.5059	23.5155	29.5607	26.6066	23.8991	20.1046	25.8955	21.9021	21.973	22.7918	27.0876	20.1636	28.681	20.722	28.4765	17.9778	26.4566	23.1431	29.3199	16.0923	20.8844	18.7983	24.6808	24.8951	26.7746	20.6111
CCG000961.1	LOC117902610	LOC6498250	LOC108020957	LOC6731244	FBgn0051636	FBpp0310404	CG31636-PB	CG31636	CG31636-PB	22746	4.70454	5.88182	8.03545	10.4317	0.596838	5.41394	2.85062	5.50292	1.77494	2.86035	5.23194	3.75443	2.47113	5.70439	4.39818	5.78014	2.8894	6.82998	3.79412	6.33414	3.05434	8.52901	6.77325	7.49194	2.71823	3.18391	4.80452	5.46838	5.77923	5.89798	16.8056	18.7237	1.26874	4.61451	17.1647	17.3931	2.33542	5.60553	13.4657
CCG000962.1	LOC117901821	LOC6497277	LOC108019707	LOC6731242	FBgn0286898	FBpp0078925	CG11098-PA	Tango1	Tango1-PA	12497	37.9724	22.5284	37.3704	42.2965	35.5844	33.7022	29.9383	35.6997	26.5641	26.6421	28.1891	28.75	40.4671	35.117	30.4072	38.4901	42.4576	31.3361	30.656	34.4636	29.5081	27.3645	33.2141	32.5947	30.5789	29.6244	30.7839	36.4215	28.6831	31.9155	36.2854	38.712	29.6622	20.2999	27.5121	28.0466	38.3685	29.47	29.7619
CCG000963.1	LOC117901820	LOC6498253	LOC108017378	LOC6731241	FBgn0051635	FBpp0303614	CG31635-PC	CG31635	CG31635-PC	12389	17.2607	20.7724	22.2791	31.9932	16.4474	29.8525	15.6364	26.3838	19.823	16.6172	17.669	18.1446	17.8302	26.3254	18.421	34.3274	16.6618	26.4819	16.7895	22.6672	13.8299	17.1032	20.4396	19.9888	17.1151	29.9552	19.8699	24.9214	12.2961	28.7661	28.2032	21.8208	11.9322	10.8918	18.7144	22.7871	21.3523	19.1519	15.9685
CCG000964.1	LOC117901823	LOC6498254	LOC108009300	LOC6731240	FBgn0051634	FBpp0078956	CG31634-PA	Oatp26F	Oatp26F-PA	22061	0.0242232	0.142771	0.289982	0.293578	0	0.123684	0.101304	0.13551	0	0.201108	0.257674	0.0288329	0.146045	0.33505	0.089231	0.16541	0.0654596	0.173129	0.0554557	0.167185	0.177934	0.240281	0.133434	0.462903	0.219935	0.232683	0.435388	0.200221	0.0221914	0.209143	0.0594895	0.307992	0.0871017	0.884589	0.231775	0.0945702	0	0.917179	0.029475
CCG000965.1	LOC117902459	LOC6505412	LOC108018739	LOC6731638	FBgn0032123	FBpp0079423	CG3811-PA	Oatp30B	Oatp30B-PA	5207	25.0539	50.7642	27.771	31.1798	16.7719	58.7161	20.393	28.9094	28.8709	50.993	25.8313	31.4729	21.3457	58.5781	24.4492	32.5963	20.9399	59.9892	27.3795	29.4645	15.7137	47.1305	30.5505	31.615	17.1881	65.8861	24.5644	26.9283	19.3067	64.3759	40.0046	32.6037	11.7193	39.434	25.4953	25.3315	20.9338	73.4548	22.1668
CCG000966.1	LOC117902624	LOC6505414	LOC108008974	LOC6731639	FBgn0032124	FBpp0079428	CG17855-PA	CG17855	CG17855-PA	5270	6.93238	5.9657	1.29552	1.73592	7.44695	8.04475	1.55741	1.47433	1.17486	6.02501	0.853227	0.272781	6.39033	7.09437	0.703494	0.847657	5.62528	9.21336	1.70512	0.790849	5.37748	5.68309	0.504954	0.29196	7.28264	7.59468	0.686517	0.591951	5.77355	5.71611	0.281408	0.19867	5.06789	7.37032	0.670013	0.894705	4.10035	6.78602	0.139428
CCG000967.1	LOC117902627	LOC6505418	LOC108013464	LOC6731640	FBgn0032125	FBpp0079429	CG3818-PA	Cpr30B	Cpr30B-PA	15561	1.74407	0	0	0.396331	2.34694	0.278289	0	0	0	0.201108	0.115953	0	0.219067	0	0	0.124058	0.294568	0.0973851	0.374326	0.125389	0.711735	0.0901052	0	0	0.791768	0.209415	0	0.337873	2.19695	1.04572	0.401554	0	0.235174	0.271408	0	0	1.3171	0.740798	0.132638
CCG000968.1	LOC117902626	LOC6505422	LOC108016786	LOC6731641	FBgn0032126	FBpp0079430	CG13113-PA	CG13113	CG13113-PA	5278	66.2503	0	0	0.296286	65.5016	0	0	0	31.6702	0	0.260051	0.678973	29.9697	0	0.10006	0	33.9859	0.0728024	0	0	25.074	0	0	0	19.8288	0.0782764	0	0	35.3111	0.234525	0	0	31.8002	0	0.174114	0	39.349	0	0
CCG000969.1	LOC117902622	LOC6505424	LOC108008130	LOC6731642	FBgn0032127	FBpp0271837	CG13114-PB	CG13114	CG13114-PB	5259	310.534	0	0.156875	0.0476463	335.973	0	0.0411027	0.0439852	125.225	0	0	0	260.054	0	0.0482725	0.581648	219.806	0	0	0.226111	85.5744	0	0.0866226	0.150254	182.363	0.0377633	0.18843	0.121856	62.1628	0	0.0965486	0.545296	211.649	0.0327818	0.0419923	0.102803	202.247	0	0
CCG000970.1	LOC117900830	LOC6496978	LOC108006715	LOC6731703	FBgn0051876	FBpp0079492	CG31876-PA	Cpr30F	Cpr30F-PA	15127	0	0.224355	0	0.415204	0.0910628	0	0	0	0	0.316027	0.121475	0	0	0	0	0	0	0.204045	0	0	0	0.188792	0	0	0	0.109693	0.136836	0.235975	0	0	0	0.527985	0	0.142166	0	0	1.5125	1.99562	0.312646
CCG000971.1	LOC117900832	LOC6498534	LOC108013136	LOC6731702	FBgn0259713	FBpp0304024	CG42367-PC	CG42367	CG42367-PC	15593	0.16141	0	4.72336	8.99874	0	0	2.0251	4.51483	0	0	27.6437	25.1686	0	0.106314	5.94588	7.16433	0	0	10.901	10.0263	0	0	12.8035	16.0396	0.146553	0	3.48143	1.66771	0	0	11.8922	10.2614	0.0740631	0.512845	0.875912	0.804137	0.287165	0	3.25817
CCG000972.1	LOC117902016	LOC6498533	LOC108009201	LOC6731701	FBgn0259712	FBpp0289242	CG42366-PA	CG42366	CG42366-PA	13027	0.617331	0.606425	1.70544	3.39563	0.49228	0.666792	0.819206	1.51422	0	0.131417	0.884002	0.565239	0.0715764	0.281499	0.699713	0.918764	0.0427756	0.254551	0.516397	0.710124	0.0581367	0.25515	0.837066	0.695729	0.237138	0.205268	0.540571	1.15301	0.0652559	0.182224	1.39948	0.63123	0.15007	1.78964	0.862755	0.965557	0.215506	0.697824	0.366769
CCG000973.1	LOC117902017	LOC6496979	LOC108006633	LOC6731700	FBgn0032163	FBpp0079493	CG13125-PA	TbCMF46	TbCMF46-PA	5239	0.444092	12.7093	1.02389	1.36351	0.21248	12.3455	0.340493	0.529995	0	2.81303	0.409416	0.211441	0	6.72759	0.290827	0.606504	0.0266687	4.8404	0.169448	0.27245	0.265802	4.38067	0.260937	0.452616	0.107524	11.6316	0.425713	0.642377	0.0813684	7.41297	0.399902	0.27377	0.529486	2.51759	1.62812	1.83964	0.602206	2.60189	0.645038
CCG000975.1	LOC117902023	LOC6498530	LOC108007766	LOC6731697	FBgn0032160	FBpp0304781	CG4598-PB	CG4598	CG4598-PB	29122	87.0287	53.2712	78.8627	65.6522	86.2985	48.125	71.2615	56.0787	54.3497	36.6816	51.6708	47.2605	103.721	67.4769	96.7758	77.8423	99.2528	54.1392	82.5853	78.0613	89.5902	57.5715	68.3357	61.959	78.8019	37.9108	63.9113	59.905	87.7455	49.2829	71.1226	63.0269	79.8826	42.3403	61.1345	72.974	98.7613	47.3901	65.7694
CCG000976.1	LOC117902024	LOC6496980	LOC108021467	LOC6731696	FBgn0025700	FBpp0079495	CG5885-PA	CG5885	CG5885-PA	2685	257.513	173.103	276.594	113.655	371.661	225.876	298.181	135.209	277.893	191.905	190.068	114.656	238.892	186.979	188.425	107.227	291.419	201.639	206.339	108.378	312.825	176.613	260.174	110.737	221.521	165.048	139.014	95.7108	320.375	199.909	216.384	95.4935	298.204	173.898	189.213	157.381	366.539	201.544	313.237
CCG000977.1	LOC117902020	LOC6498529	LOC108021466	LOC6731695	FBgn0040064	FBpp0079472	CG4600-PA	Acaa	Acaa-PA	5260	286.131	173.704	351.102	260.609	264.94	188.469	226.006	190.453	218.027	172.085	191.01	229.258	293.27	237.15	350.049	242.618	310.306	191.958	290.302	253.69	229.104	169.053	237.362	189.902	247.226	192.853	346.239	328.67	238.35	145.057	245.498	199.092	223.413	130.174	228.653	257.659	285.54	152.723	234.671
CCG000978.1	LOC117902018	LOC6498528	LOC108021608	LOC6731694	FBgn0024285	FBpp0079471	CG4602-PA	Srp54	Srp54-PA	5240	77.0096	17.3884	46.8292	53.7123	83.6249	19.2049	37.6626	60.803	33.8366	14.461	39.2572	38.6018	82.2077	19.8977	52.2929	67.499	104.26	17.74	41.2346	55.1121	83.4848	15.685	40.6219	47.9315	68.8537	17.9131	49.3481	63.0666	47.3028	16.762	40.1034	47.3007	75.846	13.3891	42.4077	50.1642	70.5616	15.4716	44.4757
CCG000979.1	LOC117902015	LOC6496981	LOC108019414	LOC6731693	FBgn0032157	FBpp0079496	CG5899-PA	Etl1	Etl1-PA	5220	47.5192	9.52328	15.2469	18.3707	46.5429	10.8029	12.6699	19.693	53.929	7.18373	13.3134	15.6066	59.0686	9.91828	14.0262	17.2057	64.9047	9.44209	14.2126	15.6764	40.746	10.4769	13.6789	16.6533	35.4433	10.2856	15.235	16.5231	29.2831	10.9012	17.1248	14.6732	40.7297	33.4999	11.4488	16.6677	42.1528	39.8406	13.8985
CCG000980.2	LOC117902019	LOC6496982	LOC108019425	LOC27206512	FBgn0032156	FBpp0290091	CG13124-PH	CG13124	CG13124-PH	29077	53.6779	125.596	173.779	213.523	39.1371	122.587	105.923	150.143	42.5361	132.398	117.17	110.581	55.9522	93.9058	127.547	160.728	44.6829	107.945	99.0477	116.011	58.0746	134.037	102.35	110.446	73.8215	119.154	133.601	157.252	59.0467	117.361	86.204	122.534	47.8139	68.1804	94.6086	115.464	59.462	94.096	116.807
CCG000981.1	LOC117900039	LOC6498046	LOC108021355	LOC6731690	FBgn0004867	FBpp0303531	CG5920-PB	RpS2	RpS2-PB	86	3394.6	858.408	1084.69	1037.82	2781.79	766.034	1303.48	962.702	5015.31	838.577	1607.11	1083.31	3027.15	840.264	1561.54	1121.7	3007.42	768.724	1477.79	1152.61	3677.72	937.524	1486.48	1059.33	3570.67	809.857	1507.42	1308.9	3555.16	839.453	2086.46	1425.21	4191.47	875.446	1586.69	1211.46	3769.14	942.279	1987.13
CCG000982.1	LOC117900040	LOC6497496	LOC108021363	LOC6731689	FBgn0010520	FBpp0079470	CG4539-PA	Bka	Bka-PA	20883	49.7754	9.59872	16.552	14.3731	44.0214	11.1583	15.7172	15.3244	23.4056	7.93527	18.3899	13.3208	41.625	10.6166	18.1512	13.1168	41.7525	7.83441	12.3323	10.6637	41.5117	9.31984	13.3414	13.087	41.2507	8.66415	16.4122	15.3595	27.0848	8.9734	15.9982	10.1361	29.863	7.95324	8.52596	9.28664	32.974	11.3489	14.5547
CCG000983.1	LOC117900036	LOC6498047	LOC108005370	LOC6731684	FBgn0032154	FBpp0079501	CG5924-PA	mtDNA-helicase	mtDNA-helicase-PA	5232	21.4891	1.50398	2.32741	1.68989	19.8831	2.25683	1.20055	1.43769	17.8871	1.89153	2.21029	1.13899	18.544	1.33256	1.57782	1.15127	23.8639	2.32043	1.68995	1.79261	16.0662	1.71758	1.6265	2.02019	16.16	1.49694	1.80183	1.72312	10.4945	1.33763	1.41002	1.26407	14.9822	1.7699	2.20904	3.48678	14.8403	1.22099	1.3307
CCG000984.1	LOC117900042	LOC6497495	LOC108005379	LOC6731683	FBgn0032153	FBpp0111944	CG4537-PB	CG4537	CG4537-PB	3551	17.1292	9.59118	7.51881	9.13448	14.479	8.30893	8.05907	9.5825	13.7158	10.2709	12.5727	5.50502	18.7615	8.01043	9.67519	11.6969	17.127	8.72292	9.99985	11.6253	18.0348	9.20361	14.3422	11.3477	12.7531	7.89793	11.6995	10.2649	13.3386	12.3245	10.0962	9.89973	16.1996	9.05003	8.23694	10.6428	15.6026	6.96477	11.3479
CCG000985.1	LOC117900041	LOC6498048	LOC108004672	LOC6731682	FBgn0085212	FBpp0111291	CG34183-PA	CG34183	CG34183-PA	5308	20.8668	9.50471	8.68334	11.5853	15.6173	9.8213	7.55662	9.39085	12.5217	13.012	10.9125	12.4882	18.2739	10.8263	7.01393	14.594	22.3667	10.8314	8.54018	13.2756	17.6018	9.25081	7.83423	8.91087	18.4168	9.07028	11.594	9.63565	12.7087	9.50586	8.15936	11.7229	20.7073	18.2861	7.31219	13.1985	19.3949	15.958	8.22722
CCG000986.1	LOC117900037	LOC6497494	LOC108004680	LOC6731681	FBgn0029174	FBpp0079468	CG4535-PA	Fkbp59	Fkbp59-PA	5255	211.398	57.7903	68.9649	88.2232	210.499	60.3239	66.5736	95.744	163.064	63.3843	69.1141	81.5142	241.062	62.068	64.1794	78.9813	253.383	58.4895	61.6203	75.3086	219.245	54.1488	57.037	75.0944	214.317	61.6779	71.408	94.171	163.083	60.2072	57.7636	81.4505	222.871	61.3337	44.1706	59.2317	216.805	63.6716	44.2877
CCG000987.1	LOC117902337	LOC6506339	LOC108021100	LOC6731214	FBgn0031816	FBpp0078901	CG16947-PA	Rchy1	Rchy1-PA	4890	5.72448	3.34362	16.5149	27.0954	5.58274	3.917	11.0401	21.3783	3.70144	3.92485	15.8819	19.2446	6.14095	5.29904	16.3854	29.5818	4.98232	2.66081	14.0352	25.9393	4.60906	3.42109	13.6787	22.5195	1.47499	1.93202	10.4283	15.2661	4.07498	3.89614	13.2988	22.1754	8.73433	3.37071	15.0916	25.8726	8.30462	3.19192	17.7906
CCG000988.1	LOC117902335	LOC6504207	LOC108021099	LOC6731213	FBgn0031815	FBpp0078889	CG9526-PB	frj	frj-PB	21951	50.8739	42.5377	93.2333	133.903	61.7679	69.3285	97.6401	134.27	47.3698	44.7811	103.205	112.058	53.9437	55.8248	109.246	133.929	60.3612	50.195	98.8221	126.342	55.6983	61.9898	88.2802	112.648	56.1448	54.5615	107.348	138.93	48.9292	49.8568	106.137	132.577	51.3375	35.6264	96.6727	112.994	71.1967	60.8464	115.025
CCG000989.1	LOC117902338	LOC6506350	LOC108014818	LOC6733119	FBgn0032973	FBpp0289183	CG6675-PB	CG6675	CG6675-PB	13621	2.31836	12.821	45.7422	7.23261	4.38219	16.9892	29.4459	25.2184	2.47349	11.3269	15.2993	18.0904	1.50994	13.941	6.00974	7.72013	1.66294	13.7315	5.50416	10.1241	1.89219	9.12068	5.34479	7.21986	3.11847	15.5063	14.7132	14.8601	7.39433	20.8405	16.7646	24.4156	3.42348	5.64421	19.3688	22.6376	1.79646	3.89196	12.4561
CCG000993.1	LOC117900574	LOC6506382	LOC108010868	LOC6733116	FBgn0032971	FBpp0085289	CG6691-PA	ttm3	ttm3-PA	30337	0	52.9217	0	0	0	33.3052	0	0	0	47.3563	0	0	0	41.4624	0	0	0	53.7549	0	0	0	37.0705	0	0.0621689	0	56.156	0	0	0	58.7517	0	0	0	26.933	0	0.063505	0	24.8727	0
CCG000996.1	LOC117900799	LOC6504197	LOC108014728	LOC27207026	FBgn0084001	FBpp0304509	CG41434-PC	Grl40a	Grl40a-PC	28831	0	0.200123	0	0	0	0.416083	0	0	0	0.112757	0	0	0	0.429385	0	0	0	0.728024	0.0932787	0.0937374	0	0.370481	0	0	0	0.313106	0	0	0	0.859925	0	0	0	0.133964	0	0	0	0.313415	0
CCG000997.1	LOC117901067	LOC6504194	LOC108021653	LOC6733110	FBgn0028979	FBpp0307374	CG12630-PB	tio	tio-PB	28786	0.393054	7.22347	1.72094	4.30718	0.365673	8.86399	1.45544	3.13334	0.303854	9.94083	2.92678	1.50103	0.575987	10.5389	2.05118	4.47334	0.427818	9.23248	1.64971	2.56209	0.441102	8.63709	1.75016	2.62893	0.892187	12.3651	1.88394	2.36896	0.660156	14.1401	3.097	3.08562	0.745641	21.9365	2.7295	3.66237	0.764834	22.1934	2.28293
CCG001007.1	LOC117901017	LOC6506447	LOC108008839	LOC6733102	FBgn0032965	FBpp0085304	CG11629-PA	CG11629	CG11629-PA	5718	0	12.2254	0	0	0	14.9629	0	0	0	11.9144	0	0	0	9.38862	0	0	0	12.25	0	0.0416162	0	10.9754	0	0	0	10.5994	0	0	0	12.3557	0	0.167271	0.0260179	5.97527	0	0	0.0336263	5.6901	0
CCG001011.1	LOC117901013	LOC6504146	LOC108021563	LOC6733099	FBgn0003866	FBpp0085261	CG1374-PA	tsh	tsh-PA	28789	2.65423	3.36709	2.4316	4.13291	2.57913	5.07099	2.27886	4.36601	0.463442	4.50777	3.2161	3.4104	2.98505	4.94366	2.43895	4.20107	3.57841	4.3343	2.77668	3.7811	2.56802	2.96413	2.14956	2.35135	3.86225	5.57197	3.34898	3.79574	3.05962	4.65415	3.53985	4.0026	2.02258	2.77187	1.64451	2.53914	2.84278	3.03766	1.96776
CCG001013.1	LOC117901456	LOC6506510	LOC108021521	LOC6733095	FBgn0051612	FBpp0085262	CG31612-PA	CG31612	CG31612-PA	28787	1.93692	0.367189	0.903992	1.62677	2.01877	0.838624	0.675033	1.55881	1.42684	0.59559	1.19287	1.19321	1.99755	0.402874	0.938823	1.45027	1.51518	0.576819	1.06968	1.73945	1.66408	0.308984	0.917209	1.25546	1.89748	1.01189	1.62874	2.40501	1.15184	0.651986	1.27267	1.64969	1.27781	1.55895	1.16939	1.89388	3.33443	0.903595	1.25605
CCG001021.1	LOC117901509	LOC6504125	LOC108021522	LOC6733094	FBgn0032961	FBpp0085258	CG1416-PA	CG1416	CG1416-PA	3841	161.105	49.5168	57.6141	73.4712	146.909	47.8464	44.9895	71.3176	126.427	44.0133	54.9789	73.6208	159.796	53.0096	53.1277	67.9165	151.127	43.8935	50.9885	66.9591	138.746	42.9185	51.3141	73.0139	125.968	47.421	55.8685	94.7822	119.607	59.3808	54.5232	75.045	142.521	59.1827	62.5389	81.0445	146.093	62.298	65.4213
CCG001022.1	LOC117900340	LOC6497245	LOC108021114	LOC6733096	FBgn0086779	FBpp0290832	CG11628-PD	step	step-PD	1538	38.554	20.5447	24.3222	34.9889	38.6877	21.1143	16.6347	28.8949	22.8093	18.0591	20.8493	25.1137	38.6022	19.9566	22.566	31.9639	44.9273	18.1492	20.192	25.4371	28.8509	19.2323	21.9742	26.7032	30.0853	25.8708	21.9938	25.0871	24.2087	23.05	25.4833	23.4281	38.0767	15.4846	18.5341	28.6368	43.8032	17.5081	20.4543
CCG001025.1	LOC117900643	LOC6498347	LOC108007870	LOC6731554	FBgn0260861	FBpp0079332	CG9298-PA	Trs23	Trs23-PA	20882	26.7824	12.8923	25.7794	28.5754	22.209	11.4284	15.3171	23.4771	16.3176	13.5849	23.1327	27.3379	24.2288	13.4188	22.6736	27.181	24.8125	11.5207	19.7395	27.1216	20.3645	12.4255	17.7374	24.7884	21.1996	16.4181	22.4922	22.8628	20.0621	13.3224	23.7051	20.7264	18.6023	11.6524	16.062	24.1296	18.0139	12.7417	23.6758
CCG001026.1	LOC117900644	LOC116656084	LOC108007871	LOC27206514	FBgn0032059	FBpp0079352	CG9296-PA	PrBP	PrBP-PA	5168	32.9107	18.5514	39.3688	55.5471	25.0111	27.1613	31.7532	55.233	26.8528	18.6435	37.2409	45.7464	33.0705	27.4961	45.8354	65.8616	35.1169	19.0426	48.6706	54.7537	39.5703	20.3579	46.7215	55.2943	30.9844	37.6602	42.6119	69.4908	26.5079	29.0297	50.7191	78.2521	30.2601	17.0487	45.3213	53.0334	25.3543	14.0459	35.8802
CCG001027.1	LOC117900642	LOC6497188	LOC108007868	LOC6731549	FBgn0032058	FBpp0079353	CG9289-PA	CG9289	CG9289-PA	28550	0.0497383	0	0	0.271266	0	0.190474	0.0260013	0	0	0.114706	0.0264546	0.0296018	0	0.0982814	0.0305369	0.0849106	0.0224017	0.0222182	0.284673	0.0858218	0.0608928	0.164459	0.0273984	0	0	0.0477776	0.0595998	0.282646	0.205048	0.119289	0.671835	0.689901	0	0.144483	0.475912	1.10038	0	0.0241445	0.060522
CCG001029.1	LOC117900652	LOC6497189	LOC108007875	LOC6731547	FBgn0032057	FBpp0079354	CG9287-PA	CG9287	CG9287-PA	28558	0	0	0	0.0325	0	0	0	0.0300027	0	0	0	0	0.026946	0.0529871	0.0329271	0	0	0.0479147	0.0613911	0	0.0218864	0	0.029543	0.0341631	0	0.0515174	0.12853	0	0	0.0257253	0	0	0	0	0	0	0.0249243	0.0260345	0.0652594
CCG001031.1	LOC117903345	LOC6504714	LOC108015398	LOC6724830	FBgn0040350	FBpp0070178	CG3690-PA	CG3690	CG3690-PA	2144	11.1411	19.617	0	0.109186	5.60354	27.4977	0	0.100796	22.7261	41.0818	0.0958327	0.142978	13.1867	26.8603	0.0737473	0.136708	9.81929	24.924	0.0687492	0.0345437	11.0539	29.2915	0	0.0382578	8.01612	13.2692	0.179919	0.186163	9.46377	13.1944	0.036875	0	11.4232	14.2069	0.0319834	0.03915	9.98232	29.0903	0.109818
CCG001032.1	LOC117903351	LOC6504715	LOC108015399	LOC6724829	FBgn0040349	FBpp0070179	CG3699-PA	CG3699	CG3699-PA	31563	64.4821	117.59	131.136	99.5451	21.8323	184.068	13.9989	66.1086	147.399	169.478	151.074	133.842	71.0204	172.036	108.051	99.0877	53.9442	145.748	138.549	124.748	54.0424	212.658	76.9113	98.8683	41.2489	69.1709	27.6181	36.7531	35.2732	92.1509	41.4716	51.7426	51.93	136.393	70.9619	99.7794	31.8244	209.346	50.4981
CCG001035.1	LOC117889599	LOC6505023	LOC108004556	LOC6725654	FBgn0026268	FBpp0073324	CG1386-PA	Antdh	Antdh-PA	27617	1.07007	7.75232	296.588	333.139	0.799974	5.34996	206.904	217.299	0	0.370167	51.9342	30.4096	1.6801	6.78376	313.456	344.04	0.602437	1.55351	213.054	195.715	1.96507	10.3381	272.988	202.699	3.64339	8.28732	320.477	364.366	0.980311	2.56638	299.096	268.788	4.61729	19.7605	239.757	277.641	7.27293	26.2969	370.438
CCG001036.1	LOC117889598	LOC6505244	LOC108004715	LOC27208872	FBgn0030276	FBpp0073297	CG1938-PA	Dlic	Dlic-PA	27458	97.2199	28.0732	67.257	78.044	94.4353	42.2782	58.4437	70.2983	76.5518	26.3627	59.4987	51.1664	97.5213	42.6151	59.0832	79.3588	95.1042	31.6643	51.0336	60.7832	82.9542	32.4995	62.5574	69.0503	77.9046	45.3392	64.376	73.0632	67.2115	33.9685	69.8092	66.1839	79.9361	29.7542	65.2814	66.7311	104.923	47.0122	53.5464
CCG001037.1	LOC117889596	LOC6505024	LOC108004714	LOC6740075	FBgn0052668	FBpp0073325	CG32668-PA	CG32668	CG32668-PA	19171	0.097145	0.190858	1.83487	3.48502	0.0619733	0.248013	1.1985	2.10859	0.265613	0.340534	1.24006	1.17945	0.156187	0.230347	1.66998	2.89669	0.0350027	0.295086	0.845122	0.737531	0.111003	0.337269	1.30571	1.33663	0.211688	0.391926	2.18843	2.89069	0.142395	0.391418	2.31421	1.99874	0.181224	0.257409	2.08143	2.47215	0.144135	0.263471	2.5002
CCG001038.1	LOC117889601	LOC6505025	LOC108004604	LOC6740076	FBgn0261277	FBpp0073326	CG1397-PA	rtv	rtv-PA	19237	3.75491	8.679	23.6507	20.345	2.90622	8.36455	20.8994	27.9254	7.44115	7.33516	23.8483	24.7136	5.54874	12.8752	17.4934	25.138	5.57096	8.38665	11.3775	23.7563	3.87591	12.5068	22.3874	20.5419	4.81311	9.75983	21.306	25.4457	4.24936	7.73418	18.4433	20.68	4.52711	12.4657	18.0815	26.7323	5.23509	9.54265	23.1138
CCG001039.1	LOC117889597	LOC6505243	LOC108004752	LOC27206657	FBgn0030274	FBpp0309787	CG1908-PE	Lint-1	Lint-1-PE	30944	31.6525	26.1709	20.255	22.0657	25.9733	21.4875	16.0956	18.2833	25.2813	20.8526	20.2555	14.9445	23.8616	25.9272	17.0915	21.7029	29.6907	21.4638	18.0045	16.8761	24.1072	22.7818	18.2179	18.4424	29.6742	31.2605	20.1817	18.5235	14.4095	27.1071	22.3223	18.0842	47.4083	5.08309	10.7731	12.9698	55.1137	6.72984	9.82354
CCG001040.1	LOC117893176	LOC6505026	LOC108004728	LOC6725442	FBgn0030038	FBpp0308525	CG1440-PD	CG1440	CG1440-PD	19981	111.333	72.6521	52.6259	63.7992	129.449	94.5898	50.6813	57.8762	76.1104	80.0076	51.0149	54.9121	103.593	82.9249	48.0955	52.2962	132.666	86.7507	59.7348	63.5617	96.08	78.7827	53.3711	53.4265	99.6498	84.5683	56.3729	67.5229	82.883	92.2774	55.3791	57.8589	106.422	74.6281	61.0769	68.3328	129.271	109.763	64.0792
CCG001042.1	LOC117901383	LOC6505240	LOC108004558	LOC6725448	FBgn0030040	FBpp0291662	CG15347-PB	CG15347	CG15347-PB	26124	131.666	98.9406	39.4148	20.5219	129.032	111.8	49.5239	29.9691	224.643	134.52	22.8257	31.1012	129.885	136.718	32.1732	22.5936	101.18	141.561	68.9248	59.4409	102.399	123.679	23.3988	31.0563	150.891	148.63	59.1204	50.2227	141.885	115.319	8.96223	9.7861	85.1305	96.1447	2.69239	5.36727	72.2294	116.612	6.77938
CCG001044.1	LOC117902694	LOC6505241	LOC108021784	LOC6725446	FBgn0021767	FBpp0311870	CG11202-PB	org-1	org-1-PB	13097	0.911276	1.88458	0	0.174386	0.745804	2.48976	0.0250727	0	1.61579	2.07946	0.0765293	0.114178	1.10848	2.17974	0.147231	0.0272927	0.734457	2.1639	0	0.110342	1.23308	2.27966	0.0264199	0.0611031	1.45883	3.22499	0.114943	0	1.05453	3.22081	0	0	1.2891	1.18615	0.0257528	0.157617	1.0807	1.95195	0.1179
CCG001046.1	LOC117903698	LOC6503130	LOC108013676	LOC6726468	FBgn0010341	FBpp0301154	CG12530-PD	Cdc42	Cdc42-PD	4172	162.096	46.722	94.6639	111.368	154.151	82.8114	82.8181	110.44	158.969	68.7968	94.1204	112.602	169.209	89.3746	91.038	114.231	161.765	73.3462	91.073	101.176	152.422	57.9621	87.1719	103.923	150.907	72.8982	87.6886	109.937	144.014	78.004	74.2931	93.3792	136.631	78.9496	84.8648	106.384	192.595	108.056	76.1727
CCG001047.1	LOC117903699	LOC6502979	LOC108013690	LOC6740247	FBgn0031059	FBpp0311222	CG14229-PC	CG14229	CG14229-PC	31345	48.7911	17.4148	26.2935	27.3802	43.7867	28.8381	17.5509	28.2603	20.222	18.6692	15.0198	22.5956	49.6586	22.1133	22.7314	22.1402	58.5062	23.6873	21.3704	28.6941	39.9503	26.9743	17.6297	21.586	40.739	27.1261	21.9948	26.2594	28.6014	28.4455	25.6219	29.7399	43.0992	32.9427	17.0128	23.6832	49.8701	49.1973	17.1809
CCG001048.1	LOC117897845	LOC6502980	LOC108014990	LOC27208128	FBgn0086384	FBpp0074523	CG14228-PA	Mer	Mer-PA	26342	42.5737	11.4082	16.0443	19.4493	39.864	14.9144	15.2604	18.3683	24.3046	12.7584	16.9584	17.4364	33.4711	13.56	18.2465	22.8898	37.7791	13.3702	16.8588	17.8525	30.7193	13.4617	15.5279	20.5791	31.7053	15.1615	15.2443	22.362	23.1405	11.7995	15.2978	21.173	40.5257	12.9027	23.0099	23.151	42.8827	18.0401	29.6758
CCG001049.1	LOC117897727	LOC6503129	LOC108015203	LOC6740772	FBgn0031057	FBpp0074519	CG14224-PA	Ubqn	Ubqn-PA	31252	131.077	65.3586	70.9381	85.0182	110.754	105.369	69.1786	91.3037	56.8937	69.6558	68.3643	77.1901	122.079	98.6221	72.3314	90.4693	125.108	91.5711	71.7422	76.3234	107.407	73.154	75.6294	78.2856	107.914	91.7474	73.2287	100.267	97.4916	111.759	84.1076	96.3092	103.53	81.8871	78.2384	83.8684	138.684	124.511	70.8755
CCG001050.1	LOC117897701	LOC6502981	LOC108015202	LOC6740245	FBgn0043903	FBpp0074525	CG14226-PA	dome	dome-PA	19837	32.4612	8.5985	14.9147	18.4262	30.4972	12.6822	12.1064	18.4304	19.8928	10.7178	14.3077	16.3213	30.6598	17.7441	14.1057	20.5791	25.693	13.5946	10.7534	14.4034	24.1234	10.9128	15.0777	13.3851	23.0939	14.3151	12.7306	18.8582	18.3752	14.0832	19.4403	17.4374	22.0602	8.72944	14.3471	14.6435	29.1818	14.1458	12.3195
CCG001052.1	LOC117897734	LOC6503128	LOC108015140	LOC27206595	FBgn0004057	FBpp0074517	CG12529-PA	G6pd	G6pd-PA	21516	36.547	76.2	41.68	66.189	28.2513	101.522	34.3328	46.1851	24.7911	98.7227	44.6931	51.3041	42.0259	107.113	45.308	66.3394	31.5096	92.869	32.1355	45.2771	39.6934	116.613	75.1734	79.4748	51.1825	100.896	47.8927	69.3106	43.9975	105.673	52.2984	74.1397	58.7518	114.935	93.3808	123.418	51.4441	168.967	66.1809
CCG001053.1	LOC117897748	LOC6503127	LOC108015142	LOC6726467	FBgn0031054	FBpp0074516	CG14216-PA	Ssu72	Ssu72-PA	27493	27.5781	10.8532	14.6959	17.8538	29.7775	12.0261	15.4018	17.6318	15.8067	10.1919	15.1236	12.5392	29.9496	11.7336	19.1401	19.3973	31.4767	13.3904	18.6272	15.2706	24.8154	12.2479	16.8899	14.8393	25.6618	11.1887	18.165	17.1672	19.6156	11.0921	19.5614	16.8295	34.2459	16.5623	20.6694	22.9603	38.7677	21.2035	19.0714
CCG001054.1	LOC117892594	LOC6502983	LOC108015139	LOC27209388	FBgn0031053	FBpp0074527	CG14223-PA	CG14223	CG14223-PA	19867	2.50935	2.72002	3.37614	6.81662	2.64505	2.55274	1.35703	4.51794	0.647798	2.44785	2.79205	6.35141	1.82594	2.4697	2.47915	6.00721	1.37701	2.783	3.00447	4.34639	2.56597	2.88492	3.49542	5.54863	3.87585	3.10308	3.83636	6.2284	1.50615	3.65246	4.85223	6.43448	3.88557	2.06226	2.11949	6.73044	14.7433	1.655	1.44144
CCG001055.2	LOC117892487	LOC6503126	LOC108015278	LOC27206829	FBgn0031052	FBpp0074515	CG14215-PA	Elys	Elys-PA	19828	19.2824	13.9057	6.60766	11.2514	18.1842	15.6586	4.71181	10.209	12.6666	9.98628	5.26743	4.40873	18.5055	14.4072	5.563	8.21365	18.5005	17.369	6.18678	8.27436	15.1021	12.4373	5.94573	7.29071	14.2961	16.2013	5.32398	6.61082	11.9345	20.9459	6.33424	6.57807	22.1276	7.2342	4.27695	3.84136	26.5313	13.8128	3.15397
CCG001057.1	LOC117903238	LOC6503842	LOC108004710	LOC6725376	FBgn0022786	FBpp0071028	CG12153-PA	Hira	Hira-PA	18887	22.489	5.42852	3.89898	5.51333	21.9953	5.47975	3.65085	5.5915	24.291	5.31939	4.00416	5.22409	26.0588	6.29849	3.99266	4.35694	29.9538	6.49692	4.18045	3.53769	18.8649	5.64052	4.32349	3.59156	17.2194	6.52383	4.10744	4.60084	14.5275	8.97401	4.34685	3.59186	21.6218	1.94095	2.84389	4.08565	25.25	3.45235	3.56679
CCG001058.1	LOC117903625	LOC6503733	LOC108005335	LOC6726010	FBgn0026428	FBpp0303431	CG6170-PG	HDAC6	HDAC6-PG	19474	80.0354	69.5938	105.588	97.8628	66.9992	75.8222	67.5559	73.7261	62.0677	65.1303	98.152	70.222	66.2433	73.9484	86.7292	80.8072	68.0196	77.7953	99.7247	81.3798	61.9907	67.4525	98.9895	86.9037	91.9012	87.3753	109.831	97.9358	55.4022	62.7648	102.769	77.6961	69.7026	72.9114	123.466	107.094	57.9604	68.7482	75.4295
CCG001060.1	LOC117903641	LOC6503920	LOC108005439	LOC6726012	FBgn0030631	FBpp0073828	CG6227-PA	Prp5	Prp5-PA	19472	23.2821	3.40571	7.61906	9.01822	21.7677	5.03783	5.44435	7.88065	19.5635	3.59007	6.0203	5.62736	23.3263	5.53284	5.90608	7.4704	24.9222	4.23597	6.33716	6.80969	19.9418	3.46622	6.88427	6.0754	17.5806	4.75192	7.15928	8.09867	13.6838	3.98329	9.60824	6.71597	19.5658	3.55694	8.73412	8.28569	23.5948	5.31731	7.13084
CCG001061.1	LOC117903637	LOC6503732	LOC108005416	LOC6726013	FBgn0000028	FBpp0073832	CG9151-PA	acj6	acj6-PA	26498	0	3.98753	3.3746	6.76458	0	3.59837	2.34306	4.77822	0	3.35451	2.24897	2.66751	0.0424891	2.72935	3.63442	7.26659	0.0380886	5.70426	4.06573	2.5779	0	3.04088	2.28263	2.47799	0.0383918	3.28998	2.02669	4.89307	0.193686	2.55555	5.19222	3.32352	0	2.70223	1.97797	2.69632	0.0393013	8.74403	1.8008
CCG001062.2	LOC117903391	LOC6505224	LOC108015172	LOC27208613	FBgn0030141	FBpp0071298	CG3002-PB	Gga	Gga-PB	3824	38.2716	12.274	21.7206	26.1622	40.2397	18.7376	16.1171	23.0722	34.7185	14.642	22.7195	27.1454	47.5167	16.2421	21.3608	26.9665	46.0269	18.5368	19.884	24.4222	39.2579	18.4316	23.3902	27.0804	32.3738	19.5402	24.8013	27.5513	28.4772	20.7087	19.2722	26.6247	31.3193	14.996	27.8654	30.2504	37.3715	20.6647	27.5815
CCG001063.2	LOC117903395	LOC6505041	LOC108005493	LOC6726228	FBgn0002590	FBpp0309957	CG8922-PB	RpS5a	RpS5a-PB	21689	1080.06	773.451	813.872	751.965	1220.49	919.139	1102.1	752.662	1343.51	815.651	1163.74	723.337	1069.84	784.008	1012.53	694.617	1071.95	706.314	1024.63	703.42	1381.46	914.133	1171.98	735.812	1429.31	804.98	1140.4	940.978	1290.66	712.727	1459.3	861.717	1074.12	813.548	1087.71	853.795	1218.98	807.904	1351.07
CCG001066.1	LOC117903389	LOC6505223	LOC108005412	LOC6726225	FBgn0260748	FBpp0074160	CG5004-PA	CG5004	CG5004-PA	12550	20.3646	6.01202	10.0729	16.4488	18.0628	8.18441	8.08633	15.4407	16.3002	7.71785	10.8314	13.2087	15.9896	9.24046	8.83623	19.258	17.7141	7.27033	9.77707	14.1111	17.0712	6.68237	10.8178	12.0297	21.1647	9.0186	11.1696	14.9955	12.3966	8.71012	16.7316	19.5589	13.1195	4.80076	8.98786	12.2476	17.4323	8.01133	7.9736
CCG001067.1	LOC117897075	LOC6501953	LOC108016648	LOC6725501	FBgn0052708	FBpp0071223	CG32708-PA	CG32708	CG32708-PA	19084	26.7188	6.2525	10.2339	12.207	17.9041	7.91656	8.55604	9.62562	8.53755	7.03292	13.1694	9.74083	21.7178	6.58792	10.3062	10.4281	25.58	11.8104	11.6093	10.9423	21.636	9.36644	10.1717	10.3366	22.2907	10.6156	9.97366	13.1527	14.1612	11.6083	11.2513	11.8846	39.3858	12.1327	22.9033	20.4804	33.2856	12.6985	15.7452
CCG001069.1	LOC117901152	LOC6504417	LOC108005398	LOC6726220	FBgn0030817	FBpp0306536	CG4991-PD	CG4991	CG4991-PD	26234	154.255	9.82107	27.1358	37.1695	169.9	13.0208	24.8961	40.4732	148.189	13.6159	28.923	31.6804	154.834	10.9009	27.7873	42.4767	165.998	11.1046	19.5634	35.3173	113.604	12.3965	24.2989	29.3897	123.68	12.1343	29.0999	42.6101	76.1815	8.97549	27.2077	36.2302	152.337	11.32	19.0737	23.7117	172.734	9.98226	20.8943
CCG001070.2	LOC117901146	LOC6504416	LOC108005396	LOC6726219	FBgn0030816	FBpp0074157	CG16700-PA	CG16700	CG16700-PA	19639	19.5069	8.71971	31.8504	42.3384	21.2638	15.7171	24.4739	38.4444	34.6366	6.93373	31.9443	33.6144	26.615	11.5282	25.8424	40.2873	21.6662	9.84897	23.1486	35.1201	25.649	12.4265	27.524	34.5187	22.846	15.4717	37.7423	47.114	16.3296	10.4041	29.6231	38.8897	19.29	7.44043	19.2517	24.5881	18.026	8.49554	17.6013
CCG001071.1	LOC117894137	LOC6504499	LOC108005131	LOC6726217	FBgn0030815	FBpp0074185	CG8945-PC	CG8945	CG8945-PC	12507	1.73615	0.23047	0.140431	0.511823	1.31898	0.269538	0.208501	0.380622	0.400925	0.173141	0.124786	0.460782	1.03732	0.146804	0.187254	0.280365	1.19405	0.199126	0.147707	0.323856	1.01488	0.106665	0.0129238	0.224173	1.27812	0.202829	0.182735	0.39997	1.03169	0.405133	0.158452	0.528816	0.160738	0.136687	0.0250129	0.183706	0.349884	0.171313	0.0429422
CCG001073.1	LOC117901080	LOC6504500	LOC108005395	LOC6726215	FBgn0030812	FBpp0302662	CG8949-PF	wcy	wcy-PF	26204	53.1929	8.32967	22.685	32.037	45.1804	14.595	16.3101	24.9495	33.8309	9.64081	19.4857	16.2675	44.5843	15.2045	18.5676	31.4131	47.4325	12.0218	17.6379	22.4585	33.4321	10.9491	21.5727	19.9717	36.1834	14.3966	19.725	27.1139	30.0909	13.3496	26.7712	27.2135	37.2768	7.9908	21.6114	21.9454	57.6959	15.2011	16.6298
CCG001074.1	LOC117897394	LOC6504503	LOC108005373	LOC6726213	FBgn0266354	FBpp0310523	CG45002-PE	CG45002	CG45002-PE	26201	0.274941	1.05033	18.6918	32.6741	0.182706	1.63783	14.2611	27.3608	0.701027	0.986327	16.9307	16.0177	0.429762	1.64995	20.3123	36.3323	0.28894	1.36463	15.5262	22.5253	0.349067	1.11111	18.2079	21.678	0.818244	2.12749	18.7056	27.918	0.433792	1.34811	34.0239	25.7948	0.477504	0.635854	18.2087	18.8768	0.411428	1.19009	10.5446
CCG001075.2	LOC117903492	LOC6504504	LOC108015274	LOC27206587	FBgn0030049	FBpp0071159	CG11265-PE	Trf4-1	Trf4-1-PE	19024	40.7269	6.66516	20.1448	18.7206	41.842	9.79456	11.7356	18.0319	38.0356	8.2063	14.257	14.4176	44.0727	13.8043	16.601	24.1957	47.6422	10.6418	15.1499	16.8432	31.203	9.81859	19.7859	17.9285	36.4458	13.2443	17.4851	19.0924	22.6382	11.7968	21.9503	17.8156	43.7304	5.42816	21.4303	13.2471	63.2366	11.2992	25.4256
CCG001077.1	LOC117903494	LOC6504505	LOC108015343	LOC6725463	FBgn0030052	FBpp0071160	CG12065-PA	CG12065	CG12065-PA	19041	25.5005	17.2831	38.8145	57.0925	25.9015	28.5912	37.0132	53.2104	20.2177	23.6989	45.1851	50.8715	29.4179	33.0448	40.4084	65.0701	22.8636	24.9672	31.6089	48.2884	26.0259	24.8476	43.9721	51.0302	31.3669	31.6797	43.6725	69.4503	21.2517	28.4042	43.7628	70.5057	23.2848	17.6178	43.657	59.4089	25.9666	27.36	33.7863
CCG001078.1	LOC117903305	LOC6504506	LOC108005238	LOC6740171	FBgn0003189	FBpp0309142	CG18572-PE	r	r-PE	19582	36.1762	4.52088	8.05836	8.79634	26.959	8.12188	3.13155	7.31009	36.9983	4.34285	4.88755	5.91803	29.4909	8.24404	5.8919	7.43588	24.921	7.46832	5.26804	5.94485	34.8772	4.05996	3.4993	5.28645	35.7165	8.87778	6.09325	7.38199	22.8088	6.76008	3.8447	4.93589	22.034	5.85469	1.77264	3.25968	26.1142	8.26232	1.48721
CCG001082.1	LOC117897587	LOC6504813	LOC108005653	LOC6740288	FBgn0039943	FBpp0112453	CG17168-PA	CG17168	CG17168-PA	13565	60.9412	10.9804	31.3235	34.1815	63.5688	14.1501	25.2865	35.4271	23.3063	13.4671	29.4511	26.6574	54.6817	13.1527	32.2374	33.5467	64.5695	12.403	31.3275	29.5597	50.94	12.1335	29.3624	30.1027	44.4966	14.6347	30.3631	30.7427	42.8561	14.3868	39.6632	36.8298	46.5482	12.4501	30.3774	34.3954	51.7874	13.8317	32.4018
CCG001083.1	LOC117897620	LOC6504818	LOC108005660	LOC6740291	FBgn0039942	FBpp0112450	CG17163-PA	CG17163	CG17163-PA	20102	96.2883	6.20028	17.327	26.3671	92.4186	7.65704	16.8488	30.3512	67.2732	5.94637	19.8568	26.3752	83.2613	8.04924	21.4369	33.7774	102.219	7.91857	19.5228	23.0174	80.5612	7.10462	22.9325	22.7548	66.3311	4.90198	21.8851	29.277	43.4293	9.5336	31.8267	30.7351	59.8899	6.09537	23.9815	35.3286	83.2546	7.25751	18.6708
CCG001084.1	LOC117897564	LOC6504693	LOC108005659	LOC6740289	FBgn0039941	FBpp0290031	CG17167-PD	CG17167	CG17167-PD	19984	10.7204	10.2157	6.83093	6.80759	9.29102	16.3068	2.81888	6.10495	12.4743	9.68204	4.64346	5.31049	9.61131	13.7838	3.50765	5.66206	7.43048	11.9577	3.19644	4.50441	8.33056	12.868	4.52624	5.27496	6.87763	11.0686	4.57682	4.21168	6.58664	8.71404	5.91199	8.23627	6.94791	4.63521	1.63794	2.38089	5.66826	9.75361	2.0309
CCG001085.1	LOC117902687	LOC6504692	LOC108020464	LOC27206637	FBgn0040031	FBpp0304871	CG12061-PD	CG12061	CG12061-PD	26361	0	16.3036	0	0	0.181714	14.2855	0	0	0.704638	14.6795	0.0808001	0	0	13.7333	0	0	0.342108	17.0331	0	0	0.309975	14.0018	0	0.0967697	0.241382	18.6057	0	0	0.10438	20.3669	0	0	0	11.7456	0.32012	0.244907	0	7.52757	0.0915973
CCG001086.1	LOC117903605	LOC6504691	LOC108020476	LOC6740290	FBgn0265767	FBpp0290356	CG2893-PF	zyd	zyd-PF	21644	24.268	3.82643	53.5393	82.8411	43.043	5.5774	51.9092	82.5288	34.0219	5.73214	82.6742	81.2863	39.0484	7.04531	79.4506	93.3782	44.723	4.97148	52.1258	74.9281	40.0934	5.36649	67.198	90.9795	37.4442	6.62221	78.8669	94.0993	19.1454	5.66459	75.9231	110.346	11.2164	4.70474	63.9618	83.1034	2.4743	4.6521	47.2165
CCG001087.1	LOC117903074	LOC6504690	LOC108020466	LOC27208855	FBgn0039965	FBpp0310529	CG13865-PC	Coa7	Coa7-PC	27196	68.7184	27.6688	41.8138	58.6728	77.7605	26.9124	34.7731	46.9894	44.2648	26.0989	41.1978	36.5199	71.7055	24.8878	40.6071	48.8713	74.5864	28.8712	39.2944	45.9243	78.1002	31.2345	42.3213	37.5658	67.7021	27.2373	40.9079	57.5541	58.0011	27.202	54.0419	52.3966	92.8255	24.9946	32.7524	37.3914	93.4404	24.5989	45.5955
CCG001088.1	LOC117903066	LOC6503601	LOC108015034	LOC6725181	FBgn0029783	FBpp0070817	CG3187-PC	Sirt4	Sirt4-PC	18841	22.2034	32.4534	30.3184	33.8	17.6202	32.2223	25.9618	35.4032	18.5393	30.2286	27.099	31.2166	25.3292	31.0505	34.8369	33.5709	19.3242	34.9777	33.9493	31.5251	24.0313	38.481	29.7794	31.2934	21.1336	28.5921	22.1072	33.026	21.1272	25.2108	27.9232	35.3354	26.883	42.598	39.9128	48.0187	22.0829	27.0758	30.6067
CCG001089.1	LOC117902780	LOC6504048	LOC108015290	LOC6725182	FBgn0028474	FBpp0309405	CG4119-PB	CG4119	CG4119-PB	3822	36.3627	7.70859	17.6349	22.4833	32.7889	10.11	13.6331	25.4559	22.2007	7.3319	16.5341	18.7011	35.0196	9.33009	15.5779	24.1919	36.0547	8.03159	15.4262	20.8949	30.2407	7.79235	17.161	21.5574	27.7979	10.2334	16.1081	20.7123	24.0917	10.1235	16.6514	22.1615	27.649	8.08881	16.9892	21.0804	35.2816	10.3104	16.4391
CCG001090.1	LOC117903103	LOC6504050	LOC108015378	LOC6725184	FBgn0029785	FBpp0070766	CG4111-PB	RpL35	RpL35-PB	32052	3260.13	1433.18	1626.39	1765.75	3476.21	1551.48	2219.33	1776.23	2758.76	1471.61	2415.57	1812	3494.16	1544.63	2496.76	2060.86	3373	1259.41	1969.89	1745.99	3879.23	1516.42	2258.94	1722.44	3650.96	1438.11	2028.53	1794.28	3579.38	1371.31	2534.75	1833	3793.91	1597.94	2097.28	2134.01	3297.31	1357.17	2551.96
CCG001091.1	LOC117890299	LOC6493936	LOC108018159	LOC6733264	FBgn0027066	FBpp0289513	CG3265-PF	Eb1	Eb1-PF	2868	188.822	172.98	133.147	164.125	187.632	173.104	104.834	161.472	128.606	158.751	133.806	151.87	177.286	174.05	117.449	150.659	225.245	208.201	118.452	145.731	169.56	141.183	114.067	137.718	153.131	215.36	128.79	160.754	130.564	256.746	119.667	149.758	156.819	247.217	120.836	160.395	174.998	253.127	122.082
CCG001092.1	LOC117903044	LOC6503598	LOC108015377	LOC6725185	FBgn0046687	FBpp0309197	CG3171-PC	Tre1	Tre1-PC	24570	32.4822	9.48181	12.3365	12.2578	37.1468	11.0713	10.706	21.4581	23.3587	9.17506	8.30343	10.6899	26.4409	10.4485	7.42045	10.651	25.6304	8.24852	6.43716	9.31703	20.7226	9.29706	9.06203	11.2277	22.7861	11.2068	11.0632	11.664	16.7627	10.1455	6.08087	9.21665	28.7693	5.96107	9.3673	10.7055	37.3764	8.0677	6.55467
CCG001094.1	LOC117903071	LOC6504052	LOC108015117	LOC6725188	FBgn0259926	FBpp0289458	CG42449-PA	CG42449	CG42449-PA	18848	0	0	0.287184	0.523343	0.17217	0.137802	0.0564336	0.603913	0	0.199168	0.22967	0.321241	0	0.106656	0.530222	0.614305	0	0.289337	0.0617859	0.124179	0.132163	0.44618	0.118932	0.137531	0.245041	0.570335	0.517426	0.669228	0	0.258907	0	0.436734	0.197906	0.137039	0.175541	0.429752	0.0511561	0	0.133942
CCG001095.1	LOC117902936	LOC6503597	LOC108015305	LOC6725189	FBgn0029789	FBpp0070812	CG3160-PA	PGAP1	PGAP1-PA	18800	15.6573	4.33685	10.4928	11.8005	14.9282	5.47539	7.74671	13.3635	15.0888	5.28806	10.2663	11.8339	14.822	6.96535	11.0521	17.7611	14.0884	5.90108	11.1453	16.2983	9.87414	5.757	12.3481	15.2384	19.9802	15.8619	35.5959	26.1665	7.44633	6.20523	9.95986	12.5796	12.8476	4.38845	9.55099	10.8449	11.9763	3.97056	5.99668
CCG001096.1	LOC117903062	LOC6504053	LOC108015306	LOC6725190	FBgn0000394	FBpp0309407	CG12410-PC	cv	cv-PC	4289	24.2691	25.7578	60.668	76.8062	20.9095	24.6951	52.5846	62.3145	17.1545	23.8882	66.5824	67.6108	16.2798	22.499	48.8945	63.0906	17.9344	19.7058	47.8151	60.9983	21.0824	26.9994	66.8075	71.7014	28.8289	21.6249	50.8331	56.2005	23.1872	23.5943	61.7595	72.4998	19.1846	27.0545	57.4138	83.5726	24.0087	27.668	78.1421
CCG001097.1	LOC117902984	LOC6504054	LOC108015318	LOC6739961	FBgn0024992	FBpp0070479	CG2658-PA	Spg7	Spg7-PA	18563	37.9338	31.4318	18.9521	25.1087	34.7063	31.01	12.1358	16.8577	25.8675	29.1578	13.6975	13.7675	31.885	33.3048	15.1828	20.6426	35.0369	36.4873	17.0595	18.8625	33.0659	33.1675	16.622	14.0314	31.5611	35.4159	17.3675	23.9857	24.3245	29.164	17.1944	23.0712	28.944	24.8232	21.9602	19.9808	30.349	26.6525	15.6186
CCG001100.1	LOC117902591	LOC6508046	LOC108015129	LOC27206741	FBgn0003068	FBpp0304590	CG2647-PB	per	per-PB	18551	3.99355	4.86992	22.0905	37.2852	4.51332	8.35568	27.5285	56.8536	3.13319	6.19922	25.4156	25.7346	4.49726	7.60088	20.2065	33.0692	3.56011	6.98808	20.6971	28.9569	4.77677	5.15662	22.2716	29.9651	6.48921	7.85744	22.9531	35.8124	5.29863	7.9001	33.4646	54.2151	7.6194	7.25164	43.9731	43.1542	8.31287	10.4064	35.8798
CCG001101.1	LOC117893616	LOC6503181	LOC108021790	LOC6725631	FBgn0264502	FBpp0305151	CG43901-PA	CG43901	CG43901-PA	26053	0.926871	0.469701	11.6633	20.4609	0.979624	1.38348	8.15246	15.7447	0.689589	0.895734	8.63106	8.56337	1.1753	1.48262	10.3513	21.9011	0.709012	0.979228	8.66461	10.7042	0.732475	0.729687	10.495	11.8364	0.874952	0.982194	8.34744	12.6091	1.11195	1.99713	20.1073	14.7524	0.668032	0.354885	9.34268	10.2849	0.472807	0.76585	5.5349
CCG001102.1	LOC117901615	LOC6508747	LOC108021836	LOC6725632	FBgn0003965	FBpp0073242	CG2155-PA	v	v-PA	19206	10.2929	13.3657	60.1697	41.4395	12.5056	27.6312	56.6708	34.845	14.0196	20.2124	35.9956	41.2769	13.8053	28.6891	63.8441	49.1699	11.2613	20.8384	52.0839	52.7973	16.5853	23.0418	69.6929	63.7643	11.5916	17.8647	39.3829	41.3978	16.269	18.5197	43.2333	29.9732	22.2067	32.6309	93.0377	90.4873	20.4476	28.0061	91.5953
CCG001103.1	LOC117903702	LOC6503182	LOC108021810	LOC6725633	FBgn0030251	FBpp0310188	CG2145-PB	Arlr	Arlr-PB	30947	25.1658	46.5227	427.256	478.33	29.8876	75.5229	454.162	475.307	19.0734	51.1042	437.236	406.464	32.0581	76.8931	497.304	596.021	28.6104	65.629	382.169	487.046	24.6755	46.5192	372.81	433.853	50.2225	66.1041	429.368	455.336	40.4564	66.3715	413.792	627.88	57.0058	101.989	616.71	646.115	41.4659	98.0616	631.966
CCG001104.1	LOC117903189	LOC6503153	LOC108018866	LOC6726505	FBgn0031098	FBpp0077033	CG17068-PA	CG17068	CG17068-PA	19860	17.4388	3.91492	6.26486	7.87453	16.0635	4.91257	5.60617	7.99911	10.8259	4.01059	9.12111	7.70498	16.4556	5.26583	6.19854	7.31209	15.404	4.12156	7.54792	7.86288	14.0952	4.05305	8.64824	7.53898	12.7195	4.33865	6.77251	8.50987	9.07229	3.61472	8.51218	6.75631	14.6257	3.30766	7.72929	9.9013	12.3923	5.15894	8.72889
CCG001105.1	LOC117903204	LOC6502951	LOC108018981	LOC6726504	FBgn0022770	FBpp0077027	CG17058-PA	Peritrophin-A	Peritrophin-A-PA	4171	2.90678	6.21056	5.70297	10.9211	2.02822	9.15263	6.30615	12.0333	1.77404	11.4632	8.88976	8.90936	3.28601	7.61042	5.71079	10.669	1.70195	4.86925	4.49191	5.26634	2.49107	5.52646	5.8444	7.77676	4.75061	7.46913	6.70498	9.31029	4.92649	6.69259	6.06793	10.0797	8.67532	10.6754	17.1514	24.6828	5.87631	11.7822	11.6721
CCG001106.1	LOC117903203	LOC6502950	LOC108018951	LOC27208149	FBgn0031097	FBpp0077026	CG17052-PA	obst-A	obst-A-PA	21682	10.3682	16.7673	15.1046	34.1932	6.86185	12.905	11.209	16.0197	1.30861	5.59554	21.008	24.9345	7.72534	17.9787	10.8258	29.8614	5.65456	9.83016	9.93065	17.5249	10.0742	10.2031	17.4061	19.4991	4.86704	8.73999	12.593	18	11.3724	6.15743	8.48776	17.8544	8.99108	8.10287	5.6751	11.517	4.30867	9.54669	8.71745
CCG001108.1	LOC117903200	LOC6503155	LOC108019199	LOC6740352	FBgn0000084	FBpp0291143	CG9579-PB	AnxB10	AnxB10-PB	19893	99.156	100.426	213.023	256.903	97.1541	98.7564	209.357	228.297	68.0119	106.714	234.523	208.561	105.033	113.588	279.995	300.991	91.1966	93.1509	206.715	233.098	109.777	131.264	253.574	241.49	101.011	107.166	223.888	279.23	82.9587	91.3229	219.127	292.257	103.381	94.7654	227.863	266.815	105.257	100.964	251.628
CCG001109.1	LOC117903194	LOC6503156	LOC108019189	LOC27209022	FBgn0031093	FBpp0070025	CG9581-PA	CG9581	CG9581-PA	19871	31.2982	48.2925	15.3765	20.3077	34.3972	48.8219	13.1471	16.9586	16.7824	48.6115	14.1612	15.0408	35.5591	50.3219	16.0067	21.8342	34.2857	53.8914	17.315	18.0014	31.0905	49.0496	16.9697	17.4692	31.4601	63.407	17.4624	21.1878	19.6599	55.2434	14.1951	16.4894	24.3878	44.0168	20.625	26.2869	28.2047	59.7279	19.6406
CCG001110.1	LOC117903199	LOC6502948	LOC108019190	LOC27208782	FBgn0031092	FBpp0070006	CG9577-PA	CG9577	CG9577-PA	19894	85.9713	43.517	80.1119	52.5199	75.8696	52.7149	72.166	47.7643	59.022	46.5055	42.2174	40.7923	87.5205	55.2126	81.7251	57.1316	78.4562	48.8251	91.6568	67.8623	75.2892	53.5099	71.9077	47.8283	75.1363	48.1688	81.6808	71.2607	69.8671	41.7779	55.0561	47.1758	60.2072	30.4017	42.0795	41.5278	93.2169	44.571	54.4263
CCG001111.1	LOC117895632	LOC6504771	LOC108016618	LOC6724790	FBgn0025640	FBpp0070110	CG13369-PA	CG13369	CG13369-PA	31149	11.9433	7.83956	13.1043	17.4767	47.8393	29.461	29.8077	35.285	35.9014	30.5645	35.5966	39.6348	49.7749	31.6474	46.3609	42.3439	45.2644	29.1587	32.1937	36.9104	42.2257	38.3984	38.0187	39.4065	49.9722	28.7605	42.4722	39.5788	47.346	28.3537	46.2951	50.958	63.9238	50.5216	69.3389	55.6529	64.7125	58.03	59.8052
CCG001113.1	LOC117896052	LOC6502976	LOC108004664	LOC6725623	FBgn0003360	FBpp0073280	CG16944-PD	sesB	sesB-PD	19216	2571.42	3135.91	2598.96	3248.7	2156.55	2499.14	2223.58	2836.1	3467.9	2928.31	1899.84	2314.95	2751.51	2742.4	2640.56	3165.12	2822.78	2382.46	1888.45	2418.8	3302.92	2905.54	2413.66	2681.46	2821.39	2814.29	1843.44	2507.59	3318.25	2269.23	2197.7	3553.69	2852	2757.75	2481.64	3205.35	3363.66	3461.71	3396.06
CCG001114.1	LOC117896041	LOC6502977	LOC108004663	LOC6725622	FBgn0025111	FBpp0306086	CG1683-PC	Ant2	Ant2-PC	19215	2.5071	187.869	13.1217	9.77616	2.69463	165.304	4.15978	4.32955	5.58822	193.416	3.18872	3.76269	1.86207	163.804	3.41309	4.27999	3.24025	198.13	4.80385	3.63628	2.98039	180.165	7.08534	10.8319	4.25575	208.525	3.85319	4.11079	2.04716	242.45	3.68092	4.03189	3.84118	183.743	2.31775	2.48247	5.72434	224.515	3.58122
CCG001115.1	LOC117896093	LOC6503132	LOC108004666	LOC6725621	FBgn0030234	FBpp0310232	CG15211-PE	CG15211	CG15211-PE	21699	18.2956	19.8252	32.8657	45.1476	19.0265	28.4105	21.5935	43.4723	27.1667	25.9249	38.4223	49.953	22.2698	31.1822	30.8028	44.2203	14.9513	28.8993	38.2149	52.614	26.2472	38.5883	51.5336	48.2989	20.2935	26.7239	41.0209	49.3042	14.5147	19.8134	20.3815	34.5556	32.0119	37.6485	47.8252	73.3918	29.6274	40.103	52.9015
CCG001116.1	LOC117903503	LOC6503712	LOC108011141	LOC27207946	FBgn0026181	FBpp0074061	CG9774-PA	Rok	Rok-PA	26196	30.496	7.88348	12.5207	16.4544	24.9921	12.5807	9.08456	12.8002	17.2406	8.36052	11.3611	9.42319	32.1356	14.26	11.6028	16.7013	30.6989	10.965	9.93233	11.2583	25.5894	8.95819	12.1387	12.0998	24.6428	14.0499	12.0748	14.6384	18.9386	12.2835	12.7591	11.7732	22.4869	5.90945	9.80222	8.05669	31.0931	10.826	7.06326
CCG001117.1	LOC117903598	LOC6503713	LOC108011108	LOC6726150	FBgn0030763	FBpp0074063	CG9782-PA	CG9782	CG9782-PA	19664	10.7967	15.1825	17.2137	54.4923	3.18439	10.0062	4.79363	21.7603	4.91041	16.7815	30.1285	55.0143	10.8491	19.9702	13.5297	40.5663	2.59791	7.79595	6.3487	22.2021	5.55278	6.66303	8.22858	24.3067	14.1672	14.207	16.216	33.7715	15.5141	13.4792	15.528	36.7555	6.06274	9.94286	9.74886	17.9	2.13075	6.38979	9.98814
CCG001118.1	LOC117892142	LOC6503937	LOC108011162	LOC6726149	FBgn0025743	FBpp0074060	CG18582-PA	mbt	mbt-PA	26219	43.6716	7.18866	21.6308	36.0488	44.6138	11.1382	17.688	31.7528	33.2708	9.2912	21.1213	25.5072	33.1829	12.3178	20.9666	39.165	36.6925	10.3341	19.1253	30.2019	32.925	9.51821	22.8284	30.2413	43.3431	11.9929	22.0321	35.3387	23.1881	11.0715	31.9826	41.8994	32.9003	6.08033	25.7475	34.9463	48.7184	10.5666	23.4404
CCG001119.1	LOC117898926	LOC6503938	LOC108011127	LOC6726152	FBgn0261791	FBpp0111906	CG9742-PB	SNRPG	SNRPG-PB	26966	279.269	58.4649	62.6361	72.9248	245.472	55.1013	46.2704	59.76	112.403	67.7735	57.9767	80.4438	253.461	46.5241	50.594	53.3448	244.295	48.4978	56.1489	66.7069	211.919	45.0526	40.3504	67.7689	181.315	48.7936	64.2633	61.9435	198.924	77.5922	64.5164	63.7542	223.102	69.6614	58.4074	85.1132	212.56	54.1841	69.7674
CCG001120.1	LOC117900568	LOC6503711	LOC108011119	LOC6726151	FBgn0010412	FBpp0074087	CG4464-PB	RpS19a	RpS19a-PB	34228	3168.3	1029.63	1349.96	1058.85	3283.46	1063.5	1603.95	1213.39	2868.3	971.927	1810.82	1301.58	3049.49	1021.01	1705.31	1265.18	3148.67	881.784	1610.91	1170.89	3553.77	1042.31	1620.04	1137	3368.09	916.349	1563.2	1190.23	2932.62	1052.3	1624.63	970.42	3365.25	1010.31	1351.8	1196.92	2857.76	902.283	1721
CCG001121.1	LOC117900338	LOC6502985	LOC108018930	LOC6740323	FBgn0030655	FBpp0309306	CG9213-PB	CG9213	CG9213-PB	19482	21.0809	2.97205	4.90061	6.00295	16.6355	3.65444	4.97444	6.71555	11.7937	2.6109	3.34816	4.32732	19.2464	2.82845	6.05189	5.94251	22.5059	3.35695	4.88764	3.62061	16.4092	2.54128	4.75789	3.91664	16.0612	2.92968	4.38553	5.16796	13.0093	3.88557	5.93227	4.73806	12.5433	5.35547	3.48166	3.09376	15.7604	5.20486	4.95896
CCG001122.2	LOC117903213	LOC6502984	LOC108015315	LOC6740242	FBgn0031051	FBpp0309478	CG12234-PB	Ranbp21	Ranbp21-PB	26323	33.1138	7.19617	6.38217	8.50164	31.2561	10.2828	5.1296	6.88058	27.4389	8.22892	5.31967	4.85855	30.7077	10.932	5.89162	7.44506	24.7028	10.0465	5.67798	6.57656	26.7289	7.89894	6.76026	5.97502	22.985	12.5286	6.05716	6.53548	22.065	12.7069	7.30256	6.28035	25.7192	3.9486	7.0266	5.55817	37.587	6.75785	6.38113
CCG001123.1	LOC117903608	LOC6503843	LOC108004703	LOC6725377	FBgn0029957	FBpp0071029	CG12155-PA	CG12155	CG12155-PA	21625	21.5268	6.9994	16.1842	18.3324	19.3811	8.81283	12.3109	16.4509	12.8542	5.68167	15.705	13.6562	18.3548	8.15329	14.4212	16.837	20.1525	6.25787	14.2042	15.6632	18.4814	6.9381	14.07	15.7319	17.7087	8.43949	15.1586	16.4707	14.5212	6.98035	17.9067	16.472	15.0795	4.42614	14.3998	14.4718	22.3056	5.94243	11.9829
CCG001124.1	LOC117903609	LOC6503807	LOC108004704	LOC27207226	FBgn0029958	FBpp0071033	CG12151-PA	Pdp	Pdp-PA	21650	46.6923	28.338	24.8617	37.1851	35.3498	25.3298	22.4916	32.7101	31.51	36.859	35.6386	31.5249	36.9966	25.946	25.5489	33.4737	39.8996	26.8754	25.0285	28.478	36.6125	30.0262	26.8861	29.1138	38.1038	29.1333	22.9462	28.8584	27.8495	30.6857	27.3687	27.8823	41.7711	24.9376	30.9693	28.6381	46.5784	25.1654	29.0086
CCG001125.1	LOC117903612	LOC6503714	LOC108021823	LOC6725378	FBgn0029959	FBpp0298273	CG12156-PB	Rab39	Rab39-PB	18947	41.0852	30.1189	52.8138	68.0024	39.9753	47.4227	56.8199	68.3517	25.1495	41.7892	68.0027	59.9436	42.1319	44.9839	63.6254	68.2193	37.3541	39.445	55.3649	56.2544	39.7889	43.4661	70.4289	64.5489	43.6367	45.945	64.478	69.6935	31.7404	32.6493	70.2164	58.2104	45.3676	39.9519	70.6534	73.2181	50.7263	36.837	58.9468
CCG001126.1	LOC117903610	LOC6503715	LOC108004760	LOC6725379	FBgn0016041	FBpp0305890	CG12157-PC	Tom40	Tom40-PC	30984	141.495	32.1677	35.3374	53.7225	138.945	44.5957	36.8314	54.603	89.8002	34.9206	39.7509	36.8349	141.35	44.3548	46.5421	48.0668	155.814	46.5134	41.7169	50.2057	152.735	40.5829	46.6369	53.1243	131.386	50.1976	43.32	55.4008	100.697	48.4989	58.135	58.4354	133.355	38.3642	38.7455	45.8443	151.458	52.0577	39.1946
CCG001127.1	LOC117903237	LOC6503716	LOC108004648	LOC6725380	FBgn0029961	FBpp0071032	CG12663-PA	Ir7a	Ir7a-PA	30952	0	0.0268132	0.145227	0.0992438	0	0.0232285	0.028538	0	0	0.0251794	0.058071	0.0324897	0	0.0179783	0.0670321	0.0310649	0	0.0243859	0	0.0627964	0	0.0451259	0	0.0347741	0	0.0262194	0.0981217	0	0	0.0523709	0.134069	0.0631007	0	0	0.0580381	0.177607	0	0.0265001	0
CCG001129.2	LOC117890115	LOC6503720	LOC108004776	LOC6725391	FBgn0029962	FBpp0310005	CG1402-PC	CARPA	CARPA-PC	21666	0.552854	0.493716	8.22281	11.4517	0	1.24036	5.57003	13.1022	0	0.788176	5.56021	5.86275	0.151511	1.02622	6.60336	10.0672	0.181092	0.538825	3.68199	5.66578	0.123062	0.74782	5.75859	7.04333	0.365067	0.869009	4.9384	11.1127	0.184175	0.867883	13.2072	8.017	0.289157	0.542274	6.78602	9.35311	0.186858	1.07349	6.11563
CCG001131.1	LOC117891126	LOC6503933	LOC108004588	LOC6725384	FBgn0029963	FBpp0071101	CG10920-PA	CG10920	CG10920-PA	18919	0	39.7337	0	0	0	41.5644	0	0	0	38.9079	0	0.100408	0	39.5317	0.0517899	0	0	49.2122	0	0	0	40.9313	0	0	0	56.5588	0	0	0	54.1387	0.207167	0	0	47.7133	0	0	0	61.9531	0
CCG001132.1	LOC117896412	LOC6501324	LOC108014558	LOC6727893	FBgn0038387	FBpp0311409	CG5268-PB	blp	blp-PB	26014	70.2203	82.6828	53.3056	56.1636	49.9627	55.5324	28.4274	36.1085	38.6715	70.7745	40.7438	35.3189	56.1877	49.7549	46.0149	42.3806	51.3268	45.8368	27.4699	35.6281	59.1454	55.0162	43.3696	33.8864	65.7962	63.932	43.2046	52.5211	51.4426	67.0246	37.8875	40.8566	77.0246	61.7141	36.4475	49.999	67.7945	61.5176	49.7709
CCG001133.1	LOC117903232	LOC6503931	LOC108021805	LOC27207342	FBgn0029965	FBpp0307900	CG15326-PB	Ir7b	Ir7b-PB	30943	0.332663	0	0.0340375	0.0310137	0.693799	0.108884	0	0	0	0	0.0272208	0	0.257137	0	0	0	0.115253	0.0914469	0	0	0.146199	0.0423055	0	0	0.302042	0.0245807	0	0.0264393	0.0468861	0	0	0	0.0552929	0	0	0	0.0952832	0	0.06237
CCG001136.1	LOC117903812	LOC6503721	LOC108021806	LOC6725393	FBgn0029966	FBpp0071043	CG15324-PA	Ir7c	Ir7c-PA	30949	18.2615	1.52784	0.178343	0.26	29.2316	1.20948	0.0280365	0.210019	21.8125	1.28632	0	0	16.7334	1.55429	0.0329271	0.030519	9.39638	0	0	0.0308465	12.322	0	0.059086	0.0683262	9.51987	1.44249	0.064265	0.083119	14.1257	0.82321	0.0329283	0.0929878	15.6593	0.022256	0	0	5.25903	0	0.619964
CCG001137.1	LOC117903813	LOC6503929	LOC108004643	LOC6725394	FBgn0259190	FBpp0288952	CG42294-PA	Ir7d	Ir7d-PA	30958	0.0564258	0.221716	0.562906	0.10258	0	0.0240093	0	0	0	0	0.0300115	0	0	0.0743304	0	0	0	0	0	0	0	0	0	0	0	0.0542015	0	0	0	0	0	0	0.365212	0.0234156	0	0	0	0.0273909	0.308968
CCG001139.1	LOC117889589	LOC6504662	LOC108016604	LOC6729826	FBgn0027574	FBpp0084476	CG5815-PA	CG5815	CG5815-PA	2142	11.4219	5.86504	9.32276	13.2137	16.2383	7.33913	8.05168	10.1654	4.33743	5.77374	9.75682	7.38137	13.6221	7.25712	8.6062	8.83027	14.3677	6.23599	7.13149	9.09091	13.0653	5.22146	8.57966	10.1051	10.292	6.87111	9.19343	9.80452	13.3969	6.53016	9.59821	9.56838	9.54167	4.33289	8.43272	8.48304	12.8681	6.2446	7.54576
CCG001140.1	LOC117889852	LOC26515582	LOC108016681	LOC6726640	FBgn0025837	FBpp0297938	CG17636-PC	CG17636	CG17636-PC	18460	2.6641	7.59783	0.152414	0	0.730989	3.998	0	0	0.307702	3.99025	0.0609448	0	0.287853	3.49058	0.0351747	0.0326022	0.232236	3.81331	0.0327908	0	1.80029	5.56469	0	0	0.338123	2.09129	0	0.0295976	1.54836	7.52988	0.070352	0	1.22834	3.36678	0.283731	0.138923	0.471303	3.83472	0.649481
CCG001141.1	LOC117903512	LOC6504663	LOC108016794	LOC6724754	FBgn0025836	FBpp0309061	CG40494-PE	RhoGAP1A	RhoGAP1A-PE	31095	35.5447	12.0654	34.3908	44.5997	33.0035	25.4903	25.5081	41.7742	37.5443	14.6257	33.5022	30.4055	33.3402	26.0323	33.5666	48.0002	32.9007	19.8007	28.3239	32.82	28.0454	16.5428	30.775	31.1278	27.0659	19.6598	34.99	42.9839	26.6417	20.3564	44.542	34.7743	26.9463	13.6356	24.5345	28.6677	42.2456	23.5037	20.7016
CCG001142.1	LOC117897289	LOC6504849	LOC108016796	LOC6737458	FBgn0036018	FBpp0076112	CG3335-PA	CG3335	CG3335-PA	9221	26.1207	4.00141	5.92838	6.66359	23.029	5.40953	5.50016	7.47998	18.2293	4.76861	7.13107	5.15293	25.3114	4.96888	6.57174	7.50475	25.4872	5.74434	6.64907	6.68177	25.1506	4.107	7.24463	5.84103	19.1556	5.66742	7.63886	7.54915	15.4121	4.60867	7.04301	6.46078	18.9557	4.15391	7.14645	7.0125	21.6977	4.06109	8.37941
CCG001145.1	LOC117896776	LOC6504926	LOC108015388	LOC6725290	FBgn0000524	FBpp0070876	CG3929-PA	dx	dx-PA	18805	36.2537	2.96777	8.33923	7.26803	26.5551	4.81339	4.53615	6.40459	23.6454	3.12221	9.25462	7.00288	30.3125	5.73031	7.16831	7.67815	28.81	5.68233	7.56655	5.25208	24.1573	3.86806	7.98317	6.13512	17.6546	6.17504	5.6888	6.59501	18.5834	4.09683	7.19646	5.43507	18.478	2.78646	6.89587	5.49858	30.3986	4.70079	5.61373
CCG001146.3	LOC117902737	LOC6504927	LOC108014978	LOC6725292	FBgn0085446	FBpp0307656	CG34417-PT	CG34417	CG34417-PT	12252	10.1083	14.5334	37.5834	49.8124	9.1764	22.7113	23.4294	32.2692	7.03377	15.5899	27.1212	30.0508	14.782	21.4072	29.986	47.7346	10.0565	17.1183	24.3094	29.1679	11.5518	15.8681	37.9192	35.5802	15.9473	25.6605	38.2234	43.8105	10.4562	17.6887	23.8186	31.4244	11.7063	10.0496	32.0262	37.9916	14.2406	20.3484	26.2369
CCG001147.1	LOC117896430	LOC6504931	LOC108015303	LOC6725294	FBgn0029878	FBpp0303990	CG10695-PC	Pat1	Pat1-PC	18809	34.6973	13.1297	24.5387	29.7623	32.3647	16.0322	19.0326	28.5143	38.463	12.7129	23.7571	21.9299	32.9506	16.4482	25.0529	32.9817	29.0978	13.2509	19.4112	23.9476	32.3477	10.8263	19.5438	27.2696	34.8314	15.8902	22.5159	26.3571	25.9221	12.5644	25.0238	25.2782	34.6201	13.5678	30.5054	31.2127	58.0563	21.2958	26.6906
CCG001148.1	LOC117896643	LOC6504895	LOC108005479	LOC6725821	FBgn0250862	FBpp0073553	CG42237-PA	CG42237	CG42237-PA	19301	1.56799	17.3962	1.71758	4.69499	2.75815	19.3482	2.16975	3.40547	3.33246	32.0342	1.66795	1.6468	2.40974	29.1908	2.49161	3.20164	2.07708	23.2376	0.633475	1.53843	0.715156	43.001	2.0323	3.46643	1.08868	16.5679	1.71309	4.24074	0.84498	26.7221	2.32181	2.82523	2.91858	11.8654	5.8345	5.52144	1.97176	25.8343	5.16266
CCG001149.1	LOC117896737	LOC6504602	LOC108005480	LOC6725822	FBgn0052638	FBpp0289681	CG32638-PB	CG32638	CG32638-PB	27246	41.1273	44.6263	82.7554	123.723	41.1627	59.9099	77.5529	132.411	24.1783	53.8115	106.137	117.265	46.3875	63.7831	83.2224	122.63	45.7415	58.9581	76.0209	109.101	43.586	61.8359	95.7061	104.391	38.1991	65.9107	87.2486	125.203	45.4631	68.7441	111.182	144.677	59.6069	66.7879	111.096	127.797	39.0065	65.2921	57.321
CCG001150.1	LOC117896596	LOC6501144	LOC108016054	LOC6726978	FBgn0037455	FBpp0088689	CG2336-PA	CG2336	CG2336-PA	25448	0	55.4435	0	0.440913	0	50.2868	0	0	0	59.5442	0	0	0	47.3416	0	0	0	70.9006	0	0	0	47.9008	0.114513	0	0	79.177	0	0	0	66.6598	0	0	0	52.0081	0	0	0	44.8436	0
CCG001152.1	LOC117903670	LOC6503080	LOC108004594	LOC6725253	FBgn0029843	FBpp0309046	CG5905-PC	Nep1	Nep1-PC	19966	6.63567	7.23625	24.1937	40.9054	4.91354	11.2435	11.5629	25.6757	7.59822	7.30543	22.2895	33.8975	6.11223	9.33962	17.2659	34.5686	4.50077	8.69843	20.6848	38.0291	6.88268	10.7418	24.2814	40.8852	8.55319	8.84026	22.3867	39.5039	8.79296	9.41613	23.7172	33.8077	4.15791	3.34242	9.64401	16.6308	6.91185	8.01329	12.0568
CCG001153.1	LOC117897233	LOC6498941	LOC108012195	LOC6729126	FBgn0053107	FBpp0083672	CG33107-PA	CG33107	CG33107-PA	32664	15.5219	10.7863	11.3937	18.3244	14.9907	8.0723	9.73712	15.437	13.1923	10.3943	10.4573	15.7386	12.8244	5.75552	11.365	13.8707	15.7426	8.26906	10.0025	14.4824	12.9502	5.89264	7.98026	14.1353	12.8927	6.29535	14.0529	16.4532	9.16398	8.82413	9.74182	8.43918	14.7596	15.3637	7.15091	9.80065	14.053	8.59529	7.76475
CCG001155.1	LOC117903721	LOC6503025	LOC108004554	LOC6725250	FBgn0029839	FBpp0070851	CG4660-PA	CG4660	CG4660-PA	18851	2.49878	6.79745	28.4647	33.6236	1.3284	4.90724	20.0964	30.7532	1.439	7.15162	28.0121	27.4551	3.79856	8.18699	28.0076	35.1472	1.73143	4.57933	24.3493	26.5327	3.2422	7.62662	39.0349	34.0382	3.3159	4.24664	24.2608	26.5458	3.9327	10.3877	33.4373	39.9178	4.88421	5.58355	34.6035	31.9348	4.88326	10.4503	34.5374
CCG001156.1	LOC117903722	LOC6503026	LOC108004569	LOC6725249	FBgn0029838	FBpp0311824	CG4666-PB	CG4666	CG4666-PB	20076	89.9038	183.856	19.1059	18.3524	49.6119	161.853	6.60419	15.006	72.497	295.339	14.2671	14.7284	81.9932	184.828	8.6062	13.2946	78.178	208.88	9.31056	14.7313	102.827	260.286	9.81894	12.4569	111.247	197.655	12.7533	14.7515	89.2595	192.917	6.90646	7.70138	101.743	169.629	10.2113	15.3145	105.599	240.515	16.4252
CCG001157.1	LOC117903720	LOC6503027	LOC108004771	LOC6725248	FBgn0029837	FBpp0303596	CG4690-PC	Tsp5D	Tsp5D-PC	27183	4.19667	13.3982	95.7494	173.497	4.09024	19.5434	76.846	158.797	3.64269	14.8401	92.5083	116.071	6.09129	24.2632	112.366	181.695	3.8853	18.2259	83.4002	134.097	6.70773	18.2607	85.3418	128.02	8.36167	28.5546	91.7744	181.933	8.33009	23.9883	113.802	223.544	5.66658	12.4158	91.7224	136.499	4.40482	15.5215	75.3129
CCG001158.1	LOC117903723	LOC6503077	LOC108004772	LOC6725247	FBgn0029836	FBpp0300510	CG5928-PC	CG5928	CG5928-PC	18868	0.923267	6.10134	0	0.101725	0.401587	5.78564	0	0	1.14745	10.3752	0.267852	0.199812	0.421704	5.91531	0.206124	0.477622	0.831664	4.34922	0	0.193099	0.274018	20.8143	0	0.534652	0.838284	3.86999	0	0.173442	0.461359	8.13254	0.103066	0	2.03392	14.0837	0	0.35618	1.69594	27.1921	0.111012
CCG001165.1	LOC117903273	LOC6502118	LOC108016741	LOC6725107	FBgn0029716	FBpp0070647	CG3546-PA	CG3546	CG3546-PA	13178	1.09073	0.679466	0.813879	0.999515	1.08193	0.407511	0.806616	1.39895	0.961185	0.613524	1.10367	1.23497	1.44355	0.455583	1.33931	0.999146	1.62954	0.404048	0.700403	1.00987	1.19421	0.395835	0.732723	0.813417	0.724637	0.61331	0.669436	0.989525	0.511809	0.17865	1.17603	0.86101	0.0373755	0.043134	0.110506	0.0676338	0.0483053	0.0504569	0.189717
CCG001166.1	LOC117901440	LOC6503091	LOC108004718	LOC6725264	FBgn0262730	FBpp0308754	CG14446-PE	dtn	dtn-PE	18794	11.9462	1.99099	25.1514	41.4269	10.1918	4.25116	18.922	36.1361	9.43011	1.47375	18.7573	18.6614	10.8541	3.83214	22.4569	48.807	11.4375	3.16349	18.6149	25.5225	6.25687	1.55713	25.0876	27.5984	8.22696	3.6304	20.6578	31.7935	5.12257	3.72864	36.073	34.149	7.55203	1.39112	18.2247	18.1111	14.5994	3.45183	11.9436
CCG001167.3	LOC117890134	LOC6503092	LOC108004574	LOC6725266	FBgn0029851	FBpp0308579	CG14445-PC	CG14445	CG14445-PC	3167	2.8209	5.95097	15.5008	28.4157	2.50761	6.21794	21.3221	30.268	4.3351	7.89198	15.1021	16.2382	3.39222	5.81769	16.7511	27.7363	1.79121	4.29675	7.78144	9.62835	3.4724	7.72175	13.7558	17.8512	3.44299	7.81815	13.2437	21.2144	3.05031	4.39201	11.13	17.9602	3.14488	4.76117	24.1955	37.8781	4.37048	6.66511	31.5261
CCG001168.1	LOC117903831	LOC6503014	LOC108004655	LOC6725268	FBgn0023458	FBpp0292404	CG3585-PB	Rbcn-3A	Rbcn-3A-PB	18788	22.6745	9.3638	38.7411	60.6431	17.6478	20.1131	28.1623	48.93	21.5436	11.0119	26.5065	29.998	23.0012	21.0357	35.1198	62.1703	19.0791	16.2839	26.7176	36.2814	22.2924	12.2242	37.7002	41.3369	20.9432	18.0494	28.9897	43.3326	17.582	14.6285	46.1404	42.5098	17.5149	8.46019	34.5477	35.1112	24.3304	18.5993	26.917
CCG001169.1	LOC117903253	LOC6503093	LOC108004565	LOC27208268	FBgn0015818	FBpp0070859	CG3780-PA	Spx	Spx-PA	27829	52.0965	11.1356	9.04693	13.2125	50.9677	10.9194	10.3893	15.9213	36.4112	14.1949	13.8031	12.6892	45.3696	13.8526	10.9577	13.0111	53.011	10.6015	11.4299	10.2098	46.3389	12.4009	10.7881	12.3523	45.5056	13.0668	11.7337	14.603	28.5477	15.2711	9.89193	10.5381	50.629	14.3628	11.1793	15.9547	43.8714	10.4835	12.6229
CCG001170.1	LOC117903242	LOC26514187	LOC108004755	LOC27207856	FBgn0040918	FBpp0070899	CG3576-PB	schlank	schlank-PB	30817	92.7243	30.9652	46.6617	55.2511	84.123	33.2023	32.3006	52.1766	88.8689	40.0456	43.2394	52.8679	81.7749	43.5649	39.5799	59.0775	89.0678	37.5868	36.1307	44.9762	61.4661	20.0357	28.548	40.2656	57.0892	34.18	36.4677	54.4546	58.1013	36.6658	38.9645	51.6297	78.4548	34.3964	33.6462	50.5557	99.1019	46.9825	46.4556
CCG001172.1	LOC117903687	LOC6503012	LOC108004734	LOC27206361	FBgn0029854	FBpp0088809	CG3566-PB	CG3566	CG3566-PB	22681	161.892	97.2637	156.679	143.967	121.384	100.604	174.319	164.897	208.791	95.4054	163.284	158.326	133.516	91.7327	165.074	144.42	114.947	63.0395	132.228	109.477	136.661	104.072	153.594	159.49	145.569	92.7867	179.671	146.103	145.836	86.9346	153.55	105.404	146.197	92.9212	139.749	136.999	129.449	76.6538	125.327
CCG001174.1	LOC117902026	LOC6503215	LOC108019080	LOC6726082	FBgn0003392	FBpp0305866	CG18102-PN	shi	shi-PN	21498	53.5414	48.1283	211.338	346.386	50.2618	56.1547	166.665	360.935	50.5103	47.6127	199.511	236.233	52.3346	61.7299	213.569	380.969	56.4557	61.4772	190.74	288.787	49.2591	46.7026	207.515	274.538	49.2588	65.7222	186.708	298.969	42.1069	61.2923	268.844	346.753	49.5319	46.6038	236.368	324.473	66.823	72.5279	198.254
CCG001175.1	LOC117891619	LOC6502890	LOC108020048	LOC27206253	FBgn0004574	FBpp0302752	CG15811-PB	Rop	Rop-PB	8754	53.2233	45.7201	206.782	322.526	55.7834	57.596	173.748	320.074	43.5843	52.6191	227.869	294.038	61.0978	66.9501	222.152	373.663	49.9403	54.9985	185.342	297.366	57.8966	57.3844	219.515	297.117	53.2689	60.9134	205.22	332.498	45.0558	55.6909	247.633	369.217	57.2929	45.3847	245.437	347.267	61.4712	57.1232	202.247
CCG001177.1	LOC117894878	LOC6498706	LOC108019225	LOC6726071	FBgn0030691	FBpp0073977	CG8959-PA	Efhc1.1	Efhc1.1-PA	29757	0.169135	21.3499	0.562433	1.17868	0.236029	20.5467	0.331565	0.946181	0.020645	22.6429	0.134938	0.754957	0.191201	23.1298	0.467283	1.70837	0.228532	29.9002	0.750223	0.997111	0.172555	21.6182	0.44255	1.10432	0.287938	28.9802	0.405339	0.655321	0.0581057	29.6525	0.389417	1.61288	0.0456132	27.7593	0.022477	0.110054	0.255459	29.2084	0
CCG001178.1	LOC117891782	LOC116654459	LOC118876747	LOC120284208	FBgn0030719	FBpp0089136	CG9177-PC	eIF5	eIF5-PC	34781	241.692	110.04	178.197	233.902	246.825	127.955	147.012	225.34	123.663	124.749	174.92	197.019	193.168	120.506	158.25	228.93	228.053	132.17	163.847	207.093	217.947	123.185	163.105	198.592	186.93	121.717	161.785	189.891	172.505	137.11	181.927	207.095	184.589	144.956	146.074	200.37	208.471	158.98	168.285
CCG001179.1	LOC117893092	LOC6497685	LOC108019147	LOC6726067	FBgn0030687	FBpp0290035	CG17209-PC	Polr3A	Polr3A-PC	19470	12.8083	3.32423	4.42055	6.92376	12.6705	4.82033	4.38772	6.58174	14.7102	3.52448	3.8707	4.17237	13.4921	4.16222	4.00631	5.82533	13.3621	3.9227	4.37345	4.21358	13.0673	3.77986	4.95755	5.05293	13.1822	3.93803	4.38924	4.61174	10.4895	4.07256	4.40859	4.43027	12.648	3.16094	5.01616	4.95633	14.8924	3.56804	3.77825
CCG001183.1	LOC117891416	LOC6504912	LOC108019182	LOC6726041	FBgn0003463	FBpp0073879	CG9224-PA	sog	sog-PA	19475	5.1701	7.20549	28.4964	38.3598	3.4915	13.5293	21.7232	34.7796	3.75488	7.97368	23.8034	29.4622	6.98105	11.8654	21.2869	40.2324	6.02518	11.5475	21.6381	33.1744	6.07903	8.34709	24.9552	29.6606	8.7283	16.2336	27.8395	40.8481	6.54221	14.2131	27.8743	40.3196	3.89241	5.43077	22.1753	34.1037	5.46617	9.83501	21.0356
CCG001191.1	LOC117894438	LOC6506838	LOC108004795	LOC6738464	FBgn0036727	FBpp0074983	CG7589-PA	SecCl	SecCl-PA	30553	8.16293	16.6841	12.0837	11.9277	5.64322	15.406	5.78146	8.21239	7.32823	24.1693	17.4367	23.8991	5.88732	19.1649	8.32578	16.6325	6.849	23.2017	9.34396	13.782	9.51003	18.2567	8.41292	14.1316	10.0415	24.5036	11.5168	14.9636	8.71456	19.9248	6.18394	10.2344	7.054	30.1046	4.82911	7.58175	7.67894	25.2133	7.12914
CCG001192.1	LOC117893365	LOC6506837	LOC108004811	LOC6738463	FBgn0036726	FBpp0074982	CG7603-PA	QIL1	QIL1-PA	20590	210.993	355.409	182.259	310.964	180.66	280.252	191.347	201.865	159.656	322.045	177.988	203.873	206.121	254.663	243.997	265.294	214.647	276.901	176.376	239.568	237.259	356.043	243.579	253.33	233.084	297.721	206.056	302.747	297.57	253.868	211.494	332.541	212.59	266.412	229.541	299.091	254.716	263.676	311.375
CCG001193.1	LOC117894187	LOC6507048	LOC108012334	LOC6736270	FBgn0035171	FBpp0308924	CG12502-PD	CG12502	CG12502-PD	23503	0.113577	0.513224	16.195	29.5677	0.144912	0.599257	13.371	26.1012	0	0.481952	12.9516	16.0336	0.068477	0.748082	18.9946	34.5646	0.102308	0.344999	15.1071	23.5952	0.0370796	0.506979	15.9914	21.5887	0.144372	0.763698	18.999	33.82	0.187291	0.479417	31.1289	38.4656	0.148025	0.265738	23.6335	28.4828	0.191313	3.08632	18.9513
CCG001194.1	LOC117894189	LOC6492959	LOC108013606	LOC6736269	FBgn0035170	FBpp0072491	CG12191-PA	dpr20	dpr20-PA	7791	0.382966	1.22265	14.0084	25.7213	0.27994	1.35794	9.4094	17.9962	0.186982	1.08927	8.99631	8.09124	0.384825	1.72366	11.4818	31.2361	0.201232	1.02643	11.2516	17.1807	0.286521	1.26627	12.4465	13.5391	0.434644	1.65541	12.8873	19.9491	0.350843	2.26559	17.9875	20.0306	0.344923	1.32688	10.606	16.3115	0.326912	2.11092	11.0496
CCG001196.1	LOC117894900	LOC6506526	LOC108014598	LOC6737617	FBgn0261112	FBpp0075938	CG7828-PA	APP-BP1	APP-BP1-PA	9348	26.6668	50.4126	7.14515	8.68052	25.5996	53.6591	8.35755	14.0594	18.4216	44.9812	11.1903	10.8089	29.3024	48.544	11.3074	15.3931	29.2919	56.1328	9.99201	11.7331	29.072	43.8753	11.4838	14.624	24.5316	53.2891	13.6782	17.0138	16.814	50.582	10.0514	9.20279	31.5719	36.3831	15.1952	23.8014	34.5635	44.5777	13.3451
CCG001197.1	LOC117894903	LOC6493419	LOC108014599	LOC6737616	FBgn0036126	FBpp0304952	CG6272-PB	Irbp18	Irbp18-PB	27780	34.0151	28.0621	58.9553	53.5394	25.5982	28.571	58.041	59.3106	23.4378	28.7973	61.4024	89.5648	27.8177	23.5681	52.2542	54.8009	26.9263	24.7324	53.0952	68.7703	28.0027	30.6737	40.7191	61.3443	25.1351	22.6315	60.3448	54.0104	27.2499	27.2639	48.8206	47.6576	29.6418	35.8259	77.92	117.811	27.026	36.233	76.0511
CCG001199.1	LOC117894899	LOC6493421	LOC108014095	LOC6737614	FBgn0020412	FBpp0075965	CG6297-PB	JIL-1	JIL-1-PB	9323	23.0678	26.1275	17.9664	22.0292	20.1791	33.6088	11.8991	18.4552	16.5821	24.9329	13.3335	16.0776	20.6803	31.8245	15.4593	23.9602	19.4022	32.6017	14.3956	16.7363	17.2849	25.7192	17.0089	18.0047	19.5944	34.8261	13.804	18.8087	16.4607	32.0481	18.5313	17.5242	20.2635	9.87925	13.4957	14.5518	32.5592	16.4996	12.5933
CCG001200.1	LOC117895821	LOC6506525	LOC108014096	LOC6737613	FBgn0036124	FBpp0075937	CG7839-PA	Noc1	Noc1-PA	9325	41.4023	3.56467	7.50621	7.54928	37.584	5.313	6.94566	7.78442	25.4461	3.79555	5.97254	5.69677	35.5021	4.69555	6.31528	6.91028	37.9767	4.78637	7.03202	6.65575	32.7306	3.29486	6.84669	6.38853	30.963	4.52871	7.48105	6.67197	24.3179	4.39949	9.26275	5.68067	22.5918	10.4789	6.82553	6.99658	25.2778	10.7031	8.22963
CCG001201.1	LOC117895824	LOC6493422	LOC108020068	LOC6736721	FBgn0028484	FBpp0073067	CG14992-PA	Ack	Ack-PA	8742	21.3037	33.7172	21.6217	30.4985	19.506	36.0995	15.9494	28.3125	19.0631	37.7185	19.8354	22.3812	18.7686	34.7245	20.1901	30.4718	19.7533	40.0487	18.3566	22.4203	16.0099	30.9695	20.0954	22.2822	15.9369	40.8979	20.4146	26.5007	13.9181	51.6859	27.4842	32.5378	15.0453	18.0912	20.2274	23.7613	16.7961	24.5224	17.1679
CCG001202.1	LOC117893408	LOC6507367	LOC108020205	LOC6736770	FBgn0035533	FBpp0112051	CG15015-PB	Cip4	Cip4-PB	8752	34.4303	9.03737	32.7218	53.0313	28.5613	16.7951	26.1418	50.9588	14.2508	10.7886	33.7564	37.1422	28.7721	16.6514	31.4756	55.5074	35.2146	13.9164	27.5248	39.1417	25.9206	11.8135	33.3502	37.2169	27.4851	17.2871	35.0652	45.7042	19.789	14.895	39.8644	45.333	30.0216	10.5194	29.4402	38.5094	36.8657	14.3267	27.5199
CCG001203.1	LOC117893140	LOC6493115	LOC108012968	LOC6736521	FBgn0264606	FBpp0305807	CG43955-PD	Fife	Fife-PD	8619	0.178717	0.97812	17.6931	36.5745	0.111976	1.28189	14.321	30.9648	0.448757	0.95385	16.4989	17.1853	0.448963	1.16032	19.6876	41.653	0.206982	0.946598	15.6938	23.7152	0.322987	0.780867	18.5221	21.6788	0.370896	1.97423	18.0958	33.1715	0.292369	1.16341	30.4729	28.965	0.202124	0.752809	21.2015	23.4251	0.534336	0.706972	12.8247
CCG001204.1	LOC117901917	LOC26514310	LOC108012307	LOC6739665	FBgn0037037	FBpp0077942	CG10588-PA	CG10588	CG10588-PA	30768	0.0317029	12.3481	0.0421692	0.0192115	0	13.719	0.116011	0.0709413	0.0154789	11.625	0.033724	0.018868	0	12.0798	0.058392	0.0180405	0	14.799	0.0181449	0.0729363	0	9.76183	0.0174636	0	0	14.7545	0	0.0655115	0	18.4003	0.116788	0.14658	0	9.53397	0.0165708	0.0608516	0.0144871	12.5296	0
CCG001205.1	LOC117893068	LOC6493114	LOC108013246	LOC6736522	FBgn0052296	FBpp0310920	CG32296-PH	Mrtf	Mrtf-PH	12393	10.4999	4.06492	8.00035	9.31388	10.3558	7.07489	5.21915	7.89482	8.88783	5.05502	6.90717	5.83017	13.1438	6.55736	6.37152	11.5868	13.1264	8.83575	6.0471	7.21018	8.45488	4.75468	7.21563	7.0769	9.10743	6.82313	6.68999	8.37639	7.34977	14.1687	7.66223	5.72668	9.86932	2.65973	6.00235	5.49516	13.3424	5.46302	4.72521
CCG001207.1	LOC117893076	LOC6506880	LOC108013264	LOC27206273	FBgn0035370	FBpp0072839	CG1240-PA	Non2	Non2-PA	21223	194.451	57.1433	49.6697	78.2244	179.703	62.6231	44.1279	68.2274	58.677	53.9143	55.174	60.2698	169.439	70.1759	54.1811	70.1812	207.191	66.1718	55.4502	62.7375	178.056	61.3951	49.8959	56.564	148.185	68.6462	61.1658	84.3847	120.769	76.2477	71.5991	75.0795	172.757	68.2966	70.2942	86.6695	198.312	85.1465	70.783
CCG001208.1	LOC117893071	LOC6493113	LOC108013263	LOC6736525	FBgn0035371	FBpp0072886	CG9977-PA	AhcyL1	AhcyL1-PA	3827	48.334	25.904	43.8017	66.6863	42.7231	43.486	34.4965	57.3526	41.3571	30.14	41.016	52.02	40.3931	46.5142	45.6078	72.8694	40.1493	39.3895	34.1607	52.5658	40.604	34.6374	54.0292	51.1709	42.25	38.7987	41.3088	61.8343	31.6116	40.5378	49.7163	61.2956	38.8996	45.6135	44.1723	48.6297	46.7481	49.6732	43.2393
CCG001209.1	LOC117893074	LOC6493112	LOC108012478	LOC6736526	FBgn0035372	FBpp0072885	CG12093-PA	CG12093	CG12093-PA	8671	38.7723	22.1167	33.8738	38.6074	36.5047	22.8343	31.785	34.7535	31.1493	19.631	32.7141	37.1304	31.3899	20.4882	34.2458	38.5106	35.3621	21.5709	32.883	35.9843	35.2771	24.8024	33.8813	32.6685	35.4836	21.2883	37.6957	40.7429	31.6049	26.9246	39.9278	47.1591	31.3243	21.2492	27.9898	33.5806	10.2895	6.99584	11.854
CCG001210.1	LOC117893077	LOC6493551	LOC108013208	LOC6737401	FBgn0052039	FBpp0311674	CG32039-PB	Svip	Svip-PB	9314	60.2702	38.3445	51.3827	62.2605	40.4813	34.2508	37.4277	67.2068	14.6146	34.1424	41.5225	51.9992	66.4565	38.0988	57.1186	65.6011	49.0072	34.6926	37.2732	52.8114	44.7342	24.4088	57.2643	56.686	36.3593	24.0903	44.1075	63.1077	60.0323	50.0584	62.8328	86.4974	48.5801	44.4826	63.4311	74.2228	57.3349	41.8239	60.0481
CCG001211.1	LOC117893072	LOC6506383	LOC108013205	LOC6737399	FBgn0035978	FBpp0099884	CG4347-PA	UGP	UGP-PA	9238	227.28	290.017	255.172	215.829	274.636	554.585	287.147	226.894	470.179	407.761	377.975	263.591	384.148	461.048	360.736	280.78	387.462	541.227	461.28	372.04	246.642	428.245	332.855	273.709	413.949	463.476	493.801	370.619	410.176	442.815	515.763	401.477	261.976	350.714	329.325	332.172	293.156	528.341	406.916
CCG001212.1	LOC117893073	LOC6493549	LOC108013206	LOC6737398	FBgn0035977	FBpp0076167	CG4437-PA	PGRP-LF	PGRP-LF-PA	2867	4.08324	7.75481	11.466	10.4474	4.70327	11.0037	15.3689	15.8883	9.83526	9.37491	18.2912	17.8211	6.10902	10.3693	13.0359	11.9793	5.27198	9.16051	14.7491	11.9513	5.25818	8.77576	19.5436	13.5253	6.46735	7.23443	15.5483	12.0003	6.60866	11.1858	15.1534	12.1665	2.76589	3.83044	8.17774	8.42032	1.00933	1.88894	4.84503
CCG001215.2	LOC117893069	LOC6493548	LOC108013389	LOC6737396	FBgn0035976	FBpp0300668	CG4432-PH	PGRP-LC	PGRP-LC-PH	9237	13.1136	31.999	48.1715	67.6734	9.12114	29.8323	33.4511	47.0444	26.0512	43.6621	52.6108	61.7845	13.5658	31.8754	37.5058	49.9807	12.1318	29.8795	46.6186	58.1521	15.6206	38.113	48.9858	59.1915	25.2758	46.7964	49.7275	54.5958	14.6997	31.5281	38.2589	48.4528	12.8138	24.2277	40.9686	49.2682	13.0571	20.3016	33.9914
CCG001216.1	LOC117894733	LOC6493547	LOC108012424	LOC6737395	FBgn0035975	FBpp0076164	CG32042-PE	PGRP-LA	PGRP-LA-PE	23802	7.36976	17.8308	45.4438	57.7268	5.80433	18.1569	42.9972	66.7794	10.5283	14.1424	50.3282	56.7488	6.99412	15.4913	33.9071	47.4775	7.29422	17.6797	49.5226	69.4424	7.83439	16.2453	47.5129	65.897	12.4741	21.0192	52.0045	62.8902	8.1686	20.1628	47.9297	80.7689	12.7593	20.9928	37.5313	50.8549	7.86474	17.7992	29.7259
CCG001217.1	LOC117894660	LOC6506186	LOC108013538	LOC6737034	FBgn0004619	FBpp0076691	CG8442-PA	GluRIA	GluRIA-PA	8979	0.321519	0.631677	10.6691	16.8789	0.215907	1.15206	9.14697	17.0967	0.0495729	0.780511	10.5485	12.7098	0.153038	1.37094	10.9503	17.6797	0.152431	0.937331	8.7554	12.0103	0.234794	0.755358	9.71304	12.5902	0.307289	1.26789	9.81415	14.8964	0.496085	1.0065	12.0936	14.2983	0.389822	1.08253	11.3635	16.1583	0.440841	1.08541	11.8517
CCG001218.1	LOC117894225	LOC6506185	LOC108013590	LOC6737033	FBgn0035708	FBpp0076687	CG8398-PA	axed	axed-PA	30688	1.38209	23.1653	6.31941	12.7723	1.53838	27.1008	6.38213	11.211	3.31778	17.929	6.43213	5.7236	2.25681	25.6029	8.45001	13.6651	1.68589	22.8432	7.02038	10.2346	1.48054	20.7072	7.10573	7.40993	3.08491	36.8412	7.14201	9.81745	2.3213	29.5839	11.5264	8.38709	2.44133	39.6256	9.23791	9.24086	3.44473	25.7616	8.03405
CCG001219.1	LOC117892939	LOC6506184	LOC108013400	LOC6737032	FBgn0286051	FBpp0076685	CG8368-PB	Rexo5	Rexo5-PB	30674	37.2654	154.311	13.4561	15.035	39.0792	140.593	11.2202	15.2842	34.9954	141.888	13.6675	11.8071	38.9304	146.022	12.5729	13.8104	41.4613	175.636	11.9744	11.0423	42.1473	130.99	14.5077	14.2051	38.2156	173.497	11.5617	12.2579	32.3808	190.958	16.0492	12.4615	36.5242	163.66	11.8389	10.5675	42.4603	193.842	14.9079
CCG001220.1	LOC117892940	LOC6493762	LOC108013401	LOC6737031	FBgn0024177	FBpp0303218	CG10125-PB	zpg	zpg-PB	26366	187.481	0.403291	0	0	160.344	1.47514	0	0	103.297	0.841594	0	0	175.924	1.56235	0.112024	0.0519155	198.876	0.978085	0	0	145.795	1.28204	0	0	170.805	2.01562	0	0	116.552	1.61916	0	0	156.841	2.12013	0	0	159.248	2.56864	0
CCG001221.1	LOC117892938	LOC6493763	LOC108013491	LOC6737030	FBgn0002926	FBpp0076693	CG10129-PA	ndl	ndl-PA	8970	19.0381	0.00630115	0	0.00777416	21.0333	0.125551	0	0.0502376	22.9063	0.0946753	0.0068234	0	17.8221	0.135198	0	0.0146006	19.108	0.429804	0	0	20.4964	0.0689304	0	0	10.2503	0.0677777	0.00768626	0.013255	35.5466	0.049229	0	0	17.924	0.64925	0	0.00834443	29.1253	0.64742	0
CCG001222.5	LOC117893156	LOC6493764	LOC108012225	LOC6737028	FBgn0263973	FBpp0300169	CG32397-PD	jv	jv-PD	12380	1.85153	5.12029	5.03064	7.99761	1.35752	8.60268	3.15604	6.11657	0.574109	6.20061	3.47242	4.84646	1.82525	7.85467	3.13549	5.61262	1.30423	7.28306	4.08817	6.2684	1.53983	6.86919	4.68874	5.55614	1.9281	7.26592	5.61494	7.65211	1.85701	7.55956	5.78633	7.90136	2.04688	6.07232	5.86106	9.86617	2.83612	9.45989	4.04572
CCG001223.1	LOC117893058	LOC6506180	LOC108012297	LOC6737026	FBgn0020251	FBpp0290777	CG8339-PB	sfl	sfl-PB	20534	7.57628	4.84488	19.5425	24.1079	8.31605	9.77231	19.7098	21.4577	14.5933	11.0179	27.7018	28.292	7.76235	7.73966	18.0951	26.6961	7.80145	7.55174	16.8857	17.8745	8.19629	7.65033	20.6215	19.7017	8.5919	8.53338	17.3024	18.6028	7.56683	8.25154	27.0707	18.9914	5.45275	4.03969	15.6607	16.6822	10.2574	7.45477	19.3316
CCG001224.1	LOC117895642	LOC6493766	LOC108013290	LOC6737023	FBgn0035704	FBpp0076695	CG10144-PA	Vps8	Vps8-PA	8976	12.1055	11.3688	5.50046	6.66587	11.7211	14.181	5.07976	6.84082	13.78	11.1041	6.66365	6.4817	13.7688	12.8005	6.23399	6.64788	10.9045	14.2901	5.76462	5.65168	11.384	10.503	5.87896	5.94638	11.4993	14.1585	5.59294	6.28902	7.45176	14.3103	6.48559	5.75794	8.94135	9.19757	6.16655	6.46491	11.6703	10.6928	5.16467
CCG001225.1	LOC117895644	LOC6506178	LOC108013289	LOC6737022	FBgn0035703	FBpp0292155	CG8270-PB	Bulli	Bulli-PB	8993	14.1499	4.46233	11.39	12.3715	15.4889	6.6651	9.17121	15.8023	18.8394	4.81659	10.5253	13.2379	13.0381	6.43109	8.0462	11.8848	14.5568	6.46073	9.83183	11.8022	10.2703	4.94192	9.06001	11.1421	12.1126	6.67066	12.4819	12.4619	9.80597	6.28634	10.4508	8.26835	10.0258	4.63687	10.6858	11.7892	9.29363	5.80427	9.40304
CCG001227.1	LOC117901202	LOC6506293	LOC108009866	LOC6735239	FBgn0034432	FBpp0289511	CG7461-PB	Acadvl	Acadvl-PB	30043	156.907	110.573	194.7	156.086	168.948	129.298	182.551	133.027	48.2366	48.6013	64.0059	75.5658	173.06	146.219	183.542	145.264	201.68	149.233	256.929	214.069	150.317	117.02	164.914	148.034	156.25	123.505	199.196	179.241	192.355	148.321	211.022	185.167	138.562	99.4117	183.469	188.68	182.759	135.104	224.688
CCG001229.1	LOC117895647	LOC6506177	LOC108012295	LOC6737020	FBgn0261801	FBpp0292362	CG42747-PC	CG42747	CG42747-PC	20556	3.31588	0.407163	2.42582	2.26055	4.46208	0.670185	1.47341	3.33897	2.59036	1.03236	2.46909	1.92411	2.16579	0.573308	1.73042	3.25491	2.94956	0.777638	2.70439	2.95608	3.31528	0.30836	1.82656	1.79538	2.258	0.477776	1.93699	1.92713	2.1644	0.675972	2.08676	3.01832	2.951	2.06404	1.41011	2.37336	3.58282	2.01205	2.0174
CCG001233.1	LOC117894228	LOC6493768	LOC108012294	LOC6737014	FBgn0035699	FBpp0076715	CG13300-PA	CG13300	CG13300-PA	2407	0.690454	0.42391	4.4772	6.53759	0.757062	0.734474	2.12054	5.50415	1.68556	0.636929	2.89198	4.10924	0.73717	1.73382	3.33825	7.56337	0.544207	0.693963	3.2108	5.31146	0.950962	0.535072	4.70668	4.28821	0.940351	0.704689	4.60213	4.77076	0.790675	1.07636	4.02724	3.64127	0.435598	0.86179	3.40375	5.17991	0.603194	1.0921	3.10604
CCG001241.1	LOC117895027	LOC6493769	LOC108012439	LOC6737010	FBgn0001258	FBpp0304376	CG10160-PC	Ldh	Ldh-PC	9039	19.408	31.9898	22.9321	20.8337	26.6117	61.9468	30.2001	28.3136	49.4224	68.4982	21.5033	35.2221	25.7835	60.8614	20.3648	17.8427	21.8871	60.1694	23.3124	23.427	21.3948	51.4211	18.3829	14.129	39.454	52.9266	27.4844	25.886	28.0787	68.5752	26.2461	43.818	39.6247	54.5576	25.0819	14.8262	19.1636	61.7643	15.519
CCG001242.1	LOC117895026	LOC6493770	LOC108012697	LOC6737009	FBgn0035697	FBpp0076717	CG10163-PA	CG10163	CG10163-PA	9024	33.1747	0.652643	0	0	33.7305	0.150771	0.0463083	0	43.7267	0.408584	0	0.0527208	23.5442	0.408425	0	0	29.4843	0.316566	0	0	8.02532	0.0732254	0	0	30.0407	0.468006	0	0	3.73307	0.127473	0	0.153589	25.0683	0.110282	0.0941779	0.115281	20.5839	0.172006	0
CCG001243.1	LOC117895024	LOC6493771	LOC108013396	LOC6737007	FBgn0035696	FBpp0076718	CG10173-PA	Best2	Best2-PA	8983	31.7081	21.091	43.0308	51.0131	28.8878	31.2165	33.6066	56.461	35.9007	20.3412	53.2398	66.0119	35.319	33.6068	33.9213	58.9893	34.872	28.6985	46.1407	68.9196	26.759	23.4868	45.0247	47.0758	27.6605	33.6036	44.2777	53.5742	21.1694	24.0765	54.0013	64.5584	22.6691	22.412	54.774	83.1755	28.547	25.5731	54.3942
CCG001247.1	LOC117895029	LOC6493775	LOC108012746	LOC6737003	FBgn0035694	FBpp0076721	CG13299-PA	CG13299	CG13299-PA	23849	191.338	0.43779	0.790393	0.540132	230.764	1.26421	0.155317	0.498629	91.6797	0.685192	1.8963	0	185.102	0.880618	0.18241	0.676279	235.783	0.796317	0.170048	0.512652	140.768	0.859588	0.818315	0.567772	148.908	0.428096	0.890042	0.460465	65.7335	0.142514	0	0	189.097	1.84942	0.631742	0.38665	118.884	2.16339	0
CCG001249.1	LOC117895246	LOC6493776	LOC108013119	LOC6737002	FBgn0002526	FBpp0076722	CG10236-PA	LanA	LanA-PA	8969	15.6067	2.92674	10.584	7.96155	10.603	6.32518	8.99523	10.0661	13.4607	3.49494	4.7708	4.66031	15.1509	6.81028	6.22868	7.55345	13.0401	4.67328	5.34077	4.40492	16.8448	3.0944	7.89964	4.33712	15.4221	6.15814	6.51176	5.23642	16.1117	5.3044	6.61752	3.57969	15.044	4.3339	7.82506	5.71884	16.6237	6.60155	5.52327
CCG001251.1	LOC117892985	LOC6507406	LOC108011047	LOC27206269	FBgn0035234	FBpp0072627	CG12003-PA	CG12003	CG12003-PA	8553	0.404055	0.288667	0.342013	0.667778	0.0292915	0.437631	0.652877	0.205489	0.251082	0.304963	0.39074	0.218613	0.295285	0.411298	0.360829	0.543465	0.198527	0.229718	0.756843	0.46479	0.269821	0.212546	0.445149	0.561561	0.200108	0.423412	0.440152	0.189761	0.0336513	0.211432	0.947212	0.424583	0.105897	0.152766	0.821888	0.670702	0.205298	0.500364	0.671914
CCG001252.1	LOC117892971	LOC6507652	LOC108011046	LOC6736360	FBgn0035235	FBpp0072707	CG7879-PB	CG7879	CG7879-PB	8526	6.07793	2.25777	7.40512	13.4945	5.06396	3.115	5.94522	12.6672	2.2776	2.34008	6.35674	6.80901	3.88344	3.38652	7.35857	12.6139	4.30938	2.87474	8.30199	10.2621	3.72397	2.65984	7.61515	10.693	5.64215	3.25443	7.97662	10.607	2.5891	3.38087	10.1602	9.81981	4.84359	2.39968	7.57626	12.5275	5.07441	3.46757	6.37413
CCG001253.1	LOC117892984	LOC6507405	LOC108012541	LOC6736359	FBgn0035233	FBpp0305589	CG7864-PB	Pex10	Pex10-PB	8581	23.6132	25.3398	18.0862	18.853	22.7566	22.3806	12.4026	13.335	12.0209	20.1826	13.095	14.2533	24.9087	21.0445	15.8028	14.9655	24.4963	19.4465	13.771	13.8388	23.0632	22.2482	14.7335	15.1128	22.6083	25.6387	16.159	20.1192	17.6854	20.7742	10.6501	14.4232	15.0099	15.5113	9.7562	12.5249	14.2504	12.4405	9.53222
CCG001254.1	LOC117892982	LOC6493290	LOC108013322	LOC6736362	FBgn0035236	FBpp0311521	CG12004-PD	Tmep	Tmep-PD	8548	52.1524	40.4973	50.7093	67.5938	52.8303	46.9926	38.6335	64.174	48.8734	37.7435	51.7738	52.066	51.0894	54.5795	48.5893	73.2812	49.3689	46.4701	42.8894	60.2294	44.5349	40.8593	45.7222	58.5373	46.7887	54.103	52.5797	65.7084	37.3887	62.6636	55.1941	69.5258	39.613	29.3522	53.4302	64.1914	48.3777	41.865	45.3822
CCG001259.1	LOC117895130	LOC6493481	LOC108013348	LOC6737578	FBgn0026160	FBpp0075997	CG7958-PB	tna	tna-PB	9324	7.65087	49.0119	33.2954	55.1217	6.68748	74.7011	26.1563	49.6046	7.99581	59.6061	33.412	37.9087	9.30805	82.9575	33.0284	63.463	8.40773	74.658	29.5435	40.8973	9.11854	56.4868	31.6594	40.6642	12.6349	95.0516	32.8753	52.5585	9.72987	93.219	51.0553	57.6056	8.95489	60.1263	34.0819	37.3313	12.4689	67.8446	29.6481
CCG001260.1	LOC117895134	LOC6506456	LOC108013422	LOC6739631	FBgn0036104	FBpp0076003	CG6418-PB	CG6418	CG6418-PB	1531	20.1355	10.0565	12.3202	18.5211	20.4174	9.6319	13.9831	22.908	18.0065	8.03595	15.9855	14.7841	22.7039	9.52101	17.177	21.107	25.3356	7.42291	13.9748	19.6269	20.1881	9.14568	18.4706	19.1179	18.5323	10.8518	18.2101	23.4102	15.8447	10.858	19.7282	22.0494	20.7238	8.05487	19.8196	24.455	26.011	7.47576	18.3498
CCG001261.1	LOC117893916	LOC6506502	LOC108005879	LOC6737104	FBgn0035754	FBpp0076599	CG8609-PA	MED4	MED4-PA	23818	18.9903	8.8499	7.58655	10.3689	15.712	6.8394	7.58956	9.28208	7.40492	10.4631	6.34297	5.55462	18.7569	9.34906	10.4256	10.9908	20.9595	6.89065	7.93841	6.71	16.1872	8.41145	8.14018	10.3215	16.8304	9.5878	9.08667	8.8395	14.3692	15.1092	9.07296	8.61544	17.386	9.79025	7.85531	11.3868	17.4701	9.06119	6.94017
CCG001262.1	LOC117893910	LOC6506503	LOC108005877	LOC6737103	FBgn0012058	FBpp0076600	CG8610-PA	Cdc27	Cdc27-PA	30407	35.4364	28.5511	14.9188	23.4385	35.8056	33.5179	11.1616	21.3874	20.7949	22.6007	14.1903	16.1003	40.083	33.6485	15.099	20.1439	46.3201	32.5746	14.9927	19.0099	34.2294	26.4895	16.0103	16.1405	27.878	33.3237	15.7615	18.0179	26.3536	40.8768	19.0803	23.1506	36.0963	23.4266	15.6877	17.1177	36.5908	35.1637	14.7812
CCG001264.1	LOC117895216	LOC6507291	LOC108012973	LOC6737437	FBgn0036005	FBpp0076199	CG3428-PA	pall	pall-PA	9260	33.5733	18.2176	31.0474	38.8815	33.5293	19.6823	23.6797	49.0113	18.4216	16.7635	31.0652	44.9735	32.6118	19.1649	26.9597	48.4597	35.2827	16.2828	28.9756	41.1944	28.9676	15.8145	25.0695	48.8825	28.0638	17.763	32.0562	44.2689	22.6042	21.3187	20.4168	46.5067	26.8273	17.3822	21.6993	42.0963	28.6296	18.781	23.4739
CCG001265.1	LOC117895200	LOC6507765	LOC108012972	LOC6737436	FBgn0036004	FBpp0076196	CG3654-PD	Jarid2	Jarid2-PD	12304	28.9556	4.7395	13.9649	20.5612	25.526	9.67553	11.7453	17.4402	17.2075	4.79308	12.1399	12.0975	22.9571	10.2904	15.3804	24.2304	23.0675	7.25635	11.9116	14.7451	17.5921	5.34517	16.7483	16.2396	17.9697	8.28871	14.7014	16.9312	14.2148	6.62101	20.4817	16.6893	16.2707	3.47863	14.4138	13.4135	29.8669	7.84774	11.2756
CCG001266.1	LOC117895215	LOC6507292	LOC108013088	LOC6737435	FBgn0011327	FBpp0076200	CG3431-PA	Uch-L5	Uch-L5-PA	30340	133.674	116.801	17.6568	26.2294	141.029	100.526	16.8488	20.5732	54.5731	111.685	19.2854	16.9072	142.679	105.804	22.1979	20.6921	145.954	116.425	15.4314	18.894	135.449	103.794	19.3475	20.8597	105.378	127.908	19.2485	21.9871	100.411	145.779	20.296	16.5377	101.519	89.2523	20.8669	22.7195	113.443	89.8623	14.8954
CCG001267.1	LOC117895202	LOC6507763	LOC108013087	LOC6739629	FBgn0266101	FBpp0310160	CG44838-PE	CG44838	CG44838-PE	30306	47.3631	10.3436	38.6778	59.2679	38.0595	10.0636	22.7801	51.8819	8.0873	9.39581	35.5844	40.1793	35.3031	11.4301	39.4843	72.4557	47.224	15.4134	36.0897	47.7274	29.4677	8.77097	30.1168	44.9134	30.0418	14.0631	34.0183	47.3042	17.1966	15.8709	36.0543	44.4712	19.4869	5.45904	28.7006	45.6344	27.1733	7.7766	26.2202
CCG001268.1	LOC117895210	LOC6507293	LOC108012382	LOC27208937	FBgn0036000	FBpp0076201	CG3434-PA	CG3434	CG3434-PA	9246	17.3476	6.17887	6.82115	9.71121	16.6769	7.63713	7.74919	9.27879	15.2967	7.5394	8.48093	8.29768	16.4656	6.57066	9.00254	7.11304	19.1631	7.73131	7.93381	7.65022	19.227	6.52414	7.54764	7.86028	16.8057	6.65779	8.25721	6.66447	15.4887	7.99437	7.47779	8.28931	17.5754	6.88301	9.83912	11.6789	18.2465	5.79555	8.18998
CCG001269.1	LOC117895212	LOC6507762	LOC108012383	LOC6737432	FBgn0035999	FBpp0076191	CG3552-PA	CG3552	CG3552-PA	9244	11.0817	52.5748	5.29553	4.42715	12.0443	49.0388	6.22219	8.67908	17.5143	61.9792	7.20386	5.91131	13.8575	52.7421	8.21471	6.30601	12.6811	71.0997	9.20836	6.70417	11.6575	47.0909	5.78783	7.63416	10.2107	67.1413	6.98367	8.82051	12.2202	72.7241	9.77738	9.39336	16.7949	62.9507	9.81787	11.1632	17.7389	66.3458	11.8362
CCG001270.1	LOC117895213	LOC6507294	LOC108012592	LOC6737431	FBgn0035998	FBpp0290254	CG3437-PB	CG3437	CG3437-PB	9249	23.933	7.1143	9.76079	12.1489	24.5542	7.46929	8.87572	11.591	22.3401	8.18511	7.80599	11.5891	24.001	7.70807	10.424	12.9913	26.3108	7.96999	10.2116	9.9308	19.2595	7.05704	9.03561	9.59319	19.2914	8.79961	10.3448	11.1003	15.9059	9.52439	9.18757	9.03647	25.1793	5.61272	7.95453	13.2323	23.1365	6.09995	10.7383
CCG001271.1	LOC117895204	LOC6507295	LOC108013156	LOC6737430	FBgn0035997	FBpp0076203	CG3445-PA	phol	phol-PA	9226	44.0963	6.57143	10.0645	12.1463	40.1587	9.31757	8.64445	12.979	27.6708	6.8644	10.9273	11.3326	42.3467	8.46577	9.78318	12.575	46.9208	9.08792	10.2387	10.6925	31.328	7.16592	9.52299	10.2143	31.3247	9.8675	12.9396	14.1083	21.8973	9.63839	13.0755	13.4376	36.4151	6.98693	10.2019	10.7924	41.1956	8.31906	10.5485
CCG001272.1	LOC117895218	LOC6507297	LOC108013158	LOC6737428	FBgn0035996	FBpp0076204	CG3448-PB	CG3448	CG3448-PB	9278	10.8829	5.2405	3.97373	6.55177	11.2875	6.59797	3.64403	4.69543	4.86206	5.64296	7.2638	9.82126	9.29179	5.10667	4.19235	2.83335	10.1235	5.52867	5.94375	5.23658	8.94041	6.40893	3.21293	4.53095	8.00826	5.73939	7.07432	5.43843	7.49383	4.9131	4.45453	3.37094	6.64999	7.55649	7.56217	7.40533	9.85081	5.59366	10.04
CCG001273.1	LOC117895205	LOC6507760	LOC108013157	LOC6737427	FBgn0035995	FBpp0076189	CG3529-PB	CG3529	CG3529-PB	20547	34.8076	25.008	46.0117	60.7731	31.8415	33.2979	41.2961	58.9345	22.3282	26.103	51.2727	57.4092	31.3488	34.9179	46.3021	56.4718	29.4362	30.4081	37.7244	53.1022	31.4315	27.0127	50.6883	57.2786	34.8818	36.37	50.3983	63.9885	26.4603	29.6622	47.0616	65.3797	28.6051	25.4571	56.4927	70.4765	25.0674	29.7191	51.441
CCG001274.1	LOC117894565	LOC6506628	LOC108011449	LOC6736916	FBgn0260936	FBpp0076806	CG5505-PD	scny	scny-PD	8875	49.6976	36.0433	25.7671	26.4152	49.9117	53.086	22.0442	26.0847	41.3037	50.5844	26.6563	22.7313	48.5589	37.98	26.7227	28.9423	50.7047	53.5659	25.0965	24.9969	49.1993	31.3183	30.7935	25.9968	46.8395	52.1306	26.7748	24.3386	35.9229	36.0675	32.7945	25.3422	41.0598	38.6513	22.343	19.3267	57.6934	53.7725	22.4253
CCG001275.1	LOC117894592	LOC6493317	LOC108011410	LOC6736917	FBgn0052418	FBpp0076825	CG32418-PA	vito	vito-PA	23706	32.3064	6.40936	6.74071	8.13799	29.6518	6.46892	8.80854	7.86705	14.9075	7.3044	9.02949	8.44488	32.336	6.21676	8.40051	8.57918	37.7173	6.05551	10.7316	6.33948	34.1747	7.33083	9.21207	8.63514	29.1602	5.59809	9.7918	8.77026	24.6058	4.43621	9.33425	5.71121	26.6139	8.07439	11.1542	10.9229	28.3684	6.48199	12.3795
CCG001276.1	LOC117894571	LOC6493316	LOC108011452	LOC6736918	FBgn0040298	FBpp0076824	CG32417-PA	Myt1	Myt1-PA	13384	21.282	5.43494	9.57537	12.9156	19.3273	6.04593	9.0055	13.1542	9.17835	4.08882	9.76441	11.637	16.4259	5.71467	9.14819	11.4844	19.0006	5.47654	8.88802	8.93173	15.4456	5.89869	9.76646	12.255	16.3261	6.12989	7.57136	11.2705	11.7788	5.85053	9.34153	11.4822	16.5485	5.11372	7.31916	10.8001	23.6669	5.95136	7.91802
CCG001277.1	LOC117894597	LOC6506629	LOC118877325	LOC6736919	FBgn0044419	FBpp0289218	CG33718-PD	Pmi	Pmi-PD	3531	103.288	58.1209	52.8321	65.1484	87.7054	57.2201	54.1871	57.9872	162.667	55.8488	55.9124	62.7824	84.0644	44.6495	51.4746	67.7545	95.1064	55.6457	54.8111	60.8842	80.5582	56.7181	55.5828	55.6272	80.7051	55.6883	53.9696	59.6147	45.2955	63.1842	46.633	64.3601	71.1155	37.6332	57.2326	69.9314	75.592	38.0277	66.796
CCG001278.1	LOC117894587	LOC6506630	LOC108011454	LOC6736920	FBgn0260458	FBpp0113069	CG33717-PD	PGRP-LD	PGRP-LD-PD	23811	3.22427	4.42417	2.92722	3.10137	4.12198	5.22641	4.60175	6.29874	4.04805	5.90142	6.58743	5.29989	3.90848	5.19123	3.01644	4.19376	2.95047	3.06347	5.3311	4.06214	4.34419	5.11897	3.10112	1.95605	5.3903	4.22788	2.69835	1.74499	3.00071	4.02601	1.8225	2.54375	3.34932	3.27069	1.63232	1.33206	2.85414	6.16127	1.93052
CCG001279.1	LOC117894581	LOC6493315	LOC108011453	LOC27207062	FBgn0035636	FBpp0076823	CG10546-PA	Cralbp	Cralbp-PA	8929	5.57834	5.68274	18.0003	20.7206	4.53073	8.04385	25.5433	22.3069	5.95159	8.33826	20.0546	13.6487	5.13831	7.85873	16.5533	19.9279	4.42003	5.12215	16.3183	19.4287	5.01663	7.21563	18.7785	14.8716	5.11177	8.4842	22.7763	26.8968	6.62464	8.22545	13.0021	12.2988	4.79177	3.94391	9.00572	7.39393	2.92849	5.96742	9.93027
CCG001280.1	LOC117893978	LOC6493380	LOC108019472	LOC6738365	FBgn0010223	FBpp0075113	CG12232-PA	Galphaf	Galphaf-PA	30439	10.3658	11.708	1.67464	2.59398	9.73849	25.3568	0.833666	0.892131	13.2366	15.2531	2.90173	2.34779	8.81362	12.1347	3.45257	4.15531	8.80808	18.3717	5.42835	5.11712	13.5981	24.3181	3.42138	3.58217	10.288	11.9325	3.01724	4.98645	13.0334	17.8755	1.85518	1.84333	12.0723	14.484	0.309225	0.486662	16.8771	18.3953	0.859518
CCG001281.1	LOC117893984	LOC6493379	LOC118877407	LOC6738366	FBgn0040512	FBpp0075111	CG3948-PA	zetaCOP	zetaCOP-PA	132	82.7822	72.368	85.8694	80.1011	89.1141	73.8766	88.6569	99.704	117.742	70.2592	82.1414	94.5396	102.462	71.5839	85.3941	81.1139	104.466	76.3577	82.7909	76.4672	101.7	88.5699	76.6177	88.3551	82.043	70.9497	80.6897	86.9191	94.0294	67.0849	68.3178	71.5156	98.096	81.6033	68.1234	102.488	100.213	76.1795	87.5408
CCG001282.1	LOC117893968	LOC6506560	LOC108006798	LOC6738367	FBgn0036652	FBpp0075075	CG13032-PA	CG13032	CG13032-PA	13143	0.0253959	65.8606	0	0	0.101257	62.826	0	0	1.19035	59.2004	0	0	1.78634	66.0054	0.0311836	0.028903	1.30394	75.8941	0.0290702	0	0.0207275	55.8617	0.111915	0.258833	0.0230583	75.1847	0	0	0	72.8215	0.0935543	0	0.0550408	59.7733	0	0.0996005	0.0711366	76.0883	0
CCG001283.3	LOC117893969	LOC6493378	LOC108006797	LOC6738368	FBgn0063485	FBpp0099495	CG3849-PB	Lasp	Lasp-PB	30417	39.9512	99.517	45.4716	62.5809	35.6424	126.876	30.4606	55.4317	22.3959	105.291	43.448	49.4671	39.4787	136.041	40.7862	70.5255	39.8022	134.976	36.2698	56.345	33.2944	95.4253	46.6002	60.7456	32.9152	149.683	40.505	56.3554	25.3818	175.284	37.6237	50.8972	25.1344	97.016	42.252	56.9972	38.2184	165.386	32.7178
CCG001284.1	LOC117893961	LOC6506561	LOC108006684	LOC6738370	FBgn0000414	FBpp0303222	CG9695-PF	Dab	Dab-PF	21178	9.59847	5.19637	24.5227	41.2587	7.24025	6.8372	16.7109	33.8405	7.39415	6.13248	20.988	20.819	8.7163	9.78287	23.3624	44.4001	7.62783	6.10437	20.2897	30.1221	6.69086	5.80085	21.964	26.8662	8.93447	8.91277	23.3865	35.6286	5.94041	6.09785	28.5231	31.3447	7.48678	2.82784	20.7301	24.2544	12.1479	6.07308	15.1128
CCG001286.1	LOC117893986	LOC6493377	LOC108006677	LOC6738375	FBgn0036656	FBpp0311502	CG13026-PC	CG13026	CG13026-PC	9854	21.4418	62.3575	22.141	21.0288	10.799	22.5687	22.7129	28.725	13.3616	82.3716	30.3116	30.8953	24.2391	33.8203	38.7998	30.022	22.8724	46.7563	22.7678	23.6911	39.4908	47.459	32.7918	16.3541	25.2318	42.4127	33.4686	29.0041	55.8283	46.5529	23.2114	24.9473	17.706	38.7008	9.91484	10.6801	18.0297	16.9012	13.4662
CCG001287.1	LOC117893982	LOC6493376	LOC108006672	LOC6738377	FBgn0043578	FBpp0075107	CG9681-PA	PGRP-SB1	PGRP-SB1-PA	9839	7.47051	10.6193	107.785	41.116	15.3486	39.8648	73.7871	100.005	4.63442	22.0524	65.6309	110.577	11.8342	35.3118	56.3333	66.2169	24.0672	36.7473	200.202	129.306	11.0468	32.8379	117.838	107.378	49.0761	28.7041	273.289	210.219	14.7345	12.9001	72.5237	29.5623	11.061	8.97209	105.305	77.3178	5.79993	22.7825	52.6162
CCG001288.1	LOC117893967	LOC6493375	LOC108006669	LOC6738378	FBgn0004556	FBpp0075106	CG9680-PA	Dbp73D	Dbp73D-PA	30419	23.0085	2.42079	4.15416	3.45983	22.5504	2.9277	3.34181	3.19398	17.1307	2.52087	3.0367	2.8752	25.3758	2.71595	3.62514	2.88795	26.2862	2.83379	3.5191	2.4418	24.2952	2.78331	3.25257	4.22748	25.0555	6.84372	8.0986	6.70574	17.368	5.05592	5.00348	2.45364	16.0203	4.43484	6.06996	3.8738	19.2085	4.02701	5.37375
CCG001289.1	LOC117893972	LOC6506565	LOC108006687	LOC6738379	FBgn0036659	FBpp0075080	CG9701-PA	CG9701	CG9701-PA	9785	13.1939	23.9745	32.0922	31.2682	11.114	29.7308	34.9398	34.6526	10.0107	25.9422	28.1031	38.2297	9.95907	30.6812	16.2009	23.6872	13.1404	31.3504	26.306	39.7599	15.6473	32.0791	30.2659	34.1309	18.3067	38.2893	31.026	38.2084	15.861	24.0372	26.8883	28.2818	15.4579	28.0445	29.8982	27.6094	15.2572	26.7918	16.8083
CCG001291.1	LOC117892993	LOC6506566	LOC108006663	LOC6738380	FBgn0004108	FBpp0292987	CG9704-PC	Nrt	Nrt-PC	9773	15.439	2.27785	19.4288	27.8873	13.3704	3.12021	17.1364	26.8754	13.5085	2.99834	19.7964	22.8828	10.0572	3.19821	17.3757	27.9017	13.0503	2.83302	16.2662	21.7721	9.94811	2.63763	16.5288	18.9117	13.0822	4.28348	19.0225	29.2414	9.62299	3.32728	27.1353	27.0091	11.2456	2.99371	19.0267	19.4471	12.8947	2.30898	15.5789
CCG001292.1	LOC117892994	LOC6493374	LOC108006665	LOC6738382	FBgn0287696	FBpp0075105	CG13025-PA	mus302	mus302-PA	9778	31.4784	2.70773	3.66644	5.31174	28.6188	3.33094	3.80413	4.96528	20.8064	2.82245	3.63587	2.59198	33.7087	3.68555	4.84001	5.23894	35.9035	3.49691	3.94405	2.98051	25.3095	3.48614	4.00854	4.60029	22.174	3.94518	4.09565	3.53149	13.9645	4.83915	4.56941	3.66404	20.6352	2.47633	4.00217	4.64494	20.9417	2.38237	2.74837
CCG001293.1	LOC117892995	LOC6506567	LOC108006682	LOC6738383	FBgn0036661	FBpp0075084	CG9705-PA	CG9705	CG9705-PA	32031	165.302	41.7978	36.284	71.9138	169.931	46.5271	32.4203	51.128	64.5439	49.3595	47.3702	43.0151	179.81	47.8354	40.6522	71.6433	188.175	47.2832	39.098	54.7114	159.844	42.4959	35.4467	45.4455	149.557	68.755	43.0236	72.1469	133.709	55.134	36.9319	51.3383	168.509	49.4402	35.5695	54.766	200.234	72.2073	44.6823
CCG001294.1	LOC117893795	LOC6506568	LOC108006680	LOC6738384	FBgn0036662	FBpp0075086	CG9706-PB	CG9706	CG9706-PB	9789	26.4603	37.5453	19.2169	17.1649	28.4867	37.745	17.2534	17.19	26.1471	40.2152	19.3365	16.3688	26.3665	34.1278	15.6825	14.4636	27.7364	39.089	17.8403	15.8916	26.3697	38.0485	18.3894	14.6601	19.5757	35.4081	15.8344	16.2336	23.1404	45.4007	19.0215	15.1647	23.5019	41.7703	18.4574	17.3603	28.1203	49.6983	20.9699
CCG001295.1	LOC117893796	LOC6493373	LOC108006681	LOC6738385	FBgn0025582	FBpp0075104	CG9677-PA	eIF3e	eIF3e-PA	576	231.048	92.8136	112.923	123.003	238.343	99.7365	125.956	139.097	195.502	101.401	144.493	138.264	236.541	96.2639	130.718	136.1	234.69	93.8707	121.022	113.291	242.374	99.8069	102.31	113.65	240.753	102.186	142.143	136.406	200.733	107.151	134.978	144.502	219.239	108.518	155.586	177.421	198.432	95.58	160.224
CCG001296.1	LOC117895397	LOC6493372	LOC108006666	LOC6738386	FBgn0036663	FBpp0305785	CG9674-PG	CG9674	CG9674-PG	9762	38.5395	52.533	182.238	307.646	32.1814	88.7039	155.478	313.475	55.0096	63.4343	192.189	245.931	42.0509	87.7687	199.977	373.222	34.6301	75.7307	176.816	298.026	40.3645	57.5181	191.363	246.951	53.9936	92.5889	177.289	297.867	40.0964	64.3553	252.355	317.287	35.4147	46.1433	253.336	305.315	49.0946	79.13	200.825
CCG001297.1	LOC117895398	LOC6506569	LOC108006675	LOC6738387	FBgn0021768	FBpp0075087	CG9710-PA	nudC	nudC-PA	30452	105.459	63.8311	23.2003	23.5831	97.5225	52.895	18.1306	26.2831	110.364	57.1516	24.5598	22.1413	97.4099	55.8477	19.1887	22.0882	115.384	66.1142	21.4081	21.1075	109.525	52.2962	25.5472	21.0008	91.5407	57.7689	23.6184	23.6985	92.7798	81.0038	22.7797	22.0838	96.9408	60.0385	30.5484	30.6365	102.143	56.4297	26.1308
CCG001299.1	LOC117895140	LOC6507089	LOC108013223	LOC6736325	FBgn0010786	FBpp0072572	CG9165-PA	Hmbs	Hmbs-PA	8539	90.1544	51.5663	52.0089	76.1768	79.4359	56.7702	33.6772	58.4447	74.6305	52.5268	45.7496	53.579	88.9131	61.8529	46.2437	72.031	80.6076	56.7279	42.0208	65.8252	65.5461	58.5436	38.6871	50.0101	65.5642	66.1295	44.9121	65.9503	52.2355	63.5037	41.7313	58.1213	74.4705	71.1572	52.9379	65.2356	73.8253	62.4407	50.7522
CCG001300.1	LOC117895142	LOC6492938	LOC108013585	LOC6736324	FBgn0035211	FBpp0072607	CG2211-PA	CG2211	CG2211-PA	8574	19.2717	13.5508	9.51158	13.0306	25.9232	15.1055	7.90054	9.81642	9.95411	7.99998	9.27908	7.96833	27.4172	14.8313	11.4582	10.3316	24.3492	16.4925	8.47568	9.91747	18.2955	9.13901	11.0628	7.88249	19.9383	10.1329	10.0271	11.1087	12.498	9.38997	11.7078	10.669	18.4549	12.9642	10.3522	9.43788	20.505	5.81001	8.7629
CCG001301.1	LOC117895151	LOC6507088	LOC108013587	LOC6736322	FBgn0035209	FBpp0072571	CG13914-PA	msd1	msd1-PA	8606	62.0744	11.5075	0	0.731834	51.8115	6.37196	0.505061	1.3512	21.8168	6.46151	0	0.287499	68.929	7.39762	0.296581	0.687226	63.3131	7.01313	0.414721	0.27784	43.3697	9.78323	0.13305	0.307714	43.4219	9.97658	0	0.748669	45.2508	15.7565	1.18637	0.279187	32.1349	10.1235	0.513574	0.785817	25.256	5.04169	0.440853
CCG001302.3	LOC117895150	LOC6507087	LOC108012485	LOC6736321	FBgn0011361	FBpp0304248	CG9160-PC	ND-ACP	ND-ACP-PC	8600	357.224	419.954	276.04	321.495	293.32	294.266	260.177	302.571	380.531	446.097	288.849	305.646	320.681	301.567	320.851	335.385	341.971	338.675	291.504	331.663	353.137	341.797	243.063	266.504	345.865	350.939	262.268	313.72	421.729	329.337	269.783	370.691	336.299	365.684	279.272	374.018	355.774	333.921	292.925
CCG001303.1	LOC117895133	LOC6507086	LOC108013390	LOC6736319	FBgn0010246	FBpp0072567	CG9155-PD	Myo61F	Myo61F-PD	8527	80.458	60.2132	11.4294	2.62765	100.683	114.352	11.6339	1.44475	96.6869	63.7355	14.3465	3.43456	73.576	86.7627	10.0811	1.50589	58.5461	84.6429	12.6825	1.66876	74.3856	77.7226	13.1372	2.64026	78.1038	81.8191	18.1665	3.82132	82.3407	77.9509	12.5284	3.35369	61.3589	50.8469	18.067	4.60565	61.6103	67.744	12.8027
CCG001304.1	LOC117895144	LOC6492940	LOC108013391	LOC6736318	FBgn0035208	FBpp0072609	CG9184-PA	CG9184	CG9184-PA	23554	11.122	2.10368	0.0918872	0.0837242	0.165262	1.88122	0	0	1.01186	0.637257	0	0	6.52514	2.50253	0.169649	1.10069	4.41812	1.35778	0	0	4.22867	1.5418	0.380534	0	20.2593	1.65894	0	0.14275	0	0.861533	0.0848277	0.239549	24.0949	0.458676	0.0734433	0.0899001	0.256833	0.402409	0
CCG001305.1	LOC117895131	LOC6507085	LOC108013386	LOC6736317	FBgn0035207	FBpp0302692	CG9153-PC	Herc4	Herc4-PC	30406	31.6783	35.5864	46.1906	68.6523	36.3934	43.9854	41.6565	77.141	34.5113	45.7276	62.9777	73.6842	34.6409	42.3024	42.0198	69.8236	56.1745	67.8053	65.8891	96.8038	45.7942	50.7141	68.8433	90.5942	45.8106	63.0435	69.9198	107.589	42.4468	75.2785	88.5996	119.451	31.3267	35.4985	33.4123	43.7325	32.9796	49.7198	28.8923
CCG001306.1	LOC117894699	LOC6492941	LOC108013227	LOC6736316	FBgn0035206	FBpp0072612	CG9186-PA	sturkopf	sturkopf-PA	8579	49.597	27.6263	57.3439	49.0129	94.7033	50.2776	61.9978	63.9066	48.0054	53.5954	65.0499	58.7758	42.6633	26.9596	32.8593	30.146	88.665	50.5915	61.8886	66.2054	83.7178	55.7301	76.7378	66.5885	77.8901	49.4742	69.6186	79.5692	66.907	36.2864	62.4417	66.5262	45.9766	24.5624	33.4916	38.6556	48.6822	25.9809	37.2712
CCG001307.1	LOC117894681	LOC6507084	LOC108013226	LOC6736315	FBgn0035205	FBpp0072562	CG2469-PA	Ctr9	Ctr9-PA	21181	44.4096	14.2551	25.1027	35.7937	39.8912	15.7625	21.6527	38.6077	25.9625	11.8124	20.4477	21.7519	43.1304	14.486	21.7227	31.8028	62.0612	26.1117	38.7146	50.5983	46.1497	22.3394	30.625	46.4325	43.6588	25.3012	35.3541	49.2448	36.8633	29.9275	40.3308	57.7384	27.0289	9.6836	19.4903	24.1992	32.9946	12.0072	18.5451
CCG001308.1	LOC117894687	LOC6492942	LOC108013316	LOC6736314	FBgn0035204	FBpp0072613	CG2277-PA	Nt5a	Nt5a-PA	8544	30.5298	98.879	24.2484	31.4872	27.7983	97.3552	21.2251	26.3295	30.4556	107.471	26.4348	25.2099	29.5114	102.383	29.3197	33.1389	32.0795	124.071	25.9677	29.3077	28.0932	106.73	25.4767	28.8612	29.4859	124.689	31.4319	38.3517	23.9447	149.662	30.0913	33.004	29.0638	91.3801	31.9573	42.0989	29.5429	92.9418	35.5072
CCG001309.1	LOC117894696	LOC6507083	LOC108013318	LOC6736313	FBgn0035203	FBpp0072560	CG9149-PA	Acat2	Acat2-PA	8422	55.7847	15.7348	18.6356	28.7315	92.4093	73.4996	32.9581	45.0665	61.4391	14.9731	19.9924	20.4896	60.9915	19.5812	17.0459	22.605	57.4066	18.9279	14.0815	18.1798	50.2017	18.2191	16.941	20.4066	49.8743	17.4379	22.3158	30.9812	44.0228	23.2751	21.5048	26.2663	45.248	25.7375	21.0709	24.6807	44.7831	25.7112	22.7131
CCG001310.1	LOC117894704	LOC6492943	LOC108012374	LOC27206265	FBgn0010333	FBpp0304252	CG2248-PB	Rac1	Rac1-PB	21234	128.901	46.8216	56.1107	70.3114	119.297	61.9533	55.9263	73.4725	41.7022	49.3445	59.0293	60.1506	130.488	58.8924	49.0211	66.9166	136.404	52.0632	54.1615	69.3355	124.231	52.557	61.4228	57.7314	109.85	56.7297	55.2379	69.9159	87.1722	52.9014	58.6353	66.1527	108.025	44.9009	61.2151	54.7841	122.638	55.6482	52.1767
CCG001311.1	LOC117894698	LOC6507082	LOC108012404	LOC6736311	FBgn0025682	FBpp0088881	CG9148-PA	scf	scf-PA	8427	54.7856	39.0266	52.1677	63.3777	38.6173	51.9906	53.4503	59.2477	23.396	46.6906	46.2113	50.9218	47.282	46.4714	57.0276	72.7723	48.6627	35.9481	59.5677	72.0903	47.3304	45.5392	52.3995	54.7614	49.8814	53.5055	53.2741	79.4678	50.3301	52.3626	76.1436	101.016	62.593	55.898	63.8696	66.0667	72.7649	56.8439	62.7022
CCG001312.1	LOC117894303	LOC6507080	LOC108012379	LOC6736310	FBgn0262937	FBpp0072557	CG9139-PA	Rabex-5	Rabex-5-PA	8404	19.0506	10.5281	12.9423	13.6314	18.879	12.4204	11.8852	17.8655	12.9585	9.79775	12.0924	11.2376	19.1431	14.1658	13.1896	17.1862	19.9374	19.5374	10.1453	13.1041	16.1187	10.3723	12.1789	11.0459	17.4283	14.5518	12.3229	15.0051	10.8334	22.5965	10.1439	11.5808	14.2373	8.23543	9.26902	10.8445	13.8342	7.5993	10.5794
CCG001313.1	LOC117893889	LOC6507079	LOC108013346	LOC6736308	FBgn0052333	FBpp0304247	CG32333-PC	CG32333	CG32333-PC	8396	0.20144	0.571657	9.85435	16.7371	0.267725	1.46665	4.82064	9.99187	0.0874245	0.619413	8.22605	7.51293	0.191173	0.862419	9.13815	19.6653	0.352827	0.819852	7.9808	13.0664	0.675911	1.07309	10.258	13.1025	0.477568	1.0105	7.4023	11.5975	0.225553	1.01992	17.5899	14.5267	0.290122	0.32552	17.0128	16.4207	0.614522	0.587496	8.57682
CCG001314.2	LOC117895630	LOC6507078	LOC108012473	LOC6736307	FBgn0035199	FBpp0072553	CG9134-PB	tfc	tfc-PB	13791	1.73655	3.10556	6.75188	5.9362	0.923189	6.25228	2.18804	3.93569	0.434804	5.54515	2.46301	2.86203	1.52127	5.24971	2.24166	2.43245	0.762075	4.69412	4.68917	6.19761	1.52636	4.12237	5.34705	6.18325	2.26399	7.05733	5.86908	6.57882	2.36594	4.69879	6.01444	5.50708	1.18796	2.96431	19.8877	26.2613	0.954416	6.76176	11.4626
CCG001315.3	LOC117895634	LOC6507077	LOC108013621	LOC6736306	FBgn0035198	FBpp0100107	CG9133-PC	CG9133	CG9133-PC	8425	0	757.604	0	0.30548	0	716.678	0	0	0	755.898	0.268121	0	0	734.387	0	0	0	867.817	0.115408	0	0	674.559	0	2.05512	0	937.668	0.181216	0.0520846	0.0461821	883.45	0	0.233075	0	788.659	0	0	0	957.201	0.12268
CCG001316.1	LOC117895629	LOC6507076	LOC108013620	LOC6736305	FBgn0035197	FBpp0099861	CG9130-PA	CG9130	CG9130-PA	23508	0	340.276	0	0.117828	0	323.603	0	0	0	335.864	0	0	0	343.503	0	0	0	384.255	0	0	0	279.989	0	0.743146	0	408.976	0	0.0669659	0	401.917	0	0	0	296.731	0	0.126033	0	432.293	0
CCG001317.1	LOC117895628	LOC6507075	LOC108012361	LOC6736303	FBgn0283500	FBpp0292309	CG9128-PB	Sac1	Sac1-PB	8405	79.3474	86.3436	49.4015	59.1136	65.5993	70.6808	42.3825	53.6213	43.5095	76.0165	48.7525	44.4438	67.3305	82.58	47.1339	56.6381	64.4881	85.558	45.43	54.2175	66.7947	80.4961	51.9265	48.0736	62.5083	89.8156	48.9475	64.4045	45.8247	82.6656	49.6731	54.4475	54.5194	82.6753	36.6977	36.2456	55.3868	108.397	40.721
CCG001319.1	LOC117895627	LOC6507074	LOC108013272	LOC6736299	FBgn0035192	FBpp0072545	CG9194-PA	galene	galene-PA	8402	1.60968	1.64901	2.50814	1.78367	0.403421	1.33071	1.94742	1.5437	3.6377	2.01521	1.32092	1.42332	0.970498	1.78724	2.25889	1.70112	0.932127	2.44477	1.65832	1.00517	1.31378	1.91986	1.79872	0.966769	1.19009	1.98801	1.90128	2.04329	2.16986	1.96337	1.01654	1.329	1.15762	0.89701	3.34931	1.79554	1.28241	1.62976	2.5183
CCG001321.1	LOC117894464	LOC6507750	LOC108012943	LOC27207929	FBgn0028429	FBpp0111848	CG10574-PB	I-2	I-2-PB	23926	42.9112	51.6443	31.4467	49.5214	44.8073	46.4854	29.1198	38.2881	43.3257	52.4808	46.9101	41.8256	46.3197	56.1365	40.4957	48.7144	48.7184	54.3471	39.8519	43.4007	42.16	53.0955	37.1663	42.2908	44.0583	72.1734	44.1106	55.546	36.8889	70.4746	41.0274	48.9766	45.155	57.1134	54.2837	57.8351	51.4586	59.1309	51.7202
CCG001322.3	LOC117894440	LOC6507311	LOC108012947	LOC6737495	FBgn0264489	FBpp0305053	CG43897-PM	CG43897	CG43897-PM	12458	91.1397	197.322	76.4263	99.3469	60.296	195.339	44.7382	50.3691	26.918	150.25	49.9759	31.7738	90.1583	165.259	76.5454	91.0584	66.9106	133.482	37.8624	45.2375	77.4506	158.145	51.4921	44.4078	100.587	188.276	64.7858	71.7418	102.402	188.996	28.9268	37.505	81.5704	112.103	55.7163	53.5809	116.533	179.307	58.4301
CCG001323.1	LOC117894452	LOC6507310	LOC108013217	LOC6737494	FBgn0044328	FBpp0305041	CG32052-PC	CG32052	CG32052-PC	23773	0.230405	1.61668	13.7474	35.0652	0.20998	1.5406	14.729	32.4813	0.289272	1.45744	20.0627	21.5483	0.330749	2.60157	18.9149	40.6073	0.118597	2.20549	13.9783	26.8824	0.295509	2.85687	15.7017	28.7245	0.358624	2.14999	19.9177	33.5661	0.211079	1.54725	25.9483	37.0949	0.307725	0.983455	23.6556	32.5116	0.0611867	0.63912	16.5012
CCG001324.2	LOC117894468	LOC6507751	LOC118877293	LOC6737493	FBgn0044049	FBpp0076101	CG6736-PA	Ilp4	Ilp4-PA	23966	1.11911	0	0	0	4.66039	0.211637	0	0.139124	0	0	0	0	0.624747	0	0.152684	0.141518	2.46419	0	0.569345	0	2.23274	0.102787	0	0	1.3548	0	0.149	0	4.67055	0.119289	0	0	0.447122	0	0.264396	0	0.577875	0.120723	0
CCG001327.1	LOC117894471	LOC6507752	LOC108013220	LOC6737492	FBgn0044050	FBpp0076102	CG14167-PA	Ilp3	Ilp3-PA	9295	0.138733	0.136282	75.6589	41.8669	0.66378	1.53481	55.1184	24.0592	0	2.3036	30.696	22.9536	0.975845	1.00515	45.9945	32.052	0.499873	1.1155	43.0361	17.5545	0.339692	1.14679	51.6607	26.6884	0.377889	1.06611	18.6188	15.0507	2.16063	2.92801	29.4717	12.9891	0.199542	7.02371	47.9354	51.0937	0	1.88567	27.0098
CCG001328.1	LOC117894467	LOC6507309	LOC108013219	LOC6737491	FBgn0036046	FBpp0076058	CG8167-PA	Ilp2	Ilp2-PA	9292	0	0	213.901	214.507	0	0.207037	171.057	205.918	0	0.673275	169.122	192.428	0	0.480724	181.478	177.897	0	0.108676	174.61	218.146	0	0.603313	165.373	204.253	0	0.701084	181.18	194.808	0.111439	0	204.787	153.4	0	0	191.917	202.31	0	0	104.647
CCG001330.1	LOC117894447	LOC6507753	LOC108013215	LOC6737489	FBgn0036044	FBpp0302749	CG14168-PG	Zasp67	Zasp67-PG	9228	4.77651	10.9408	0.427634	0.723624	2.21578	6.13633	0.192075	0.231238	1.90606	4.59688	0.610699	0.328009	3.59977	5.27876	0.366567	0.627247	3.06147	2.40039	0.289151	0.396236	5.64154	4.72664	0.278294	0.292559	0.89656	1.74264	0.330204	0.498259	4.73351	2.31317	1.12794	0.557418	6.10248	5.32029	0.735441	0.690181	8.74433	8.57413	0.336695
CCG001331.4	LOC117894442	LOC6507306	LOC108013214	LOC6737488	FBgn0036043	FBpp0076050	CG8177-PA	Ae2	Ae2-PA	23747	34.0495	13.2545	68.5518	117.404	41.6988	25.9143	45.2671	92.9465	39.2687	14.3505	67.1355	75.4373	29.8948	25.7989	63.4452	124.34	32.1727	14.2173	47.395	64.6402	28.6866	16.5334	57.9156	74.4216	22.3879	21.9065	57.6977	84.2197	29.0001	18.1599	68.418	86.0541	24.0695	14.1813	49.5742	70.0353	45.4379	21.1729	43.4553
CCG001332.1	LOC117895871	LOC6507754	LOC108013035	LOC6737484	FBgn0259163	FBpp0303927	CG42268-PI	CG42268	CG42268-PI	23744	4.65173	12.9912	53.6992	99.8865	3.97824	19.2386	38.673	79.6399	3.40131	16.8224	49.6143	53.8048	5.98403	20.4629	49.3924	95.4733	4.63554	18.8219	49.1189	72.1601	5.26393	15.0186	55.9893	75.6673	6.79442	19.773	52.078	79.616	5.44531	22.7871	79.2515	91.8742	4.69343	6.19833	54.6965	73.9427	7.12905	14.2508	46.2148
CCG001333.1	LOC117895873	LOC6507755	LOC108013037	LOC6737483	FBgn0036040	FBpp0076139	CG6749-PA	CG6749	CG6749-PA	24023	1.33565	3.6976	2.86678	3.64223	2.03335	3.69409	1.71383	2.24158	2.60851	2.74424	2.4541	2.49313	1.64716	3.57892	2.31097	2.93656	0.875004	3.06455	2.1891	1.99035	0.792818	1.45537	1.10362	0.889476	1.32295	3.03254	2.5462	1.97592	1.39047	3.05773	2.68381	2.31578	1.17885	2.99808	1.83953	2.40974	0.253931	1.62092	0.295496
CCG001334.1	LOC117895874	LOC6507305	LOC108012252	LOC6737482	FBgn0019644	FBpp0076134	CG8189-PA	ATPsynB	ATPsynB-PA	9275	645.874	1273.79	574.321	695.565	588.72	873.817	617.661	683.839	1166.59	1171.24	605.376	690.825	669.404	898.308	654.274	688.324	726.126	1097.94	650.095	775.008	889.098	1258.7	606.207	637.726	806.552	1098.02	609.301	734.355	873.935	786.128	605.553	816.615	918.78	1149.13	706.481	755.199	883.658	1096.08	720.86
CCG001335.1	LOC117893746	LOC6507304	LOC108012376	LOC6737481	FBgn0036039	FBpp0089006	CG18177-PA	Naa60	Naa60-PA	9267	30.9675	5.3578	16.5248	22.7687	27.739	7.6327	14.0027	21.6973	20.8304	7.88243	17.7924	15.0039	22.1661	8.18272	15.4035	26.8296	27.1854	6.11803	14.7064	16.4518	19.6858	7.91495	16.0236	17.1398	19.0932	7.45124	16.121	20.287	15.4897	6.86021	22.7712	24.1668	23.3165	6.03564	19.844	24.6849	32.6134	8.88423	20.2787
CCG001336.1	LOC117893745	LOC6507303	LOC108013613	LOC6737480	FBgn0036038	FBpp0076132	CG18176-PA	defl	defl-PA	9218	12.1293	2.86355	4.21168	3.85783	10.7544	3.33614	3.69584	3.91754	10.9444	2.56543	4.5444	3.50967	11.0771	2.83589	4.54624	4.76669	11.6352	3.75681	3.95047	3.46884	9.03821	3.53137	4.68808	4.82361	9.35483	3.57259	5.27967	5.33134	8.71763	3.27867	4.34069	5.40276	11.8313	2.39157	4.93367	4.31682	13.7808	3.3506	4.85173
CCG001337.1	LOC117894317	LOC6507756	LOC108013559	LOC6737479	FBgn0261530	FBpp0297182	CG6754-PE	nbs	nbs-PE	23758	26.789	9.84574	8.39708	12.1722	25.7264	8.16315	7.60752	11.6497	16.3521	6.90128	9.4844	9.56365	25.3744	7.6006	7.04696	9.40082	27.5467	8.55157	8.86865	9.66674	20.6433	7.52263	8.55824	9.92273	19.2054	12.1675	7.83476	7.85676	16.3738	12.0535	9.2369	9.40559	16.9485	6.65066	6.74986	8.12864	20.8926	4.96707	7.60044
CCG001338.1	LOC117894319	LOC6507302	LOC108013560	LOC6737478	FBgn0036036	FBpp0076131	CG14174-PA	CG14174	CG14174-PA	9259	9.59927	23.9296	7.12205	4.38469	10.1935	10.591	3.17731	3.29219	10.1744	20.1576	5.95228	3.3302	9.35505	9.81754	4.32386	2.69006	9.64626	13.3166	4.3069	2.66343	12.1261	17.6244	4.14519	5.83816	9.50406	14.6885	3.8149	3.63829	6.14262	18.6955	2.07316	2.7321	7.77067	3.08272	3.53857	3.32708	8.92219	2.85676	4.87176
CCG001340.1	LOC117893338	LOC6507688	LOC108020059	LOC6736765	FBgn0035529	FBpp0289999	CG1319-PB	Fdx2	Fdx2-PB	8818	83.3847	77.6005	60.5645	44.4132	88.6291	84.2192	48.9818	55.3631	33.6413	96.5556	57.6554	47.4064	83.6794	72.7716	62.376	44.9527	82.8205	81.3579	63.6746	51.6193	81.8472	86.6129	60.8003	34.8048	117.151	118.566	71.5198	56.1135	57.695	60.8375	57.5281	42.4847	153.784	152.344	224.192	153.063	125.739	136.346	169.417
CCG001341.1	LOC117894739	LOC6507369	LOC108020026	LOC6736766	FBgn0066365	FBpp0073198	CG15013-PA	dyl	dyl-PA	20443	0.0548584	0.377225	0.145939	0.199461	0.0218729	1.09709	0.0286779	0.0306891	0	0.860296	0.0583557	0.065298	0.799309	1.17432	0	0.0312171	0.0247078	0.416592	0.0941931	0.0631042	0	0.362777	0.0906565	0.139778	0	0.342523	0.13147	0.0850204	0	0.7631	0.134726	0.412165	1.79506	0.159356	0.0291613	0.142782	0.101978	0.18641	0.0667522
CCG001342.1	LOC117894285	LOC6507689	LOC108020210	LOC6736767	FBgn0052251	FBpp0073142	CG32251-PA	Claspin	Claspin-PA	12529	26.096	0.258712	0.731086	0.680016	24.8915	0.808798	0.897895	1.16585	9.14648	0.285201	0.682116	0.477041	26.0962	0.29414	0.463989	0.534311	27.2511	0.204602	0.94373	0.513701	17.5887	0.0757228	1.07229	0.773167	16.6243	0.219986	0.933026	1.17126	13.6268	0.296596	0.632736	0.21177	19.9185	0.103972	0.254261	0.4298	22.9276	0.298531	0.41573
CCG001343.1	LOC117895359	LOC6507690	LOC108020208	LOC6736768	FBgn0052250	FBpp0073143	CG32250-PA	PMP34	PMP34-PA	8796	58.6734	62.7671	43.4522	55.2867	47.808	65.6227	39.5034	52.5291	53.9638	69.8069	41.6092	43.7049	56.0131	67.8843	48.161	49.976	57.4604	78.9858	37.6988	40.5201	49.3667	74.2708	41.5673	45.7595	48.5793	65.0629	51.4049	54.1799	38.9592	84.4057	33.1119	38.9301	52.2366	66.0346	33.9937	43.8995	63.6488	76.1588	40.6578
CCG001344.1	LOC117895361	LOC6507368	LOC108020207	LOC6736769	FBgn0035532	FBpp0073196	CG15014-PA	CG15014	CG15014-PA	8797	42.9739	18.9256	10.649	11.5184	34.4747	16.4833	8.74843	9.01522	20.6793	15.0565	9.88994	9.40653	39.3418	18.303	11.2892	7.23047	42.2927	14.8589	9.22339	10.16	35.7488	18.8716	8.93399	10.1337	30.6237	15.6784	9.22193	6.61747	28.1074	20.3159	8.43553	6.50762	25.6675	34.7235	7.1936	7.2595	29.573	24.9227	8.61042
CCG001345.1	LOC117895357	LOC6507650	LOC108013481	LOC6736264	FBgn0035166	FBpp0289936	CG13902-PB	JMJD5	JMJD5-PB	8421	13.279	4.96344	6.77634	10.2231	16.4498	8.70635	10.7837	12.9416	9.25623	6.20184	10.7941	9.44385	13.5533	8.74631	11.1779	13.7346	15.8359	8.09556	8.22151	9.99119	13.9735	5.41932	6.34866	8.51188	13.3837	6.69867	9.65717	11.0019	8.22489	6.52975	10.6142	8.92946	10.3599	5.20402	7.84749	11.2585	13.2788	9.78624	9.65777
CCG001346.1	LOC117895362	LOC6507409	LOC108013482	LOC6736263	FBgn0035165	FBpp0311657	CG13887-PE	CG13887	CG13887-PE	32307	208.477	146.611	188.087	182.927	242.18	238.425	228.928	256.793	144.666	208.072	188.627	194.751	210.226	220.071	179.841	201.644	208.461	204.854	182.924	191.581	213.351	236.986	174.441	198.639	180.702	178.712	191.224	209.872	161.979	168.143	132.59	159.634	232.747	196.816	184.468	227.615	221.026	203.328	186.958
CCG001347.1	LOC117895363	LOC6507651	LOC108012400	LOC6736262	FBgn0035164	FBpp0303820	CG13901-PB	CG13901	CG13901-PB	8443	35.2294	36.9733	12.1155	12.6814	25.5719	27.5461	6.68979	9.09607	23.7428	26.9431	9.84928	8.06416	37.2915	60.7372	9.70538	15.3353	32.2766	45.2609	10.4263	11.4301	41.5942	42.3131	9.70309	13.1385	33.627	54.2319	10.1026	16.6442	28.3436	38.7797	13.3107	11.3114	36.1086	28.3644	11.6044	9.79629	36.8026	45.2385	11.9076
CCG001348.4	LOC117895358	LOC6507407	LOC108012535	LOC6736260	FBgn0260755	FBpp0290467	CG42553-PA	CG42553	CG42553-PA	23529	14.5304	40.8706	13.7453	13.5633	15.4014	42.7414	11.5119	11.2589	15.8633	41.5856	11.0405	10.2054	15.9159	45.0588	11.8022	8.1658	18.4543	61.9243	11.1573	12.1465	12.9643	39.9501	7.85495	7.81857	11.9228	61.3355	10.3278	7.87947	13.6423	71.2994	13.0217	12.6227	11.5855	52.2835	10.0748	11.2165	10.6115	36.4067	8.23637
CCG001349.1	LOC117895355	LOC6506698	LOC108013299	LOC6736254	FBgn0035162	FBpp0072494	CG13900-PA	Sf3b3	Sf3b3-PA	8397	128.388	13.9253	30.9837	32.1245	118.438	20.3813	29.5277	33.908	144.125	13.4047	33.5615	25.904	99.6843	19.4302	28.3	28.3306	141.509	17.4887	30.2157	27.2351	156.98	20.4075	41.1897	35.2313	129.131	19.5653	31.0406	33.3042	145.984	23.5922	49.6528	33.64	156.488	16.5644	38.8907	32.2349	158.262	22.6281	42.1831
CCG001351.1	LOC117892937	LOC6493265	LOC108013509	LOC6736247	FBgn0000575	FBpp0072477	CG1007-PA	emc	emc-PA	8448	68.4057	36.1958	175.056	203.958	65.2579	51.5707	115.485	201.715	50.2418	38.6359	167.408	190.121	72.7862	54.6199	134.083	188.565	67.2136	41.9924	140.849	174.755	64.7367	41.4899	138.52	153.338	78.3414	56.0342	143.822	178.558	52.6718	59.0213	185.621	173.564	65.13	36.2239	124.927	160.129	86.1265	38.5437	153.401
CCG001352.1	LOC117892936	LOC6506702	LOC108012494	LOC6736245	FBgn0035160	FBpp0072497	CG13897-PA	hng3	hng3-PA	23531	23.4209	8.6894	5.48187	12.7918	15.1898	8.42589	5.93787	7.70387	26.8948	8.7163	8.34032	10.529	27.1709	14.036	9.19534	12.9845	27.7071	6.3312	7.07633	8.78774	19.4438	7.89365	6.6999	7.74766	25.144	9.41426	7.28715	12.9302	22.7917	7.6663	10.0597	12.0836	50.2048	5.21418	10.2592	11.2499	44.7524	6.0018	14.494
CCG001356.1	LOC117899319	LOC6505186	LOC108004678	LOC6725867	FBgn0030486	FBpp0073610	CG1716-PA	Set2	Set2-PA	12328	27.1656	9.27438	10.0824	15.6526	21.3228	12.7741	7.85072	11.3183	18.8617	8.71583	9.66521	9.14078	21.0656	12.1188	9.97907	14.9249	18.4167	13.6201	8.67661	10.893	20.2469	9.30757	10.824	9.72013	20.1436	14.7875	9.39776	11.6044	14.3113	11.8991	13.1198	12.3581	12.7679	3.47861	10.3211	9.13735	18.8257	4.96648	7.5236
CCG001357.1	LOC117892935	LOC6506705	LOC108013515	LOC6736241	FBgn0035158	FBpp0304158	CG13895-PB	CG13895	CG13895-PB	8410	4.60226	2.60199	5.02063	6.50076	14.3103	6.98779	11.8737	21.5971	5.59336	4.91743	9.50955	9.37973	6.35468	3.11854	4.95998	5.91611	4.38424	4.02294	7.27684	9.3693	4.56696	3.09273	4.45022	5.90543	5.20076	3.37129	7.61749	7.83395	5.4902	3.2081	9.75769	7.80731	6.6127	2.44426	3.7572	5.02494	5.62668	3.04984	3.98171
CCG001358.1	LOC117892942	LOC6506707	LOC108013307	LOC6736239	FBgn0035157	FBpp0072502	CG13894-PA	CG13894	CG13894-PA	8408	0.44426	0.716961	4.30532	5.92273	0.430181	0.378067	3.41728	4.40252	0	0.292728	2.70047	2.60624	0.191321	0.104505	2.45478	2.13079	0.343013	0.708757	2.14312	4.1978	0.517992	0.314772	2.72689	2.18308	0.576239	0.426747	3.53628	3.4426	0.319783	1.15681	2.68867	2.6776	0.298933	0.530753	2.24359	1.66444	0.208035	0.496688	2.87912
CCG001359.1	LOC117892946	LOC6506708	LOC108013305	LOC6736238	FBgn0260862	FBpp0072503	CG3279-PA	Vti1a	Vti1a-PA	4082	20.4928	8.56629	13.9191	18.8477	17.3268	6.12237	12.3084	15.5295	9.79268	6.77064	13.8371	21.1922	18.3286	5.40867	12.4923	17.2027	24.0237	10.7124	16.2208	17.5545	19.3948	7.50877	10.9683	17.0348	16.0993	7.32952	12.6263	18.3953	12.4494	9.34174	16.2406	23.6033	16.3577	6.51379	15.7607	20.238	17.9667	9.24234	13.9712
CCG001360.1	LOC117892947	LOC6493264	LOC108013306	LOC6736237	FBgn0035155	FBpp0303111	CG12015-PB	RabX6	RabX6-PB	3050	17.3889	5.91573	12.516	16.3307	11.2252	5.76546	11.3333	10.4436	12.7902	7.2913	11.1305	10.7522	15.431	6.99098	17.0999	13.7932	14.1041	5.11119	8.87527	14.8071	12.5336	4.04463	11.2788	12.0836	11.8241	5.27857	11.0046	17.4997	8.8272	8.01592	11.8317	15.575	10.662	5.46874	13.1765	14.6999	15.6755	7.15874	11.7403
CCG001361.1	LOC117892944	LOC6506709	LOC108013304	LOC6736236	FBgn0052483	FBpp0072504	CG32483-PA	CG32483	CG32483-PA	23515	23.1198	16.2652	0.0507468	0.508624	22.4524	14.0258	0.598325	0.725657	38.8567	29.4573	0.527588	0.862824	15.5264	13.3685	0.0936926	0.173681	7.04509	7.70316	0.393042	1.18493	19.3681	19.5213	0.966728	1.21512	12.4357	4.21447	0.777168	0.82779	46.8349	23.8633	0	0.176395	32.1013	28.9411	0.121682	0.0496494	28.3684	22.1128	0.139269
CCG001364.1	LOC117892943	LOC6506710	LOC108012529	LOC6736235	FBgn0035154	FBpp0072505	CG3344-PA	hiro	hiro-PA	23514	87.7263	48.0685	0.349665	0.546174	106.731	54.8411	0.588955	0.252103	114.561	43.1303	0.519326	0.312905	57.699	51.5977	0.0461127	0	56.7298	47.6424	0.257925	0.604784	51.7385	48.0856	0	0.478436	42.9286	16.2692	1.305	0.465615	145.392	72.8105	0.0461144	0	48.3162	31.6983	0.279479	0.0977437	41.1532	31.5743	0.0913923
CCG001365.1	LOC117892941	LOC6506711	LOC108013442	LOC6736234	FBgn0035153	FBpp0072506	CG3371-PA	ebd1	ebd1-PA	8406	26.7375	5.78004	11.241	17.4435	24.1044	5.67003	10.7657	14.6833	8.53403	5.42785	12.8557	10.9519	24.8965	6.91516	14.0249	18.9408	24.3446	5.17948	10.5322	14.1009	23.7294	6.17515	12.2975	13.8164	21.9195	6.56634	14.1358	14.2449	16.7262	5.83841	13.9546	13.269	39.3698	6.96614	17.8467	17.379	47.7462	7.61673	13.6175
CCG001366.1	LOC117893282	LOC6506713	LOC108012466	LOC6736233	FBgn0035152	FBpp0305569	CG3386-PB	CG3386	CG3386-PB	23546	11.2105	4.96415	10.2758	14.8539	10.9313	4.79479	9.41309	11.9579	5.61529	4.98317	10.8747	9.1955	13.0743	7.19256	11.1977	12.2959	15.0688	7.26513	9.10903	11.8265	13.2742	6.72204	13.5025	11.3221	11.3916	7.644	14.1988	14.5835	11.228	7.24403	15.8343	16.1807	12.4065	4.29056	9.32475	12.0189	9.77188	5.47012	10.6725
CCG001367.1	LOC117893183	LOC6507094	LOC108013576	LOC6736228	FBgn0035150	FBpp0072456	CG12189-PA	Rev1	Rev1-PA	8399	17.4945	6.4073	5.17862	7.35361	14.3808	5.72281	4.72252	5.11028	15.1742	5.0374	4.33871	3.65118	16.4109	7.75964	4.61502	5.79285	18.2486	7.31796	4.68809	5.15706	12.3253	4.95977	3.84362	4.50912	11.9973	8.35388	4.88737	5.57242	5.97543	7.43761	3.43552	2.62999	10.1965	7.29918	4.515	4.69988	11.1425	6.83394	3.7231
[truncated: 8,065 more rows]
[truncated: 101 more columns]
