# Supplementary material for: Conservation and divergence of sex-biased gene expression across 50 million years of Drosophila evolution
Source: Mol Biol Evol. 2026 Apr 6;43(4):msag081. doi: 10.1093/molbev/msag081 (PMC13107567; doi:10.1093/molbev/msag081)
Supplement: msag081_Supplementary_Data [file msag081_supplementary_data.zip › SuppDataS3.xlsx]

## Sheet: SB express
FBgn	Protein_ID	Dmel_Isoform	GeneName_Flybase	ProteinSymbol_Flybase	OMA_group	Dsim_ID	Dana_ID	Dsub_ID	Dsuz_ID	Dimm_ID	mel_H_log2FoldChange	mel_H_padj	sim_H_log2FoldChange	sim_H_padj	suz_H_log2FoldChange	suz_H_padj	ana_H_log2FoldChange	ana_H_padj	sub_H_log2FoldChange	sub_H_padj	imm_H_log2FoldChange	imm_H_padj	mel_B_log2FoldChange	mel_B_padj	sim_B_log2FoldChange	sim_B_padj	suz_B_log2FoldChange	suz_B_padj	ana_B_log2FoldChange	ana_B_padj	sub_B_log2FoldChange	sub_B_padj	imm_B_log2FoldChange	imm_B_padj
FBgn0000008	FBpp0071678	CG6741-PB	a	a-PB	7924	LOC27208017	LOC6494514	LOC117890010	LOC108009607	CCG011366.1	0.143787	0.339496	-0.501215	6.82812e-05	-0.265419	0.163296	-0.0007197	0.998632	0.163134	0.795237	0.304842	0.00175582	-0.735109	0.00105208	-0.628571	0.00227528	0.458576	0.0897555	-0.682843	2.6847e-05	-0.504777	0.0126783	-0.0595101	0.839865
FBgn0000014	FBpp0082829	CG10325-PB	abd-A	abd-A-PB	13275	LOC6727776	LOC6500703	LOC117896810	LOC108019987	CCG010132.1	0.0937505	NA	-0.0115783	NA	0.0854867	0.857097	-0.0234604	NA	-0.0640904	NA	-0.0196159	NA	1.28503	3.49565e-08	1.87192	2.41721e-07	0.750238	0.00557121	1.31364	8.43058e-23	0.563631	0.0738812	0.219533	0.588047
FBgn0000015	FBpp0082826	CG11648-PB	Abd-B	Abd-B-PB	13437	LOC6727774	LOC6500702	LOC117897405	LOC108019997	CCG010131.1	-0.0193183	0.956074	0.094779	NA	0.015118	NA	-0.0966257	NA	0.0324499	0.952086	-0.231416	NA	2.07124	3.13773e-20	2.41729	7.18253e-20	2.12161	1.23566e-10	1.95331	7.26075e-16	2.27738	1.44143e-12	3.00427	7.78322e-19
FBgn0000017	FBpp0303166	CG4032-PF	Abl	Abl-PF	9764	LOC6738362	LOC6493382	LOC117894032	LOC108005638	CCG001703.3	0.281982	0.0611758	0.343987	0.0304652	0.390268	0.00921085	0.347388	0.109441	0.203082	0.791555	0.550697	0.0207752	-0.679282	2.04133e-07	-0.856927	0.00193381	-0.934635	0.00535115	-1.04993	2.69942e-16	-0.633834	0.0489561	-0.0643859	0.846589
FBgn0000018	FBpp0079757	CG6093-PA	ao	ao-PA	28565	LOC6731914	LOC6496877	LOC117901420	LOC108021553	CCG007284.1	-0.304026	0.0611758	-0.103172	0.777244	-0.461464	0.0553265	-0.115582	0.693414	-0.146429	0.792778	0.0038209	0.993244	-0.035957	0.798594	0.223044	0.20619	-0.88837	5.7502e-05	-1.19269	3.35458e-11	-0.715885	0.0007218	-0.175949	0.310324
FBgn0000022	FBpp0070071	CG3796-PA	ac	ac-PA	31162	LOC27207722	LOC6504131	LOC117893744	LOC108016728	CCG011851.1	NA	NA	NA	NA	0.0582408	NA	-0.0090348	NA	0.157811	NA	-0.009905	NA	-1.24386	0.40313	-0.167388	0.921682	-0.151536	0.924908	1.17375	0.428677	2.21908	0.040131	NA	NA
FBgn0000028	FBpp0073832	CG9151-PA	acj6	acj6-PA	26498	LOC6726013	LOC6503732	LOC117903637	LOC108005416	CCG001061.1	0.134917	0.661086	0.0246527	0.962407	0.00622516	0.991007	0.403397	0.292388	0.164932	0.804016	-0.167964	0.713565	6.58486	5.39596e-36	7.96324	1.56161e-27	8.32307	8.7503e-22	3.06593	0.00418668	-0.969714	NA	3.77971	8.18682e-07
FBgn0000032	FBpp0084975	CG7899-PB	Acph-1	Acph-1-PB	25557	LOC6730149	LOC6499012	LOC117898881	LOC108015505	CCG009870.1	-0.148302	0.270246	-0.311485	0.0228448	-0.283873	0.199513	0.0889809	0.766123	0.00783696	0.979353	-0.180989	0.322072	-1.35235	7.96923e-22	-1.57645	2.59277e-56	-0.989892	6.82933e-09	-1.57074	1.9582e-56	-1.0154	2.24196e-13	-1.85831	3.2927e-35
FBgn0000036	FBpp0303342	CG5610-PB	nAChRalpha1	nAChRalpha1-PB	20729	LOC6729412	LOC6503405	LOC117897016	LOC108018807	CCG010069.1	0.108554	0.735473	0.226556	0.479945	0.15549	0.750802	0.469314	0.206535	0.207492	0.791527	-0.170193	0.709236	5.04111	1.19687e-31	2.84272	3.06893e-06	2.85736	3.30914e-07	2.31959	1.29883e-06	1.495	6.64611e-05	1.70948	0.0175657
FBgn0000037	FBpp0072275	CG4356-PB	mAChR-A	mAChR-A-PB	23317	LOC6736048	LOC6496304	LOC117891317	LOC108009834	CCG007259.1	0.295519	0.0928676	0.211782	0.334333	0.221725	0.50055	0.577469	0.0657848	0.237421	0.791527	0.0492312	0.923009	2.81304	1.12863e-11	2.16222	6.73334e-08	2.74751	5.42244e-10	2.00716	1.99285e-07	1.36727	0.00417119	2.13324	5.07759e-09
FBgn0000038	FBpp0073155	CG11348-PA	nAChRbeta1	nAChRbeta1-PA	4057	LOC6736781	LOC6507698	LOC117894958	LOC108020196	CCG002109.1	0.279763	0.118534	0.188525	0.433785	0.0616088	0.898166	0.586557	0.0176155	0.197036	0.791555	0.193729	0.569946	2.5096	7.14135e-47	2.43964	1.3215e-24	2.39803	6.88354e-22	1.35671	3.01778e-07	1.83283	4.85085e-17	2.43301	5.41695e-30
FBgn0000039	FBpp0084024	CG6844-PB	nAChRalpha2	nAChRalpha2-PB	20730	LOC6729415	LOC6503444	LOC117897474	LOC108017582	CCG010068.1	0.413027	0.00022388	0.382609	0.00059371	0.400719	2.26779e-06	0.496623	0.0028087	0.191936	0.783086	0.296241	0.013795	2.12294	1.76396e-16	1.68781	2.61184e-12	1.98	4.23257e-05	2.12788	8.21268e-10	2.37905	3.58581e-10	1.84349	3.30947e-08
FBgn0000044	FBpp0071448	CG10067-PA	Act57B	Act57B-PA	32619	LOC6735456	LOC6495063	LOC117889984	LOC108009286	CCG003459.1	-0.469241	0.0256067	-0.490592	0.0220347	-0.725977	0.00408585	-0.817619	0.0005548	-0.183693	0.791555	0.11761	0.78989	0.708886	0.00050107	0.668289	0.00159534	-0.19164	0.711358	0.716634	0.00033135	0.378807	0.0769079	0.295518	0.450037
FBgn0000045	FBpp0306215	CG7478-PB	Act79B	Act79B-PB	32620	LOC6739089	LOC6493807	LOC117893424	LOC108007764	CCG005091.1	0.219876	0.413273	0.0161108	0.975179	0.107238	0.788977	0.332127	0.0888763	-0.437666	0.281946	0.16946	0.488515	2.20437	1.27447e-15	2.0808	2.79691e-13	1.89593	6.48885e-05	2.22199	4.9962e-20	1.74091	5.43494e-10	1.1157	0.0123584
FBgn0000047	FBpp0082597	CG5178-PA	Act88F	Act88F-PA	32621	LOC6727955	LOC6501076	LOC117898432	LOC108006430	CCG007974.1	0.668674	0.0146292	0.543189	0.0282276	-0.115919	0.819303	0.471342	0.18393	0.217315	0.785124	0.0695295	0.909002	1.17369	0.00714024	1.44917	1.65323e-06	1.34304	0.00711327	1.64824	1.82853e-11	1.06612	0.00142901	0.477202	0.260823
FBgn0000053	FBpp0079059	CG31628-PA	Gart	Gart-PA	4971	LOC6731306	LOC6497761	LOC117900131	LOC108020935	CCG000781.1	-0.518025	0.00446259	-0.73285	6.43378e-05	-0.629264	0.00066667	-0.462429	0.010839	-0.282314	0.374965	-0.44749	0.00750687	-0.499627	0.00021294	-0.257478	0.082289	0.227415	0.37504	-0.256192	0.0868937	-0.0475721	0.753426	0.784934	0.0001538
FBgn0000057	FBpp0085923	CG5124-PA	adp	adp-PA	29909	LOC6735059	LOC6495502	LOC117890319	LOC108006184	CCG011527.1	-0.101893	0.34941	0.17557	0.150564	-0.213349	0.180026	-0.0635607	0.764825	-0.0494462	0.887041	0.129538	0.56437	0.744279	5.94275e-09	0.697289	5.42892e-23	0.904009	3.77172e-16	1.29056	2.64084e-14	-0.0537912	0.742764	0.751315	1.42649e-14
FBgn0000061	FBpp0077713	CG3935-PA	al	al-PA	4268	LOC6730450	LOC6503343	LOC117902478	LOC108020949	CCG007668.1	-0.0308066	0.939328	-0.210086	0.596478	-0.0786696	NA	-0.0985967	0.857579	0.228756	0.791527	-0.108475	0.827553	0.656451	0.245317	0.290896	0.639467	1.6824	0.0055708	2.07226	0.00031475	1.73269	0.00184872	2.25134	8.68442e-05
FBgn0000063	FBpp0303766	CG7643-PB	Mps1	Mps1-PB	24660	LOC6727657	LOC6500607	LOC117896384	LOC108017336	CCG008224.1	0.228945	0.385127	0.0702005	0.866623	0.168045	0.675103	-0.0189417	0.975826	0.261013	0.776223	0.056934	0.926468	-1.40839	5.7091e-11	-1.49605	2.6691e-07	-2.33054	6.49628e-14	-1.90982	3.394e-21	-0.169384	0.535729	-2.65901	5.29902e-19
FBgn0000064	FBpp0089214	CG6058-PH	Ald1	Ald1-PH	17859	LOC6729730	LOC6498836	LOC117895953	LOC108014070	CCG008897.1	-0.0675935	0.70051	-0.182524	0.293617	-0.133106	0.643902	-0.263794	0.0430337	0.0286145	0.930173	-0.248426	0.049262	1.11909	1.1129e-13	1.34666	1.35742e-21	1.27597	1.76224e-06	0.904378	2.4581e-19	1.30324	5.77383e-10	0.879252	0.00048451
FBgn0000071	FBpp0081135	CG2198-PB	Ama	Ama-PB	10435	LOC6727010	LOC6499975	LOC117897969	LOC108014244	CCG008997.1	0.273462	0.427218	-0.425	0.203278	-0.0997464	NA	-0.280108	NA	-0.416088	0.555905	0.234911	0.438629	-4.13633	1.30524e-19	-0.13277	0.865944	-2.72808	0.01078	-5.52249	5.45532e-40	-0.103409	0.737061	1.21812	2.38222e-07
FBgn0000075	FBpp0080698	CG10501-PA	amd	amd-PA	20345	LOC6732775	LOC6497523	LOC117901688	LOC108007865	CCG005641.1	-0.0293442	0.933198	-0.121954	0.766393	-0.0826074	0.861731	-0.634932	0.0195905	-0.348025	0.301342	-0.152294	0.73251	-2.57218	1.15918e-17	-3.47859	3.90438e-18	-1.16112	0.00025566	-2.51548	7.29765e-07	-0.724451	0.00063632	-0.544978	0.14255
FBgn0000077	FBpp0071266	CG12127-PA	amx	amx-PA	26101	LOC6740040	LOC6501858	LOC117901207	LOC108015038	CCG012019.1	-0.184541	0.200841	-0.0492359	0.789803	0.275523	0.18326	-0.0137819	0.962741	-0.233969	0.754298	-0.22637	0.174809	-0.795273	5.70328e-13	-0.651567	5.86305e-08	-0.512255	0.071378	-0.458838	0.00260349	-0.366887	0.0833398	-1.20921	1.38724e-06
FBgn0000083	FBpp0307770	CG5730-PF	AnxB9	AnxB9-PF	24684	LOC6727246	LOC6499289	LOC117897689	LOC108018390	CCG010550.1	-0.0041306	0.983459	-0.0610971	0.679519	0.129966	0.644058	-0.0770821	0.76918	-0.0311429	0.927404	-0.129379	0.569946	0.517256	2.59318e-05	0.034156	0.861452	0.268724	0.205428	0.713986	1.40578e-07	0.744226	6.88744e-08	0.0752975	0.6488
FBgn0000084	FBpp0291143	CG9579-PB	AnxB10	AnxB10-PB	19893	LOC6740352	LOC6503155	LOC117903200	LOC108019199	CCG001108.1	-0.12081	0.293531	-0.022171	0.944998	0.288527	0.0467086	-0.0710689	0.696837	-0.0937338	0.85555	0.264997	0.136969	0.504896	1.84961e-06	0.300357	0.214831	0.494524	0.00751989	0.717007	3.36954e-06	0.227774	0.241872	-0.190164	0.380854
FBgn0000097	FBpp0303509	CG3166-PD	aop	aop-PD	4459	LOC6730656	LOC6498118	LOC117901640	LOC108020954	CCG013519.1	-0.0400732	0.7406	-0.0692404	0.776891	-0.144587	0.457765	0.0435745	0.887704	0.190537	0.791555	-0.258037	0.274393	-0.693622	7.85962e-06	-0.636451	0.0388792	-0.832124	0.00021448	-0.840004	2.93837e-10	-1.00187	4.91058e-05	-0.558972	0.0344063
FBgn0000108	FBpp0298292	CG7727-PB	Appl	Appl-PB	31103	LOC6724785	LOC6504766	LOC117903367	LOC108016887	CCG012415.1	0.322297	0.0360708	0.276071	0.0691097	0.459545	3.4236e-05	0.296925	0.263514	0.285446	0.788413	-0.155769	0.620844	1.56255	7.1286e-08	1.76757	2.91316e-07	2.38883	5.81694e-22	1.61397	1.76004e-31	1.7752	4.67525e-05	0.579638	0.12431
FBgn0000109	FBpp0088438	CG18315-PA	Aprt	Aprt-PA	30604	LOC6736428	LOC6507577	LOC117895680	LOC108012568	CCG007766.1	-0.430607	0.0553004	-0.609966	0.00027104	-0.579448	5.55986e-05	-0.624772	0.0128204	-0.477387	0.35212	-0.41056	0.00054219	-0.625302	0.00075011	-1.07531	0.00010049	0.677445	0.00031323	-1.11153	7.35367e-27	-0.555042	0.00579319	-0.828775	1.96618e-05
FBgn0000114	FBpp0304035	CG31762-PG	bru1	bru1-PG	10	LOC6732078	LOC6497020	LOC117902669	LOC108014052	CCG000180.1	-0.139368	0.276603	-0.190833	0.230191	-0.0598676	0.796777	0.129027	0.400252	0.249944	0.79008	0.109062	0.673314	0.0419223	0.66955	0.231725	0.149537	-0.476909	0.009766	0.388745	0.00539807	-1.16943	1.11879e-13	-0.48408	0.0857476
FBgn0000115	FBpp0075272	CG6025-PA	Arl1	Arl1-PA	3700	LOC6738224	LOC6506740	LOC117895834	LOC108013778	CCG004841.1	-0.273334	0.00445984	-0.265688	0.27458	-0.0186449	0.957626	-0.34971	0.0288822	0.0321459	0.936641	-0.0479729	0.900615	-0.252635	0.0130213	-0.514502	4.09047e-05	-0.226913	0.0356063	0.385152	0.0109969	-0.0595916	0.701375	-0.333578	0.0742371
FBgn0000116	FBpp0076270	CG32031-PA	Argk1	Argk1-PA	9235	LOC27209011	LOC6506151	LOC117895365	LOC108013043	CCG002327.1	-0.0027449	0.987498	-0.046121	0.829764	0.0247036	0.954119	-0.21939	0.186676	0.136543	0.791527	-0.0792423	0.819425	1.09084	2.6866e-11	1.30054	5.64964e-18	1.26975	9.94276e-05	1.15854	5.29019e-12	1.2891	8.73667e-17	1.09856	0.00010007
FBgn0000117	FBpp0304835	CG11579-PF	arm	arm-PF	27449	LOC6724897	LOC6502231	LOC117890194	LOC108016895	CCG011745.1	0.114411	0.275237	0.00195045	0.995367	0.0442878	0.788977	0.106169	0.428962	0.192895	0.791527	0.0803794	0.619254	-1.05649	3.35349e-26	-0.905559	5.03784e-13	-1.05912	1.22882e-11	-0.706525	9.87502e-11	-1.20898	1.35367e-22	-0.560187	7.67741e-05
FBgn0000119	FBpp0086821	CG5912-PA	arr	arr-PA	6801	LOC6734322	LOC6494047	LOC117892707	LOC108019728	CCG010766.1	-0.0924514	0.501037	0.0403487	0.796029	-0.0324698	0.901616	0.105567	0.660338	0.239338	0.791527	-0.0026186	0.995445	0.730438	3.67525e-07	0.640373	0.00050382	0.606029	0.00198169	0.156913	0.241993	-0.254486	0.214268	-0.142819	0.650057
FBgn0000120	FBpp0298351	CG5711-PB	Arr1	Arr1-PB	4157	LOC6732646	LOC6497629	LOC117899992	LOC108021800	CCG000190.1	0.356531	0.0355736	0.2165	0.380753	0.181206	0.537205	-0.0828098	0.816992	-0.100321	0.863505	0.309158	0.0484843	3.53694	0.00143628	3.26156	1.58921e-05	2.87378	0.00155066	0.508463	0.509839	2.14089	1.08068e-05	0.163394	0.884523
FBgn0000121	FBpp0076326	CG5962-PA	Arr2	Arr2-PA	3017	LOC6737322	LOC6493026	LOC117895158	LOC108013557	CCG004621.2	0.332904	0.00412586	0.166177	0.299512	0.187825	0.398433	-0.168139	0.641228	0.0484334	0.926908	0.235001	0.238918	1.14589	0.244074	2.33611	0.0184111	0.97433	0.482842	0.589512	0.500969	3.37579	3.90839e-06	1.93807	0.092893
FBgn0000137	FBpp0070074	CG3258-PA	ase	ase-PA	18458	LOC6724770	LOC6504134	LOC117890361	LOC108016932	CCG011846.1	0.00545427	NA	-0.0277645	NA	0.0336742	NA	-0.11267	NA	0.137514	0.825065	0.171848	0.652411	-1.38617	0.207627	-1.0686	0.507054	-0.482383	0.756017	-0.147614	0.928697	0.702115	0.0113936	0.0928299	0.936358
FBgn0000139	FBpp0084040	CG6677-PC	ash2	ash2-PC	12023	LOC6729441	LOC6500004	LOC117897441	LOC108011473	CCG012084.1	-0.14596	0.427026	-0.0052432	0.988428	0.101958	0.768274	-0.091167	0.656796	-0.16325	0.791527	0.0155148	0.959537	-0.58619	1.71713e-05	-0.824537	9.17333e-08	-0.280825	0.0910928	0.498783	4.49518e-05	-0.288964	0.0332508	-1.02323	1.52744e-08
FBgn0000140	FBpp0084071	CG6875-PA	asp	asp-PA	11998	LOC6729456	LOC6505691	LOC117896324	LOC108017306	CCG004238.1	0.127574	0.741743	0.144002	0.737619	0.167392	0.738862	-0.29062	NA	-0.202885	0.791527	0.0591097	0.897613	-1.93277	2.09423e-39	-2.41492	5.86715e-35	-2.84213	1.96924e-17	-1.52972	6.71361e-15	-3.29959	1.00009e-37	-1.38558	5.15364e-05
FBgn0000147	FBpp0081957	CG3068-PA	aurA	aurA-PA	27937	LOC6728449	LOC6500622	LOC117899268	LOC108007369	CCG004178.1	-0.0726773	0.849235	0.0350366	0.931631	0.0539094	0.930372	0.490163	0.158692	0.626358	0.110008	-0.291663	0.420103	-0.420371	0.00488002	-1.11962	8.2346e-32	-1.40251	3.90248e-09	0.404879	0.087635	-1.50514	2.24548e-15	-1.00388	1.87486e-05
FBgn0000150	FBpp0308291	CG2210-PC	awd	awd-PC	3989	LOC6730369	LOC6505631	LOC117899653	LOC108010792	CCG009494.1	-0.403504	0.00186078	-0.276471	0.19138	-0.286827	0.201822	-0.388248	0.0829648	-0.411355	0.291154	-0.496865	1.1555e-05	-1.14424	1.29433e-27	-1.55263	1.13605e-11	-1.235	1.39e-16	-1.1137	5.11099e-32	-0.97581	3.07389e-05	-1.10922	6.63043e-11
FBgn0000152	FBpp0074146	CG9703-PA	Axs	Axs-PA	20247	LOC6726161	LOC6504400	LOC117903112	LOC108005484	CCG005865.1	-0.412012	0.0589962	-0.274339	0.17532	-0.358984	0.0962556	-0.0662287	0.833959	0.0217995	0.951042	-0.124643	0.409527	-0.465388	0.00291701	-0.892473	5.7265e-12	-0.678273	0.00016961	0.0990062	0.402183	-0.58055	2.13713e-05	0.242734	0.0354662
FBgn0000153	FBpp0301687	CG7811-PB	Adc	Adc-PB	22200	LOC6732259	LOC6497088	LOC117902455	LOC108021026	CCG005464.1	0.0551803	0.740461	-0.0079669	0.984175	0.258277	0.165494	-0.254867	0.467889	0.0626346	0.868624	0.228876	0.183012	1.33212	4.57638e-10	1.64409	2.88601e-21	1.50373	6.44674e-07	1.28467	2.08917e-10	1.3489	1.01241e-10	0.782249	0.0161677
FBgn0000157	FBpp0289353	CG3629-PC	Dll	Dll-PC	27468	LOC6736140	LOC6496185	LOC117891071	LOC108010279	CCG011107.2	0.42834	0.00010525	0.0930725	0.807867	0.386579	0.103071	0.222839	0.395938	0.0673129	0.916445	-0.0720795	0.816634	1.58916	1.22981e-05	1.83076	3.03018e-14	2.72137	5.98973e-21	1.41262	3.62033e-07	1.53116	6.18889e-07	2.01578	5.38523e-08
FBgn0000158	FBpp0084243	CG10422-PA	bam	bam-PA	12099	LOC6729568	LOC6500218	LOC117898715	LOC108007897	CCG009981.1	0.261032	NA	-0.0758251	NA	-0.0366526	NA	0.016539	0.978719	-0.0898467	0.853382	-0.267309	0.476716	-3.45638	3.10022e-53	-5.59907	9.86936e-56	-5.2082	3.45995e-62	-0.0594421	0.930098	-3.34013	1.59357e-24	-1.74387	1.45781e-05
FBgn0000163	FBpp0110299	CG5055-PB	baz	baz-PB	19587	LOC6726244	LOC6504986	LOC117899419	LOC108011139	CCG013069.1	0.243214	0.0136859	0.0406206	0.870414	0.0973059	0.634861	-0.168753	0.423673	0.232147	0.791527	0.179533	0.19027	0.186886	0.121769	0.238285	0.327625	0.402609	0.00154181	-0.403354	0.0035499	-0.0617308	0.802448	0.371054	0.141669
FBgn0000166	FBpp0081168	CG1034-PG	bcd	bcd-PG	10411	LOC6727008	LOC6500576	LOC117897903	LOC108011075	CCG008998.1	-0.298469	0.373376	-0.0674595	0.877655	-0.0163877	NA	-0.099195	NA	0.0196102	0.96318	0.301723	NA	-3.88345	6.44516e-62	-5.11465	8.74955e-26	-8.86953	6.13946e-35	-6.94467	3.1871e-79	-5.04015	5.72695e-42	-6.88242	2.11976e-31
FBgn0000173	FBpp0305066	CG18319-PD	ben	ben-PD	2224	LOC27206397	LOC6501993	LOC117890053	LOC108006569	CCG013970.1	-0.0484804	0.641629	-0.10024	0.440517	0.0642054	0.772992	-0.231325	0.322612	-0.078442	0.791555	-0.328644	0.0198875	-1.05188	9.0603e-19	-0.799804	3.76422e-09	-0.3314	0.0104015	-0.326204	0.00508615	-0.623545	1.17073e-05	-1.16678	2.82112e-20
FBgn0000179	FBpp0303589	CG3578-PF	bi	bi-PF	18671	LOC6725097	LOC6502220	LOC117897198	LOC108016568	CCG013913.1	-0.0182565	0.936481	0.0254653	0.944998	0.00069479	0.998565	0.209946	0.440283	0.181636	0.795237	-0.0944572	0.782048	-0.365059	0.0861281	0.925211	0.0221759	2.98531	3.9017e-18	0.858104	0.0105127	1.02211	0.0267894	-0.638875	0.00047835
FBgn0000180	FBpp0303019	CG4722-PB	bib	bib-PB	5228	LOC6731717	LOC6498539	LOC117901992	LOC108006782	CCG005781.1	0.209975	0.476858	-0.0484555	0.918239	0.0267933	0.963264	0.304339	0.325514	0.202084	0.791527	0.0601749	0.909326	-0.377725	0.142357	1.78747	5.29257e-05	-1.3546	0.010951	-0.0037936	0.995293	0.455881	0.325928	-1.37445	2.0599e-06
FBgn0000181	FBpp0086895	CG3644-PA	bic	bic-PA	27769	LOC6734232	LOC6495769	LOC117890860	LOC108019788	CCG011712.1	-0.16557	0.0496811	-0.337319	0.00562497	-0.202472	0.294457	-0.376887	0.011623	-0.491729	0.00333032	-0.405269	0.00034673	-1.36806	3.16916e-66	-1.68533	1.77763e-93	-1.49332	1.88478e-56	-0.987855	3.69779e-40	-1.8988	3.5525e-38	-1.01066	2.04782e-48
FBgn0000182	FBpp0080361	CG4824-PA	BicC	BicC-PA	22310	LOC6732482	LOC6497750	LOC117900138	LOC108021321	CCG000670.1	0.0001207	NA	-0.117349	NA	0.0201338	NA	0.171659	NA	0.0732544	NA	0.275869	0.393703	-2.17486	2.19482e-54	-2.34789	6.93077e-90	-2.73454	8.14438e-23	-0.948349	1.13375e-06	-4.53119	9.69701e-89	-1.29747	0.00032237
FBgn0000183	FBpp0303259	CG6605-PD	BicD	BicD-PD	5861	LOC6732613	LOC6497915	LOC117900206	LOC108020654	CCG013597.1	0.19561	0.0448256	0.238412	0.114253	0.1982	0.415169	0.172578	0.337279	0.238256	0.79008	-0.0921151	0.694998	-1.3443	1.65901e-47	-0.773269	1.69836e-13	-0.66309	0.00203664	-0.882832	1.19586e-23	-0.92443	5.33882e-10	-1.01894	6.79695e-07
FBgn0000206	FBpp0084323	CG8285-PA	boss	boss-PA	17827	LOC6729693	LOC6499585	LOC117897847	LOC108016312	CCG008951.1	0.364759	0.0182736	0.157011	0.546196	0.236867	0.403541	-0.0666218	0.866696	0.266929	0.664388	0.222756	0.268313	3.24891	5.80196e-17	6.7159	3.3637e-17	5.01057	1.76804e-11	2.43293	7.87963e-07	2.04082	1.27053e-11	1.80694	0.00015926
FBgn0000212	FBpp0303193	CG5942-PE	brm	brm-PE	23999	LOC6738219	LOC6493236	LOC117895820	LOC108013767	CCG004840.1	-0.0188042	0.897716	0.152186	0.338917	0.0839265	0.790868	-0.0214161	0.927834	0.0917661	0.852174	-0.0191576	0.944038	-1.1558	7.43262e-25	-1.3365	9.11535e-41	-0.890115	2.08939e-05	-0.505047	2.49971e-05	-0.957198	9.96643e-07	-1.03883	3.05095e-07
FBgn0000221	FBpp0070606	CG4934-PA	brn	brn-PA	18717	LOC6725062	LOC6503467	LOC117902145	LOC108013688	CCG006502.1	0.446302	0.00626109	0.0322746	0.915437	-0.117614	0.699656	-0.215721	0.449782	-0.128378	0.791555	-0.203229	0.323797	-0.517234	0.00067311	-1.5357	2.66038e-15	-1.41442	1.14315e-17	-0.791604	1.37359e-06	-1.47229	1.08946e-14	-2.13406	1.97109e-27
FBgn0000228	FBpp0302745	CG14025-PG	Nin	Nin-PG	4756	LOC6731063	LOC6498326	LOC117900514	LOC108015178	CCG002556.1	0.117865	0.350513	0.173108	0.380753	0.0478351	0.884153	0.13821	0.575403	0.197522	0.791527	0.108717	0.748353	-0.738976	1.9098e-09	-0.52518	0.00039241	-0.750862	0.00440175	-1.34376	1.58961e-31	-1.06639	9.31087e-06	-0.172829	0.535185
FBgn0000229	FBpp0291573	CG5680-PF	bsk	bsk-PF	20264	LOC6731761	LOC6496954	LOC117901584	LOC108004592	CCG000763.1	0.199283	0.0171503	0.3408	0.027835	0.0709401	0.719818	0.293297	0.144826	-0.0424483	0.934472	0.3003	0.0304608	0.625321	6.14528e-18	0.795477	9.99992e-13	0.0952105	0.340932	-0.507504	3.82241e-07	-0.139793	0.574846	0.0774158	0.485248
FBgn0000233	FBpp0071314	CG12653-PA	btd	btd-PA	13044	LOC27206391	LOC6505189	LOC117899636	LOC108014958	CCG007611.2	-0.34304	0.207418	-0.178851	0.659592	-0.310823	0.360699	0.191399	0.693692	-0.0675756	0.916634	0.272867	0.374662	0.787567	0.00359393	0.0885423	0.834297	0.17726	0.679027	-0.435527	0.380215	1.00957	0.0281854	2.20714	1.99017e-09
FBgn0000239	FBpp0290556	CG9242-PB	bur	bur-PB	3005	LOC6733055	LOC6497965	LOC117900098	LOC108017116	CCG000088.1	-0.226545	0.0171275	-0.137966	0.367151	-0.134422	0.437917	-0.103526	0.544291	-0.0392308	0.91396	-0.380936	0.0113719	-0.589119	4.01586e-13	-0.908628	1.79159e-21	-1.35166	2.00015e-17	-1.9611	1.33005e-66	-0.411122	0.0074568	-0.915743	3.12175e-05
FBgn0000244	FBpp0291577	CG9379-PD	by	by-PD	11594	LOC6728777	LOC6498852	LOC117897158	LOC108017505	CCG010223.1	-0.0197163	0.915211	-0.13368	0.338908	0.0558441	0.838872	-0.0106414	0.972867	0.123643	0.791555	0.0561837	0.804367	1.25447	2.48851e-23	1.48347	2.40318e-16	1.38825	8.34775e-08	0.98431	7.54633e-09	1.37484	1.34465e-10	1.13006	3.16258e-06
FBgn0000247	FBpp0084850	CG31037-PA	ca	ca-PA	18079	LOC6730108	LOC6501439	LOC117898391	LOC108015486	CCG007993.1	0.0531294	0.661181	0.0827394	0.681677	0.0835895	0.648281	0.164316	0.165435	0.115431	0.842022	-0.0409464	0.908589	0.0914258	0.354016	-0.0014787	0.994779	0.0259027	0.904529	-0.424846	1.71079e-05	-0.0203497	0.930754	0.373556	0.102547
FBgn0000250	FBpp0089296	CG5848-PD	cact	cact-PD	22340	LOC6732506	LOC6498137	LOC117902057	LOC108019860	CCG000862.1	0.0799691	0.601454	-0.0848185	0.590921	0.155088	0.428969	-0.0492627	0.784828	0.0565547	0.839866	-0.0111043	0.965911	-0.551657	1.77839e-05	-1.05877	2.4981e-33	-0.576948	2.62359e-05	-1.13768	6.7064e-22	-0.890953	3.21117e-11	-1.00273	2.04494e-07
FBgn0000251	FBpp0307151	CG1759-PC	cad	cad-PC	13742	LOC6732993	LOC6498167	LOC117900149	LOC108021641	CCG000216.1	0.0392604	NA	-0.020379	NA	NA	NA	-0.0185565	NA	0.0631745	NA	-0.0013038	NA	-0.679531	2.35826e-07	-1.11712	3.92024e-15	-2.00772	1.69478e-09	-2.14549	2.07368e-34	-2.18444	1.16244e-29	-1.70525	9.22461e-08
FBgn0000253	FBpp0087110	CG8472-PB	Cam	Cam-PB	33708	LOC6734109	LOC6495681	LOC117889937	LOC108009775	CCG007178.1	0.291076	0.00686457	0.216418	0.157243	0.200077	0.329478	0.00823653	0.977269	0.274542	0.243641	0.23346	0.00990029	-0.263086	0.146358	-0.489757	9.72438e-07	-0.480774	0.00864095	-0.648803	6.84852e-11	-0.12674	0.227109	-0.480667	4.38872e-05
FBgn0000256	FBpp0288517	CG3399-PF	capu	capu-PF	12495	LOC6730927	LOC6507263	LOC117900518	LOC108021375	CCG013606.1	0.098087	0.577359	-0.0211959	0.900562	0.0429579	0.868968	0.333059	0.116723	0.0645682	0.891239	0.0597842	0.747934	2.9875	7.08225e-209	2.21692	1.16896e-71	1.7053	2.42321e-31	1.82858	2.36061e-29	1.70931	4.92466e-40	1.20203	2.27181e-33
FBgn0000257	FBpp0303585	CG12230-PC	car	car-PC	19865	LOC6726456	LOC6502910	LOC117896600	LOC108014997	CCG006614.1	0.329889	0.0233909	0.208277	0.267589	0.496438	3.71321e-05	-0.0831121	0.643174	-0.029227	0.923938	0.107972	0.483559	-0.967239	6.58269e-29	-1.2616	2.30158e-52	-0.114077	0.367338	-0.596424	1.42833e-09	-0.509709	4.96475e-05	-0.4249	0.00444535
FBgn0000259	FBpp0089135	CG15224-PE	CkIIbeta	CkIIbeta-PE	26516	LOC6725716	LOC6503142	LOC117896273	LOC108005297	CCG005908.1	0.0285958	0.808067	0.0190581	0.919615	-0.0926467	0.591225	0.137528	0.262535	0.196274	0.791527	0.0469975	0.810231	-1.12912	6.631e-40	-0.875737	9.51977e-19	-0.603516	0.00025056	-0.204286	0.090412	-1.32596	2.77999e-18	-1.04581	4.90393e-30
FBgn0000261	FBpp0074825	CG6871-PA	Cat	Cat-PA	9901	LOC6738604	LOC6506282	LOC117893852	LOC108015929	CCG002954.1	-0.0794018	0.709781	-0.0434986	0.898727	-0.216267	0.42595	-0.196296	0.274223	-0.188509	0.663006	0.0367369	0.842577	1.36026	5.22134e-21	1.59555	4.45686e-39	1.20644	1.33805e-08	1.00072	9.44112e-17	1.29285	8.4891e-12	0.652328	8.94934e-07
FBgn0000273	FBpp0089382	CG4379-PC	Pka-C1	Pka-C1-PC	31928	LOC6731657	LOC6504562	LOC117900317	LOC108019875	CCG002672.1	0.14294	0.362493	0.0507441	0.846163	0.266618	0.0824233	0.0944791	0.686291	0.203692	0.791555	-0.0834603	0.649236	-0.338377	0.00340145	-0.441744	0.147409	0.353324	0.0686859	0.113117	0.455677	0.238682	0.489636	0.404358	0.0253083
FBgn0000274	FBpp0085089	CG12066-PB	Pka-C2	Pka-C2-PB	18239	LOC6730261	LOC6505956	LOC117898078	LOC108008048	CCG008527.1	0.208556	NA	0.0551178	NA	0.0480599	NA	0.0129876	NA	0.00999421	NA	NA	NA	5.62359	2.28237e-83	9.12548	1.35221e-137	9.5822	6.26437e-66	11.403	3.11168e-51	9.04505	3.82481e-44	11.1183	3.68426e-42
FBgn0000283	FBpp0082580	CG6384-PA	Cp190	Cp190-PA	12617	LOC6727996	LOC6494610	LOC117896514	LOC108011515	CCG010009.1	0.0194379	0.878348	-0.0068814	0.978513	0.138859	0.283608	0.142146	0.283589	0.179661	0.791527	0.0721692	0.800772	-1.26432	2.66844e-21	-1.37086	2.3007e-12	-1.56112	2.09353e-09	-1.37697	7.25046e-24	-1.61343	3.00449e-16	-1.32611	2.98599e-08
FBgn0000286	FBpp0088592	CG11924-PA	Cf2	Cf2-PA	13394	LOC6731010	LOC6504228	LOC117900725	LOC108021111	CCG013246.1	-0.0722195	0.598747	-0.214186	0.399096	-0.0463086	0.86869	0.0556941	0.848395	0.0365354	0.954829	-0.158567	0.386032	0.63757	3.59692e-06	0.657169	9.6799e-05	0.17427	0.566679	-0.183693	0.0959183	-0.186353	0.404074	-0.0289122	0.918892
FBgn0000287	FBpp0079823	CG4881-PB	salr	salr-PB	12542	LOC6731975	LOC6497592	LOC117901527	LOC108021273	CCG002600.1	0.289707	0.146863	0.32251	0.0279709	0.462077	0.0553265	0.194074	0.37959	0.211504	0.791527	0.196289	0.487663	3.12507	5.62676e-38	3.84571	2.01983e-42	5.46147	1.32419e-91	4.91653	8.93385e-162	3.82537	1.31137e-33	5.33495	1.60572e-86
FBgn0000289	FBpp0308983	CG8367-PL	cg	cg-PL	6934	LOC6734443	LOC6494891	LOC117891250	LOC108009343	CCG011258.4	0.168966	0.0431032	0.0750057	0.631292	0.14094	0.518803	0.257869	0.0793607	0.176332	0.791555	-0.0335661	0.943592	-1.10626	4.63844e-27	-1.0734	2.16966e-16	-1.06007	1.22313e-06	-0.920651	8.93886e-16	-0.729099	8.03051e-05	-1.06377	1.36265e-05
FBgn0000299	FBpp0078641	CG4145-PB	Col4a1	Col4a1-PB	33407	LOC6731040	LOC6498516	LOC117899977	LOC108018646	CCG013531.1	-0.184388	0.330634	-0.446147	0.0102622	-0.299255	0.262869	-0.660091	0.0152676	-0.131841	0.799151	-0.370388	0.0974203	-0.307676	0.0773534	0.00528092	0.975483	-0.113031	0.704409	-0.171557	0.50808	-0.243991	0.279408	-0.033922	0.914559
FBgn0000303	FBpp0088397	CG12345-PA	ChAT	ChAT-PA	31404	LOC6727535	LOC6499911	LOC117899169	LOC108014885	CCG009851.1	0.397309	0.0114392	0.307422	0.0650884	0.388124	0.0793303	0.560019	0.0254842	0.284823	0.768804	0.111928	0.728332	2.15024	6.84724e-21	2.16432	1.27853e-17	2.91765	1.31374e-17	1.84542	4.78953e-24	2.19968	4.16007e-10	2.11583	1.76133e-10
FBgn0000307	FBpp0080396	CG5813-PA	chif	chif-PA	12402	LOC6732515	LOC26514262	LOC117900557	LOC108017279	FBpp0080396-D1	0.054753	0.679644	0.208476	0.345604	0.0607935	0.858991	0.135892	0.617683	0.117419	0.84442	-0.0229538	0.958329	-1.8798	4.51463e-40	-2.2331	3.89563e-17	-1.61567	5.83571e-07	-1.38393	3.37539e-17	-1.53259	2.67779e-11	-0.892965	0.00046035
FBgn0000316	FBpp0070064	CG2945-PA	cin	cin-PA	25552	LOC6724759	LOC6504670	LOC117903842	LOC108016804	CCG012375.1	-0.481771	1.21793e-08	-0.472446	6.29068e-05	0.00648169	0.98658	0.131022	0.555596	-0.0196496	0.955346	0.0631328	0.843672	-1.85905	8.66461e-89	-1.39411	1.26083e-43	-1.6494	6.66043e-17	-0.827721	3.46656e-10	-0.769496	9.26643e-12	-0.989351	4.93936e-12
FBgn0000317	FBpp0080282	CG7595-PA	ck	ck-PA	5546	LOC6732390	LOC6497810	LOC117900085	LOC108020167	CCG002513.1	0.11538	0.416176	0.15758	0.38657	0.0112404	0.973473	-0.010713	0.96866	0.165512	0.801231	-0.0326925	0.911227	-0.186697	0.0976101	-0.296909	0.256656	-0.0738001	0.724201	-1.18085	4.5433e-27	-0.868131	0.00394956	0.0426292	0.835731
FBgn0000318	FBpp0303002	CG11024-PB	cl	cl-PB	20891	LOC6731082	LOC6497957	LOC117900114	LOC108015462	CCG000102.1	-0.0282803	0.898085	0.0987137	0.784034	0.0386292	0.910829	-0.249775	0.341318	-0.283743	0.688691	0.158473	0.464294	0.442476	1.69914e-08	-0.0047186	0.981	0.230742	0.051319	0.179838	0.284097	0.197385	0.41128	0.0140858	0.930832
FBgn0000319	FBpp0073966	CG9012-PA	Chc	Chc-PA	21492	LOC6726078	LOC6494055	LOC117903449	LOC108019093	CCG002397.1	-0.0584747	0.561487	0.0426686	0.817861	-0.0261727	0.896792	0.0763806	0.643078	0.209186	0.791527	-0.188086	0.169955	-0.671566	2.55618e-08	-0.34883	0.00023904	-0.158863	0.188632	-0.850634	1.66455e-25	-0.138871	0.445525	-0.137224	0.635672
FBgn0000320	FBpp0078964	CG9554-PA	eya	eya-PA	4857	LOC6731228	LOC6498505	LOC117901674	LOC108021272	CCG000492.1	0.250722	0.108054	0.0744734	0.757189	0.320095	0.18326	-0.0388789	0.916905	0.248032	0.719613	0.183425	0.494871	0.0511081	0.753767	-0.832844	4.53409e-07	-1.24286	3.63791e-12	-0.709955	7.5822e-07	-1.04354	1.75314e-06	-1.13881	5.04432e-07
FBgn0000326	FBpp0071604	CG9858-PA	clt	clt-PA	10552	LOC6735589	LOC6494636	LOC117891233	LOC108008295	CCG010836.1	-0.106026	0.409999	-0.0761133	0.827056	0.0813034	0.788977	-0.146418	0.540432	-0.367373	0.258148	-0.112725	0.568443	0.00210242	0.987958	0.171606	0.523612	0.075467	0.662143	-0.002425	0.988633	0.237265	0.176128	1.15923	5.26128e-20
FBgn0000330	FBpp0070992	CG3035-PA	cm	cm-PA	2161	LOC6725332	LOC6503038	LOC117893958	LOC108016610	CCG007618.1	-0.162104	0.0604878	-0.311155	0.0168236	-0.162298	0.499269	-0.0442976	0.898555	0.154719	0.791527	-0.0135585	0.971353	-1.02162	2.84272e-21	-1.3104	2.79666e-40	-0.728587	2.07496e-07	-0.6758	5.81229e-07	-0.893577	4.24012e-11	-0.0342846	0.804178
FBgn0000337	FBpp0311059	CG1555-PB	cn	cn-PB	29658	LOC6739306	LOC6494557	LOC117891832	LOC108009066	CCG010798.1	-0.0083541	0.983796	0.327634	0.374681	0.269935	0.403208	-0.0891515	0.851277	0.181628	0.791527	0.113491	0.827553	1.26034	0.00552322	0.245189	0.596815	-0.655892	0.251152	-0.238288	0.881263	-0.669753	0.0935676	0.18152	0.903932
FBgn0000339	FBpp0080405	CG5855-PA	cni	cni-PA	3890	LOC6732504	LOC6498138	LOC117902063	LOC108008403	CCG000864.1	0.0825804	0.580622	-0.0131395	0.967635	-0.136159	0.549621	0.17362	0.416089	-0.110677	0.823242	0.00936449	0.982992	0.00669727	0.97247	0.0306	0.816531	-0.319235	0.0201567	0.124359	0.312209	0.041827	0.814339	-0.114147	0.376607
FBgn0000346	FBpp0073585	CG1618-PA	comt	comt-PA	4244	LOC6725845	LOC6504094	LOC117897629	LOC108005315	CCG011809.1	0.468277	1.24543e-09	0.40006	0.00190979	0.389744	0.00636206	0.245034	0.0214416	0.45734	0.120192	0.216863	0.0186053	1.62951	1.85082e-28	1.37679	2.4315e-06	2.49432	2.09429e-23	1.0331	2.72566e-29	1.99884	4.24161e-20	1.8713	2.35221e-26
FBgn0000351	FBpp0078949	CG11330-PA	cort	cort-PA	4882	LOC6731251	LOC6497281	LOC117902600	LOC108017343	CCG000950.2	0.222082	0.515615	-0.0146342	0.980183	0.111704	NA	0.240105	NA	0.0413463	0.948896	-0.163109	0.673233	-5.39857	1.04311e-101	-5.98841	3.61165e-97	-4.31361	2.68772e-14	-6.46337	9.83974e-86	-7.77542	9.89656e-117	-3.92227	5.30808e-37
FBgn0000352	FBpp0088087	CG1708-PA	cos	cos-PA	29478	LOC6733351	LOC6495089	LOC117891930	LOC108018153	CCG010897.1	0.192975	0.186378	0.22162	0.204607	0.29722	0.252582	0.343493	0.143896	0.164396	0.80339	0.243939	0.0330787	-2.10749	2.48058e-53	-2.51383	2.10974e-26	-0.324531	0.373152	-1.75002	1.6814e-17	-2.34113	5.46222e-24	-1.41544	6.93776e-06
FBgn0000356	FBpp0076301	CG6533-PA	Cp16	Cp16-PA	23844	LOC6737332	LOC6506983	LOC117894933	LOC108012664	CCG004629.1	0.00983153	NA	0.0205507	NA	NA	NA	NA	NA	NA	NA	0.0127068	NA	-12.2372	3.20988e-127	-13.6473	1.71461e-118	-10.4027	7.85069e-108	-13.2465	1.22643e-52	-12.673	3.32789e-62	-12.8494	3.96848e-97
FBgn0000357	FBpp0076298	CG6517-PA	Cp18	Cp18-PA	23839	LOC6737329	LOC6506980	LOC117893115	LOC108013257	CCG004626.1	0.763596	0.00714882	0.0513365	NA	0.145283	NA	-0.0477576	NA	0.0316802	NA	0.0334614	NA	-9.4776	0	-12.3746	2.32745e-257	-8.92625	9.72893e-34	-12.4712	6.23566e-73	-10.6161	2.82853e-122	-10.5268	2.27343e-98
FBgn0000358	FBpp0076300	CG6524-PA	Cp19	Cp19-PA	33657	LOC6737331	LOC6506982	LOC117894934	LOC108012650	CCG004628.1	0.0414244	0.913432	0.00475906	NA	NA	NA	NA	NA	NA	NA	0.0158984	NA	-13.966	2.8897e-122	-15.877	1.42965e-95	-13.5342	1.02871e-99	-14.5311	4.50084e-66	-13.0109	3.29625e-71	-11.8412	7.56899e-166
FBgn0000359	FBpp0071150	CG1478-PA	Cp36	Cp36-PA	19073	LOC6725456	LOC6505032	LOC117903070	LOC108004584	CCG005284.1	-0.0675353	NA	-0.045753	NA	NA	NA	0.0285872	NA	0.00999421	NA	0.35061	NA	-14.7964	1.27817e-189	-15.9957	8.25275e-126	-13.7959	3.00163e-233	-11.0486	6.04242e-42	-11.4946	1.11357e-33	-13.4084	5.27073e-205
FBgn0000360	FBpp0289676	CG11213-PB	Cp38	Cp38-PB	14192	LOC27208227	LOC6505033	LOC117902177	LOC108004557	CCG005283.1	-0.149508	NA	-0.0347201	NA	0.0505254	NA	-0.0780013	NA	0.182292	0.791527	NA	NA	-15.9515	4.12509e-153	-15.1173	6.71259e-220	-12.5166	0	-14.8451	2.69582e-94	-13.555	1.42121e-237	-13.4309	4.14216e-56
FBgn0000370	FBpp0081040	CG8669-PA	crc	crc-PA	6107	LOC6733070	LOC6497151	LOC117901430	LOC108020725	CCG005516.1	0.0358012	0.812761	0.081603	0.723974	-0.0507755	0.885001	0.0339667	0.951213	0.0445702	0.873268	0.12671	0.534515	0.437672	9.9105e-08	0.680229	2.99313e-08	0.910715	1.2775e-06	0.473959	0.140429	0.461518	0.00184614	0.432994	0.0146425
FBgn0000376	FBpp0070472	CG2714-PB	crm	crm-PB	18557	LOC6724978	LOC6505142	LOC117903333	LOC108019136	CCG013145.1	0.172156	0.104981	0.0975034	0.585473	0.23216	0.152541	0.273128	0.169991	0.193145	0.684233	0.193889	0.294348	-2.66863	3.97488e-85	-2.29702	1.99554e-35	-1.87182	7.00139e-09	-0.844371	5.92358e-05	-1.43775	1.41998e-15	-1.32015	2.93674e-05
FBgn0000377	FBpp0070402	CG3193-PA	crn	crn-PA	31108	LOC6739948	LOC6504870	LOC117903794	LOC108016599	CCG006611.1	-0.25492	0.00179207	-0.257643	0.0508931	0.159277	0.560417	-0.279962	0.150007	-0.0908832	0.809654	-0.180791	0.214256	-1.34103	1.46408e-32	-1.54209	1.51526e-32	-0.989891	7.92406e-06	-0.669437	2.02633e-12	-0.99911	7.20622e-14	-1.54103	2.64429e-21
FBgn0000382	FBpp0070363	CG3954-PB	csw	csw-PB	31101	LOC6739945	LOC6504142	LOC117897529	LOC108016748	CCG012345.2	-0.0353254	0.787388	-0.0039154	0.987632	0.143063	0.477265	0.36004	0.0403172	0.13091	0.834189	0.152224	0.548494	-0.145354	0.197676	-0.345463	0.180011	-0.628969	0.0234947	-0.138127	0.213795	-0.642044	0.0107455	0.696265	0.00066022
FBgn0000384	FBpp0306274	CG17678-PB	cta	cta-PB	34782	LOC6739551	LOC6498720	LOC117902108	LOC108007824	CCG002571.1	-0.039117	0.816211	0.172578	0.612885	-0.178871	0.402487	0.384179	0.0873835	-0.0284904	0.952086	0.00213723	0.995749	-1.75719	2.64134e-28	-0.897712	2.05232e-16	-1.02398	2.54798e-07	-1.16297	8.94806e-17	-0.859117	1.54994e-09	-0.446814	0.0403816
FBgn0000392	FBpp0312102	CG11181-PC	cup	cup-PC	4851	LOC6731249	LOC6498248	LOC117902592	LOC108015108	CCG000953.1	-0.31393	0.34725	0.26078	0.505224	-0.0722834	NA	-0.0595018	NA	0.294136	0.785124	0.00625972	0.993244	-0.551778	7.31811e-05	-0.605383	0.0136642	-1.27675	4.54319e-07	-0.921251	4.7576e-08	-3.44624	2.47005e-70	-0.149284	0.709384
FBgn0000394	FBpp0309407	CG12410-PC	cv	cv-PC	4289	LOC6725190	LOC6504053	LOC117903062	LOC108015306	CCG001096.1	-0.0406731	0.808488	-0.0850492	0.647691	-0.0275049	0.89849	-0.241855	0.0722099	-0.111085	0.819003	0.00492185	0.991299	0.492805	0.00057189	0.762741	1.82531e-05	0.951039	0.00030168	0.909504	2.29996e-10	1.21202	3.18241e-11	0.258293	0.161826
FBgn0000395	FBpp0071536	CG15671-PA	cv-2	cv-2-PA	7781	LOC6735560	LOC6494956	LOC117891885	LOC108010168	CCG011280.1	0.0555019	0.820525	-0.0536978	0.869709	0.234713	0.133371	0.0042328	0.989529	0.154492	0.792797	-0.0469708	0.895169	1.00383	9.28615e-12	1.515	1.02245e-16	1.88755	1.04191e-18	0.716714	1.56535e-07	1.06584	4.01469e-06	1.156	3.08546e-06
FBgn0000404	FBpp0075807	CG5940-PA	CycA	CycA-PA	29656	LOC6737725	LOC6507141	LOC117894841	LOC108007485	CCG003818.2	-0.100687	0.748321	-0.106748	0.812761	0.0154845	0.979538	-0.325367	0.405123	0.23302	0.791527	-0.20022	0.62385	-3.57698	2.59075e-124	-3.61545	7.37999e-185	-4.31585	8.2268e-41	-3.87228	3.73406e-117	-3.89306	5.11276e-95	-3.74773	1.82007e-29
FBgn0000406	FBpp0304264	CG13279-PB	Cyt-b5-r	Cyt-b5-r-PB	5712	LOC6732558	LOC6497367	LOC117902586	LOC108004657	CCG000056.1	-0.303548	0.115242	-0.483678	0.0661178	-0.367625	0.00449755	-0.123647	0.727304	-0.248191	0.673509	0.0769675	0.810231	1.23021	6.86252e-10	1.10939	5.37297e-07	1.28671	5.52201e-09	0.886111	2.33829e-06	1.02398	4.11494e-09	1.05561	0.00057474
FBgn0000411	FBpp0305249	CG5893-PC	D	D-PC	23911	LOC27206229	LOC6507829	LOC117894601	LOC108012531	CCG003953.1	-0.0011627	0.993915	0.161866	0.540614	0.200858	0.457765	0.352646	0.202578	0.269453	0.573558	0.10336	0.760369	1.38642	1.90723e-06	1.27683	8.09473e-07	0.601405	0.184957	0.722556	0.0224056	2.18261	2.7433e-13	1.27653	9.33678e-05
FBgn0000412	FBpp0290739	CG9745-PD	D1	D1-PD	13813	LOC27208198	LOC6501199	LOC117897827	LOC108006968	CCG012557.1	0.145486	0.0294845	0.164102	0.18122	0.228717	0.063424	0.0567232	0.634177	0.126865	0.791527	0.174853	0.258505	-0.892858	1.17763e-22	-0.81697	2.63108e-27	-1.67719	2.99205e-28	-1.84891	2.34407e-100	-1.12519	4.36371e-17	-2.00774	9.25201e-50
FBgn0000414	FBpp0303222	CG9695-PF	Dab	Dab-PF	21178	LOC6738370	LOC6506561	LOC117893961	LOC108006684	CCG001284.1	0.267115	0.0182316	0.238836	0.0615229	0.280696	0.0652758	0.238617	0.39249	0.2052	0.791527	0.147864	0.500286	0.15044	0.207627	-0.287259	0.30095	0.0519741	0.88666	0.824677	0.00024505	-0.0421707	0.878099	0.905332	2.61856e-05
FBgn0000416	FBpp0085075	CG12070-PA	Sap-r	Sap-r-PA	18179	LOC6730279	LOC6505948	LOC117899727	LOC108012156	CCG008544.1	-0.115869	0.398317	-0.135546	0.53174	-0.187088	0.12696	-0.262171	0.0418037	-0.100143	0.791527	-0.0293458	0.926372	-0.0109967	0.894875	0.099333	0.277764	0.391182	0.0063771	-0.121587	0.264242	0.525566	0.00070372	0.284204	0.0497066
FBgn0000422	FBpp0080710	CG10697-PC	Ddc	Ddc-PC	5877	LOC6732777	LOC6498023	LOC117902174	LOC108013382	CCG005639.1	0.211833	0.329784	-0.0260134	0.898546	-0.369073	0.0837898	0.0877291	0.734777	-0.149986	0.791527	-0.265816	0.384676	1.89014	1.9179e-25	1.73088	2.37549e-28	0.638684	0.00413577	1.30311	3.51472e-26	1.34796	5.47674e-08	0.660604	0.0939569
FBgn0000439	FBpp0081138	CG2189-PA	Dfd	Dfd-PA	31411	LOC6727011	LOC6500575	LOC117897682	LOC108011071	CCG008996.1	-0.253611	0.0146968	0.0149735	0.955222	-0.105604	0.691779	-0.0807542	0.814228	-0.0412845	0.917168	-0.144618	0.0929095	1.4105	0.0110952	1.96971	0.00150755	0.889376	0.3854	2.33923	0.00072903	0.722244	0.402591	0.691658	0.286261
FBgn0000442	FBpp0077706	CG3324-PA	Pkg21D	Pkg21D-PA	21791	LOC6730494	LOC6497690	LOC117900970	LOC108021348	CCG007706.1	0.0586637	0.839049	0.0317892	0.946844	0.0211177	0.962688	-0.0913998	0.868197	0.234406	0.684233	0.0611725	0.908094	2.1754	2.52991e-73	1.36498	1.66121e-25	0.798123	0.0306708	1.24569	1.47333e-09	1.33279	4.47542e-07	1.24432	1.03754e-05
FBgn0000447	FBpp0289671	CG9741-PD	Dhod	Dhod-PD	25009	LOC6728909	LOC6499127	LOC117897094	LOC108007956	CCG004104.1	-0.224978	0.0533923	-0.325424	0.0619251	-0.0598447	0.886618	-0.475267	0.00427703	-0.325585	0.564658	-0.429621	0.00092499	0.966363	1.59683e-33	0.430199	0.00449972	0.498868	0.00050599	1.05141	8.92963e-16	-0.364295	0.0226257	0.0571086	0.718833
FBgn0000448	FBpp0402891	CG33183-PI	Hr3	Hr3-PI	5962	LOC6733832	LOC6494992	LOC117890291	LOC108009896	CCG011723.1	0.370172	0.0464524	0.40439	0.033707	0.129994	0.756448	0.611022	0.0743321	0.217153	0.791527	0.0546635	0.926372	0.396007	0.126455	-0.891731	0.0188302	-1.10992	0.00106889	-1.28003	8.38902e-07	-1.26304	5.99997e-05	-0.451647	0.345816
FBgn0000449	FBpp0073061	CG12028-PA	dib	dib-PA	30319	LOC6736712	LOC6492970	LOC117892977	LOC108011869	CCG001576.1	0.00184398	NA	-0.107737	NA	-0.0286852	0.925627	0.591182	NA	0.0174147	0.977971	-0.0976243	0.813058	-3.05248	4.47385e-09	-3.88148	5.45821e-22	0.559691	0.627033	-2.39426	2.40426e-05	-2.70677	2.85859e-09	-1.0459	0.00227516
FBgn0000451	FBpp0308931	CG6611-PF	ect	ect-PF	30686	LOC6737531	LOC6506476	LOC117893847	LOC108013629	CCG001514.1	0.0794492	0.841675	0.391723	0.265686	0.194981	0.683504	0.523845	NA	0.0321081	0.959149	-0.114469	0.821701	1.02996	0.0386303	0.862633	0.0314061	-0.8642	0.347934	0.950535	0.0405954	1.21694	0.00254393	-0.124141	0.83596
FBgn0000455	FBpp0311237	CG5663-PB	Dip-C	Dip-C-PB	11399	LOC6728364	LOC6499835	LOC117898584	LOC108018404	CCG009090.1	-0.089974	0.367923	0.0384924	0.878538	0.0400784	0.9011	-0.271587	0.104643	-0.142359	0.791527	-0.110548	0.650297	0.0282626	0.82833	0.0779635	0.607543	0.244455	0.0760358	0.0325122	0.698625	0.22534	0.0804755	0.664221	4.67626e-06
FBgn0000459	FBpp0099796	CG9908-PB	disco	disco-PB	13266	LOC27208671	LOC6499931	LOC117901426	LOC108006348	CCG005820.1	-0.740035	3.9517e-07	-0.678152	0.00013916	-0.466153	0.00581877	-0.671356	0.00017155	-0.0558313	0.922834	-0.2198	0.433159	1.2429	1.41844e-07	1.48868	4.29265e-10	1.35374	7.12193e-07	1.12666	2.35973e-07	0.745008	0.0146869	1.01324	0.00348497
FBgn0000463	FBpp0293200	CG3619-PC	Delta	Delta-PC	10794	LOC6727467	LOC6501241	LOC117896659	LOC108010757	CCG009909.1	-0.277064	0.225886	0.0167632	0.964561	-0.0299769	0.95598	0.0712329	0.86164	0.222775	0.791527	-0.0475004	0.907257	-2.17714	2.53098e-34	-2.07183	4.23561e-20	-3.05027	1.8492e-20	-2.08262	8.23386e-36	-2.90857	8.01729e-23	-2.84201	6.35338e-18
FBgn0000464	FBpp0303681	CG10443-PF	Lar	Lar-PF	22447	LOC6732854	LOC6497253	LOC117900258	LOC108014712	CCG000513.1	0.308166	0.078342	0.355315	0.0363507	0.227033	0.474909	0.631942	0.0292606	0.228129	0.791527	-0.0281787	0.965911	-0.11795	0.475177	-0.178049	0.590273	-0.562491	0.0844863	0.0343128	0.869611	-1.12512	0.00074484	-0.0633633	0.832404
FBgn0000477	FBpp0082962	CG7780-PA	DNaseII	DNaseII-PA	24682	LOC6727629	LOC6499544	LOC117899026	LOC108014812	CCG009067.1	-0.487562	0.0394606	-0.259225	0.355061	0.594716	0.0314134	-0.435436	0.0143917	-0.402206	0.516469	-0.281447	0.174809	1.1185	2.39583e-09	1.06895	0.00338726	1.31209	2.93487e-05	0.374157	0.210609	0.942871	0.00184144	0.713398	0.0136971
FBgn0000479	FBpp0070485	CG32498-PB	Pde4	Pde4-PB	12586	LOC6725013	LOC6502358	LOC117903411	LOC108018889	CCG005386.1	0.0996018	0.542515	0.0738168	0.788648	0.0593664	0.877492	0.331201	0.270093	0.174369	0.798418	0.00230668	0.996568	0.0524323	0.610432	0.0106611	0.967146	0.816825	0.00058813	0.461082	0.00012074	0.176157	0.628149	1.31223	4.78178e-12
FBgn0000482	FBpp0070259	CG3093-PA	dor	dor-PA	18441	LOC6739918	LOC6504833	LOC117894443	LOC108016929	CCG005377.1	0.154769	0.0406861	0.0325145	0.858474	0.0717638	0.758775	-0.103288	0.652818	0.0196162	0.95476	0.049555	0.834954	-0.578819	2.47702e-06	-0.853152	1.23666e-19	-0.0106063	0.947345	-0.458576	0.00024322	-0.579466	1.24589e-06	-0.995787	1.01483e-10
FBgn0000489	FBpp0075283	CG6117-PB	Pka-C3	Pka-C3-PB	13303	LOC6738212	LOC6493238	LOC117893813	LOC108013779	CCG003963.1	0.176771	0.0334383	0.167734	0.500118	0.195121	0.264908	0.14181	0.485472	0.00369872	0.98801	0.136211	0.371006	2.06629	4.41522e-47	1.16938	9.66446e-25	1.35092	7.85953e-07	0.878687	1.13602e-07	1.3225	5.99956e-08	1.83998	1.4386e-13
FBgn0000490	FBpp0077451	CG9885-PA	dpp	dpp-PA	4464	LOC6730715	LOC6503287	LOC117900604	LOC108021265	CCG013554.1	0.0963459	0.553825	0.00417733	0.989934	-0.0732364	0.798156	0.00075391	0.998561	0.215293	0.791527	0.247635	0.284965	1.12561	4.28072e-08	1.48678	8.66139e-19	1.59264	2.55882e-13	0.809705	9.30033e-07	1.10743	5.9006e-06	0.950476	0.00010985
FBgn0000492	FBpp0084807	CG1897-PA	Dr	Dr-PA	13395	LOC6730059	LOC6505993	LOC117897309	LOC108010728	CCG009612.1	-0.601438	0.00796935	-0.0490215	0.912121	-0.629296	0.00460659	-0.434878	0.0979347	0.0251181	0.960752	-0.763437	1.56579e-05	1.52248	3.78521e-10	1.95421	3.41966e-25	1.62128	4.92598e-08	1.29723	1.46125e-09	1.31138	2.37575e-06	1.18604	2.85254e-08
FBgn0000499	FBpp0073310	CG18361-PA	dsh	dsh-PA	26077	LOC27209194	LOC6504441	LOC117903085	LOC108016985	CCG013941.1	0.107713	0.235126	0.0218213	0.900516	0.105154	0.424944	-0.0065357	0.976511	0.188816	0.791527	-0.0796518	0.701037	0.338595	0.0008897	-0.337154	0.00197419	-0.0070588	0.974808	-0.141115	0.394647	-1.00952	3.31062e-09	-0.613147	0.00760855
FBgn0000524	FBpp0070876	CG3929-PA	dx	dx-PA	18805	LOC6725290	LOC6504926	LOC117896776	LOC108015388	CCG001145.1	-0.394002	0.00534192	-0.491655	0.0395973	-0.285099	0.263277	0.144251	0.458077	0.272208	0.791527	0.161859	0.456529	-2.16055	1.45555e-45	-1.91362	1.54438e-13	-1.91985	2.02858e-09	-2.70275	2.4869e-89	-2.32525	5.3418e-19	-1.74334	1.11588e-05
FBgn0000527	FBpp0083505	CG3331-PA	e	e-PA	10695	LOC6727219	LOC6498838	LOC117897555	LOC108004823	CCG009814.1	0.200476	0.147504	0.25773	0.106944	0.318086	0.0574477	0.204519	0.300434	0.174968	0.785124	0.257215	0.0712877	1.96759	1.38361e-12	2.11958	8.07772e-16	1.74031	7.04699e-07	1.80057	4.17366e-21	1.31156	7.05076e-07	1.91605	3.09545e-08
FBgn0000529	FBpp0088920	CG10604-PB	bsh	bsh-PB	13692	LOC6732864	LOC6498283	LOC117901099	LOC108008604	CCG000506.1	0.0349505	0.881892	0.00356754	0.993292	0.0884168	0.866019	0.394794	0.195815	0.247104	0.76629	0.309004	0.367944	0.16721	0.912752	1.83271	0.0858192	7.55447	5.01048e-17	0.597514	0.659848	2.57909	0.0510149	3.00488	4.61856e-17
FBgn0000535	FBpp0110308	CG10952-PB	eag	eag-PB	19358	LOC6725975	LOC6502321	LOC117903529	LOC108005330	CCG007573.1	0.258846	0.268224	0.0996249	0.763078	0.135391	0.772992	0.372305	0.185397	0.188584	0.791555	-0.178374	0.684122	2.50295	4.60284e-12	2.17858	1.30902e-07	1.68239	5.51772e-05	2.33744	2.53583e-09	2.223	3.30771e-05	-2.72603	4.93673e-08
FBgn0000536	FBpp0073993	CG3525-PC	eas	eas-PC	19634	LOC6740156	LOC6501795	LOC117889614	LOC108006326	CCG013923.1	-0.496595	2.69909e-05	-0.567522	1.21966e-06	-0.341595	0.0640722	-0.517666	0.00035608	-0.164836	0.791527	-0.469045	0.00032756	0.528877	4.92251e-07	0.436148	1.41603e-05	0.590466	0.00293617	-0.165193	0.203273	0.346991	0.00413006	0.400648	6.67137e-07
FBgn0000541	FBpp0304412	CG32346-PH	E(bx)	E(bx)-PH	23494	LOC6736217	LOC6507385	LOC117895103	LOC108012923	CCG002201.1	0.154201	0.259864	0.188671	0.35871	-0.0541618	0.892531	0.302864	0.172837	0.181892	0.791555	0.0716681	0.811688	-0.62947	4.38379e-07	-0.903177	4.31491e-05	-1.0139	0.00326288	-0.886088	1.37673e-20	-0.554826	0.0203628	-0.200162	0.503421
FBgn0000542	FBpp0111714	CG2904-PC	ec	ec-PC	18663	LOC6725043	LOC6504765	LOC117903439	LOC108019159	CCG007522.1	0.20321	0.244428	0.189369	0.453606	0.37681	0.162648	-0.0119266	0.979844	0.247078	0.791527	0.211111	0.250846	-0.0618268	0.739016	0.0879144	0.803628	0.279963	0.265175	0.847133	0.0241031	0.447716	0.158312	0.0558298	0.71622
FBgn0000543	FBpp0072781	CG5714-PA	ecd	ecd-PA	8648	LOC27206261	LOC6507501	LOC117895340	LOC108013519	CCG007822.1	0.0832294	0.370374	0.0159576	0.955318	0.207608	0.370519	-0.231091	0.115806	0.119321	0.791527	-0.0416358	0.904502	-0.714118	3.87979e-07	-1.08875	1.75534e-22	-0.876432	1.17768e-06	0.15077	0.271132	-0.902739	2.08471e-10	-0.942145	3.8856e-15
FBgn0000546	FBpp0291631	CG1765-PG	EcR	EcR-PG	5958	LOC6733195	LOC6496654	LOC117891455	LOC108019790	CCG013801.1	0.0202527	0.925003	-0.190119	0.268063	-0.0886059	0.775512	0.206919	0.473879	0.113652	0.857444	-0.269325	0.331554	-1.36989	1.95332e-24	-1.30829	1.68176e-06	-0.700202	0.00024364	-1.02618	1.31371e-14	-1.75093	4.296e-09	-1.06883	0.00065462
FBgn0000547	FBpp0306381	CG12676-PB	ed	ed-PB	4753	LOC6730936	LOC6503385	LOC117902251	LOC108021217	CCG013616.1	0.258132	0.00925407	0.216128	0.0898383	0.291943	0.0663364	0.252655	0.207187	0.189854	0.791555	0.0241519	0.939252	-1.22229	3.59175e-19	-1.19835	8.86815e-07	-0.924767	0.000123	-1.201	1.32307e-17	-0.899049	0.00059606	-0.402	0.266459
FBgn0000551	FBpp0078062	CG7673-PA	Edg78E	Edg78E-PA	1319	LOC6738979	LOC6506835	LOC117893655	LOC108012742	CCG001948.1	0.11738	NA	0.245505	NA	NA	NA	NA	NA	-0.241335	NA	NA	NA	4.16039	2.06488e-06	1.03563	0.206623	0.10508	0.947345	3.80034	0.00160789	0.23626	0.8437	NA	NA
FBgn0000552	FBpp0081186	CG2345-PA	Edg84A	Edg84A-PA	15351	LOC6726994	LOC6499971	LOC117898735	LOC118878047	CCG009011.1	0.119807	NA	-0.0524794	NA	0.0867124	NA	-0.136296	NA	-0.0015334	NA	-0.0817195	NA	0.287893	0.85276	0.129789	0.938432	0.749877	0.631593	1.81933	0.20802	7.06557	8.9653e-15	NA	NA
FBgn0000557	FBpp0089104	CG1873-PD	eEF1alpha2	eEF1alpha2-PD	3124	LOC6730365	LOC6505630	LOC117899650	LOC108010784	CCG009491.1	0.235918	0.00027954	0.159464	0.12894	0.219358	0.373993	-0.100543	0.600779	0.191125	0.791527	0.204792	0.133344	1.53624	3.9034e-15	1.8783	5.77846e-15	2.06967	7.86038e-17	2.08254	2.98764e-30	1.36922	8.79447e-05	1.00228	0.00900426
FBgn0000559	FBpp0305182	CG2238-PD	eEF2	eEF2-PD	6077	LOC6733091	LOC6497247	LOC117900091	LOC108015497	CCG005184.1	-0.41344	8.57573e-07	-0.426372	0.00073309	-0.478332	0.00100875	-0.565224	0.00019786	-0.36072	0.036942	-0.341705	0.00012806	-1.09376	1.24345e-80	-1.19446	1.68104e-30	-0.587525	0.00177553	-0.489297	3.5347e-08	-0.53255	0.00013916	-1.08459	5.42234e-11
FBgn0000562	FBpp0113078	CG4051-PB	egl	egl-PB	8170	LOC6735926	LOC6494685	LOC117892754	LOC108009794	CCG006869.1	0.155079	0.118469	0.0363356	0.842092	-0.0218152	0.928411	-0.0146261	0.94459	0.150557	0.791527	0.0135044	0.962761	-0.380472	0.0008732	-0.211255	0.164275	-0.498815	0.00053287	-1.12613	4.39997e-33	-0.401396	0.020429	-0.67407	1.57789e-06
FBgn0000564	FBpp0306950	CG5400-PB	Eh	Eh-PB	20694	LOC6727700	LOC6501382	LOC117896868	LOC118877927	CCG007874.1	-0.147059	0.523599	0.182063	NA	0.0046288	NA	-0.0517865	NA	0.0500232	0.930138	-0.0201077	NA	0.725978	0.625545	1.34843	0.398536	2.53723	0.0922777	1.48149	0.248454	2.76159	0.0409074	0.185761	0.901376
FBgn0000565	FBpp0303210	CG7266-PG	MsrA	MsrA-PG	9693	LOC6738151	LOC6506344	LOC117895551	LOC108011362	CCG005030.1	-0.480872	0.0496811	-0.368773	0.297538	-0.103716	0.799623	-0.303953	0.460697	-0.229968	0.79008	-1.12836	2.97664e-08	0.332009	0.0743676	0.311668	0.251603	0.675234	0.0040456	0.0195833	0.978191	0.488315	0.0194978	-0.473809	0.0591136
FBgn0000566	FBpp0311547	CG5345-PB	Cth	Cth-PB	21071	LOC6735146	LOC6494837	LOC117902281	LOC108018046	CCG000755.1	-0.513538	6.71117e-05	-0.539343	0.00410187	-0.380246	0.0270194	-0.77637	9.36809e-06	-0.343402	0.714156	-0.469949	0.00072268	-0.935323	1.45323e-08	-1.29888	1.86483e-23	-0.691004	1.68515e-06	-0.734851	3.43991e-11	-0.785805	8.01309e-05	-0.419586	0.0199987
FBgn0000567	FBpp0074967	CG32180-PB	Eip74EF	Eip74EF-PB	12829	LOC6738482	LOC6506537	LOC117894684	LOC108004813	CCG004666.2	-0.065184	0.681793	-0.2341	0.186537	-0.338779	0.0588845	0.146579	0.600936	0.051137	0.935422	0.161272	0.605204	0.258891	0.110515	-0.0343717	0.909712	0.446493	0.0248755	0.327463	0.0153696	-0.165325	0.480045	0.257247	0.207305
FBgn0000568	FBpp0074914	CG8127-PB	Eip75B	Eip75B-PB	9874	LOC6738535	LOC6507848	LOC117893157	LOC108010479	CCG003566.2	0.215827	0.126287	-0.0576159	0.851811	0.0692175	0.816922	0.253715	0.265775	0.204484	0.791555	-0.069293	0.834954	0.077392	0.560497	0.0553765	0.827374	0.569199	0.0032049	0.364125	0.046772	-0.103876	0.665604	0.478275	0.0539866
FBgn0000575	FBpp0072477	CG1007-PA	emc	emc-PA	8448	LOC6736247	LOC6493265	LOC117892937	LOC108013509	CCG001351.1	0.0250962	0.851695	0.0427744	0.825848	0.020733	0.925796	0.224174	0.157892	0.297275	0.504909	0.188852	0.240859	-0.121483	0.211615	-0.190376	0.284478	0.169043	0.129778	-0.357054	0.0211371	-0.656091	3.58707e-07	-0.0167776	0.934536
FBgn0000577	FBpp0087198	CG9015-PA	en	en-PA	13336	LOC6734012	LOC6495243	LOC117891367	LOC108008549	CCG006761.1	-0.279988	0.206994	0.0652387	0.856169	0.025982	0.961696	-0.0435356	0.91794	0.236068	0.791527	0.263922	0.376153	2.66897	2.07362e-16	2.79326	9.00555e-17	1.38564	3.01764e-05	3.44813	3.79695e-23	3.18742	2.7923e-20	1.95445	5.36053e-06
FBgn0000578	FBpp0113115	CG15112-PF	ena	ena-PF	7593	LOC6735219	LOC6494439	LOC117892155	LOC108017733	CCG010719.2	0.186477	0.232236	0.188624	0.260944	0.279456	0.0806578	0.206411	0.401835	0.20338	0.791555	0.0142986	0.969409	-0.865192	5.29786e-15	-0.909327	0.00012098	-1.0893	2.07586e-06	-1.0209	2.48907e-26	-1.24549	2.55152e-06	-0.122721	0.650423
FBgn0000579	FBpp0077573	CG17654-PC	Eno	Eno-PC	35569	LOC6730594	LOC6498680	LOC117901927	LOC108015263	CCG000552.1	0.00321833	0.980473	-0.0564116	0.795069	-0.0603184	0.824255	-0.146711	0.421594	0.0181443	0.960752	-0.0138481	0.967782	0.516255	2.49471e-07	0.524008	3.52301e-06	0.837615	0.00050617	0.685461	4.65143e-10	1.03182	5.31801e-11	0.267845	0.249079
FBgn0000581	FBpp0303473	CG7776-PE	E(Pc)	E(Pc)-PE	12335	LOC6734009	LOC6495408	LOC117892276	LOC108008157	CCG006759.1	0.0453539	0.822424	0.126002	0.54049	0.0537764	0.900459	0.294871	0.273139	0.198028	0.791555	-0.127184	0.751909	-0.926206	6.05202e-18	-1.08641	6.40152e-05	-1.17546	0.00170189	-1.3851	6.34996e-21	-1.16689	3.07912e-05	-1.00056	0.00730508
FBgn0000588	FBpp0079907	CG14941-PA	esc	esc-PA	5479	LOC6732013	LOC6506032	LOC117902138	LOC108011491	FBpp0079907-D1	0.1937	0.526221	-0.201205	0.585969	0.00086817	0.998565	0.364247	0.319749	0.076917	0.904184	-0.342409	0.302811	-2.60608	1.28676e-86	-3.03724	5.4228e-56	-2.68157	1.74639e-28	-3.82301	8.78577e-41	-3.84556	3.30675e-94	-3.72562	5.4018e-108
FBgn0000591	FBpp0084335	CG8365-PA	E(spl)m8-HLH	E(spl)m8-HLH-PA	17895	LOC6729708	LOC6499596	LOC117898755	LOC108014067	CCG008965.1	-0.0061436	NA	-0.0031368	NA	-0.200392	NA	NA	NA	0.0217796	NA	0.0279794	NA	-2.85695	0.0135186	-0.315653	0.802159	-2.20582	0.115754	0.812391	0.59027	-0.311695	0.842827	1.7353	0.140268
FBgn0000606	FBpp0087478	CG2328-PA	eve	eve-PA	22739	LOC27207579	LOC6494161	LOC117890261	LOC108008201	CCG011088.1	-0.0084651	NA	-0.0386787	NA	0.0578666	NA	0.227424	NA	0.0693473	NA	-0.0180406	NA	-0.122068	0.862872	4.27246	2.60157e-05	0.32282	0.840681	0.6729	0.64853	1.3518	0.187795	1.17244	0.152523
FBgn0000611	FBpp0073940	CG8933-PA	exd	exd-PA	3021	LOC6726099	LOC6502886	LOC117903450	LOC108019181	CCG007339.1	0.00848803	0.923646	0.0202798	0.868834	0.105215	0.376364	0.138435	0.226136	0.0356554	0.935448	-0.05852	0.79437	-0.545991	7.38326e-11	-0.422285	0.00044601	-0.153783	0.277099	-1.12754	3.71017e-26	-0.0247654	0.884615	-0.266857	0.00222456
FBgn0000615	FBpp0085556	CG8994-PB	exu	exu-PB	23215	LOC6735429	LOC6495595	LOC117889829	LOC108009852	CCG003429.1	-0.634566	0.0290776	-0.170615	0.601968	-0.337013	NA	0.0303749	NA	0.0484837	0.9303	-0.355653	0.285317	1.08671	9.05132e-12	1.32433	1.74651e-26	1.04804	1.30565e-12	1.81471	4.83889e-26	0.537923	0.0157251	2.04209	7.62536e-17
FBgn0000618	FBpp0073385	CG15191-PA	e(y)2	e(y)2-PA	3911	LOC6740083	LOC6503072	LOC117894130	LOC108016961	CCG007595.1	-0.408496	0.0051344	-0.15068	0.574066	0.267626	0.459045	-7.15e-05	0.999671	0.0272483	0.956911	0.296421	0.128189	-1.11205	4.17589e-11	-1.81739	2.46325e-14	-1.81037	3.88716e-15	-1.47105	1.64338e-20	-0.320947	0.0654789	-1.02286	3.39048e-05
FBgn0000625	FBpp0308953	CG10488-PC	eyg	eyg-PC	13110	LOC6737822	LOC6507606	LOC117894450	LOC108013627	CCG004750.1	0.280005	0.103685	0.106991	0.740087	0.0913179	0.807672	-0.0061117	0.985223	0.100028	0.804016	0.0816358	0.786481	2.60864	2.27824e-26	2.46163	2.07226e-13	2.40751	6.4032e-06	3.91632	6.6758e-64	2.78896	1.53254e-20	4.23262	1.71911e-68
FBgn0000629	FBpp0306192	CG6502-PC	E(z)	E(z)-PC	30673	LOC6737560	LOC6506463	LOC117895441	LOC108013266	CCG001481.1	-0.0559555	0.641225	0.0361642	0.885461	-0.0630146	0.813662	0.15589	0.37932	0.0317776	0.916445	-0.0025636	0.995445	-1.17784	5.15958e-33	-1.42608	1.34978e-26	-1.11735	1.65513e-06	-1.74579	2.95907e-34	-1.42669	1.37166e-24	-1.27302	3.69194e-21
FBgn0000633	FBpp0308965	CG17716-PB	tei	tei-PB	6935	LOC6734351	LOC6496544	LOC117892477	LOC108019824	CCG007315.1	0.331727	0.0306425	0.237651	0.214088	0.312865	0.0837898	0.469117	0.126957	0.30318	0.768804	0.0895956	0.811148	2.35307	2.15341e-20	1.37024	0.00297795	3.08569	3.74183e-24	2.15771	9.86296e-12	-1.61309	1.25624e-07	3.29883	8.56979e-09
FBgn0000635	FBpp0310127	CG3665-PG	Fas2	Fas2-PG	25914	LOC6725069	LOC6492919	LOC117900176	LOC108013709	CCG004528.2	0.214222	0.00658304	0.290544	0.00940017	0.192133	0.2262	0.263485	0.266413	0.185347	0.791555	-0.0258196	0.938469	0.826341	1.11155e-09	1.0104	1.20588e-05	0.86546	0.00012318	0.88365	2.33778e-08	0.504599	0.117351	1.15464	2.67107e-05
FBgn0000636	FBpp0290605	CG5803-PE	Fas3	Fas3-PE	5869	LOC6732668	LOC6497868	LOC117902708	LOC108018875	CCG013278.2	0.071697	0.470358	-0.0755486	0.742707	0.0183809	0.944138	0.0302642	0.920259	0.0444711	0.916516	0.108195	0.539713	0.480361	0.00091534	0.512066	0.00044824	0.29369	0.0214965	0.160208	0.220994	0.691903	9.68603e-07	0.738032	1.84707e-05
FBgn0000639	FBpp0075491	CG17285-PA	Fbp1	Fbp1-PA	9555	LOC6738018	LOC6507832	LOC117893467	LOC108013345	CCG003950.1	-0.331383	0.316085	-0.224419	0.475765	0.247017	0.560445	0.00450472	NA	-0.0550348	0.916516	-0.0402825	0.949996	2.48405	0.0175493	1.03562	0.193058	3.29222	NA	0.956192	0.52386	0.963913	0.140049	4.63297	1.34867e-12
FBgn0000644	FBpp0070517	CG4015-PA	Fcp3C	Fcp3C-PA	18725	LOC6725002	LOC6502369	LOC117890828	LOC108018887	CCG013171.1	0.168956	0.648373	-0.176986	NA	-0.0485356	NA	0.0860778	NA	0.0605077	NA	-0.0295665	0.961096	-6.2714	2.71284e-116	-8.53047	1.35515e-116	-11.0535	5.29228e-37	-6.75447	3.04438e-25	-8.66694	7.16097e-67	-5.63395	1.93463e-14
FBgn0000658	FBpp0085933	CG10917-PA	fj	fj-PA	22991	LOC6740743	LOC6495004	LOC117890901	LOC108017724	CCG007003.1	-0.150744	0.666883	-0.269921	0.446502	0.113667	0.833735	-0.0012853	0.998561	0.347109	0.703785	0.347363	0.217491	0.544499	0.0807815	1.50232	4.04402e-09	1.95324	8.05888e-08	0.713098	0.0654012	2.03072	2.26048e-10	1.47189	8.6341e-07
FBgn0000659	FBpp0312360	CG10002-PE	fkh	fkh-PE	17973	LOC27206425	LOC6499233	LOC117898803	LOC108008083	CCG009580.2	-0.218345	0.318068	-0.028081	0.924566	0.0622675	0.901899	0.466778	0.153794	0.235452	0.791527	-0.17782	0.652014	1.32844	3.05901e-11	1.63747	1.19638e-06	1.84732	3.29588e-17	1.0374	8.64232e-10	1.43309	2.66346e-06	1.49233	0.0002882
FBgn0000662	FBpp0086773	CG6315-PA	fl(2)d	fl(2)d-PA	6949	LOC6734359	LOC6494028	LOC117891500	LOC108019872	CCG007321.1	0.106677	0.25814	0.0224965	0.878206	0.0913604	0.677521	0.137391	0.337279	0.016985	0.959149	0.0393977	0.914419	-0.845983	3.74219e-18	-0.878394	7.21148e-24	-1.13676	5.16272e-10	-1.02263	3.59172e-30	-0.680926	7.02442e-09	-0.822788	1.58222e-07
FBgn0000667	FBpp0305936	CG4376-PJ	Actn	Actn-PJ	18558	LOC27208700	LOC6504657	LOC117903749	LOC108016643	CCG004527.1	-0.0388072	0.886853	-0.172222	0.402353	-0.0981149	0.710636	-0.219645	0.330539	-0.0058221	0.991092	0.0664639	0.865321	0.891337	1.3031e-08	1.14999	1.24399e-07	1.33011	2.10025e-05	1.35325	4.39863e-14	0.960778	0.00029273	0.771053	0.0391246
FBgn0000709	FBpp0076893	CG1484-PA	fliI	fliI-PA	19960	LOC6740278	LOC6505158	LOC117895280	LOC108015190	CCG006561.1	-0.159611	0.136558	-0.145183	0.552348	0.0244077	0.942675	-0.0841118	0.760361	0.118082	0.822261	0.0960408	0.710037	-1.1709	1.90763e-46	-1.14724	1.58563e-13	-0.849138	1.44766e-05	-0.790636	4.36492e-10	-0.712665	0.00014313	-0.297509	0.11528
FBgn0000715	FBpp0087471	CG2346-PA	FMRFa	FMRFa-PA	6568	LOC6733792	LOC6496402	LOC117891527	LOC108008561	CCG006980.1	0.263239	0.204912	0.228405	0.366528	0.310791	0.142892	0.434808	0.0884425	-0.143268	0.795237	0.138734	0.67998	1.62258	2.3846e-08	1.84721	2.76696e-15	1.76953	2.10065e-06	1.35606	2.17032e-16	1.38192	3.83385e-12	1.24023	5.27781e-06
FBgn0000719	FBpp0305381	CG9559-PC	fog	fog-PC	13071	LOC6726635	LOC6504827	LOC117903773	LOC108007884	CCG003010.1	0.239025	0.00523212	0.0267737	0.898519	0.0472595	0.851464	0.304852	0.0801577	0.279517	0.724424	0.191394	0.328353	-1.36892	1.03917e-10	-1.09337	7.48466e-14	-1.35484	1.98471e-10	-0.65432	1.03499e-06	-1.44405	1.89889e-11	-0.94369	0.00349705
FBgn0000721	FBpp0088350	CG10033-PA	for	for-PA	4551	LOC6730894	LOC6497481	LOC117902697	LOC108015357	CCG013483.1	-0.414831	4.21621e-07	-0.200136	0.1094	-0.0721967	0.739447	-0.346374	6.06579e-05	-0.009469	0.986547	-0.101352	0.602704	-0.260131	0.0526271	-0.156259	0.459653	0.102838	0.44333	0.279106	0.0019453	0.132837	0.550422	0.64135	8.90066e-07
FBgn0000723	FBpp0081530	CG8874-PA	FER	FER-PA	24889	LOC6728802	LOC6500553	LOC117897628	LOC108006981	CCG004272.1	0.360007	0.0106673	0.153516	0.455359	0.214778	0.42601	0.160287	0.599548	0.307808	0.542842	0.124028	0.638567	1.3833	1.42174e-27	1.45868	3.66761e-57	1.67907	4.81959e-15	1.07431	1.50836e-17	1.07705	1.46615e-06	0.896456	1.994e-11
FBgn0000808	FBpp0304588	CG1505-PD	gd	gd-PD	13409	LOC6725741	LOC6502075	LOC117899201	LOC108006300	CCG013218.1	0.506919	NA	-0.107472	NA	0.017693	0.978863	0.488867	0.200707	1.43107	4.87574e-15	0.360957	0.07603	-3.62679	4.65441e-23	-3.37865	2.27233e-14	-1.34422	8.97318e-05	-2.50059	1.18309e-12	-2.7567	7.56446e-59	-0.445813	0.127405
FBgn0000810	FBpp0070380	CG3218-PA	fs(1)K10	fs(1)K10-PA	1605	LOC6724940	LOC6504639	LOC117903810	LOC108016606	CCG006613.1	-0.208127	0.126995	-0.0902939	0.687864	-0.124343	0.592941	-0.107139	0.646019	-0.165155	0.760692	0.0125792	0.978078	-1.4215	1.28527e-35	-1.6111	8.81901e-11	-1.46767	4.4507e-09	-1.8586	9.13239e-70	-2.57154	5.34861e-43	-1.8825	5.61295e-12
FBgn0000826	FBpp0070225	CG11420-PA	png	png-PA	14252	LOC6724857	LOC6503948	LOC117902937	LOC108015249	CCG003026.1	0.498845	0.0590153	1.25772	2.87113e-07	0.195799	NA	0.211794	NA	0.0903065	NA	0.313874	0.321371	-5.34123	7.5136e-199	-3.59542	2.22269e-65	-7.19427	2.12401e-45	-3.34122	5.41759e-39	-6.6195	9.51588e-80	-4.69227	4.31678e-30
FBgn0000927	FBpp0070463	CG2707-PA	fs(1)Ya	fs(1)Ya-PA	18573	LOC6739962	LOC6505114	LOC117903335	LOC108018936	CCG005842.1	1.32973	2.56605e-07	0.417069	0.0490501	0.488851	NA	0.148532	NA	0.262327	NA	0.227537	NA	-6.9651	0	-6.38581	1.37326e-135	-8.89531	2.18687e-132	-5.8513	1.13167e-168	-8.05634	4.23145e-145	-5.46588	5.54698e-92
FBgn0000964	FBpp0302925	CG10034-PC	tj	tj-PC	22481	LOC27206202	LOC6497065	LOC117901546	LOC108021577	CCG005445.1	-1.08912	1.3694e-07	-1.63657	9.68539e-30	-0.349982	0.1772	-0.915699	3.58734e-06	-0.487504	0.21725	-1.73878	3.66472e-18	-6.14817	1.45445e-151	-5.78535	1.03384e-89	-5.8252	6.6717e-78	-3.69395	8.4469e-25	-5.70298	1.7105e-62	-3.2289	8.53209e-30
FBgn0000996	FBpp0086519	CG8171-PA	dup	dup-PA	7077	LOC6734611	LOC6494732	LOC117891271	LOC108017994	CCG006994.1	-0.147508	0.476662	-0.0959502	0.815101	-0.636011	0.0105074	-0.663111	0.00580731	-0.414003	0.420622	0.0172473	0.976767	-3.60861	5.58966e-92	-3.10726	5.45895e-16	-4.8274	2.07054e-50	-4.52385	9.74191e-118	-3.35583	1.20778e-43	-5.35091	2.56758e-48
FBgn0001075	FBpp0077167	CG3352-PA	ft	ft-PA	4747	LOC6730942	LOC6497836	LOC117899952	LOC108020739	CCG007659.1	0.153738	0.591175	0.142024	0.728885	-0.0129692	0.983888	0.27452	0.522156	0.128089	0.838103	-0.0012721	0.997759	0.952197	0.00382866	1.17031	0.00565504	1.56865	0.00093859	1.90329	1.68343e-06	-0.412741	0.268924	3.1768	3.45225e-16
FBgn0001077	FBpp0081139	CG2047-PA	ftz	ftz-PA	13603	LOC6727018	LOC6499977	LOC117898146	LOC108013978	CCG008990.1	-0.0196076	NA	NA	NA	-0.0163877	NA	-0.152419	NA	NA	NA	-0.009905	NA	0.69813	0.416714	5.03871	1.07175e-07	0.234378	0.883986	0.536191	0.731267	2.89897	0.0139966	5.28514	6.97779e-10
FBgn0001078	FBpp0074853	CG4059-PB	ftz-f1	ftz-f1-PB	12717	LOC6738600	LOC6493673	LOC117895008	LOC108015808	CCG002956.2	0.193837	0.072727	0.072474	0.774039	0.0582749	0.856984	0.231478	0.345713	0.240991	0.791527	-0.0581067	0.873472	-1.87714	1.03805e-40	-1.10054	8.71029e-09	-1.26669	0.00047931	-1.48317	1.04277e-31	-1.3938	1.83992e-07	-0.886802	0.0205729
FBgn0001079	FBpp0074373	CG6551-PA	fu	fu-PA	19706	LOC6740210	LOC116655038	LOC117897853	LOC108004851	CCG002826.1	-0.0414803	0.73686	-0.0900373	0.756947	0.0434232	0.880307	0.177872	0.263514	0.0860821	0.853857	0.125698	0.537432	-1.7239	5.60842e-46	-1.92692	4.28996e-48	-1.51947	2.80019e-09	-2.38832	2.25966e-26	-1.79691	6.73786e-19	-1.01659	8.36155e-05
FBgn0001083	FBpp0073424	CG1500-PA	fw	fw-PA	19270	LOC6725744	LOC6507964	LOC117903886	LOC108006342	CCG013216.1	0.533543	0.0047568	0.400467	0.00496664	-0.0606154	0.868968	0.296274	0.230373	0.196663	0.791527	0.35312	0.0805321	1.58225	2.25842e-06	1.9124	1.56974e-15	0.722681	0.0426451	0.445639	0.0478432	-0.244848	0.362642	1.7322	1.11069e-07
FBgn0001084	FBpp0079317	CG13396-PA	fy	fy-PA	5127	LOC6731511	LOC6497500	LOC117901560	LOC108021666	CCG005650.1	-0.128522	0.556433	-0.316728	0.307759	0.0323392	0.951	-0.197668	0.588632	-0.002529	0.994666	0.0369456	0.947108	-0.483853	0.0216686	-0.742175	0.00148859	-1.7165	4.95022e-09	-1.09669	0.00058305	-1.49557	1.12953e-10	-0.861645	0.0129278
FBgn0001085	FBpp0303135	CG17697-PC	fz	fz-PC	3611	LOC6738031	LOC6507232	LOC117893877	LOC108013488	CCG003527.2	0.17741	0.391146	0.121533	0.609376	0.177858	0.498638	0.436684	0.173107	0.203171	0.791527	0.131237	0.725452	-3.06319	5.30432e-88	-3.57885	7.66956e-62	-3.05115	2.5494e-23	-2.15742	1.62109e-24	-2.35715	1.10286e-21	-2.33553	1.06818e-07
FBgn0001086	FBpp0080391	CG4274-PA	fzy	fzy-PA	5701	LOC6732505	LOC6497403	LOC117902058	LOC108019864	CCG000863.1	0.206768	NA	0.362859	0.253324	0.405313	0.297154	-0.0178969	NA	0.194947	0.791527	0.139791	0.75517	-1.56897	1.87091e-16	-2.3605	7.24501e-47	-2.40816	7.43003e-14	-1.936	4.66508e-20	-2.37383	3.05831e-24	-2.81223	4.47436e-22
FBgn0001098	FBpp0088988	CG5320-PA	Gdh	Gdh-PA	21513	LOC6729313	LOC6500756	LOC117895963	LOC108012018	CCG008849.1	0.327146	0.00021541	0.0297586	0.912121	0.296918	0.294457	-0.0795482	0.789831	0.128448	0.791527	0.0485142	0.868653	0.0613129	0.640749	0.235649	0.199009	0.347252	0.128211	0.00209471	0.98614	0.391321	0.0355578	0.407905	0.0101642
FBgn0001099	FBpp0312134	CG33756-PC	gdl	gdl-PC	30367	LOC27207250	LOC6506343	LOC117895554	LOC108011363	CCG005031.1	-0.0756651	0.672029	0.144645	0.593572	-0.117511	0.788977	0.0813529	0.766123	-0.0978757	0.841054	0.0825792	0.876658	3.63577	1.07608e-47	3.47098	6.13607e-69	1.79061	1.58619e-06	2.47645	3.76604e-31	-0.082631	0.577506	1.02947	1.00865e-08
FBgn0001104	FBpp0076643	CG10060-PA	Galphai	Galphai-PA	27738	LOC6737067	LOC6493746	LOC117893766	LOC108013285	CCG004697.1	0.16322	0.174683	0.101538	0.587943	0.0777012	0.775378	0.0335537	0.90401	-0.121079	0.791555	0.172473	0.374794	-1.67867	3.58135e-44	-1.30935	4.18293e-52	-0.981032	3.01472e-06	-1.30981	6.36599e-24	-1.04056	1.14961e-09	-1.1643	6.52647e-08
FBgn0001105	FBpp0089182	CG10545-PC	Gbeta13F	Gbeta13F-PC	26509	LOC27206398	LOC6503209	LOC117890380	LOC108019131	CCG006525.1	0.00390282	0.965943	0.049572	0.794094	0.0225001	0.933278	0.140555	0.367574	0.186902	0.791527	-0.127279	0.600156	-1.05137	6.27217e-30	-0.848113	4.74263e-06	-0.766444	0.00045326	-1.37034	8.07778e-50	-1.0454	1.25356e-11	-0.664938	0.0166749
FBgn0001108	FBpp0075498	CG9206-PA	DCTN1-p150	DCTN1-p150-PA	9546	LOC6737987	LOC6506683	LOC117893462	LOC108013324	CCG003266.1	0.0141281	0.883754	0.136562	0.29894	-0.0286749	0.896792	0.0380215	0.844324	0.197459	0.782016	0.009598	0.968653	-0.714915	9.18237e-16	-0.679578	1.7226e-06	-0.261931	0.0429923	-0.51048	2.97712e-06	-0.0827318	0.601016	0.105162	0.438556
FBgn0001112	FBpp0081114	CG1152-PA	Gld	Gld-PA	21296	LOC6727070	LOC6500095	LOC117898891	LOC108017141	CCG010451.1	-0.132863	0.68237	0.0496264	0.919153	-0.234895	0.435068	-0.502903	0.0776267	-1.28307	1.94541e-11	-0.365831	0.243269	5.03244	2.55457e-87	6.03914	5.47774e-135	1.10078	1.59315e-07	1.83316	4.10884e-05	1.72207	1.72427e-12	0.825909	0.0169081
FBgn0001120	FBpp0075447	CG5272-PA	gnu	gnu-PA	24083	LOC6738075	LOC6507804	LOC117894164	LOC108012657	CCG011588.1	-0.090121	0.771705	0.00475906	NA	-0.0500258	NA	0.0251866	NA	-0.278106	0.791527	0.031929	NA	-8.02619	1.92251e-245	-11.3356	2.22966e-100	-9.18751	1.01973e-34	-12.1001	3.94269e-47	-6.11711	1.77767e-121	-5.88104	1.61521e-62
FBgn0001123	FBpp0072052	CG2835-PB	Galphas	Galphas-PB	4156	LOC6735973	LOC6495724	LOC117890927	LOC108018194	CCG003675.1	0.114189	0.203401	0.193597	0.373311	-0.166282	0.410963	0.345851	0.0212773	-0.0126471	0.979353	0.123561	0.504313	0.884511	1.47513e-13	0.956833	1.0936e-10	0.758964	0.00175468	0.597489	4.56195e-17	-0.000228	0.999074	0.267257	0.0361964
FBgn0001124	FBpp0086370	CG8430-PB	Got1	Got1-PB	29927	LOC6734710	LOC6494632	LOC117890356	LOC108009376	CCG003633.1	0.0433367	0.808824	0.141443	0.48612	-0.0803068	0.782049	0.0453687	0.860719	0.158949	0.780181	-0.0675643	0.699179	0.963029	1.41221e-13	0.803812	1.72732e-13	-0.052715	0.676141	0.350642	0.00051925	0.477985	6.2519e-05	0.239881	0.0774091
FBgn0001125	FBpp0077537	CG4233-PB	Got2	Got2-PB	20746	LOC6730628	LOC6498125	LOC117900381	LOC108021098	CCG000570.1	-0.0950764	0.719294	-0.244699	0.0592474	-0.286097	0.0619567	-0.0102494	0.975826	-0.102801	0.810153	0.0333834	0.923843	0.0479823	0.75372	-0.750709	8.46482e-21	-0.611754	3.44345e-05	-0.394755	0.00263966	-0.101883	0.467077	-0.466742	3.55552e-06
FBgn0001128	FBpp0078777	CG9042-PB	Gpdh1	Gpdh1-PB	20267	LOC6731131	LOC6507945	LOC117902675	LOC108016500	CCG000415.1	-0.392431	0.0707199	-0.11043	0.536714	-0.295688	0.0965647	-0.390897	0.0259795	-0.120984	0.791527	-0.0492015	0.843672	1.03015	1.16711e-08	1.39998	1.30819e-23	1.22026	6.51818e-05	0.83135	1.0693e-11	1.56571	2.22071e-19	0.982186	0.00018094
FBgn0001133	FBpp0071477	CG33133-PA	grau	grau-PA	13290	LOC6735471	LOC6495833	LOC117889947	LOC108009591	CCG011413.1	-0.10426	0.40885	-0.0904984	0.585859	-0.0054909	0.987401	0.0256867	0.920785	-0.0805703	0.880607	0.0907062	0.752358	-0.490057	1.51908e-05	-0.51514	6.20284e-07	-0.565666	1.15695e-05	-0.559204	1.50007e-06	-0.684278	0.00030785	-0.503066	0.00778312
FBgn0001134	FBpp0074905	CG7446-PA	Grd	Grd-PA	9883	LOC6738515	LOC6507205	LOC117894877	LOC108017645	CCG003517.1	0.0736373	0.783295	0.251241	0.329422	0.457987	0.105787	0.544312	0.0216621	0.0227141	0.971928	0.303082	0.23276	1.69221	0.00041052	3.40564	4.97968e-08	3.90237	0.00012621	4.35375	2.05959e-07	3.88172	0.00056753	1.76193	0.0178878
FBgn0001138	FBpp0303221	CG9656-PC	grn	grn-PC	11716	LOC6728976	LOC6498967	LOC117897544	LOC108018471	CCG009414.1	0.133317	0.635369	0.176431	0.58753	0.106599	0.809294	0.293948	0.316471	0.0774782	0.899827	0.0308523	0.950293	1.48937	1.28376e-06	1.72018	1.93145e-05	1.72317	1.28687e-08	3.95943	4.35872e-44	1.70412	1.44568e-05	0.402701	0.0796644
FBgn0001139	FBpp0089115	CG8384-PE	gro	gro-PE	25400	LOC6729709	LOC6499597	LOC117898753	LOC108015824	CCG008966.1	0.050292	0.635922	0.0552192	0.71801	0.147849	0.458427	0.170173	0.379325	0.167413	0.795237	0.0261481	0.927311	-0.946691	2.70326e-13	-1.30075	2.32701e-21	-0.742837	0.00864302	-1.17933	4.53662e-22	-1.3768	8.00085e-13	-0.448454	0.135718
FBgn0001142	FBpp0077773	CG2718-PB	Gs1	Gs1-PB	29230	LOC27206536	LOC6497681	LOC117901214	LOC108013661	CCG007654.1	-0.0420648	0.827377	0.0487976	0.868511	-0.0515731	0.849949	0.167281	0.332724	-0.12587	0.791527	-0.564056	4.08391e-05	-0.789134	4.86112e-11	-1.37605	6.93232e-38	-0.636372	6.22828e-05	-0.734417	3.09009e-06	0.387554	0.00812309	0.12883	0.473167
FBgn0001145	FBpp0310162	CG1743-PD	Gs2	Gs2-PD	3155	LOC6725675	LOC6505203	LOC117903443	LOC108016918	CCG011966.1	0.315922	0.00184252	0.103559	0.564275	0.0998542	0.749235	0.143256	0.431972	0.174152	0.788413	0.0611496	0.810501	1.21781	5.83781e-18	1.18996	1.93646e-15	1.21179	8.68567e-05	0.907049	3.15402e-13	1.32768	1.24911e-10	0.749837	0.00175526
FBgn0001147	FBpp0072363	CG2692-PA	gsb-n	gsb-n-PA	33490	LOC6736171	LOC6494376	LOC117892650	LOC108008612	CCG013638.1	0.330714	0.316202	0.091657	0.854098	0.497213	0.162066	0.417875	0.292388	0.102721	0.854986	0.235681	0.534515	4.62745	4.57911e-19	4.85771	1.87028e-17	4.25662	1.80399e-14	5.55766	9.83442e-28	4.98385	3.59147e-36	6.95705	2.34907e-25
FBgn0001148	FBpp0072349	CG3388-PA	gsb	gsb-PA	13737	LOC6736172	LOC6496203	LOC117891542	LOC108008674	CCG013637.1	0.0532882	NA	0.13418	NA	0.140794	NA	0.33216	NA	0.477869	0.366258	0.345314	0.268313	2.38382	1.91829e-07	4.90617	1.25818e-21	1.55772	0.026083	4.22114	9.71411e-09	6.22541	1.04241e-43	6.34923	4.98754e-31
FBgn0001149	FBpp0099824	CG10045-PB	GstD1	GstD1-PB	29361	LOC6728385	LOC6499841	LOC117898600	LOC108018357	CCG007933.1	0.00662102	0.974253	-0.118133	0.77256	0.18992	0.486543	-0.0644434	0.876261	-0.330419	0.681611	-0.0215724	0.968653	-0.0526541	0.734927	-0.503615	0.114447	-1.00451	4.79761e-12	0.0768563	0.804029	-0.422124	0.0354976	-0.795155	0.00196187
FBgn0001168	FBpp0076296	CG6494-PA	hry	hry-PA	9154	LOC6737325	LOC6506978	LOC117894113	LOC108013544	CCG004622.1	0.594308	0.00021323	0.160317	0.42283	0.180015	0.648327	0.105948	0.575403	0.0417814	0.943141	-0.0822889	0.726656	1.26806	3.96551e-14	1.64531	3.31473e-13	1.64788	6.56655e-11	0.65116	0.00130492	0.886825	0.00014536	0.895543	0.00117777
FBgn0001169	FBpp0083322	CG5460-PA	H	H-PA	12642	LOC6727315	LOC6499479	LOC117899749	LOC108017079	CCG008608.1	-0.0085547	0.958362	-0.200068	0.222823	-0.155997	0.522896	0.272184	0.203719	0.200896	0.791555	-0.0456043	0.903619	-1.42565	1.76133e-21	-1.75176	3.27211e-15	-2.16671	7.67506e-12	-0.561371	0.00074788	-1.979	1.13799e-10	-0.856075	0.024486
FBgn0001174	FBpp0113046	CG7428-PB	halo	halo-PB	21895	LOC120284212	LOC6496867	LOC117901191	LOC108013294	CCG000844.1	-0.0875981	NA	0.0673476	NA	NA	NA	-0.0185565	NA	0.0817861	NA	-0.0056565	NA	-1.36829	0.181398	0.327189	0.845563	-0.151536	0.924908	-1.70075	0.244549	3.46762	0.00134862	1.65241	0.247947
FBgn0001179	FBpp0113091	CG8019-PB	hay	hay-PB	9335	LOC6737558	LOC6493467	LOC117895440	LOC108013265	CCG001482.1	-0.046985	0.754839	0.0172341	0.936262	-0.132316	0.574972	-0.0798187	0.715874	-0.0347106	0.91396	-0.0036973	0.991299	-1.5634	4.06233e-39	-1.49217	1.85371e-30	-1.10436	5.70967e-11	-1.07178	2.10912e-14	-0.426417	0.00250025	-0.696814	3.2237e-07
FBgn0001180	FBpp0081431	CG9786-PB	hb	hb-PB	11713	LOC6739700	LOC6507966	LOC117897475	LOC108007979	CCG010155.1	-0.137164	0.634192	-0.0767662	0.854098	-0.0270648	0.956489	0.0859566	0.845122	-0.0331453	0.955632	0.323476	0.257521	-2.89303	1.00408e-66	-2.9569	6.54367e-63	-3.29624	1.75596e-22	-3.26551	4.23513e-49	-2.86586	1.91517e-44	-3.35437	2.63165e-12
FBgn0001185	FBpp0307137	CG4694-PB	her	her-PB	28801	LOC6732534	LOC6496831	LOC117901579	LOC108006736	CCG010625.1	0.0396484	0.78199	0.17506	0.501371	0.0108763	0.982419	0.374512	0.0275319	0.0342258	0.92647	0.292822	0.164679	-0.447241	7.40462e-07	-0.911122	9.08107e-18	-1.28607	3.60672e-06	-0.309931	0.0905875	0.0433419	0.810235	-0.126126	0.562516
FBgn0001186	FBpp0071296	CG3001-PA	Hex-A	Hex-A-PA	19053	LOC27206589	LOC6504984	LOC117899660	LOC108015366	CCG006570.1	0.205812	0.072007	0.0621495	0.684143	0.298355	0.120029	-0.143229	0.374564	0.20595	0.791527	0.0698807	0.786481	0.509541	7.40289e-06	0.670319	9.71167e-07	0.659317	7.10104e-08	0.738525	4.49984e-06	0.876894	5.06018e-06	0.606784	0.0123792
FBgn0001189	FBpp0305326	CG3095-PB	hfw	hfw-PB	18455	LOC27207498	LOC6504834	LOC117889632	LOC108016765	CCG005375.1	-0.205554	0.0962897	-0.326656	0.0610862	-0.0706939	0.713977	-0.214409	0.126307	-0.0327956	0.942265	-0.338861	0.00051369	0.333894	7.37124e-05	0.674953	0.0007306	-0.110158	0.309732	-0.246791	0.0987553	0.211396	0.158487	-0.0215127	0.819168
FBgn0001197	FBpp0306426	CG5499-PB	His2Av	His2Av-PB	27274	LOC6729786	LOC6499254	LOC117896125	LOC108018758	CCG008127.1	0.042864	0.748325	0.0441831	0.832439	0.228322	0.22519	-0.117476	0.693692	0.00639061	0.982401	-0.0461566	0.865026	-2.51092	4.05379e-68	-2.54262	2.20061e-265	-3.23123	4.64707e-56	-2.97342	7.91678e-93	-2.30548	4.41298e-52	-2.64792	4.40451e-40
FBgn0001202	FBpp0080722	CG10653-PA	hook	hook-PA	29066	LOC6732755	LOC6498032	LOC117901235	LOC108021242	CCG000801.1	0.193129	0.00153933	0.282615	0.040999	0.142368	0.383358	0.131497	0.266149	0.0230843	0.90674	0.182983	0.338204	-0.0196483	0.798185	0.392559	7.33324e-06	0.580227	7.88791e-07	-0.079008	0.429692	-0.144715	0.257784	0.524802	2.76685e-05
FBgn0001206	FBpp0071440	CG1619-PB	Hmr	Hmr-PB	19164	LOC6725604	LOC6502306	LOC117897509	LOC108019157	CCG002690.1	0.0940616	0.611761	0.328244	0.0835701	0.136115	0.58713	0.109036	0.643871	0.138135	0.819956	-0.0360976	0.922072	-1.44014	3.65872e-15	-2.81836	9.04178e-54	-2.75181	6.16004e-17	-0.6979	0.00011546	-1.11911	4.14316e-06	-0.804401	0.00010128
FBgn0001208	FBpp0076523	CG7399-PA	Hn	Hn-PA	9142	LOC6737178	LOC6493197	LOC117894133	LOC108006855	CCG007773.1	-0.721773	5.59529e-06	-0.351222	0.0952532	-0.213853	0.547856	-0.399701	0.106132	-0.168757	0.791527	-0.120039	0.59206	1.12782	4.30779e-13	1.24139	1.07109e-13	1.63965	5.52238e-17	0.924992	2.07231e-07	0.971857	5.81636e-13	1.11662	1.71519e-09
FBgn0001215	FBpp0084669	CG9983-PB	Hrb98DE	Hrb98DE-PB	31534	LOC27208518	LOC6501354	LOC117896796	LOC108014764	CCG008396.1	0.138017	0.237742	0.0670101	0.650276	0.310058	0.110286	0.00636379	0.985319	0.166451	0.791555	0.0614422	0.849818	0.52664	3.69504e-06	-0.13611	0.526569	-0.454664	0.0369976	-1.09437	1.0892e-21	-1.17862	1.98256e-13	-0.587877	0.0299266
FBgn0001216	FBpp0075504	CG8937-PA	Hsc70-1	Hsc70-1-PA	23888	LOC6737992	LOC6506687	LOC117895334	LOC108012921	CCG004058.1	-0.128151	0.608652	-0.133989	0.690475	-0.072295	0.856046	-0.564303	0.0162919	-0.0869188	0.878367	-0.0868397	0.664627	2.72253	1.31853e-77	2.3991	5.99845e-81	2.23701	2.76518e-09	2.67322	3.39875e-127	1.87884	2.12219e-20	-0.581301	1.65052e-09
FBgn0001218	FBpp0073445	CG4147-PB	Hsc70-3	Hsc70-3-PB	3608	LOC6725717	LOC6502959	LOC117896187	LOC108005296	CCG005909.1	0.0521201	0.765192	0.0897246	0.716429	0.179781	0.472928	0.114659	0.763165	-0.143462	0.602986	-0.295494	0.00314307	-0.363379	0.0309917	-0.323205	0.044768	0.423061	0.0229729	-0.268153	0.0838789	-0.0210812	0.902749	-0.693531	1.83756e-05
FBgn0001220	FBpp0086694	CG8542-PA	Hsc70-5	Hsc70-5-PA	6940	LOC6734455	LOC6494224	LOC117890717	LOC108009479	CCG011015.1	0.216678	0.00560663	0.192199	0.0439235	0.253572	0.272928	-0.169545	0.219047	0.107469	0.791555	-0.150879	0.184891	0.438922	6.94036e-09	0.61286	1.41779e-14	0.22855	0.0536447	0.312276	0.0193789	0.467733	0.00100847	-0.292942	0.0221723
FBgn0001222	FBpp0110266	CG5748-PD	Hsf	Hsf-PD	22978	LOC6740478	LOC6495133	LOC117890505	LOC108009271	CCG010662.2	0.291987	0.00264197	0.355185	0.0153215	0.295564	0.0601146	0.220829	0.287037	0.142616	0.747871	0.265596	0.00110124	-0.863921	4.60058e-16	-0.495751	5.25169e-07	-0.209603	0.199893	-0.498631	0.00013957	-0.280506	0.0598927	0.0302179	0.791913
FBgn0001225	FBpp0076224	CG4183-PA	Hsp26	Hsp26-PA	21097	LOC6737410	LOC6506378	LOC117895522	LOC108013329	CCG001614.1	1.36579	7.59867e-08	1.29546	1.81373e-07	1.6754	1.48018e-10	1.42064	1.13628e-06	0.203786	0.791555	1.05473	2.19519e-07	-1.21306	0.00692856	-0.353802	0.332063	-1.5924	0.00760814	-0.653199	0.00148971	-1.00646	0.00163732	-4.66151	9.5416e-08
FBgn0001226	FBpp0312159	CG4466-PB	Hsp27	Hsp27-PB	3678	LOC6737413	LOC6493560	LOC117895520	LOC108013578	CCG001617.1	0.880751	0.00125069	1.31574	1.26903e-07	1.54482	5.85734e-09	1.07595	0.00154754	0.230426	0.791527	1.26218	1.9071e-11	-1.3147	0.00281477	-1.2155	0.0002995	-1.12208	0.0462776	-0.920261	1.33218e-05	-0.360341	0.292837	-1.66889	0.0876151
FBgn0001227	FBpp0076223	CG4167-PA	Hsp67Ba	Hsp67Ba-PA	9239	LOC6737411	LOC6506377	LOC117895498	LOC108013328	CCG001615.1	1.13161	1.31261e-13	0.957311	1.29823e-05	0.843087	2.55564e-05	0.557054	0.0556057	0.0848878	0.804016	0.6751	1.66261e-10	1.93876	1.71161e-14	0.928757	0.0003435	2.15075	9.97909e-14	1.51669	0.00240698	0.795237	0.00592572	2.27425	6.00273e-14
FBgn0001229	FBpp0076225	CG4190-PA	Hsp67Bc	Hsp67Bc-PA	21100	LOC6737406	LOC6506379	LOC117895523	LOC108012601	CCG001612.1	1.39808	6.50237e-14	1.12898	2.49527e-07	1.28696	1.40842e-07	0.643385	0.034436	-0.121548	0.833806	0.225985	0.185742	1.52164	0.0003686	3.75183	6.36325e-14	1.06426	0.0966878	-0.873351	0.0892914	1.3246	0.00017098	3.19809	1.85526e-32
FBgn0001233	FBpp0305095	CG1242-PB	Hsp83	Hsp83-PB	30676	LOC6736591	LOC6502831	LOC117893099	LOC108007143	CCG002010.1	1.36114	4.33449e-20	1.04341	2.95161e-09	0.993307	3.0972e-05	0.448483	0.113131	0.0424561	0.933316	0.183604	0.509116	-1.1584	4.26333e-11	-0.565815	0.00027974	-0.617071	0.0247646	-0.443831	0.00112475	-0.765558	4.018e-06	-0.882915	0.00014951
FBgn0001235	FBpp0081732	CG17117-PC	hth	hth-PC	11490	LOC6728636	LOC6500304	LOC117898337	LOC108006389	CCG004200.2	0.113396	0.237807	0.0317417	0.859782	0.106096	0.61292	-0.0174336	0.953749	0.13474	0.823904	-0.201936	0.454174	1.02546	3.15698e-11	1.47914	7.19075e-09	1.71339	2.93957e-25	0.971636	1.29981e-15	1.29807	8.0513e-06	1.06505	0.00429344
FBgn0001247	FBpp0271781	CG5517-PB	Ide	Ide-PB	10003	LOC6738841	LOC6506778	LOC117894239	LOC108005819	CCG003859.1	0.0641565	0.457507	0.210057	0.260746	0.0487992	0.743819	0.0594692	0.703845	0.145498	0.620039	0.00651836	0.983622	0.268031	1.61796e-05	0.26821	0.00018911	0.324842	0.00223795	0.227585	0.0514788	0.586926	8.12316e-07	0.257179	0.0197767
FBgn0001248	FBpp0305272	CG7176-PK	Idh	Idh-PK	30807	LOC6737269	LOC6492987	LOC117895805	LOC108012964	CCG001788.1	-0.0868034	0.698556	0.0724764	0.817831	-0.20067	0.460157	-0.0681642	0.84856	-0.115977	0.791527	0.00037528	0.998733	0.641189	2.14548e-06	0.233721	0.00756761	0.734054	5.78701e-15	0.455036	0.00067916	0.427731	0.00036986	0.197772	0.118077
FBgn0001250	FBpp0290568	CG9623-PF	if	if-PF	19589	LOC6726179	LOC6504951	LOC117889577	LOC108005360	CCG002731.1	0.0680793	0.557184	-0.157908	0.450545	0.00643655	0.984081	-0.166553	0.510082	0.0328494	0.955346	-0.0971977	0.726656	1.21962	7.05145e-17	1.19021	1.55991e-08	1.41809	2.74741e-06	1.16892	1.55329e-18	0.923046	0.00100147	1.04249	0.00051392
FBgn0001253	FBpp0305271	CG32356-PC	ImpE1	ImpE1-PC	12439	LOC6739625	LOC6507025	LOC117895815	LOC108012359	CCG001789.1	0.340704	0.177235	0.353846	0.203541	0.526145	0.00100875	0.302148	0.341038	0.516675	0.302969	0.362374	0.23276	0.764817	0.188499	2.45633	0.00040715	-1.96968	0.00111669	0.475073	0.321843	0.826084	0.206073	0.0872169	0.902151
FBgn0001254	FBpp0073000	CG1934-PA	ImpE2	ImpE2-PA	13585	LOC6736652	LOC6493137	LOC117894856	LOC108018790	CCG001775.1	-0.0128599	NA	0.0868118	NA	NA	NA	0.0118766	NA	NA	NA	NA	NA	-2.98833	0.00102681	-2.75138	0.0629436	-3.02568	0.025046	0.875301	0.560369	1.74725	0.0561622	-0.0406754	0.976628
FBgn0001256	FBpp0075579	CG10717-PB	ImpL1	ImpL1-PB	23922	LOC6737943	LOC6506676	LOC117893460	LOC108005544	CCG005126.1	0.082083	0.817113	0.141431	0.669203	0.120972	NA	0.0873816	NA	-0.856077	0.0066776	-0.0176592	NA	-0.416049	0.603178	-2.29616	0.138671	-3.8687	NA	-0.102287	0.948946	0.514834	0.388521	3.28691	0.00450261
FBgn0001257	FBpp0073106	CG15009-PC	ImpL2	ImpL2-PC	8803	LOC6736747	LOC6506509	LOC117895167	LOC108020043	CCG002373.1	0.663513	0.00015841	0.177081	0.432157	0.60078	0.0301465	0.0862985	0.770594	0.340721	0.484385	0.406815	0.0139347	0.7076	9.9616e-07	0.38909	0.0319934	0.255733	0.121072	0.0899102	0.741832	0.904893	0.00020765	0.202302	0.272883
FBgn0001258	FBpp0304376	CG10160-PC	Ldh	Ldh-PC	9039	LOC6737010	LOC6493769	LOC117895027	LOC108012439	CCG001241.1	-0.103057	0.725735	-0.0089743	0.987434	-0.0650419	0.910178	-0.269965	0.525086	-0.329291	0.733195	-0.506516	0.0327646	1.27088	2.61471e-09	1.62877	4.42717e-14	1.8047	7.44585e-13	0.758207	0.00438555	1.81562	6.4128e-17	2.28502	7.61182e-13
FBgn0001259	FBpp0077841	CG16993-PA	in	in-PA	24157	LOC6738839	LOC6493205	LOC117894685	LOC108005802	CCG003861.2	0.252007	0.292937	0.113199	0.784681	0.146479	0.745894	0.0832779	0.857705	-0.155045	0.795237	0.0998946	0.787415	1.30985	2.10454e-05	2.42785	1.29191e-10	1.57783	0.00053657	1.18163	0.00202837	-0.75412	0.0154281	2.38007	1.44328e-13
FBgn0001263	FBpp0293662	CG3504-PB	inaD	inaD-PB	29641	LOC6735775	LOC6494188	LOC117890721	LOC108010119	CCG011007.1	0.390581	0.0123639	0.234876	0.234119	0.276991	0.326014	-0.198199	0.531355	0.108673	0.835424	0.365225	0.0189276	0.102421	0.89765	2.25816	0.00766383	-0.273584	0.747661	-3.63279	4.03179e-07	-1.39415	0.00038	1.43453	0.00071964
FBgn0001269	FBpp0087174	CG17835-PD	inv	inv-PD	29765	LOC6734010	LOC6495409	LOC117892277	LOC108008538	CCG006760.1	0.531309	0.0045079	0.153271	0.586464	0.307854	0.337685	0.12018	0.765547	0.304923	0.617422	0.0698718	0.867469	3.49045	9.04899e-22	3.46245	7.09945e-33	1.34679	0.0019726	2.14392	1.27407e-06	1.80698	4.67426e-16	1.60998	1.16392e-06
FBgn0001276	FBpp0087251	CG13201-PA	ix	ix-PA	6679	LOC6739384	LOC6495249	LOC117891119	LOC108009544	CCG011626.1	-0.120756	0.377503	-0.0513337	0.885461	-0.336992	0.236547	-0.0921849	0.668892	-0.161976	0.791527	0.0512959	0.914864	-1.20925	4.85005e-14	-1.50253	3.02112e-32	-2.19587	4.50866e-18	-0.841302	7.62276e-08	-0.89705	0.00031504	-1.21088	4.18247e-09
FBgn0001280	FBpp0084962	CG7933-PB	janA	janA-PB	18153	LOC6730164	LOC6505884	LOC117898851	LOC108019305	CCG008257.1	-0.186283	0.3717	0.034968	0.932103	-0.0402487	0.89579	-0.0096643	0.976847	-0.179138	0.791527	0.0553029	0.878204	0.49306	5.48581e-05	0.0535012	0.865248	-0.230759	0.0429724	-0.202435	0.157267	-0.0317046	0.890826	-0.852044	8.00021e-09
FBgn0001291	FBpp0303456	CG2275-PC	Jra	Jra-PC	6567	LOC6739371	LOC6494876	LOC117891674	LOC108009318	CCG011023.1	0.10886	0.370445	-0.146819	0.347256	0.217996	0.353327	0.0292647	0.899833	-0.0580205	0.886726	0.0096732	0.980649	0.641285	1.69935e-09	-0.0703308	0.731113	0.144216	0.479471	-0.313618	0.00249629	0.0900601	0.587238	0.325931	0.0006485
FBgn0001296	FBpp0291719	CG12286-PB	kar	kar-PB	11395	LOC6728320	LOC6500658	LOC117898303	LOC108008075	CCG008409.2	0.0984002	0.714899	-0.174749	0.621246	0.118729	0.751738	-0.1774	0.620387	0.179075	0.791527	0.107376	0.74316	-1.3063	2.68577e-14	-1.51253	6.50546e-41	-0.693807	0.00670235	-1.05032	7.87843e-24	-0.387491	0.214132	-3.18601	9.66398e-82
FBgn0001297	FBpp0288515	CG33956-PF	kay	kay-PF	28416	LOC6730100	LOC6506017	LOC117899139	LOC108015495	CCG009210.3	0.110121	0.571732	-0.139156	0.589458	-0.0278162	0.933278	-0.0637118	0.81272	0.136801	0.804016	0.0686015	0.810231	1.06076	2.44154e-14	1.32192	3.87172e-11	1.53405	1.05783e-13	0.717669	1.46206e-05	1.35978	1.17874e-07	0.916052	0.00113476
FBgn0001301	FBpp0080596	CG7210-PB	kel	kel-PB	5842	LOC6732654	LOC6497897	LOC117900167	LOC108016511	CCG000184.1	-0.119537	0.446059	0.0740156	0.798606	-0.21378	0.435914	-0.0995071	0.694046	-0.10631	0.839151	0.0324884	0.880669	0.306528	0.00487997	0.0299509	0.898766	0.25703	0.0730972	0.329433	0.0564773	0.138452	0.628509	0.464379	0.0193023
FBgn0001308	FBpp0086328	CG7765-PA	Khc	Khc-PA	3491	LOC6734741	LOC6494140	LOC117890025	LOC108009344	CCG003321.2	0.0279477	0.713479	0.056097	0.715375	0.174353	0.372597	-0.179576	0.352309	0.0399842	0.891067	-0.0374999	0.896023	-0.91549	2.04621e-25	-1.05598	4.19335e-26	-0.483382	3.04919e-06	-0.67258	5.73212e-17	-0.395669	0.00081783	-0.515956	3.13968e-09
FBgn0001311	FBpp0290640	CG2666-PD	kkv	kkv-PD	24359	LOC27207284	LOC6500499	LOC117899175	LOC108011245	CCG010360.1	0.383229	0.128735	-0.041567	0.929798	0.0253955	0.969535	0.257842	0.496173	0.348601	0.724424	0.392654	0.103055	2.29655	9.86654e-09	1.7465	0.00011254	2.43912	5.47424e-06	2.10231	1.05248e-19	1.94968	1.12243e-06	2.01941	1.06818e-07
FBgn0001319	FBpp0111722	CG10197-PC	kn	kn-PC	6943	LOC6734540	LOC6494640	LOC117891162	LOC108010308	CCG006796.1	0.130203	0.628793	0.0811049	0.832146	0.434588	0.0913772	0.408677	0.254933	0.131114	0.835424	0.169966	0.667474	0.994602	0.0135028	1.71669	1.01226e-05	2.2285	1.66629e-08	2.78427	2.30109e-08	1.09856	0.00014423	1.89516	0.00052872
FBgn0001320	FBpp0311151	CG4717-PB	kni	kni-PB	10020	LOC6738893	LOC6506755	LOC117894647	LOC108012500	CCG002910.1	-0.490823	0.00058223	-0.255483	0.352957	-0.175435	0.37588	-0.299131	0.206096	-0.0922811	0.856065	-0.126497	0.667575	1.54024	6.4579e-21	1.53089	5.01315e-11	1.45367	7.96064e-06	1.43179	7.16455e-09	1.61339	5.95996e-11	1.17988	2.46535e-08
FBgn0001321	FBpp0081672	CG6217-PA	knk	knk-PA	27715	LOC6728675	LOC6500914	LOC117899312	LOC108013928	CCG007887.1	-0.130182	0.623284	0.142489	0.717595	-0.003425	0.995213	-0.15375	0.693692	-0.179798	0.791555	0.00104295	0.997759	1.76726	4.90226e-16	2.00489	1.76023e-12	1.58709	0.00136719	0.895899	0.0034819	-0.869468	0.10194	-2.65016	3.81879e-32
FBgn0001323	FBpp0077870	CG4761-PA	knrl	knrl-PA	10014	LOC6738890	LOC6506756	LOC117894646	LOC108013619	CCG002913.1	0.0160935	0.909546	0.185461	0.365778	0.0886874	0.83389	-0.108466	0.737905	-0.0080705	0.987549	-0.132091	0.685561	1.32945	1.75761e-12	1.4488	4.80793e-10	1.58026	1.57086e-10	0.929712	2.79213e-05	0.643015	0.0120859	1.33582	0.00121708
FBgn0001324	FBpp0074653	CG8491-PA	kto	kto-PA	9991	LOC6738748	LOC6506238	LOC117894394	LOC108005869	CCG004855.1	-0.0339585	0.807142	-0.0211755	0.914295	0.0732076	0.76768	0.146011	0.268046	0.199685	0.791555	0.0876472	0.624251	-0.0939681	0.535529	0.0108514	0.964528	0.281991	0.205613	0.92338	3.72582e-11	-0.880666	0.00120462	-0.232406	0.376286
FBgn0001325	FBpp0305365	CG3340-PB	Kr	Kr-PB	30192	LOC6736185	LOC6494366	LOC117891402	LOC108008690	CCG013625.1	0.0504189	0.890235	0.34281	0.289474	0.138872	0.789958	0.13098	0.800357	0.116873	0.846622	0.00360427	0.996322	0.578881	0.165823	1.91984	0.0110472	0.872567	0.333341	5.73782	3.69936e-32	3.0333	4.00153e-11	1.08275	0.0477307
FBgn0001330	FBpp0070403	CG3228-PA	kz	kz-PA	25904	LOC6724938	LOC6504641	LOC117903460	LOC108016979	CCG007365.1	-0.0282956	0.880661	-0.161688	0.57795	-0.148841	0.604587	-0.375758	0.0623513	-0.0437517	0.891875	-0.284458	0.103954	-2.61512	4.23271e-98	-2.3405	3.10518e-146	-1.99969	2.88003e-68	-1.65643	1.68071e-31	-1.69405	1.03966e-44	-1.63156	1.56278e-33
FBgn0001341	FBpp0070114	CG6189-PA	Mybbp1A	Mybbp1A-PA	18437	LOC6724794	LOC6504601	LOC117903106	LOC108015133	CCG011984.1	-0.0520879	0.800768	-0.0676838	0.746688	-0.101895	0.687855	-0.290863	0.21654	-0.28182	0.0887564	-0.389683	0.0686838	-2.01788	3.49405e-171	-2.12293	1.61346e-117	-2.7446	2.54205e-85	-1.11247	1.11322e-14	-2.12776	6.39004e-72	-2.06046	1.48282e-74
FBgn0001404	FBpp0070423	CG9659-PC	egh	egh-PC	25949	LOC27208862	LOC6504882	LOC117903502	LOC108016921	CCG002416.1	0.183386	0.0527181	0.0875381	0.792008	0.109029	0.505467	0.227677	0.226893	0.142283	0.812724	-0.101836	0.567562	0.0963975	0.486239	0.339611	0.086412	0.301102	0.0402123	-0.0681353	0.518868	0.0501127	0.836055	0.631058	0.0252654
FBgn0001491	FBpp0073316	CG1639-PA	l(1)10Bb	l(1)10Bb-PA	4315	LOC6725660	LOC6505015	LOC117898789	LOC108004570	CCG004550.1	-0.172652	0.199586	-0.0465881	0.900681	-0.251326	0.353327	-0.166017	0.408871	-0.271556	0.783086	-0.15476	0.526451	-0.0956593	0.409273	-0.758471	0.0001222	-1.36978	1.08356e-13	-0.630131	1.69556e-07	-1.04866	2.3696e-11	-0.951425	1.05152e-05
FBgn0001565	FBpp0076917	CG1666-PA	Ddx56	Ddx56-PA	21641	LOC6726602	LOC6504043	LOC117898967	LOC108011208	CCG013902.2	-0.115392	0.285045	-0.381546	0.0102935	-0.337431	0.0651592	-0.576461	0.00298105	-0.372897	0.134571	-0.411977	0.00641774	-1.01217	3.63099e-34	-0.93864	1.53896e-09	-1.27652	1.46507e-26	-1.22596	1.14239e-24	-1.48496	1.70519e-39	-1.32209	9.65611e-13
FBgn0001624	FBpp0290503	CG1725-PM	dlg1	dlg1-PM	19163	LOC6725671	LOC6501841	LOC117903743	LOC108016807	CCG013946.1	0.13644	0.138438	-0.0747495	0.720203	0.158865	0.360781	-0.358388	0.0162919	0.147759	0.808254	-0.0227805	0.916004	0.318124	0.00281499	0.556706	0.0518829	0.812707	4.56099e-11	0.136078	0.249815	0.354775	0.258828	0.113676	0.639819
FBgn0001942	FBpp0078808	CG9075-PB	eIF4A	eIF4A-PB	3636	LOC6731143	LOC6498401	LOC117902638	LOC108020252	CCG000430.1	-0.125729	0.314855	-0.215555	0.188124	-0.41941	0.0115702	-0.252824	0.107215	-0.0974573	0.791555	-0.129305	0.371753	-0.735534	7.02533e-14	-0.734593	7.52708e-14	-0.710125	1.49468e-11	-0.314726	0.00330488	-0.700393	1.79811e-08	-0.621842	3.01266e-05
FBgn0001961	FBpp0080146	CG8978-PB	Arpc1	Arpc1-PB	22218	LOC6732261	LOC6498424	LOC117901423	LOC108021734	CCG005466.1	0.0708724	0.444709	-0.0366369	0.870485	0.235954	0.105979	-0.0837539	0.604466	-0.17142	0.714421	0.0226697	0.938838	0.239006	0.00356946	0.0227286	0.86979	0.270681	0.00212276	-0.248395	0.0106084	0.350715	0.00952506	-0.0898144	0.429886
FBgn0001965	FBpp0080118	CG7793-PA	Sos	Sos-PA	22170	LOC6732257	LOC6497087	LOC117902453	LOC108020944	CCG005463.1	0.175432	0.0356823	0.0758998	0.679827	0.0975822	0.460946	0.284009	0.0004285	0.255662	0.79008	0.117985	0.503343	-0.240393	0.0305268	-0.26527	0.164688	-0.223929	0.274944	-0.600569	1.35035e-08	-0.858314	0.00075185	-0.536628	0.10258
FBgn0001967	FBpp0288682	CG16880-PB	NimC3	NimC3-PB	22379	LOC6732297	LOC6498410	LOC117900066	LOC108011782	CCG005484.1	-0.145664	NA	0.0482782	NA	0.054551	NA	-0.243407	NA	-0.0189725	0.973255	0.0639979	0.909326	6.00459	6.92622e-26	2.0273	0.174759	1.37983	0.0276871	-1.50297	0.0991463	0.960021	0.0783804	0.430503	0.615071
FBgn0001970	FBpp0080202	CG7480-PA	Pgant35A	Pgant35A-PA	5582	LOC6732322	LOC6497701	LOC117902041	LOC108006110	CCG005504.1	0.0450049	0.822424	0.00759078	0.981196	-0.102766	0.772992	0.024673	0.926525	0.0920952	0.849646	0.119285	0.658829	-1.02495	2.29375e-08	-0.864464	9.8458e-06	-1.89854	8.6312e-14	-0.788267	5.53331e-07	0.10857	0.491634	-2.24924	4.79595e-20
FBgn0001977	FBpp0080284	CG4180-PA	CIAPIN1	CIAPIN1-PA	5622	LOC6732388	LOC6497811	LOC117900327	LOC108021410	CCG002515.1	-0.158242	0.264839	-0.159659	0.348636	-0.0111453	0.972627	0.0108641	0.974962	-0.323937	0.624433	-0.0904948	0.774527	0.446251	0.00578506	0.0371195	0.770642	-0.119332	0.502285	0.576825	0.00017284	0.041994	0.876478	-0.523432	0.00219913
FBgn0001983	FBpp0080299	CG4158-PA	wor	wor-PA	13326	LOC6732423	LOC6497348	LOC117900452	LOC108005063	CCG004373.1	0.0147243	NA	NA	NA	NA	NA	-0.0027845	NA	-0.0135765	NA	NA	NA	-0.956391	0.304428	-2.08849	0.140166	-2.32433	0.11899	-0.780289	0.608484	-1.41191	0.339625	NA	NA
FBgn0001986	FBpp0080319	CG4152-PA	Mtr4	Mtr4-PA	5687	LOC6732452	LOC6497735	LOC117900535	LOC108020931	CCG005655.1	-0.274986	0.00168173	-0.246619	0.157903	-0.299053	0.0419511	-0.362823	0.0310569	-0.159165	0.780593	-0.215	0.154709	-0.953604	1.0704e-31	-1.58439	1.30992e-46	-1.53803	3.1764e-20	-0.948212	3.87838e-21	-1.76883	4.90293e-51	-1.6001	1.73577e-28
FBgn0001987	FBpp0310295	CG3903-PF	Gli	Gli-PF	5689	LOC6732453	LOC6497790	LOC117900347	Gli	CCG005654.1	0.0818314	0.365506	-0.135959	0.607631	0.158641	0.413739	0.102024	0.658692	0.132869	0.822562	-0.0441299	0.863723	0.491793	1.26882e-05	0.737947	0.00094213	1.03219	8.7957e-05	0.544953	0.00052371	0.606264	0.00040402	0.386695	0.0254983
FBgn0001989	FBpp0310296	CG13240-PC	ND-B17	ND-B17-PC	20964	LOC6732450	LOC6497791	LOC117900536	LOC108007492	CCG005598.3	0.00942619	0.950612	0.0251273	0.930455	0.119911	0.661478	-0.244911	0.108199	-0.151072	0.795237	-0.05223	0.902022	0.686618	1.56265e-06	0.564555	0.0187338	0.811695	0.00115459	0.681259	2.43596e-06	1.01936	1.08584e-05	0.261861	0.387117
FBgn0001990	FBpp0303719	CG4148-PB	wek	wek-PB	13468	LOC6732455	LOC26513823	LOC117898393	LOC108021485	CCG008435.1	-0.100092	0.510722	-0.0407002	0.901424	-0.106041	0.657187	0.0793278	NA	-0.179642	0.791527	0.0718666	0.850457	-1.22727	1.23943e-26	-1.60584	3.7748e-31	-1.0715	7.85953e-07	4.84116	NA	-1.02432	3.47036e-07	0.711567	0.00045928
FBgn0001991	FBpp0428119	CG4894-PM	Ca-Œ±1D	Ca-Œ±1D-PM	20328	LOC6732486	LOC6497754	LOC117900007	LOC108015997	CCG005508.1	0.259992	0.105788	0.134194	0.585473	0.0667247	0.912476	0.678373	0.0240539	0.209102	0.791555	-0.0851996	0.874845	1.91345	2.39325e-33	1.92124	7.11966e-10	1.64105	9.21389e-09	1.30572	2.04028e-16	1.68595	2.14625e-08	1.45654	1.11159e-05
FBgn0001994	FBpp0310368	CG7664-PB	crp	crp-PB	22324	LOC6732493	LOC6504393	LOC117900336	LOC108020900	CCG013382.1	0.0797768	0.648314	-0.0619662	0.801196	0.353894	0.0368832	0.0233512	0.946925	0.1612	0.804016	0.0860189	0.721531	-1.2916	4.8172e-18	-1.26832	7.48664e-08	-1.2455	6.1052e-06	-1.23977	1.27673e-25	-0.934622	1.38394e-05	-0.83403	0.0138789
FBgn0001995	FBpp0080401	CG5818-PA	mRpL4	mRpL4-PA	22366	LOC6732508	LOC6498136	LOC117902544	LOC108008452	CCG000860.1	-0.118942	0.360566	-0.0223991	0.912121	0.0616525	0.91045	-0.231144	0.37932	-0.106802	0.839151	-0.0146149	0.965911	-0.776903	8.75352e-11	-1.01091	3.77766e-07	-0.950249	0.00111449	-0.372327	0.0631685	-0.008832	0.970112	-0.647278	0.00127883
FBgn0002021	FBpp0080719	CG10655-PA	l(2)37Bb	l(2)37Bb-PA	29524	LOC6732762	LOC6498028	LOC117901236	LOC108021195	CCG002539.2	-0.0674958	0.654895	0.0610678	0.776479	-0.0193083	0.962688	-0.18936	0.366087	-0.0259824	0.958647	0.0133658	0.977425	-0.369313	0.00064391	0.114626	0.388095	-0.275448	0.117683	0.109564	0.671582	-0.226354	0.173123	-0.485803	0.00206127
FBgn0002022	FBpp0080687	CG10449-PA	Catsup	Catsup-PA	5883	LOC6732758	LOC6497513	LOC117901238	LOC108021269	CCG000797.1	-0.36921	0.00303346	-0.143041	0.457084	-0.260437	0.0495138	-0.234286	0.140334	-0.0833612	0.856343	-0.390219	0.00110124	-0.132662	0.269191	-0.264426	0.00245105	0.132643	0.262662	0.239302	0.0548496	0.030382	0.829062	-0.242409	0.00769263
FBgn0002023	FBpp0302972	CG10699-PG	Lim3	Lim3-PG	27818	LOC6732772	LOC6498025	LOC117901606	LOC108021672	CCG005643.2	0.15207	0.407956	0.320592	0.101004	0.0535681	0.896099	0.664126	0.0134126	0.287756	0.784732	0.29242	0.182172	3.3067	6.75282e-47	3.14626	3.63863e-22	2.7787	1.51108e-22	1.43798	4.18847e-12	1.95057	1.03251e-07	0.467863	0.253063
FBgn0002031	FBpp0312093	CG10691-PD	Phb1	Phb1-PD	5902	LOC6732778	LOC6498022	LOC117902175	LOC108013403	CCG005638.1	-0.228589	0.0998599	-0.291219	0.145017	-0.0277314	0.945903	-0.215368	0.0844934	-0.196495	0.791527	-0.167102	0.145395	-0.724254	1.11878e-22	-0.819079	3.74932e-08	-0.885871	1.76661e-18	-0.342456	0.00199023	-0.52886	7.01376e-06	-0.385372	1.08054e-05
FBgn0002036	FBpp0080699	CG10561-PA	CG10561	CG10561-PA	29076	LOC6732776	LOC6497524	LOC117902173	LOC108013394	CCG005640.1	0.276457	0.00333455	0.109168	0.562758	0.279061	0.17043	0.233474	0.0504012	0.136577	0.792107	0.090057	0.709164	2.88062	2.89398e-110	3.54868	1.1843e-128	2.99197	6.31151e-31	4.63331	8.61394e-157	2.33224	7.74208e-38	3.66929	1.6332e-200
FBgn0002069	FBpp0086897	CG3821-PA	AspRS	AspRS-PA	22860	LOC6734236	LOC6495770	LOC117891010	LOC108017771	CCG011629.1	-0.519644	4.72471e-05	-0.58819	0.00034001	-0.433988	0.00480747	-0.585307	0.00080568	-0.37347	0.186048	-0.282971	0.00459614	-1.14726	7.9113e-56	-1.25054	9.26407e-46	-0.708946	1.04841e-11	-0.71707	9.93917e-10	-0.947306	2.79149e-15	-1.11753	1.88846e-28
FBgn0002121	FBpp0297544	CG2671-PG	l(2)gl	l(2)gl-PG	21779	LOC6733135	LOC6497689	LOC117900475	LOC108004974	CCG007642.1	-0.0979609	0.592108	-0.0456101	0.869986	-0.255277	0.201279	0.00551165	0.984889	0.106255	0.795564	0.137226	0.437487	-0.898565	2.13025e-08	-0.394838	0.00065239	-0.606603	0.00637764	-0.596116	8.92237e-09	-0.143605	0.47353	0.332842	0.0362702
FBgn0002174	FBpp0088955	CG5504-PB	CG5504	CG5504-PB	29652	LOC6735922	LOC6495920	LOC117891211	LOC108010015	CCG006872.3	-0.0757039	0.763542	-0.0881231	0.679519	0.114709	0.649388	-0.318654	0.0679624	-0.0936669	0.791555	0.0430017	0.84212	1.28431	2.5947e-12	0.957051	1.57136e-14	0.734453	3.83965e-06	1.43047	2.50434e-28	0.340847	0.00102817	0.70124	4.58321e-17
FBgn0002183	FBpp0072743	CG1828-PA	dre4	dre4-PA	8523	LOC6736426	LOC6507579	LOC117895675	LOC108013402	CCG001740.2	-0.0380898	0.706147	-0.045803	0.793604	0.00186111	0.995165	-0.152927	0.226478	-0.0712738	0.832072	-0.0958025	0.63867	-2.16481	2.94731e-90	-2.3365	3.2786e-94	-2.35483	1.03148e-32	-2.26583	4.38467e-83	-1.98758	1.519e-33	-2.07188	5.09073e-27
FBgn0002283	FBpp0075071	CG4195-PA	l(3)73Ah	l(3)73Ah-PA	24084	LOC6738352	LOC6506557	LOC117894432	LOC108005625	CCG002352.1	0.0904313	0.509448	0.151556	0.313027	0.128754	0.531051	0.279268	0.0596109	0.200143	0.763127	0.0668393	0.832879	-0.714426	9.70298e-13	-1.05959	7.71603e-11	-1.11268	2.61689e-07	-0.952072	5.34196e-14	-0.932012	2.27379e-10	-1.02516	9.24446e-06
FBgn0002284	FBpp0075119	CG4097-PA	Prosbeta6	Prosbeta6-PA	21224	LOC6738358	LOC6493385	LOC117894040	LOC108005629	CCG001699.1	-0.0081096	0.964784	-0.0950022	0.745508	-0.0421525	0.896085	-0.265168	0.181924	-0.178781	0.791527	-0.107644	0.684122	-0.317113	9.03582e-05	-0.489219	0.00185118	-0.0604776	0.659685	-0.0506375	0.609274	0.0400719	0.765806	-0.329826	0.00042555
FBgn0002306	FBpp0081089	CG2507-PB	sas	sas-PB	10521	LOC6727055	LOC6500442	LOC117898681	LOC108017100	CCG008717.2	0.230469	0.123753	0.141898	0.519336	0.0533064	0.834398	0.210327	0.297864	0.0136939	0.979692	0.280257	0.0494384	1.94629	4.63922e-27	1.70468	1.58202e-10	1.29558	1.7596e-05	1.20979	1.09372e-06	1.29402	0.00010927	1.2774	9.28518e-21
FBgn0002354	FBpp0082171	CG7620-PA	l(3)87Df	l(3)87Df-PA	28151	LOC6728275	LOC6499721	LOC117897667	LOC108014130	CCG009347.1	-0.0498428	0.785788	-0.0169679	0.965361	0.255254	0.311522	-0.183837	0.538425	-0.312668	0.74562	-0.0953462	0.710499	0.292173	0.0484068	0.595843	0.00141808	0.0007529	0.997421	0.103976	0.459628	0.655844	0.0202302	-0.38289	0.0202359
FBgn0002413	FBpp0085106	CG2048-PC	dco	dco-PC	13599	LOC27206381	LOC6505935	LOC117896503	LOC108012147	CCG009186.1	0.0598889	0.562827	0.0411729	0.879415	0.276356	0.0715513	-0.142854	0.339927	0.216897	0.791527	-0.0062391	0.983626	-1.39596	7.83459e-45	-1.35424	3.72678e-30	-0.829587	0.00042626	-1.50464	3.08427e-40	-1.18582	8.73412e-07	-1.13106	0.00021495
FBgn0002431	FBpp0308671	CG9484-PB	hyd	hyd-PB	31491	LOC6728741	LOC6494415	LOC117899625	LOC108010587	CCG002989.1	-0.0090948	0.947882	0.0557389	0.815257	-0.156038	0.288842	0.0439048	0.854861	0.140247	0.803729	-0.0903838	0.850031	0.0741484	0.57029	0.370438	0.0441742	-0.0715211	0.711119	-0.112166	0.130915	0.405247	0.0386295	0.0806432	0.68574
FBgn0002440	FBpp0076770	CG12755-PB	l(3)mbn	l(3)mbn-PB	13179	LOC6736974	LOC6493793	LOC117895253	LOC108012622	CCG002068.1	-0.130393	0.706755	-0.0043719	NA	0.0439344	NA	0.0235392	NA	0.13604	0.828925	-0.083099	0.876282	3.23786	0.00078343	2.13199	0.131852	-1.56366	0.016331	2.96618	1.82465e-22	0.618758	0.0687344	0.571955	0.414261
FBgn0002441	FBpp0084545	CG5954-PB	l(3)mbt	l(3)mbt-PB	12407	LOC27207840	LOC6501486	LOC117899050	LOC108020162	CCG008421.1	-0.0723339	0.35952	-0.13793	0.255152	-0.12276	0.62274	0.031757	0.931691	0.121388	0.803729	0.0376463	0.914419	-0.242422	0.071778	-0.37369	0.00012272	-0.207752	0.458973	0.332496	0.0293908	0.354161	0.0433708	-0.897933	0.00019222
FBgn0002466	FBpp0304889	CG10522-PB	sti	sti-PB	30301	LOC6737836	LOC6506645	LOC117894439	LOC108011737	CCG004760.1	0.145045	0.701084	0.604917	0.0447321	-0.0325968	NA	-0.301824	0.44757	-0.0210654	0.973283	0.130135	0.786481	-1.41344	4.24887e-14	-1.21948	1.0088e-11	-1.50843	2.54258e-06	-0.200189	0.430598	-1.1006	9.64821e-08	-0.481367	0.0651439
FBgn0002521	FBpp0088268	CG17743-PA	pho	pho-PA	18467	LOC6724747	LOC26515324	LOC117902964	LOC108020351	CCG012504.1	0.0825672	0.527041	0.236483	0.385791	-0.209057	0.448798	0.408768	0.0162919	0.0711069	0.882843	0.00814441	0.986343	-0.65541	5.50548e-08	-0.597098	4.84653e-08	-0.759881	0.00027498	-0.0112663	0.967149	0.0448201	0.811335	-1.30995	1.73167e-08
FBgn0002522	FBpp0081194	CG1264-PA	lab	lab-PA	13088	LOC6726992	LOC6500586	LOC117898630	LOC108014239	CCG009012.1	0.0589735	0.834411	-0.163722	0.693932	0.0640384	0.897507	0.344477	0.293118	-0.143018	0.810153	0.137721	0.760456	1.25695	0.00095319	1.29613	2.25409e-06	0.53291	0.260563	0.528866	0.10306	0.909486	0.00926074	0.192653	0.591521
FBgn0002524	FBpp0080297	CG4162-PA	lace	lace-PA	22333	LOC6732431	LOC6501758	LOC117901181	LOC108021235	CCG004369.1	0.143955	0.205177	0.0400076	0.837935	0.152282	0.492234	-0.031729	0.8926	-0.0057503	0.988777	0.134645	0.58683	-0.746061	3.20634e-14	-0.916045	3.47649e-22	-1.00687	5.13931e-06	-0.347291	0.00124275	-0.0581111	0.658275	-0.102119	0.428018
FBgn0002525	FBpp0312110	CG6944-PD	Lam	Lam-PD	28965	LOC27208636	LOC6497960	LOC117900102	LOC108012756	CCG000096.1	-0.126313	0.392266	-0.163628	0.427893	0.0178433	0.952409	-0.0685771	0.754284	0.105386	0.827214	0.0649402	0.75583	-1.18081	1.62353e-19	-1.7968	1.79431e-17	-1.61806	3.49978e-17	-2.57833	1.36856e-68	-2.37281	4.72498e-40	-0.640614	0.00014483
FBgn0002526	FBpp0076722	CG10236-PA	LanA	LanA-PA	8969	LOC6737002	LOC6493776	LOC117895246	LOC108013119	CCG001249.1	-0.465065	0.0312432	-0.276612	0.353869	-0.43981	0.0209351	-0.466778	0.0489967	-0.132726	0.825065	-0.189228	0.575871	-1.27664	3.09752e-15	-0.466545	0.0431822	-0.46679	0.0545743	-1.03702	5.02484e-12	-0.577335	0.0409539	-0.0896013	0.763702
FBgn0002542	FBpp0081255	CG2684-PA	lds	lds-PA	10528	LOC6727146	LOC6501227	LOC117899753	LOC108016095	CCG010397.1	-0.210377	0.318806	-0.0827737	0.803375	-0.0659853	0.890246	-0.173545	0.679117	-0.0409847	0.916634	0.15008	0.749697	-1.88309	2.27988e-33	-1.52982	6.45477e-24	-1.85087	3.676e-09	-1.33407	2.56028e-12	-1.14902	3.07386e-07	0.417264	0.133993
FBgn0002543	FBpp0303020	CG5481-PB	robo2	robo2-PB	4342	LOC6730574	LOC6497542	LOC117901023	LOC108009836	CCG000831.1	-0.10726	0.634192	0.00672372	0.986213	0.0885741	0.776444	0.377654	0.233293	0.24673	0.791527	0.100453	0.783809	0.537183	0.0109777	1.02517	0.0008253	0.740271	0.1092	1.37405	7.95958e-06	1.33265	1.55201e-07	1.31776	1.65414e-05
FBgn0002552	FBpp0087732	CG11770-PA	lin	lin-PA	6433	LOC6733617	LOC6494781	LOC117892290	LOC108017999	CCG010747.1	-0.0156735	0.905319	0.00962426	0.967811	0.0111321	0.968102	0.0497792	0.855543	0.0521943	0.897748	-0.0861432	0.810694	-0.959755	4.23489e-18	-1.41282	1.01236e-31	-1.77071	4.55803e-12	-1.04606	2.09356e-15	-1.12532	5.57539e-09	0.783571	0.00115625
FBgn0002561	FBpp0070073	CG3839-PA	l(1)sc	l(1)sc-PA	14410	LOC27206376	LOC6504133	LOC117891813	LOC108016723	CCG011849.1	0.00184398	NA	NA	NA	NA	NA	NA	NA	-0.0135765	NA	NA	NA	-3.92511	0.00013112	-0.211661	0.877956	-1.89684	0.173422	-0.830843	0.581894	-0.0957188	0.95055	0.349229	0.813726
FBgn0002565	FBpp0311507	CG6806-PB	Lsp2	Lsp2-PB	29206	LOC6737773	LOC6506230	LOC117891696	LOC108013415	CCG007280.1	-0.351058	0.217455	-0.16346	0.659948	-0.765441	0.00191231	-0.549992	0.0638101	-0.413929	0.362655	-0.63677	0.00697862	0.684323	0.370708	0.304567	0.709853	-4.0449	1.09508e-08	-1.4865	NA	0.132142	0.837549	2.02923	0.017768
FBgn0002566	FBpp0305699	CG18028-PE	lt	lt-PE	33993	LOC27206663	LOC6505388	LOC117902183	LOC108010874	CCG000348.1	0.00548661	0.974164	0.258552	0.310242	-0.0970331	0.653578	0.294263	0.325374	0.08071	0.803729	0.0442619	0.871569	-0.0233041	0.87771	0.293776	0.000535	-0.651102	1.91099e-18	-0.259644	0.400792	-0.313664	0.0209302	-0.676592	8.25267e-07
FBgn0002567	FBpp0088870	CG8024-PB	Rab32	Rab32-PB	6440	LOC6733680	LOC6494866	LOC117889760	LOC108009813	CCG003473.2	0.403885	0.0233177	0.363853	0.0554218	0.256181	0.445384	-0.082014	0.822519	0.305917	0.712897	0.222828	0.397193	-0.919984	5.13536e-16	-0.782851	1.26538e-05	-0.527612	0.0257444	-1.75828	1.14949e-58	-0.0942771	0.587326	-0.418011	0.125989
FBgn0002569	FBpp0087826	CG8694-PA	Mal-A2	Mal-A2-PA	6328	LOC6733536	LOC6495211	LOC117890541	LOC108019587	CCG011458.1	-0.0335773	0.934091	0.0178371	NA	NA	NA	0.0532759	NA	-0.0766778	NA	-0.0161243	0.971898	1.1446	0.00024504	1.55775	9.76065e-07	0.955438	0.00169955	0.983435	2.60573e-05	0.519666	0.054174	1.20399	0.00064733
FBgn0002570	FBpp0087838	CG8696-PA	Mal-A1	Mal-A1-PA	6327	LOC6733535	LOC6495436	LOC117890538	LOC108019595	CCG011460.1	0.00634754	0.985962	0.264389	0.494522	0.222304	0.630055	0.0601647	0.905667	-0.27133	0.690164	-0.0738916	0.898888	1.5448	0.0011686	2.1164	2.30465e-05	1.27743	4.73275e-06	1.0483	6.02419e-05	1.40071	4.77628e-13	1.55138	8.69875e-05
FBgn0002573	FBpp0075596	CG32120-PA	sens	sens-PA	13345	LOC6737947	LOC6493281	LOC117894982	LOC108005531	CCG003831.1	0.211853	0.550539	-0.0091192	0.988605	-0.0138739	0.983674	0.136061	0.784559	0.244318	0.791527	0.0231833	0.971665	2.15957	5.51781e-14	2.51688	4.06874e-09	2.29119	6.43534e-17	1.4242	0.00128029	-0.114816	0.845816	3.44265	6.0737e-13
FBgn0002576	FBpp0071255	CG1689-PA	lz	lz-PA	12888	LOC6725537	LOC6504443	LOC117893662	LOC108014965	CCG013224.1	-0.0940524	0.676511	-0.221119	0.324816	0.186129	0.541731	-0.20088	0.555596	0.0235892	0.966117	0.132251	0.672436	0.418527	0.365551	0.474085	0.196063	0.822889	0.14587	0.714485	0.188855	1.16747	0.0586978	2.3921	1.1063e-05
FBgn0002577	FBpp0073400	CG9369-PA	m	m-PA	19280	LOC6725712	LOC6503138	LOC117903900	LOC108005492	CCG013833.1	0.119921	0.737464	0.0153863	0.977651	0.292501	0.4648	0.0446118	0.934073	-0.304362	0.782083	-0.0426047	NA	0.892853	0.121658	0.16652	0.797973	0.57646	0.17351	-0.369766	0.608878	-0.763206	0.0681279	0.940355	0.307371
FBgn0002578	FBpp0084331	CG8342-PA	Kaz-m1	Kaz-m1-PA	17906	LOC6729701	LOC6499592	LOC117896550	LOC108020691	CCG008958.1	-0.0783654	0.845428	-0.435613	0.19924	0.0779683	NA	0.35945	0.369201	-0.241818	0.791527	-0.183228	NA	0.194646	0.324509	0.639279	0.0622946	0.102099	0.815627	0.315406	0.354521	0.660603	0.0230523	0.321119	0.349443
FBgn0002579	FBpp0070153	CG7622-PC	RpL36	RpL36-PC	27297	LOC6724793	LOC6504026	LOC117903568	LOC108004661	CCG002763.1	-0.351529	0.00123327	-0.113171	0.5793	-0.296132	0.0737806	-0.392404	0.00817799	-0.349957	0.664388	-0.335307	0.0136819	-0.670244	1.81323e-09	-1.44167	2.22853e-10	-1.00379	2.1495e-09	-0.867275	7.76894e-24	-0.825469	0.00066844	-1.19905	2.34596e-12
FBgn0002590	FBpp0309957	CG8922-PB	RpS5a	RpS5a-PB	21689	LOC6726228	LOC6505041	LOC117903395	LOC108005493	CCG001063.2	-0.75451	2.82439e-12	-0.631309	1.33216e-08	-0.539707	5.02419e-06	-0.64984	5.9123e-06	-0.594985	0.0740754	-0.430858	5.62143e-06	-0.293751	0.016547	-0.219597	0.256006	0.0173292	0.953106	-0.231518	0.0340913	-0.266607	0.211036	-1.13261	8.99364e-12
FBgn0002592	FBpp0084354	CG6104-PA	E(spl)m2-BFM	E(spl)m2-BFM-PA	20781	LOC27206428	LOC6501002	LOC117896545	LOC108020692	CCG008959.1	-0.123559	0.675914	0.101979	0.825325	0.134819	0.794485	-0.276772	0.50633	0.359968	0.568938	0.290508	0.406189	0.0615051	0.907195	0.837578	0.104694	0.0198696	0.977297	0.0504819	0.943757	0.318565	0.385633	-0.852163	0.0920766
FBgn0002593	FBpp0304265	CG4087-PB	RpLP1	RpLP1-PB	32437	LOC6730456	LOC6503349	LOC117902484	LOC108021011	CCG007674.1	-0.868082	6.05227e-17	-0.791589	1.81373e-07	-0.77241	1.2261e-11	-0.706698	1.48998e-06	-0.729279	0.0492925	-0.477838	1.37284e-06	-1.18394	1.31242e-20	-1.3101	3.80777e-09	-1.12494	1.86449e-06	-0.867739	8.30988e-19	-0.89291	0.00026628	-0.99238	3.45758e-06
FBgn0002609	FBpp0084332	CG8346-PA	E(spl)m3-HLH	E(spl)m3-HLH-PA	3966	LOC6729703	LOC6499593	LOC117896546	LOC108014058	CCG008960.1	0.0132692	0.962792	-0.0098582	0.987419	0.0513285	0.918213	0.19318	0.630805	0.154055	0.791527	0.0905803	0.841132	-2.17959	8.33856e-24	-0.704299	0.00392364	-0.897342	0.0105175	-0.591793	0.0890861	-0.721881	0.0558225	-1.21135	8.85786e-05
FBgn0002622	FBpp0312066	CG6779-PB	RpS3	RpS3-PB	99	LOC6729225	LOC6499041	LOC117896706	LOC108015832	CCG007999.1	-0.636597	3.51792e-11	-0.573535	9.81567e-08	-0.57528	5.72634e-05	-0.657731	5.41459e-06	-0.566533	0.0736933	-0.428714	0.00034148	-1.24107	1.24641e-20	-1.43915	9.12869e-16	-1.18922	4.3062e-14	-0.938475	9.87768e-24	-1.0392	1.46581e-09	-1.06795	4.98233e-09
FBgn0002626	FBpp0084959	CG7939-PC	RpL32	RpL32-PC	4002	LOC6730169	LOC6505882	LOC117898854	LOC108019308	CCG008261.1	-0.726031	1.1979e-10	-0.493205	0.0115856	-0.779886	5.02824e-08	-0.488721	0.00745415	-0.545157	0.232193	-0.504061	0.00099087	-1.15575	1.78864e-16	-1.35096	7.86815e-12	-1.20143	9.64645e-11	-0.746742	3.81358e-13	-0.843069	0.00026224	-1.18033	2.81972e-08
FBgn0002629	FBpp0084353	CG6099-PA	E(spl)m4-BFM	E(spl)m4-BFM-PA	17907	LOC6729704	LOC6501001	LOC117896551	LOC108014066	CCG008961.1	0.00184398	NA	0.0284466	NA	-0.0163877	NA	NA	NA	NA	NA	0.00729727	NA	-4.02872	2.98191e-05	-1.16969	0.364981	-3.9377	0.00484434	2.65513	0.0301534	0.583119	0.661034	0.349229	0.813726
FBgn0002631	FBpp0084352	CG6096-PA	E(spl)m5-HLH	E(spl)m5-HLH-PA	34200	LOC6729705	LOC6501000	LOC117896945	LOC108014068	CCG008962.1	-0.0374795	NA	0.0205507	NA	NA	NA	NA	NA	0.0218103	NA	-0.0018297	NA	-2.5883	0.0269464	-2.79872	0.043843	-3.31547	0.021199	-0.346684	0.823795	-0.750784	0.619902	NA	NA
FBgn0002632	FBpp0084333	CG8354-PA	E(spl)m6-BFM	E(spl)m6-BFM-PA	28515	LOC27206485	LOC116654575	LOC117898757	LOC108014069	CCG008963.1	0.020247	NA	-0.0355924	NA	-0.0038723	NA	-0.0028226	NA	0.11634	0.830259	-0.0728713	NA	-2.20274	0.090975	-0.527464	0.750251	NA	NA	1.0961	0.461735	2.19525	0.0959659	NA	NA
FBgn0002633	FBpp0084334	CG8361-PA	E(spl)m7-HLH	E(spl)m7-HLH-PA	3979	LOC6729707	LOC6499595	LOC117898754	LOC108014065	CCG008964.1	-0.273015	NA	-0.014181	NA	0.178561	NA	NA	NA	0.0454249	NA	-0.154876	NA	-2.19708	0.0016767	-1.70854	0.0107545	-2.24632	0.0197976	-0.752793	0.62016	-1.03107	0.337922	0.990634	0.347813
FBgn0002638	FBpp0076782	CG10480-PA	Rcc1	Rcc1-PA	23774	LOC6736942	LOC6493303	LOC117895495	LOC108011445	CCG001974.1	0.0274015	0.842659	-0.0248971	0.935837	-0.0118122	0.976142	-0.779838	0.00082279	-0.229096	0.776223	-0.122307	0.713565	-2.16757	1.93604e-69	-2.4257	7.25778e-105	-2.88686	1.94504e-51	-3.90841	1.51223e-117	-3.18992	5.99684e-70	-1.11116	4.69272e-08
FBgn0002641	FBpp0311241	CG1692-PB	mal	mal-PB	26331	LOC6740541	LOC6501972	LOC117903887	LOC108015418	CCG006672.1	0.173746	0.23641	0.182182	0.502274	-0.15088	0.597379	-0.0907688	0.780529	0.0466364	0.907513	0.0367704	0.909002	-0.722772	1.85161e-12	-0.091841	0.623008	1.12643	6.92549e-09	-0.351383	0.0409253	-0.734287	4.64409e-11	0.370463	0.00066755
FBgn0002643	FBpp0086723	CG8118-PB	mam	mam-PB	12423	LOC6734396	LOC6494881	LOC117891764	LOC108009712	CCG013620.1	0.178148	0.195238	0.105848	0.619056	0.164943	0.303083	0.310055	0.241347	0.271484	0.767912	-0.196104	0.545762	-0.431367	0.00128009	-0.376721	0.164983	-0.109835	0.718513	-0.932541	8.45178e-12	-0.112897	0.752837	0.118799	0.75801
FBgn0002673	FBpp0080412	CG4965-PA	twe	twe-PA	1641	LOC6732491	LOC6497757	LOC117901800	LOC108006539	CCG002577.1	0.293895	0.359475	-0.0148435	0.979608	0.466675	0.200711	0.224983	NA	-0.12294	NA	0.00729727	NA	-0.128723	0.512893	-0.862318	7.71591e-10	-1.20122	6.67746e-05	-0.787635	3.16335e-05	-1.80866	1.04257e-10	-1.5513	1.80735e-05
FBgn0002707	FBpp0070624	CG3697-PA	mei-9	mei-9-PA	31225	LOC6725084	LOC6504156	LOC117897270	LOC108017008	CCG004541.1	-0.158496	0.35952	0.0385733	0.900804	0.0549199	0.92084	0.149519	0.576273	0.16696	0.791527	0.105085	0.803344	-2.61706	5.57706e-87	-2.38323	2.91522e-43	-2.41528	3.23334e-28	-1.36779	2.84672e-16	-2.60055	2.57909e-40	-1.36106	3.74933e-17
FBgn0002715	FBpp0309743	CG5303-PB	mei-S332	mei-S332-PB	7969	LOC6735667	LOC6496131	LOC117891989	LOC108009086	CCG011374.1	-0.105169	0.712249	0.0928518	0.834116	-0.117006	0.814743	-0.160112	0.723298	0.0317344	0.959522	0.309623	0.341009	1.53145	3.31227e-17	1.91824	1.51575e-21	-2.27768	8.68082e-16	-0.305136	0.181045	-1.5046	2.74136e-14	-0.596054	0.0393531
FBgn0002716	FBpp0085657	CG7753-PA	mei-W68	mei-W68-PA	29939	LOC6735265	LOC6494579	LOC117892663	LOC108008966	CCG003644.1	0.186808	0.608652	-0.294269	0.437052	-0.0138301	0.983674	0.19957	0.681541	-0.0079068	0.989757	0.0930057	0.855689	0.976007	0.00174209	0.299273	0.401895	0.119638	0.805871	1.41727	0.00553861	-0.0274211	0.951053	-0.0293475	0.960432
FBgn0002719	FBpp0082129	CG10120-PB	Men	Men-PB	11384	LOC6728310	LOC6500877	LOC117897758	LOC108014689	CCG009369.1	-0.183348	0.429852	-0.102921	0.735069	-0.296441	0.0292443	-0.376076	0.152073	-0.0713744	0.81565	-0.0422436	0.893606	0.873363	4.93585e-07	0.599004	1.31942e-05	0.402532	0.00010056	0.208133	0.274729	0.302453	0.00871705	1.15079	5.41755e-10
FBgn0002732	FBpp0084330	CG8337-PA	E(spl)malpha-BFM	E(spl)malpha-BFM-PA	9621	LOC6729699	LOC6499591	LOC117896552	LOC108016311	CCG008957.1	0.00261128	NA	-0.117505	NA	0.00864325	NA	-0.0356213	NA	-0.103088	NA	-0.062817	NA	-1.64147	0.00331979	0.686486	0.258336	-2.01521	0.0276096	-1.27837	0.0128903	0.262896	0.718717	-0.180652	0.756596
FBgn0002733	FBpp0084355	CG14548-PA	E(spl)mbeta-HLH	E(spl)mbeta-HLH-PA	3977	LOC6729698	LOC6501003	LOC117896548	LOC108014057	CCG008956.1	-0.0034591	0.98775	0.0403734	0.909708	0.162521	0.713102	-0.0947051	0.724408	-0.0837979	0.87848	-0.234703	0.410612	-0.544305	0.0345528	-0.345772	0.172241	0.424004	0.264456	0.504164	0.0270951	-0.140296	0.684367	-0.148598	0.613354
FBgn0002734	FBpp0084328	CG8328-PA	E(spl)mdelta-HLH	E(spl)mdelta-HLH-PA	17894	LOC6729696	LOC6499589	LOC117896549	LOC108016306	CCG008954.1	-0.0061436	NA	-0.0037795	NA	0.110873	NA	-0.0185565	NA	-0.0463777	0.9303	-0.0264504	NA	-1.99429	0.100823	0.221482	0.887074	-1.94331	0.101999	-0.102287	0.948946	-1.79039	0.069282	NA	NA
FBgn0002735	FBpp0084329	CG8333-PA	E(spl)mgamma-HLH	E(spl)mgamma-HLH-PA	3968	LOC6729697	LOC6499590	LOC117896547	LOC108016309	CCG008955.1	-0.024755	NA	0.0205507	NA	0.0336742	NA	0.0287596	NA	-0.105244	NA	0.016025	NA	-2.55401	0.00102183	-3.02771	0.0265428	-2.01653	0.106017	-0.129417	0.936503	2.67845	1.22147e-05	0.349229	0.813726
FBgn0002736	FBpp0071497	CG9401-PA	mago	mago-PA	177	LOC6735492	LOC6494794	LOC117891718	LOC108009820	CCG011196.1	-0.257569	0.0410113	-0.114673	0.669948	0.0215337	0.961696	-0.162878	0.600779	-0.145215	0.791555	-0.0156061	0.968653	-1.93576	1.68271e-105	-1.77121	1.64417e-21	-2.03418	8.05318e-24	-1.50352	8.48274e-35	-1.66799	3.91342e-20	-1.86427	4.47403e-41
FBgn0002772	FBpp0084565	CG5596-PA	Mlc1	Mlc1-PA	25498	LOC6729868	LOC6501469	LOC117896193	LOC108019534	CCG009132.2	-0.284246	0.185952	-0.149927	0.669449	-0.530968	0.0178841	-0.595694	0.0107341	-0.375302	0.49431	-0.0442995	0.93788	1.25126	6.48698e-07	1.3507	1.76981e-09	1.20744	0.00378414	1.32329	2.13246e-16	1.28658	1.65667e-05	0.512234	0.204924
FBgn0002773	FBpp0088688	CG2184-PA	Mlc2	Mlc2-PA	20778	LOC6730188	LOC6498993	LOC117899110	LOC108016479	CCG009320.1	-0.223624	0.386326	-0.352386	0.100432	-0.721141	0.00354713	-0.6796	0.00166064	-0.548647	0.0752665	-0.0823427	0.870517	1.09169	0.00038662	1.36535	6.87745e-10	1.02079	0.0334636	1.28378	1.61955e-24	1.09324	0.0002593	0.40935	0.309277
FBgn0002775	FBpp0076635	CG8631-PA	msl-3	msl-3-PA	30427	LOC6737084	LOC6507422	LOC117894635	LOC108005870	CCG002000.1	-0.0928292	0.529225	0.093383	0.753156	0.169521	0.385735	0.13657	0.592555	0.0734575	0.839866	0.0824985	0.751487	-0.606918	7.01688e-06	-1.00482	1.52024e-21	-1.73866	5.12512e-09	-0.77247	2.65756e-06	-1.45392	5.61103e-18	-2.47195	2.85294e-21
FBgn0002778	FBpp0075379	CG3297-PC	mnd	mnd-PC	9583	LOC6738091	LOC6506434	LOC117895739	LOC108013594	CCG011598.1	0.034568	0.871801	0.0305267	0.928483	0.138535	0.66256	0.211995	0.392178	0.163751	0.778143	-0.405077	4.97821e-06	-1.87034	1.13904e-42	-1.7366	4.8645e-23	-0.949511	6.07478e-11	-2.29713	7.72803e-21	-2.4457	6.58834e-84	-1.83104	9.94793e-27
FBgn0002783	FBpp0082692	CG18740-PA	mor	mor-PA	11033	LOC6727887	LOC6499261	LOC117895977	LOC108013841	CCG010319.1	0.0115221	0.918183	0.0372947	0.788558	0.127778	0.246037	0.0541766	0.718839	0.1624	0.791527	0.155267	0.0974746	-2.03027	1.56039e-70	-2.11792	1.41018e-39	-1.84983	7.64472e-14	-1.93997	9.74527e-73	-1.8154	7.25625e-24	-1.18228	0.00014151
FBgn0002787	FBpp0303270	CG3416-PB	Rpn8	Rpn8-PB	27602	LOC6736050	LOC6496446	LOC117891749	LOC108009859	CCG007261.1	-0.0745307	0.35697	-0.0981226	0.582127	0.0163873	0.960792	-0.135198	0.449331	-0.183965	0.788413	-0.021884	0.917863	-0.479886	1.2873e-07	-0.863827	1.23198e-43	-0.568687	1.14329e-05	-0.487873	2.36858e-09	-0.591143	6.04742e-06	-0.634105	7.42372e-06
FBgn0002789	FBpp0311634	CG4696-PC	Mp20	Mp20-PC	6875	LOC6734291	LOC6496521	LOC117891125	LOC108019628	CCG006942.1	-0.0843513	0.793188	-0.280565	0.268969	-0.183342	0.59745	-0.467233	0.0555783	-0.359983	0.624433	-0.0271219	0.965911	0.74691	0.0001123	0.728093	0.00012272	-0.0667834	0.897472	0.621115	5.86999e-07	0.733221	7.71073e-05	-0.0817261	0.81112
FBgn0002791	FBpp0072065	CG3060-PA	mr	mr-PA	8174	LOC6735983	LOC6495732	LOC117891020	LOC108007265	CCG003694.1	0.0372559	0.796272	0.0848715	0.719568	-0.242048	0.201279	0.174658	0.181581	0.0416669	0.909947	0.0836459	0.776788	-0.444846	0.00047751	-0.919035	9.21412e-10	-1.64195	4.15821e-19	0.151471	0.397443	-0.993549	2.98092e-10	-1.84441	9.48268e-19
FBgn0002872	FBpp0072735	CG1960-PA	mu2	mu2-PA	12545	LOC6736437	LOC6507573	LOC117893952	LOC108013281	CCG007760.1	0.13141	0.630008	0.163046	0.446502	0.148699	0.707787	0.108826	0.644942	0.103967	0.842022	0.0916749	0.766132	-2.49634	1.72604e-90	-1.03214	7.14953e-07	-0.726495	0.0128794	-0.754117	0.0100897	-1.54202	1.7945e-16	-0.224103	0.394318
FBgn0002878	FBpp0073648	CG11156-PA	mus101	mus101-PA	19355	LOC27208834	LOC6505256	LOC117903011	LOC108013742	CCG004552.1	0.0538093	0.793673	0.151686	0.577407	0.323863	0.147405	0.0351483	0.927834	0.275758	0.336353	-0.108282	0.709866	-1.5352	1.07361e-26	-2.96834	3.3428e-176	-2.58092	2.2229e-23	-1.60788	2.38942e-18	-1.58677	1.82555e-16	-1.69607	1.70178e-21
FBgn0002887	FBpp0099906	CG10890-PC	mus201	mus201-PC	5082	LOC6731520	LOC6498334	LOC117901033	LOC108021488	CCG005671.1	-0.172428	0.300515	0.0129832	0.977162	-0.0522828	0.878184	0.0144457	0.974032	0.12051	0.815272	0.112642	0.746445	-0.581026	0.00185446	-1.38674	2.91249e-31	-1.41686	1.15403e-07	-1.94795	3.20084e-14	-0.889723	6.16139e-05	-1.39305	1.22795e-08
FBgn0002891	FBpp0087907	CG1925-PA	PolZ1	PolZ1-PA	6187	LOC27206323	LOC6495954	LOC117891823	LOC108009064	CCG010801.1	0.121113	0.621621	0.178346	0.632667	0.0176775	0.973283	-0.0252453	0.964379	0.0668632	0.917168	0.0512419	0.926372	-0.715932	7.03485e-09	-0.921198	9.65026e-06	-1.85475	7.48256e-08	-2.96752	5.27946e-64	-1.20091	2.56988e-05	-1.5901	1.92796e-05
FBgn0002899	FBpp0076412	CG7972-PA	mus301	mus301-PA	9120	LOC6737221	LOC6506598	LOC117895294	LOC108012847	CCG007750.1	-0.169889	0.56625	0.373444	0.296756	-0.187413	0.630055	-0.0131191	0.982629	-0.0586263	0.894612	-0.0065809	0.991689	-2.82326	3.2366e-55	-4.10459	5.10796e-67	-2.34015	2.55842e-17	-3.00324	3.53003e-66	-1.50113	2.63306e-13	-2.80799	2.75238e-15
FBgn0002901	FBpp0074888	CG7347-PA	mus304	mus304-PA	24162	LOC6738548	LOC6506255	LOC117894334	LOC108015620	CCG007643.1	0.193988	0.459805	0.0709928	0.854098	-0.0151172	0.978453	0.333974	0.0619895	-0.0332384	0.940613	0.0919795	0.718888	-0.845493	6.46245e-08	-1.79665	3.97981e-40	-1.83806	3.29469e-10	-1.46451	2.06777e-16	-0.33493	0.0393034	-0.761318	1.66141e-09
FBgn0002905	FBpp0082131	CG6019-PA	PolQ	PolQ-PA	31387	LOC6728312	LOC6500654	LOC117898301	LOC108014882	CCG009857.1	-0.0549239	0.897408	0.493372	0.131135	-0.0976737	0.827536	0.0898929	NA	0.116032	0.82997	-0.0769794	0.897613	-0.524744	0.036469	-1.30222	1.01575e-28	-0.453696	0.278357	-2.48246	NA	-0.217626	0.317307	-0.968573	0.00772957
FBgn0002906	FBpp0081910	CG6920-PA	Blm	Blm-PA	11376	LOC6728474	LOC6499415	LOC117899321	LOC108007248	CCG010560.1	-0.139061	0.532908	0.147536	0.589278	0.0182099	0.962762	0.0580702	0.870336	0.143055	0.791527	0.074823	0.821571	-0.434797	0.132605	-2.66446	1.53715e-49	-1.52894	1.3383e-06	-2.50318	4.02718e-66	-3.3147	2.03137e-58	-1.72154	1.12448e-13
FBgn0002909	FBpp0310825	CG8601-PE	mus312	mus312-PE	23751	LOC6737112	LOC6493444	LOC117893292	LOC108005900	CCG001899.3	-0.0095386	0.957431	0.231679	0.361229	-0.136732	0.648868	0.118281	0.699129	0.0825012	0.856343	0.115046	0.698482	-0.049517	0.6307	-0.84785	1.34358e-08	-1.01143	0.00048767	-0.245494	0.198461	-0.424156	0.00612106	-0.292539	0.275198
FBgn0002914	FBpp0089403	CG9045-PD	Myb	Myb-PD	19484	LOC6739838	LOC6502717	LOC117896631	LOC108019174	CCG006521.1	0.169071	0.019819	0.18515	0.124328	-0.273505	0.112188	0.15211	0.381839	-0.0336017	0.934472	0.102689	0.519117	-0.327462	6.19845e-05	-0.321435	0.00165029	-2.00976	8.08985e-24	-1.79132	1.58834e-31	-2.01434	6.9412e-37	-1.86169	4.25145e-21
FBgn0002917	FBpp0311138	CG1517-PF	na	na-PF	19352	LOC6725939	LOC6505214	LOC117891393	LOC108006527	CCG012049.1	0.334345	0.0233177	0.242278	0.169599	0.364037	0.105787	0.491619	0.0832158	0.262858	0.791527	0.147955	0.591627	2.65769	6.41008e-54	2.2426	5.98741e-20	2.07497	1.16326e-16	5.99195	3.17077e-214	1.77726	9.09736e-07	1.06925	0.0132879
FBgn0002921	FBpp0088502	CG5670-PA	Atpalpha	Atpalpha-PA	3941	LOC6727259	LOC6500777	LOC117898451	LOC108018387	CCG009121.1	0.354886	1.68829e-07	0.262222	0.00677465	0.179937	0.177936	0.311467	0.0203253	0.364311	0.606696	0.14064	0.506206	0.612143	6.55446e-09	0.35493	0.127139	0.560359	1.5411e-11	0.553377	1.21332e-09	0.372017	0.0834348	0.442521	0.0189751
FBgn0002922	FBpp0083863	CG10250-PA	nau	nau-PA	11961	LOC6729270	LOC6501516	LOC117897934	LOC108007835	CCG009081.1	-0.291323	0.374981	0.018811	0.975118	-0.439134	0.242304	0.0768736	0.887151	-0.240526	0.791527	0.00691779	0.991987	1.06222	0.00063287	1.7722	9.00218e-17	1.7983	8.1293e-05	1.21661	0.00364429	1.03335	9.28554e-05	1.86889	3.23204e-08
FBgn0002924	FBpp0084900	CG7831-PA	ncd	ncd-PA	28420	LOC6730107	LOC6499122	LOC117897284	LOC108015487	CCG007992.1	-0.0329676	0.937888	0.018557	0.973457	-0.0448027	0.944972	-0.414546	0.304658	-0.139145	0.824919	0.211076	0.558886	-1.53732	9.89807e-18	-1.79415	2.84467e-26	-1.71746	2.14286e-08	-2.26361	5.60985e-29	-1.8925	2.47995e-14	1.71312	4.93809e-25
FBgn0002926	FBpp0076693	CG10129-PA	ndl	ndl-PA	8970	LOC6737030	LOC6493763	LOC117892938	LOC108013491	CCG001221.1	0.145062	NA	0.102795	NA	-0.113114	NA	-0.0198199	NA	-0.217108	0.791527	-0.0430817	NA	-6.89796	1.72565e-45	-4.95097	1.23396e-21	-6.74955	1.58476e-84	-7.5017	3.72461e-122	-3.41885	9.04632e-35	-4.6171	2.63452e-23
FBgn0002930	FBpp0088123	CG1857-PA	nec	nec-PA	2848	LOC6733337	LOC6495097	LOC117889731	LOC108018078	CCG011136.1	-0.256747	0.122643	-0.217501	0.276391	-0.0599264	0.755422	-0.0707292	0.814373	-0.209694	0.779451	-0.130859	0.606451	1.38924	1.2764e-20	1.45352	3.86013e-37	1.37981	7.3582e-08	0.87717	2.38037e-08	1.31768	8.84006e-12	0.919293	0.00245942
FBgn0002931	FBpp0303487	CG11450-PC	net	net-PC	21837	LOC6730399	LOC6497676	LOC117900090	LOC108004968	CCG007645.1	-0.503526	0.0411655	-0.42325	0.128802	0.164453	0.699185	-0.244444	0.459861	0.105634	0.833132	0.0634582	0.876658	2.44341	3.33094e-30	1.84785	1.99896e-12	2.82456	4.8097e-26	1.16048	9.08961e-06	1.09986	2.91357e-05	1.08548	3.92713e-06
FBgn0002932	FBpp0081481	CG11988-PA	neur	neur-PA	24901	LOC6728843	LOC6501206	LOC117897001	LOC108011542	CCG010246.1	0.0735153	0.644063	0.257275	0.159911	-0.0285287	0.944701	-0.0926463	0.718649	0.149578	0.795237	-0.190842	0.447209	0.391353	0.00019824	0.392931	0.0740633	0.674918	0.0342243	-1.10583	1.17528e-13	-1.44825	2.94907e-11	-1.20468	2.75886e-09
FBgn0002936	FBpp0077688	CG3966-PA	ninaA	ninaA-PA	4413	LOC6739191	LOC6497885	LOC117900825	LOC108021330	CCG007724.1	0.30922	0.020098	0.145993	0.637001	0.281069	0.420439	0.243846	0.434948	-0.0880426	0.880231	0.238733	0.35021	6.02567	2.70786e-17	3.58291	7.9303e-05	2.466	0.00312669	3.30969	4.47866e-08	-0.151725	0.844625	-3.99715	7.57895e-12
FBgn0002938	FBpp0079064	CG5125-PB	ninaC	ninaC-PB	4964	LOC6731341	LOC6498659	LOC117900301	LOC108019030	CCG000072.2	0.315426	0.0236696	0.148156	0.457276	0.14978	0.655527	-0.0251048	0.943916	0.23656	0.776223	0.29306	0.112673	3.08052	1.54718e-05	3.84332	1.472e-09	3.1717	0.00340261	0.696676	0.37794	2.26091	0.0109481	3.08441	3.86505e-07
FBgn0002939	FBpp0080584	CG31783-PA	ninaD	ninaD-PA	4254	LOC6732647	LOC6497630	LOC117899990	LOC108006546	CCG000189.2	0.0900493	0.820408	0.51414	0.108263	-0.639481	0.0113821	-0.0231812	0.966811	0.337034	0.733946	0.489345	0.0673764	2.31617	5.98017e-08	2.56923	2.57877e-12	0.794868	0.065385	0.686334	0.00097613	2.07462	6.47146e-10	2.02041	3.48373e-13
FBgn0002940	FBpp0083266	CG4550-PA	ninaE	ninaE-PA	24779	LOC6727403	LOC6500137	LOC117898523	LOC108015969	CCG010521.1	0.312972	0.0279469	0.106607	0.63407	0.230051	0.329478	-0.0193642	0.957113	0.166991	0.791527	0.250699	0.175397	1.09816	0.175865	2.32867	0.00365294	0.942655	0.146734	0.56496	0.550556	-0.0480818	0.939872	2.01185	0.0192115
FBgn0002962	FBpp0083146	CG5637-PA	nanos	nanos-PA	31529	LOC6727485	LOC6508044	LOC117897245	LOC108017556	CCG004196.2	-0.118143	NA	-0.0347201	NA	0.00864325	NA	0.0287596	NA	0.0297207	NA	-0.188601	NA	-6.3811	3.68457e-300	-6.45737	0	-5.55959	6.12467e-73	-4.64742	7.48205e-105	-7.09955	3.39526e-111	-6.29943	3.32566e-73
FBgn0002973	FBpp0079420	CG3779-PA	numb	numb-PA	22077	LOC6731634	LOC6505399	LOC117902034	LOC108020979	CCG005678.1	0.20699	0.00522826	-0.0273919	0.925021	0.231191	0.152942	0.0350481	0.863014	0.187349	0.791555	0.118285	0.519498	0.864863	1.08846e-19	0.7027	1.12463e-07	-0.199673	0.213576	0.658383	7.17415e-09	0.675877	3.56034e-05	1.05885	2.92139e-12
FBgn0002985	FBpp0077246	CG3851-PA	odd	odd-PA	13701	LOC6730890	LOC6497483	LOC117900984	LOC108007964	CCG013481.1	-0.159831	0.571894	-0.280356	0.448122	0.36966	0.320819	-0.0491101	0.927834	-0.0498382	0.939986	0.318081	0.346836	0.64232	0.00146983	1.47068	4.41209e-12	1.20137	0.00033455	0.48119	0.0810754	1.53525	1.43294e-13	2.77239	6.99058e-20
FBgn0002989	FBpp0077357	CG3736-PA	okr	okr-PA	4457	LOC6739181	LOC6497163	LOC117900942	LOC108021385	CCG005738.1	-0.0754328	0.725961	-0.0157106	0.968705	-0.0788812	0.878184	0.0413852	0.920785	-0.0770792	0.842022	-0.0834465	0.787283	-1.75726	4.93386e-36	-1.85518	1.88659e-50	-0.96179	0.00032836	-1.01254	2.68421e-05	-1.26274	1.13915e-14	-1.27959	1.75949e-06
FBgn0003002	FBpp0078477	CG1133-PA	opa	opa-PA	10258	LOC6726746	LOC6501680	LOC117897883	LOC108005921	CCG004078.1	0.192471	0.389183	-0.0745417	0.878538	0.269043	0.455476	0.305413	0.223434	0.421762	0.450532	0.107892	0.78989	-0.417487	0.373366	1.79515	2.44477e-12	1.16896	0.0110198	1.18195	0.00415868	1.47688	0.00016629	1.19611	0.00842869
FBgn0003008	FBpp0072061	CG3029-PA	or	or-PA	4177	LOC6735980	LOC6495730	LOC117891032	LOC108008426	CCG003684.1	-0.0076564	0.962357	0.0893077	0.708108	-0.022979	0.939138	-0.0618355	0.773971	-0.2031	0.791527	-0.0505119	0.820463	-0.324767	0.00738746	-0.631235	0.00288827	-0.0856804	0.673203	-0.843964	2.66775e-09	-0.281208	0.23383	-0.952804	5.03156e-09
FBgn0003009	FBpp0309889	CG3134-PB	ord	ord-PB	33484	LOC6735839	LOC6496147	LOC117891206	LOC108008667	CCG013711.1	-0.0061436	NA	0.00475906	NA	NA	NA	0.0535634	NA	0.00999421	NA	NA	NA	5.588	1.79908e-63	3.16748	0.000737	6.90445	3.446e-60	3.4411	9.43448e-10	3.76487	8.42624e-16	2.32985	2.40601e-05
FBgn0003011	FBpp0083198	CG7411-PA	ort	ort-PA	10819	LOC6727429	LOC6500395	LOC117897307	LOC108014177	CCG008641.1	0.46366	0.00339627	0.4722	0.0054798	0.378746	0.00691553	0.387639	0.0112617	0.19162	0.734232	0.188525	0.266212	2.4032	0.0522909	2.88692	0.0394559	-0.672145	0.673203	3.0141	0.0100571	3.8251	1.72134e-13	2.05804	0.109641
FBgn0003015	FBpp0081435	CG10901-PA	osk	osk-PA	11719	LOC6728862	LOC6500475	LOC117897623	LOC108018521	CCG010346.1	-0.0638197	NA	0.0209988	NA	0.15671	NA	-0.0029229	NA	0.0230454	0.971342	-0.0278368	NA	-3.4652	0.00171847	-11.5536	9.24145e-208	-10.3854	5.5041e-184	-12.454	6.52367e-258	-9.91792	4.90598e-132	-9.10054	1.07569e-87
FBgn0003016	FBpp0290711	CG3479-PF	osp	osp-PF	12437	LOC6732346	LOC6497822	LOC117901965	LOC108015513	CCG002585.1	0.342182	0.00019934	0.324412	0.015665	0.27337	0.0155731	0.264523	0.0543138	0.29838	0.736854	0.206504	0.251145	-0.46973	1.15433e-07	-0.12503	0.61204	0.140477	0.481201	0.667474	5.25363e-07	0.307599	0.221182	0.0460163	0.858008
FBgn0003023	FBpp0071181	CG12743-PB	otu	otu-PB	19033	LOC6740029	LOC6505236	LOC117903060	LOC108004763	CCG005282.1	0.0852011	NA	0.678579	0.0122915	0.246609	0.447511	-0.423814	NA	-0.0373426	0.946754	-0.0686462	NA	-6.63522	1.27139e-269	-3.63182	1.79752e-68	-3.70234	9.57206e-52	-8.67254	2.78676e-217	-7.94137	1.57155e-254	-7.10074	1.27711e-66
FBgn0003028	FBpp0070706	CG6824-PB	ovo	ovo-PB	12471	LOC6740311	LOC6503063	LOC117889610	LOC108016913	CCG007624.1	0.160769	0.315031	0.0877427	0.747414	-0.208594	0.348393	0.172005	0.522813	0.160946	0.804225	-0.0240332	0.95934	-4.71008	4.50592e-180	-4.52837	1.82725e-68	-3.312	7.13121e-34	-3.57094	2.93783e-128	-3.6687	2.87387e-32	-2.77245	2.02659e-17
FBgn0003041	FBpp0076487	CG8114-PB	pbl	pbl-PB	9116	LOC6737184	LOC6506782	LOC117894123	LOC108006869	CCG007779.2	0.115353	0.644462	0.0926589	0.77431	0.256617	0.297871	0.140034	0.554743	0.253553	0.767912	0.222347	0.367943	-1.64413	3.99555e-33	-1.35557	3.62767e-30	-1.70478	2.47479e-09	-1.94757	1.14658e-48	-1.28204	1.58161e-12	-1.30093	1.74629e-05
FBgn0003042	FBpp0078059	CG32443-PA	Pc	Pc-PA	30569	LOC6738984	LOC6506833	LOC117893648	LOC108013393	CCG001957.1	0.11563	0.307698	0.068382	0.823415	0.235083	0.191067	0.470914	0.0018682	0.156386	0.791527	0.20011	0.135572	-1.49962	1.36315e-14	-0.906879	4.06999e-05	-1.10537	9.00714e-06	-1.9077	3.44883e-50	-1.53019	1.45198e-18	-1.15004	1.14311e-05
FBgn0003044	FBpp0303033	CG5109-PB	Pcl	Pcl-PB	22967	LOC6735050	LOC6495500	LOC117890503	LOC108008229	CCG010663.1	0.149646	0.357077	0.107693	0.599718	0.0334248	0.915066	0.0498592	0.819823	0.151943	0.791555	0.185679	0.365438	-2.1199	2.92556e-46	-2.48483	1.95042e-28	-1.69354	5.26708e-07	-2.0862	1.43181e-34	-2.62576	5.56671e-28	-1.56268	8.24878e-10
FBgn0003048	FBpp0309618	CG3443-PE	pcx	pcx-PE	18543	LOC6724934	LOC6504869	LOC117903459	LOC108016825	CCG007366.3	-0.0405823	0.868533	0.0242156	0.944998	0.0960181	0.780656	-0.0429599	0.920123	0.173322	0.798418	-0.209948	0.473892	-0.260196	0.0764885	-0.697914	0.0221974	-0.290367	0.418636	-0.608112	1.80903e-08	-0.682712	0.025582	-0.158232	0.671646
FBgn0003053	FBpp0099653	CG12212-PB	peb	peb-PB	12377	LOC27207746	LOC6502119	LOC117898357	LOC108016926	CCG011936.1	0.160572	0.215624	0.0645457	0.774221	0.379506	0.0517415	0.109185	0.643695	0.25845	0.791527	0.151007	0.459311	0.328654	0.02657	0.555521	0.0317551	0.498366	0.0661939	-0.0235852	0.928486	-0.11078	0.71493	-0.0666519	0.835007
FBgn0003062	FBpp0071892	CG9888-PA	Fib	Fib-PA	20466	LOC6735811	LOC6494168	LOC117890092	LOC108008253	CCG011493.1	-0.903212	1.97187e-06	-1.12384	2.49556e-08	-0.846043	3.82126e-10	-1.1002	1.25762e-06	-1.15895	1.85123e-06	-0.45407	0.0504442	-2.40892	9.73664e-117	-2.73411	3.26497e-53	-3.3385	4.62563e-53	-2.82587	3.82486e-70	-3.29984	4.3974e-83	-0.513779	0.018712
FBgn0003065	FBpp0085218	CG2150-PA	CG2150	CG2150-PA	3872	LOC27209110	LOC6505891	LOC117897783	LOC108010800	CCG008510.1	-0.0202842	NA	0.0155241	NA	-0.156302	NA	0.0426253	NA	0.0482407	0.936138	0.0159557	0.978078	0.868887	0.517527	-1.58756	0.0995312	2.1945	0.0331133	-1.58295	0.18557	0.642437	0.281087	1.098	0.00022503
FBgn0003067	FBpp0085880	CG17725-PA	Pepck1	Pepck1-PA	7502	LOC6735131	LOC6494830	LOC117890165	LOC108018126	CCG007151.1	0.0578885	0.885157	0.280081	0.247898	0.143449	0.750104	0.329332	0.408203	0.320315	0.446756	0.119816	0.803344	0.678789	0.0176213	1.55416	1.00956e-13	1.30466	6.64519e-05	0.720139	0.142186	0.925037	0.00298371	1.5106	0.00067673
FBgn0003068	FBpp0304590	CG2647-PB	per	per-PB	18551	LOC27206741	LOC6508046	LOC117902591	LOC108015129	CCG001100.1	0.31905	0.0871634	0.133138	0.566852	0.0222746	0.938706	0.0872537	0.726697	0.260137	0.776223	0.381596	0.00160974	0.914793	9.73286e-10	0.841758	5.30339e-05	0.675534	8.86866e-05	1.3016	6.52248e-20	1.07227	1.83678e-07	0.663936	0.00624561
FBgn0003071	FBpp0087506	CG4001-PA	Pfk	Pfk-PA	6529	LOC6733823	LOC6494878	LOC117891670	LOC108009662	CCG011019.1	0.0642027	0.649465	0.0105529	0.972088	0.0965936	0.67431	-0.0588738	0.700368	0.109124	0.793897	-0.0330712	0.913254	1.41345	5.99149e-24	1.78553	6.35313e-45	1.3129	2.07108e-07	1.33845	9.45367e-29	1.41241	3.76669e-15	1.5118	1.23098e-10
FBgn0003074	FBpp0087762	CG8251-PC	Pgi	Pgi-PC	22605	LOC27208705	LOC6495410	LOC117892293	LOC108017955	CCG010746.1	0.0697304	0.593345	0.0959245	0.577654	-0.111938	0.667922	-0.0522515	0.769298	0.0317639	0.914971	-0.103717	0.560923	0.900326	3.6828e-21	1.19785	2.43656e-32	0.811824	6.04404e-05	1.0447	2.27297e-15	1.09715	1.35517e-13	0.558091	0.00839078
FBgn0003076	FBpp0075247	CG5165-PA	Pgm1	Pgm1-PA	9670	LOC27207525	LOC6493193	LOC117893098	LOC108007499	CCG001738.1	-0.576517	1.24656e-06	-0.14566	0.536876	-0.445385	0.0278377	-0.488974	0.0223896	-0.316801	0.371528	-0.121614	0.528113	0.503195	0.00028045	0.708813	2.27233e-10	0.774032	0.00743871	0.590176	0.00060687	0.716662	3.82484e-06	0.782383	0.00116575
FBgn0003079	FBpp0310458	CG2845-PE	Raf	Raf-PE	19972	LOC6724954	LOC6504877	LOC117903042	LOC108016954	CCG013957.1	0.0734593	0.462617	0.00990559	0.969593	-0.015288	0.956511	0.217096	0.0812595	0.136962	0.791527	0.113591	0.513219	-1.38551	2.03074e-39	-1.42698	4.56786e-36	-1.4893	3.23171e-11	-1.0325	2.9684e-20	-1.69234	5.93139e-27	-0.534133	0.00068827
FBgn0003090	FBpp0088115	CG11084-PC	pk	pk-PC	12519	LOC6733345	LOC6495549	LOC117889730	LOC108018020	CCG011129.1	0.292939	0.139063	0.283146	0.236461	0.468305	0.0504702	0.185927	0.47573	0.113223	0.847235	0.294592	0.257635	1.30357	3.46505e-06	1.20517	1.69057e-06	1.21296	1.25273e-06	1.30649	0.0005552	1.25042	0.00027375	1.60697	5.391e-08
FBgn0003091	FBpp0086197	CG6622-PB	Pkc53E	Pkc53E-PB	26478	LOC6734837	LOC6494288	LOC117890305	LOC108009243	CCG013645.1	0.341906	0.0632938	0.368778	0.0413733	0.260941	0.0221768	0.252526	0.0863149	0.266112	0.791527	0.0818044	0.657587	1.15593	1.22944e-14	0.487264	0.00484073	0.0008752	0.996887	0.432136	0.0451318	-0.199421	0.461078	-0.951239	0.00071023
FBgn0003093	FBpp0308295	CG1954-PD	Pkc98E	Pkc98E-PD	28296	LOC6729996	LOC6499067	LOC117896889	LOC108007231	CCG009637.1	0.246732	0.105801	0.176807	0.473121	0.236329	0.254023	0.441979	0.138904	0.232679	0.791527	-0.0414961	0.927311	0.296641	0.0109972	-0.0983318	0.770325	0.519032	0.00908109	0.165084	0.404774	-0.303843	0.358344	0.258818	0.360884
FBgn0003114	FBpp0085618	CG9183-PA	plu	plu-PA	7685	LOC6735354	LOC6508047	LOC117891246	LOC108017898	CCG013735.1	-0.0141311	NA	0.050871	0.865112	0.00864325	NA	-0.00783	NA	-0.0652615	NA	-0.0201729	NA	-4.989	2.38514e-42	-6.5698	2.33269e-69	-7.42427	1.5162e-52	-5.91251	8.37192e-85	-4.84244	2.06938e-41	-4.37675	6.41374e-44
FBgn0003116	FBpp0070373	CG3461-PA	pn	pn-PA	18596	LOC6724930	LOC6504863	LOC117893566	LOC108016829	CCG007512.1	-0.225666	0.0861264	0.0774119	0.698642	0.143089	0.656716	-0.82702	1.43355e-05	-0.134316	0.804016	0.0153337	0.969207	-0.0310656	0.753067	-0.168723	0.145267	-1.23721	1.67647e-16	-0.576638	1.347e-05	-0.672252	1.2725e-09	-0.363248	0.0506699
FBgn0003117	FBpp0082675	CG3978-PA	pnr	pnr-PA	11055	LOC27206939	LOC6494752	LOC117898522	LOC108014557	CCG010030.1	-0.320879	0.173085	-0.322566	0.301815	-0.046833	0.939341	-0.178705	0.609714	-0.166038	0.791555	-0.0907029	0.810231	0.860361	0.00417582	1.10776	1.4731e-08	1.05582	0.00614078	0.0183954	0.959827	0.932365	0.0001082	0.819257	0.00279949
FBgn0003118	FBpp0088658	CG17077-PB	pnt	pnt-PB	11927	LOC6729221	LOC6500791	LOC117897852	LOC108011911	CCG007959.1	0.0121606	0.954969	-0.157377	0.419205	-0.0817328	0.731233	0.0719744	0.755197	0.182571	0.791555	0.237589	0.402035	-0.150234	0.320245	0.376348	0.056569	0.0706563	0.744562	0.162231	0.358491	-0.272446	0.296561	-0.14098	0.543071
FBgn0003124	FBpp0099722	CG12306-PB	polo	polo-PB	20541	LOC6738827	LOC6492926	LOC117894686	LOC108005850	CCG002948.1	-0.112067	NA	-0.137665	0.74344	0.0296439	NA	-0.448038	0.261226	-0.0377084	0.952369	0.105258	0.848833	-1.71217	4.95738e-37	-2.81148	3.46829e-75	-3.28451	2.83357e-40	-0.715043	0.0002373	-2.66595	1.95062e-49	-1.91866	1.37265e-15
FBgn0003129	FBpp0110325	CG9610-PC	Poxm	Poxm-PC	25088	LOC27208891	LOC6499462	LOC117899204	LOC108006115	CCG008775.1	0.0755691	0.852548	-0.0907577	0.852869	-0.0972549	NA	-0.0044734	NA	-0.440323	0.481776	0.023115	NA	1.42863	9.31115e-10	1.11771	0.00082825	1.58173	4.37483e-05	2.35416	1.09425e-20	1.08257	0.0010951	1.51477	3.70423e-07
FBgn0003130	FBpp0302942	CG8246-PB	Poxn	Poxn-PB	7099	LOC6734660	LOC6496211	LOC117889970	LOC108017885	CCG011566.1	0.359802	0.229177	0.069705	0.893906	0.168107	0.737146	0.0647913	0.909317	0.239702	0.791527	0.189143	0.620844	2.67146	0.00024335	2.52003	0.0160382	4.12816	0.00038182	1.40979	0.112823	2.2683	0.00056353	1.6804	0.127048
FBgn0003134	FBpp0084026	CG6593-PA	Pp1alpha-96A	Pp1alpha-96A-PA	26829	LOC6729419	LOC6503446	LOC117896843	LOC108006427	CCG010065.1	-0.161987	0.37179	0.0224028	0.934046	-0.205317	0.318979	0.315911	0.186322	-0.0323001	0.933503	-0.176958	0.244274	0.67845	3.96176e-08	0.725735	1.35123e-07	0.727319	0.00011025	0.137048	0.391917	0.284745	0.178235	0.226611	0.148773
FBgn0003137	FBpp0291051	CG33103-PE	Ppn	Ppn-PE	17956	LOC6729929	LOC6499236	LOC117896779	LOC108015689	CCG009577.1	-0.518689	0.0128016	-0.457782	0.0794893	-0.712519	1.05639e-07	-0.498827	0.0896122	-0.287067	0.783086	-0.446494	0.0326105	0.853337	0.00022104	1.15885	3.36262e-06	1.34496	4.39762e-07	0.0260189	0.91394	0.913814	0.00054688	0.387711	0.401426
FBgn0003139	FBpp0303848	CG12217-PC	PpV	PpV-PC	4282	LOC27206643	LOC6502295	LOC117903868	LOC108015153	CCG004489.1	-0.0642618	0.66329	-0.0750351	0.702423	0.256974	0.183098	0.00329299	0.990382	0.216589	0.737165	-0.113543	0.541804	-1.53651	8.29278e-38	-1.47715	4.75999e-77	-1.2492	2.34366e-21	-0.673787	3.24021e-11	-1.04647	1.99637e-20	-0.631742	7.91059e-06
FBgn0003141	FBpp0088417	CG16784-PC	pr	pr-PC	22540	LOC27208029	LOC6498265	LOC117902636	LOC108021132	CCG005581.1	-0.055282	0.813336	-0.0778109	0.747414	-0.349783	0.220195	-0.284997	0.358918	-0.147761	0.791555	0.233939	0.184891	-0.372957	8.52943e-05	-0.424077	0.00246439	-0.28051	0.169684	-0.277934	0.0247412	-0.173479	0.252921	-0.704146	3.35261e-12
FBgn0003145	FBpp0079882	CG6716-PB	prd	prd-PB	13172	LOC6732056	LOC6506080	LOC117901855	LOC108007690	CCG000742.1	0.078531	NA	0.0511376	NA	0.040004	NA	-0.0011107	NA	-0.0253618	NA	-0.0666236	NA	6.32381	6.07178e-28	9.43589	3.44913e-62	11.1046	1.1566e-38	9.19991	2.30363e-61	7.83955	1.0031e-87	6.41318	5.82935e-88
FBgn0003149	FBpp0076320	CG5939-PA	Prm	Prm-PA	12847	LOC6737333	LOC6493023	LOC117895869	LOC108013152	CCG004630.1	-0.140018	0.639514	-0.262664	0.262174	-0.495071	0.0552913	-0.689657	0.00347285	-0.246547	0.775209	0.049441	0.919201	1.32671	2.19352e-10	1.48651	2.51146e-14	1.0681	0.0166118	1.48912	1.225e-19	1.37781	2.62055e-08	0.943843	0.0161218
FBgn0003159	FBpp0310194	CG2841-PF	CG2841	CG2841-PF	12582	LOC6724957	LOC6504626	LOC117903041	LOC108016852	CCG011894.1	0.126635	0.302236	0.14717	0.407237	-0.0421912	0.861014	-0.0100669	0.975917	0.00389713	0.994591	0.0588902	0.810496	0.986685	1.23154e-33	1.82989	1.06125e-28	0.520458	0.00086653	0.0242533	0.832622	0.72798	3.02763e-05	0.438843	1.286e-07
FBgn0003162	FBpp0071507	CG9441-PA	Pu	Pu-PA	7843	LOC6735503	LOC6494800	LOC117891779	LOC108010031	CCG010878.4	0.286464	0.125033	0.130645	0.693145	0.368683	0.199834	0.0274263	0.949641	0.380821	0.277038	0.206066	0.28978	1.35619	1.37431e-10	1.69776	1.01123e-22	1.80183	7.73212e-18	1.68244	1.65847e-12	1.7245	3.95096e-16	2.34462	8.09393e-19
FBgn0003165	FBpp0081471	CG9755-PD	pum	pum-PD	11706	LOC6728830	LOC6501200	LOC117897826	LOC108006962	CCG012558.1	0.220456	0.201438	0.248301	0.185306	0.165695	0.5341	0.509117	0.0685054	0.24426	0.791527	-0.0447457	0.927376	-2.3271	1.54535e-59	-2.34548	1.4832e-19	-1.76404	1.52104e-06	-0.673173	8.25663e-07	-2.267	2.11378e-13	-1.76709	2.60298e-06
FBgn0003174	FBpp0304734	CG11101-PB	pwn	pwn-PB	6191	LOC6733349	LOC6495552	LOC117892216	LOC108018248	CCG011116.1	0.0627042	0.819733	-0.0588488	0.90092	0.00025764	0.999472	0.154044	0.658182	0.0959385	0.883161	0.125663	0.801245	-1.57169	1.53561e-09	0.681895	0.14859	2.67977	4.51121e-05	2.05672	9.8798e-09	-1.60365	7.28962e-11	2.00539	0.00051402
FBgn0003175	FBpp0071749	CG4444-PA	px	px-PA	8030	LOC6735712	LOC6495860	LOC117891803	LOC108008116	CCG011305.1	0.0293029	0.845661	-0.0333406	0.876805	0.0348024	0.909171	0.0968958	0.661126	0.116279	0.843616	-0.0624183	0.820839	0.20252	0.125116	0.25438	0.203581	0.274017	0.224748	0.157835	0.114495	-0.0137287	0.943077	0.554095	0.0020067
FBgn0003187	FBpp0297295	CG6433-PC	qua	qua-PC	28953	LOC6732619	LOC6497911	LOC117901464	LOC108021451	CCG000208.1	-0.0657601	0.855074	-0.332212	0.344863	0.147221	0.775512	0.0338365	0.930746	0.172953	0.795564	0.142147	0.771552	1.07075	6.1897e-29	1.56263	3.30112e-52	1.01433	6.82746e-06	-0.104434	0.496549	-1.17655	4.5413e-12	0.0093591	0.973063
FBgn0003189	FBpp0309142	CG18572-PE	r	r-PE	19582	LOC6740171	LOC6504506	LOC117903305	LOC108005238	CCG001078.1	0.0961526	0.681599	0.362501	0.20557	-0.367644	0.018591	-0.332857	0.287616	-0.139645	0.791555	-0.200909	0.375714	-1.92654	3.28908e-33	-1.17198	3.46089e-26	-2.63064	1.5044e-21	-1.65263	2.81497e-15	-2.16788	9.36675e-43	-2.14159	6.29693e-51
FBgn0003204	FBpp0304573	CG1799-PD	ras	ras-PD	19187	LOC6725617	LOC6504119	LOC117898156	LOC108004751	CCG012390.1	-0.25722	0.101337	-0.256573	0.0683547	0.220558	0.371489	-0.186762	0.5105	-0.0559258	0.878862	0.0158984	NA	-1.73926	2.29897e-79	-1.79638	8.24944e-135	-1.41663	6.62616e-73	-1.04646	3.36434e-18	-1.61766	5.30916e-29	NA	NA
FBgn0003206	FBpp0073068	CG1167-PA	Ras64B	Ras64B-PA	36326	LOC6736726	LOC6493423	LOC117893166	LOC108020050	CCG002357.1	0.117199	0.342323	0.0425079	0.83983	0.00253452	0.994265	-0.0621708	0.749309	-0.0768552	0.81099	0.141604	0.559743	0.15389	0.16443	-0.168801	0.221341	0.0784701	0.59437	-0.147335	0.141839	-0.423222	0.00981461	-0.460849	0.00454937
FBgn0003209	FBpp0292871	CG12437-PC	raw	raw-PC	22052	LOC6731557	LOC6497184	LOC117902414	LOC108007877	CCG005570.1	0.0659162	0.668158	-0.0120525	0.954939	-0.0642237	0.794512	0.0767311	0.755521	0.0225972	0.956941	-0.0058563	0.984694	0.256567	0.0216865	0.160508	0.239062	0.670313	0.00037333	0.355751	0.0310299	0.659934	0.00046641	0.38151	0.00245774
FBgn0003210	FBpp0070670	CG11427-PA	rb	rb-PA	18667	LOC6725099	LOC6508049	LOC117889622	LOC108016908	CCG013915.1	-0.0206532	0.878348	0.0406526	0.806778	-0.0596754	0.681601	-0.0643679	0.739797	-0.0017566	0.996682	-0.126358	0.500286	-0.99233	9.65907e-24	-1.35605	2.16328e-29	-1.42512	4.63491e-14	-0.909147	8.11301e-13	-1.86824	1.43964e-33	-0.940283	8.21378e-09
FBgn0003218	FBpp0304106	CG11111-PJ	rdgB	rdgB-PJ	26197	LOC6725888	LOC6505263	LOC117903215	LOC108013708	CCG006649.2	0.22364	0.165511	0.137146	0.480065	0.371249	0.0128796	0.0507374	0.858582	0.328457	0.747582	0.00600603	0.990988	0.590724	8.62804e-14	0.126094	0.398536	0.257465	0.208579	0.0184143	0.900285	-0.512715	0.0233085	-0.435324	0.0817402
FBgn0003227	FBpp0082647	CG31293-PA	rec	rec-PA	28171	LOC6727911	LOC6499275	LOC117899413	LOC108014583	CCG010428.1	-0.346358	0.285114	-0.057223	0.907589	-0.0872377	0.875474	-0.139065	NA	0.200473	0.791555	-0.183246	0.66626	-2.63491	1.04253e-21	-2.83442	7.2292e-35	-1.56318	0.00048283	-3.57977	4.93213e-30	-3.12598	3.3299e-44	-2.97235	2.01236e-26
FBgn0003231	FBpp0099683	CG10360-PB	ref(2)P	ref(2)P-PB	5977	LOC6732838	LOC6497076	LOC117901676	LOC108021128	CCG005664.1	0.478464	1.48781e-05	0.150007	0.412142	0.162899	0.508809	0.247232	0.254308	-0.0029645	0.994591	0.0367811	0.939483	0.645165	5.84355e-18	0.898688	1.99463e-11	1.01067	1.24398e-10	0.563121	0.0207226	0.81579	7.86204e-09	0.424007	0.137835
FBgn0003248	FBpp0083111	CG16740-PA	Rh2	Rh2-PA	24778	LOC6727522	LOC6505863	LOC117899743	LOC108020110	CCG009540.2	0.205082	0.244089	0.202066	0.358635	0.0572394	0.850719	0.206757	0.366172	0.0520806	0.914347	0.325376	0.184254	2.81808	0.00053274	2.67915	0.00024741	2.01306	0.130691	5.49395	1.21994e-14	5.3514	2.77195e-23	6.12701	3.98215e-15
FBgn0003254	FBpp0303091	CG7230-PC	rib	rib-PC	7604	LOC27206180	LOC6494446	LOC117890615	LOC108017849	CCG010726.1	0.172856	0.641402	0.0218782	NA	0.0386051	NA	0.284853	NA	0.160768	0.791555	-0.0397161	0.945447	1.78684	0.00105571	2.70531	0.00063312	1.25491	0.267766	6.03993	5.11801e-14	3.72324	1.10166e-07	5.54225	1.71931e-30
FBgn0003255	FBpp0080183	CG8930-PA	rk	rk-PA	5556	LOC6732293	LOC6498411	LOC117901661	LOC108021632	CCG005482.1	-0.0802724	0.796817	0.0859024	0.849948	0.207167	0.563941	0.610394	0.0214965	0.0593669	0.927707	0.119437	0.748282	0.110936	0.722421	0.04551	0.90677	0.239701	0.564625	1.83309	6.38619e-10	1.64562	0.00010272	-0.319676	0.346388
FBgn0003256	FBpp0112425	CG12559-PD	rl	rl-PD	35709	LOC27208349	LOC6496775	LOC117902282	LOC108006529	CCG000698.1	0.00448822	0.976791	0.182728	0.396209	-0.146857	0.472301	0.476385	0.0117306	0.0925308	0.836769	0.0165246	0.969399	-0.837792	9.68728e-21	-0.653818	8.02e-07	-0.384708	0.00151238	-0.779796	1.18287e-10	-1.18906	1.17924e-07	-1.09111	5.91669e-16
FBgn0003257	FBpp0083440	CG3593-PA	r-l	r-l-PA	24673	LOC6727245	LOC6501294	LOC117897688	LOC108006139	CCG010551.1	0.0306754	0.905663	-0.195344	0.395265	-0.0995438	0.751808	-0.341905	0.254308	-0.125824	0.791555	-0.354588	0.05981	-3.12208	7.10137e-128	-2.93422	2.44015e-169	-2.45068	4.18484e-106	-2.8385	3.04059e-101	-2.22348	7.53227e-67	-2.44112	8.58097e-70
FBgn0003261	FBpp0078301	CG10279-PA	Rm62	Rm62-PA	30675	LOC6739695	LOC6501405	LOC117898920	LOC108015817	CCG009263.1	0.117597	0.311617	-0.0788074	0.676739	0.0404257	0.879632	-0.288795	0.0197309	0.00835317	0.982747	-0.102675	0.578659	-1.0923	6.73603e-30	-1.09372	1.83321e-28	-0.975159	1.82513e-24	-0.812658	4.78437e-15	-1.13772	1.5908e-17	-0.963991	6.40822e-08
FBgn0003267	FBpp0084461	CG6348-PB	ro	ro-PB	17861	LOC6729790	LOC6501334	LOC117899438	LOC108006356	CCG008124.1	-0.0610588	NA	-0.154201	0.67612	-0.0199124	NA	0.428559	NA	-0.052858	0.922019	0.138975	NA	3.53117	2.25134e-05	0.561122	0.434804	0.0722567	0.954426	-0.255391	0.785834	0.920656	0.290777	2.52567	0.0064807
FBgn0003268	FBpp0085156	CG1569-PA	rod	rod-PA	18317	LOC6730347	LOC6505618	LOC117899334	LOC108010825	CCG009473.1	0.169498	0.323772	0.111493	0.709073	0.00355879	0.994488	0.180973	0.64847	0.135404	0.823904	0.00979789	0.989083	-2.42714	2.94775e-57	-1.91657	6.0548e-18	-3.40947	8.54982e-40	-2.826	1.15388e-35	-1.74447	1.25768e-23	-3.33677	8.25743e-48
FBgn0003270	FBpp0080631	CG10393-PA	amos	amos-PA	5911	LOC6732684	LOC6497657	LOC117900944	LOC108021309	CCG013291.1	0.0190918	NA	-0.0110326	NA	0.109131	NA	0.0458062	NA	-0.0109031	NA	NA	NA	-0.0875186	0.953071	6.06026	1.57799e-08	4.42918	1.09527e-06	0.779763	0.500664	3.15669	0.0108967	-0.119534	0.93735
FBgn0003274	FBpp0086252	CG4918-PA	RpLP2	RpLP2-PA	3905	LOC6734793	LOC6502889	LOC117902110	LOC108017966	CCG002400.1	-0.839896	3.8545e-11	-0.529022	0.0260187	-0.428195	0.0154483	-0.899265	7.04462e-16	-0.522821	0.291154	-0.663911	5.15989e-06	-0.890928	3.68213e-08	-1.53338	1.86916e-11	-1.17779	4.42438e-09	-1.38691	3.2803e-51	-1.04816	2.8547e-05	-0.90936	1.22083e-06
FBgn0003277	FBpp0073387	CG1554-PA	Polr2A	Polr2A-PA	21491	LOC6725685	LOC6503074	LOC117894004	LOC108016784	CCG007527.1	-0.248581	0.00990148	-0.261699	0.0123577	-0.0554352	0.703811	0.0351889	0.871463	0.0739471	0.907513	-0.0834403	0.614045	-1.41621	2.0312e-33	-1.21175	3.40845e-06	-0.973077	2.73373e-06	-0.855555	1.03965e-18	-1.23847	1.82392e-06	-0.500866	0.0293329
FBgn0003278	FBpp0077714	CG4033-PA	Polr1B	Polr1B-PA	21780	LOC6730452	LOC6503344	LOC117902472	LOC108020796	CCG007670.1	-0.487168	0.00295008	-0.482553	0.00129928	-0.753741	4.93204e-05	-0.69152	0.0188649	-0.570065	0.00049506	-0.630701	0.00203503	-3.03172	1.84468e-218	-2.52783	1.82961e-90	-2.82123	4.34091e-70	-2.37989	5.30779e-55	-2.69458	2.42069e-93	-2.40034	5.50401e-33
FBgn0003279	FBpp0084617	CG5502-PA	RpL4	RpL4-PA	3955	LOC6729896	LOC6501633	LOC117899015	LOC108017506	CCG008249.1	-0.668777	3.4246e-10	-0.753726	4.76899e-09	-0.760714	5.22139e-08	-0.571043	3.13471e-05	-0.623231	0.0912169	-0.456792	1.40492e-08	-1.38505	2.26924e-42	-1.49726	8.67915e-24	-1.1732	3.73344e-06	-0.965032	9.84714e-28	-1.06083	5.23447e-07	-1.06657	1.51756e-07
FBgn0003285	FBpp0310320	CG4125-PB	rst	rst-PB	25921	LOC6724994	LOC6505130	LOC117889658	LOC108019217	CCG013165.1	0.287339	0.137905	0.278587	0.291395	0.142993	0.639443	0.0159437	0.979157	0.253803	0.791527	0.0833503	0.865548	-0.478168	0.0855998	-0.335632	0.275788	0.940359	0.00605521	1.73824	3.93768e-08	1.30347	0.00038465	1.1548	0.00652307
FBgn0003292	FBpp0075877	CG6097-PA	rt	rt-PA	23876	LOC6737678	LOC6507168	LOC117893234	LOC108016393	CCG003304.1	0.102254	0.70933	0.083906	0.839799	0.189513	0.483838	0.210685	0.548855	0.0439873	0.936641	0.245169	0.224337	-3.26725	4.141e-44	-4.10105	2.00868e-65	-4.0248	1.28254e-28	-2.92059	8.10772e-31	-2.32768	1.07971e-06	-0.0092418	0.980101
FBgn0003295	FBpp0072574	CG1214-PA	ru	ru-PA	8573	LOC6736331	LOC6507390	LOC117893428	LOC108012484	CCG001680.1	0.248786	0.239852	0.371174	0.18122	0.349458	0.294032	0.285132	0.363856	0.180096	0.791527	0.397467	0.116191	1.64586	0.00107671	2.25063	1.06914e-07	2.35105	0.00075356	3.02947	0.00034854	0.447466	0.64597	2.09377	0.00269629
FBgn0003300	FBpp0076971	CG1849-PA	run	run-PA	34763	LOC6726541	LOC6498771	LOC117902788	LOC108014951	CCG006662.1	-0.0348519	0.91668	-0.334916	0.337213	0.0988887	0.852945	0.189728	0.683225	0.0167187	0.976448	0.0668342	0.914419	-0.744068	0.264828	-0.0268894	0.978959	-0.018304	0.984855	0.999556	0.298973	2.21436	0.0206193	1.17317	0.101637
FBgn0003301	FBpp0073809	CG9533-PA	Adcy1	Adcy1-PA	19351	LOC6725959	LOC6504270	LOC117903881	LOC108006301	CCG006533.2	0.368262	0.0223314	0.246563	0.159458	0.363544	0.146669	0.404698	0.0728394	0.306334	0.780593	0.0153599	0.971626	0.987333	6.90982e-09	0.563231	0.0448207	1.56287	2.97195e-15	0.360125	0.0171423	1.39611	1.06777e-05	1.0805	5.85922e-08
FBgn0003302	FBpp0070854	CG4336-PA	rux	rux-PA	25959	LOC6725241	LOC6504734	LOC117903719	LOC108011117	CCG005600.1	-0.0914854	0.53924	0.0635532	0.840893	0.235847	0.402459	-0.54977	0.0873835	0.140093	0.791527	-0.0775672	0.847105	2.33106	6.49471e-50	2.26609	2.19469e-33	2.05655	6.47743e-25	1.64134	2.26297e-25	1.00699	2.10201e-09	0.0489222	0.818359
FBgn0003308	FBpp0082172	CG7642-PA	ry	ry-PA	20616	LOC6728274	LOC6507958	LOC117896942	LOC108014135	CCG009346.2	-0.467606	0.0033943	-0.681303	0.00017127	-0.51576	0.00210731	-0.891185	1.83273e-05	-0.322496	0.482046	-0.732146	1.63032e-07	1.13206	1.40136e-14	1.06136	1.5472e-12	1.01431	7.27706e-06	0.239275	0.185499	0.751084	0.00022957	0.818095	2.72058e-07
FBgn0003310	FBpp0077659	CG4385-PA	S	S-PA	4367	LOC6730523	LOC6503785	LOC117902740	LOC108021170	CCG000134.1	0.253381	0.0703036	0.145662	0.562144	0.47775	0.0023498	0.212834	0.339892	0.246942	0.791527	0.0994928	0.554136	-1.11412	3.16437e-13	-0.929299	2.24536e-08	-1.39937	2.87713e-06	-1.53782	1.6615e-35	-1.90257	1.39524e-13	-1.24018	0.00022592
FBgn0003312	FBpp0081949	CG14728-PA	sad	sad-PA	25685	LOC6728460	LOC6505814	LOC117897264	LOC108019485	CCG010058.1	0.316022	0.333381	0.0081327	0.988605	0.109586	NA	0.0969687	NA	-0.186514	0.791527	0.195647	NA	-2.31758	2.55411e-17	-2.83148	5.12275e-23	-3.47043	1.60211e-07	-0.282759	0.284704	-2.20572	1.64393e-07	-2.99575	5.76557e-13
FBgn0003317	FBpp0300982	CG1891-PC	sax	sax-PC	22602	LOC6739310	LOC6496473	LOC117890330	LOC108009825	CCG010803.1	-0.0211674	0.900586	-0.0852252	0.641341	-0.0156583	0.950578	0.232392	0.0722099	0.151736	0.791527	-0.159627	0.428124	-0.280039	0.0271728	-0.289433	0.0269635	-0.679466	0.00040572	-0.490935	7.72926e-07	-0.240124	0.148955	-0.687273	1.17434e-05
FBgn0003319	FBpp0082704	CG4316-PA	Sb	Sb-PA	11043	LOC6727870	LOC6498953	LOC117897223	LOC108014802	CCG010040.1	0.279676	0.31801	-0.0370771	0.946324	-0.227277	NA	-0.261679	0.515757	0.125675	0.82668	-0.362904	0.0718702	0.965385	0.02203	2.17556	0.00019325	1.28621	0.183082	1.50967	0.0482954	1.51762	0.00573331	0.709348	0.0206861
FBgn0003321	FBpp0073267	CG1664-PA	sbr	sbr-PA	30941	LOC6725625	LOC6502974	LOC117903298	LOC108012169	CCG005312.2	-0.0571207	0.68237	0.0364359	0.859886	-0.0335312	0.945903	0.154427	0.491894	0.102811	0.855371	-0.0699875	0.843672	0.605736	3.15242e-17	-0.446885	1.91989e-06	-0.88886	1.63229e-10	-0.248128	0.0394033	-0.968347	2.69646e-10	-0.725715	0.00088661
FBgn0003326	FBpp0086968	CG17579-PA	sca	sca-PA	6813	LOC6734224	LOC6495765	LOC117891171	LOC108019923	CCG011705.1	0.325113	0.0548146	0.244372	0.167659	0.363691	0.0507925	0.507428	0.0386849	0.459384	0.250236	0.192226	0.367944	-0.607124	0.0970673	7.5942	1.9855e-104	0.664243	0.283103	0.493393	0.413371	1.94008	4.64355e-05	3.05221	3.20983e-17
FBgn0003330	FBpp0084614	CG5595-PA	Sce	Sce-PA	18003	LOC6729872	LOC6501468	LOC117897546	LOC108006659	CCG009139.1	0.0992292	0.459303	0.0998483	0.613666	0.112378	0.66256	0.154484	0.416244	0.0886813	0.815272	0.185929	0.17353	-1.15249	5.57765e-39	-1.28259	1.21254e-27	-1.33928	2.2971e-17	-0.492067	3.53964e-05	-0.64852	4.50923e-05	-1.48781	7.01569e-14
FBgn0003334	FBpp0081580	CG9495-PA	Scm	Scm-PA	11588	LOC6728753	LOC6501179	LOC117899573	LOC108017455	CCG010398.1	0.098925	0.155695	0.0614609	0.624677	0.053283	0.782558	0.00925461	0.967658	0.210409	0.791527	-0.0445697	0.892515	-0.566856	1.36213e-10	-0.53079	0.0059928	-0.616409	0.00549531	-0.583672	8.83722e-08	-0.527899	0.0112716	-0.347124	0.299329
FBgn0003339	FBpp0089393	CG1030-PB	Scr	Scr-PB	31422	LOC6727016	LOC6500573	LOC117896881	LOC108013979	CCG008991.1	0.0101263	0.964024	0.0658141	0.880171	-0.0302563	0.950578	-0.0450263	0.897889	-0.0838847	0.880858	-0.135648	0.643435	1.60015	0.00055526	2.48104	2.45358e-11	2.75662	1.71516e-13	2.00521	9.21183e-09	1.78425	1.11068e-08	2.02294	9.71383e-08
FBgn0003346	FBpp0306291	CG9999-PB	RanGAP	RanGAP-PB	29215	LOC6739250	LOC6497063	LOC117902663	LOC108005077	CCG005442.1	-0.0969395	0.572397	-0.158935	0.372457	-0.0629736	0.875179	-0.212925	0.441741	-0.281623	0.433756	-0.110934	0.711453	-1.18565	6.28114e-18	-1.81208	2.50806e-82	-2.20331	6.12988e-39	-0.96544	1.44512e-06	-2.0977	1.00799e-29	-2.22007	9.4879e-47
FBgn0003360	FBpp0073280	CG16944-PD	sesB	sesB-PD	19216	LOC6725623	LOC6502976	LOC117896052	LOC108004664	CCG001113.1	0.079726	0.612676	-0.0132278	0.962497	0.0219344	0.957123	-0.188059	0.357377	0.0560255	0.896761	-0.168979	0.44351	0.227202	0.133788	0.565614	2.23459e-08	0.808626	0.00134725	0.820859	4.84898e-18	0.962377	3.89193e-07	0.183051	0.542019
FBgn0003366	FBpp0073249	CG18085-PA	sev	sev-PA	19160	LOC27207933	LOC6503105	LOC117903746	LOC108004681	CCG007541.1	0.109417	0.514358	0.120757	0.592396	0.0851033	0.730937	0.167984	0.440007	-0.352078	0.481776	-0.18015	0.554456	1.44833	4.56787e-16	2.18983	4.10467e-45	2.30657	2.0583e-20	1.31518	6.33705e-27	0.81902	0.00532484	2.27533	3.24915e-17
FBgn0003371	FBpp0304140	CG2621-PQ	sgg	sgg-PQ	12652	LOC6739955	LOC6504901	LOC117903571	LOC108015099	CCG005203.1	0.153882	0.0686988	-0.0442117	0.788995	0.0731134	0.690827	0.192985	0.376256	0.238754	0.791527	0.0299074	0.916004	0.65959	6.13011e-17	0.705257	0.00207118	0.79676	1.97915e-10	0.239288	0.00162302	0.503203	0.0570345	0.269694	0.16366
FBgn0003382	FBpp0271851	CG13209-PB	sha	sha-PB	29617	LOC6739381	LOC6495394	LOC117889810	LOC108008927	CCG003399.1	0.0895786	NA	0.0258038	NA	NA	NA	-0.0633503	NA	-0.0346157	0.95222	0.13421	NA	2.14091	0.00028138	1.08874	0.214367	-0.186337	0.861984	4.79534	2.10936e-06	-0.0975297	0.889476	-0.744804	0.35752
FBgn0003386	FBpp0288427	CG2822-PC	Shaw	Shaw-PC	21933	LOC6730912	LOC6498063	LOC117901246	LOC108021079	CCG013496.1	0.150201	0.504829	0.165157	0.570544	0.103573	0.796777	0.615172	0.0356709	0.211223	0.791555	0.0197719	0.971855	2.53975	5.88629e-34	1.75751	1.00853e-08	1.29583	0.00014666	1.55314	7.62016e-10	1.25965	0.00010916	1.86378	1.7437e-08
FBgn0003388	FBpp0305245	CG13478-PD	shd	shd-PD	9577	LOC6738046	LOC6507239	LOC117894358	LOC108012461	CCG005003.1	-0.0167948	0.967636	0.224217	0.506096	-0.613044	0.0487957	0.440412	0.266934	-0.449003	0.18728	-0.437401	0.0820899	1.39611	1.58433e-07	0.181771	0.471975	0.532465	0.143053	0.434929	0.188189	0.233038	0.267678	-0.654299	0.0126523
FBgn0003390	FBpp0309087	CG3135-PB	shf	shf-PB	18915	LOC6725309	LOC6503530	LOC117902470	LOC108015048	CCG006462.2	0.153773	0.599056	-0.0993514	0.804043	0.0850775	0.796777	-0.144667	0.647373	0.109729	0.806358	-0.365767	0.0271186	1.74355	6.71407e-20	1.82259	4.63602e-16	1.02379	3.26329e-05	0.565548	0.0261158	1.4764	5.74003e-16	0.192507	0.434798
FBgn0003391	FBpp0071475	CG3722-PA	shg	shg-PA	23199	LOC6735477	LOC6495831	LOC117890002	LOC108009550	CCG010974.1	0.157064	0.264004	0.189213	0.189964	0.261401	0.475583	0.0408234	0.891666	0.185015	0.791559	0.0709208	0.76552	-0.838997	1.02035e-11	-0.385574	0.122494	-0.600763	0.00428097	-1.17612	1.31988e-30	-0.51037	0.0426703	-0.549061	0.0172422
FBgn0003392	FBpp0305866	CG18102-PN	shi	shi-PN	21498	LOC6726082	LOC6503215	LOC117902026	LOC108019080	CCG001174.1	0.344229	2.38831e-05	0.362286	3.24015e-05	0.200309	0.0715513	0.41678	0.00275231	0.347156	0.69949	0.0759468	0.776779	0.481228	7.98024e-13	0.457143	0.00602166	0.346074	0.00017367	-0.411262	2.31744e-06	0.00880203	0.958914	0.415404	0.0413105
FBgn0003396	FBpp0303470	CG7734-PF	shn	shn-PF	29745	LOC6733937	LOC6495376	LOC117891543	LOC108009305	CCG011245.1	-0.0895885	0.534667	-0.0677816	0.765458	-0.261753	0.210383	0.0318907	0.927834	0.0395408	0.95222	-0.244031	0.181338	0.597411	5.18278e-05	0.635801	0.0143824	0.648956	0.00243087	0.368104	0.00311198	0.0480231	0.884615	0.741596	0.00387359
FBgn0003410	FBpp0310636	CG9949-PC	sina	sina-PC	20569	LOC27206300	LOC6506572	LOC117893767	LOC108020005	CCG004562.1	0.126513	0.324886	0.00810862	0.975179	0.0456901	0.869983	0.212483	0.358918	0.167348	0.791555	0.0696914	0.769769	0.872053	1.37741e-13	-0.859726	2.63483e-20	0.0220264	0.921373	-1.18821	2.4639e-16	-0.0505533	0.755452	1.94733	3.46632e-26
FBgn0003411	FBpp0073317	CG1641-PA	sisA	sisA-PA	19230	LOC6740079	LOC6505016	LOC117895581	LOC108004645	CCG004549.1	-0.0996798	NA	-0.0189284	NA	0.197162	NA	-0.0185565	NA	-0.155205	NA	-0.0013038	NA	1.04079	0.0738163	-0.592907	0.472177	-0.260504	0.768193	2.02171	0.155445	0.17188	0.899592	3.16744	0.00490224
FBgn0003415	FBpp0111743	CG9936-PE	skd	skd-PE	10133	LOC6738938	LOC6493066	LOC117895736	LOC108012969	CCG002349.1	0.122832	0.514406	0.0780592	0.743302	0.120503	0.758806	0.354838	0.220321	0.175889	0.795237	-0.110995	0.766815	-1.0185	6.82778e-14	-1.37181	7.10978e-06	-1.54266	4.04474e-05	-1.71912	1.0115e-63	-1.10588	0.00149987	-0.825832	0.0496942
FBgn0003416	FBpp0074009	CG4200-PA	sl	sl-PA	19592	LOC6726130	LOC6501908	LOC117903688	LOC108006331	CCG012005.1	-0.0542783	0.723868	0.197541	0.421174	-0.0594537	0.838872	0.291017	0.398922	0.28086	0.683804	0.149748	0.5175	-1.74472	6.88277e-40	-1.22166	3.29443e-09	-0.960903	0.00135845	-0.710319	0.00036927	-0.915018	7.31071e-07	-0.784616	0.00271261
FBgn0003423	FBpp0300184	CG1417-PN	slgA	slgA-PN	19975	LOC6726600	LOC6503614	LOC117898573	LOC108011221	CCG013901.1	0.236132	0.00081069	0.233453	0.00820198	0.323215	2.69927e-05	0.30542	0.0622188	0.353451	0.424064	0.244866	0.00931605	0.685259	5.82555e-11	1.14453	4.23056e-13	0.908551	5.29301e-09	1.08029	3.64556e-17	1.39155	7.61333e-24	0.161438	0.371047
FBgn0003429	FBpp0303318	CG10693-PT	slo	slo-PT	3595	LOC6729447	LOC6500007	LOC117899152	LOC108011506	CCG004244.1	-0.0465073	0.834633	-0.110775	0.795648	0.0507557	0.924765	0.729978	0.0113779	0.118542	0.846589	-0.248498	0.526451	1.52967	2.39155e-19	1.67738	1.77411e-08	1.99123	4.42811e-17	1.25816	9.89487e-08	1.65257	5.45401e-06	1.30867	7.83196e-08
FBgn0003430	FBpp0077188	CG16738-PA	slp1	slp1-PA	21975	LOC6730923	LOC6497852	LOC117900365	LOC108007921	CCG013252.1	0.189608	0.194728	-0.0752268	0.767088	-0.0555721	0.869784	-0.106495	0.739797	0.243155	0.747582	0.240608	0.203057	0.00581245	0.988456	0.711025	0.127494	0.75136	0.337066	1.03893	0.179345	2.46001	8.5148e-06	1.07219	0.0794639
FBgn0003444	FBpp0077788	CG11561-PA	smo	smo-PA	1522	LOC6730434	LOC6503329	LOC117899998	LOC108014148	CCG000027.1	-0.276734	0.0883439	0.0096525	0.983885	-0.307814	0.212527	-0.306446	0.333876	0.111513	0.810153	-0.143058	0.575962	-1.66647	3.41388e-28	-1.48674	1.02245e-16	0.0597436	0.81468	-2.09061	2.04452e-22	-1.61532	3.63619e-17	-1.41126	1.52924e-05
FBgn0003447	FBpp0290891	CG32858-PE	sn	sn-PE	27138	LOC27207085	LOC6503979	LOC117895877	LOC108004745	CCG006471.1	-0.0191248	0.945753	-0.131897	0.624754	0.0253925	0.952162	-0.182614	0.540803	0.308975	0.542842	0.307786	0.102028	-2.90015	9.90191e-131	-2.96657	7.84991e-62	-2.28929	8.97992e-35	-1.59107	1.26603e-44	-2.59829	5.28565e-55	-0.681137	0.0199727
FBgn0003448	FBpp0080298	CG3956-PA	sna	sna-PA	34467	LOC6732429	LOC6497346	LOC117900439	LOC108011747	CCG004371.1	0.00184398	NA	0.00475906	NA	NA	NA	NA	NA	-0.0135765	NA	-0.009905	NA	-4.79402	1.64391e-06	-2.22235	0.0815623	0.823164	0.278134	0.317135	0.747425	1.98977	0.0523992	6.06863	6.32714e-14
FBgn0003449	FBpp0070716	CG4528-PA	snf	snf-PA	31009	LOC6739985	LOC6504018	LOC117900868	LOC108004575	CCG007379.1	-0.126368	0.302294	-0.241451	0.108098	-0.337701	0.171643	-0.0874532	0.702715	-0.141067	0.793897	-0.118627	0.646323	-1.05708	2.73012e-10	-1.4835	4.76052e-18	-1.15795	2.01534e-20	-1.27012	7.20246e-18	-1.36776	1.38039e-11	-1.75805	1.9495e-31
FBgn0003459	FBpp0305256	CG3836-PC	stwl	stwl-PC	23875	LOC27206406	LOC6507825	LOC117895582	LOC108013319	CCG003529.1	-0.243502	0.0253485	-0.0894061	0.680632	-0.129684	0.418221	-0.197834	0.201942	0.0612547	0.895919	-0.0060115	0.9901	-0.417943	0.00303978	-0.960205	2.89772e-15	-1.78192	2.40648e-19	-0.660131	6.57948e-07	-1.71363	1.89388e-25	-0.578453	0.00186572
FBgn0003460	FBpp0089177	CG11121-PA	so	so-PA	6219	LOC6733362	LOC6495799	LOC117891925	LOC108017715	CCG010891.1	0.21906	0.18835	0.0646147	0.824624	0.288665	0.348393	0.0806355	0.828172	0.237226	0.79008	0.171703	0.338204	2.18195	2.97907e-16	1.92207	1.93276e-12	1.68732	1.0257e-08	1.11946	5.3131e-06	1.29405	8.16805e-05	1.39701	1.78153e-10
FBgn0003462	FBpp0075958	CG11793-PA	Sod1	Sod1-PA	20586	LOC6737625	LOC6507202	LOC117895529	LOC108013936	CCG004055.1	0.108257	0.398449	0.201972	0.14751	0.152259	0.54918	-0.258832	0.203295	-0.122284	0.822181	0.0400475	0.903424	0.653829	9.88092e-08	0.343282	0.0284564	0.446482	0.00906241	0.551254	3.63712e-05	0.691158	0.00027853	0.0940316	0.599929
FBgn0003463	FBpp0073879	CG9224-PA	sog	sog-PA	19475	LOC6726041	LOC6504912	LOC117891416	LOC108019182	CCG001183.1	0.26085	0.00144761	0.292599	0.00552063	0.214139	0.332989	-0.0725603	0.765565	0.224123	0.791527	-0.0276179	0.951691	1.2667	2.59122e-11	1.77395	4.51826e-09	2.03846	1.83261e-30	1.4882	8.71421e-21	1.41266	1.44893e-05	1.33427	0.00017279
FBgn0003464	FBpp0088620	CG1391-PB	sol	sol-PB	19957	LOC6726595	LOC6502297	LOC117898219	LOC108015266	CCG013897.1	0.200694	0.0432477	-0.139104	0.487809	0.136074	0.307967	0.168563	0.540471	0.0310613	0.936641	0.0320077	0.922072	-1.34944	9.2248e-42	-2.03981	4.18377e-65	-0.876423	1.12946e-07	-0.846552	1.53039e-15	-1.25896	1.71436e-11	-0.303685	0.00793009
FBgn0003475	FBpp0080884	CG10076-PA	spir	spir-PA	5954	LOC6732915	LOC6497357	LOC117901378	LOC108019161	CCG004389.1	0.384495	1.16008e-05	0.236744	0.01827	0.369387	0.00713847	0.245393	0.00478338	0.319513	0.642623	0.182671	0.157157	1.69549	2.69228e-46	1.15002	6.15341e-08	0.832277	0.00220602	1.55994	9.41496e-39	-0.519934	0.00304716	0.624012	0.0493796
FBgn0003479	FBpp0084955	CG7948-PA	spn-A	spn-A-PA	3028	LOC6730173	LOC6499002	LOC117897433	LOC108019454	CCG008265.1	-0.176694	0.416299	-0.0560071	0.90077	0.280239	0.464534	-0.136208	0.689385	-0.0187551	0.976448	-0.115216	0.714415	-0.671731	4.92282e-10	-0.903407	9.0998e-05	-0.937574	2.9497e-05	-1.15525	6.42765e-09	-1.74103	8.2407e-14	-1.38324	1.88267e-09
FBgn0003480	FBpp0082392	CG3325-PA	spn-B	spn-B-PA	11170	LOC6728103	LOC6500293	LOC117898204	LOC108017497	CCG009777.1	0.0705914	0.862712	0.00940695	0.987434	0.271917	0.531088	-0.167233	0.712521	-0.081753	0.888455	-0.250666	0.454174	-2.1857	1.25453e-31	-3.3246	8.70185e-56	-1.96775	1.25893e-17	-1.76226	4.18182e-12	-1.74937	4.5329e-12	-0.962506	0.00453771
FBgn0003482	FBpp0084486	CG31069-PA	spn-D	spn-D-PA	28486	LOC6729832	LOC6505928	LOC117896880	LOC108011710	CCG005378.1	-0.191219	NA	0.00475906	NA	-0.152565	0.765729	-0.185254	NA	-0.0579987	0.927707	0.0694502	0.882599	-3.72379	2.24496e-19	-2.57934	1.78694e-05	-2.44121	1.16944e-07	-6.02441	1.90515e-23	-2.1053	3.19408e-14	-1.36734	1.75512e-08
FBgn0003483	FBpp0082637	CG3158-PA	spn-E	spn-E-PA	24746	LOC6727906	LOC6501320	LOC117898973	LOC108014577	CCG004160.1	-0.137638	0.632448	0.118181	0.782764	-0.293336	0.449732	-0.172804	0.727128	0.214698	0.791527	0.202931	0.402035	-2.97085	9.27406e-76	-2.38444	1.96467e-44	-2.53253	1.2255e-32	-2.21007	3.56151e-35	-3.22599	1.11963e-101	-1.21031	3.49244e-16
FBgn0003486	FBpp0076836	CG10594-PA	spo	spo-PA	34042	LOC27206247	LOC6493326	LOC117893388	LOC108011444	CCG005883.1	-0.0076504	NA	NA	NA	-0.127693	NA	0.040481	NA	0.0305255	NA	0.264888	0.465617	-7.17995	1.0638e-35	-5.73036	4.80647e-43	-5.96339	8.70442e-33	-3.27067	3.24954e-07	0.826674	0.36884	-2.72638	6.74939e-16
FBgn0003495	FBpp0084507	CG6134-PA	spz	spz-PA	23688	LOC6729817	LOC6505605	LOC117899350	LOC108016137	CCG009456.3	-0.0084587	0.965943	-0.0738709	0.795069	-0.33582	0.0638957	-0.372156	0.140334	-0.269182	0.403533	-0.116716	0.714968	-1.07565	2.92851e-17	-1.48707	9.84902e-20	-0.365591	0.114504	-1.2406	6.1224e-09	-1.03709	5.76016e-09	-0.652383	0.0197067
FBgn0003499	FBpp0303083	CG7847-PD	sr	sr-PD	10885	LOC6727621	LOC6499549	LOC117897003	LOC108018587	CCG009061.1	0.267136	0.221556	-0.0316735	0.930451	-0.249406	0.441027	0.566706	0.0678278	0.250977	0.791527	0.217337	0.419783	1.35137	1.64046e-16	1.46289	9.63786e-09	-0.401686	0.0230775	0.857423	0.00014419	2.91151	3.17879e-36	0.354196	0.0155275
FBgn0003502	FBpp0111749	CG8049-PE	Btk	Btk-PE	22057	LOC6731469	LOC6498081	LOC117902789	LOC108019439	CCG000314.1	-0.131636	0.116433	-0.163185	0.487051	0.21682	0.493505	0.120893	0.459861	0.114095	0.804016	-0.113723	0.660718	-1.40364	5.09582e-30	-1.28906	3.79079e-20	-2.05718	1.62412e-20	-2.0382	8.76495e-54	-1.79887	3.38141e-22	-1.46202	4.33783e-07
FBgn0003507	FBpp0082669	CG3992-PA	srp	srp-PA	12514	LOC6727883	LOC6494719	LOC117898514	LOC108014545	CCG010028.1	-0.584204	0.00124038	-0.883443	7.41556e-15	-0.879814	2.1093e-11	-0.524513	0.0118135	-0.22236	0.791527	-0.435853	0.018385	-0.0903451	0.600566	-0.623522	0.00208909	-0.082981	0.668598	-0.783288	8.06044e-08	-0.214594	0.391118	-0.472649	0.210181
FBgn0003510	FBpp0084923	CG17957-PA	Sry-alpha	Sry-alpha-PA	6454	LOC6730166	LOC6502718	LOC117898845	LOC108019312	CCG008259.1	0.199203	0.571732	0.229536	0.544194	0.104249	0.814076	0.180981	NA	-0.0815087	0.875766	0.459496	NA	-1.08868	0.0037497	-0.0950015	0.759589	0.0995558	0.683493	0.980302	0.211493	0.57212	0.021364	0.919197	0.246255
FBgn0003511	FBpp0084922	CG7938-PA	Sry-beta	Sry-beta-PA	13963	LOC6730165	LOC6505640	LOC117898848	LOC108019313	CCG008258.1	-0.0361732	0.840781	0.0405984	0.885438	0.0662766	0.824255	0.169754	0.427648	0.296134	0.437085	0.116654	0.726062	-0.963278	2.11749e-22	-1.70295	1.85445e-35	-1.54488	2.92839e-10	-0.993218	8.44249e-11	-0.952254	0.00029985	-1.77148	3.69702e-22
FBgn0003512	FBpp0084924	CG17958-PA	Sry-delta	Sry-delta-PA	13717	LOC6730168	LOC6505641	LOC117898847	LOC108019306	CCG008260.1	0.0260473	0.886168	-0.14269	0.447251	0.130015	0.532294	-0.0358673	0.892651	-0.141081	0.791555	0.117763	0.647962	-0.565251	9.08833e-09	-1.03679	6.25542e-15	-1.01086	5.29947e-07	-1.0743	1.68776e-08	-1.2798	1.13057e-14	-1.88138	1.95408e-21
FBgn0003513	FBpp0297168	CG6993-PC	ss	ss-PC	12676	LOC6727832	LOC6499314	LOC117896084	LOC108004940	CCG010309.1	0.104334	0.650543	0.25341	0.380978	0.169179	0.707787	0.306789	0.337279	0.076876	0.906899	0.0695047	0.895641	1.96635	7.45074e-13	2.25969	9.85499e-09	1.61378	0.00012113	1.60807	0.00037761	2.14988	7.56241e-08	1.83056	0.00014857
FBgn0003514	FBpp0311461	CG3595-PE	sqh	sqh-PE	21575	LOC6725263	LOC6503015	LOC117899107	LOC108021825	CCG002715.1	0.0845644	0.499014	-0.030123	0.892472	0.12578	0.534526	0.0452023	0.765547	0.0355957	0.929188	0.0556033	0.827684	-0.295616	2.59916e-06	-0.37168	0.0154799	-0.10002	0.448627	-0.140898	0.171074	0.0600322	0.575794	-0.177907	0.255659
FBgn0003515	FBpp0075149	CG4314-PA	st	st-PA	9777	LOC6738339	LOC6506550	LOC117895063	LOC108005634	CCG002311.1	0.227499	0.275054	0.303207	0.177251	0.199543	0.491923	-0.0025731	NA	0.221308	0.788413	0.231627	0.397193	1.00175	7.99223e-07	1.4069	1.17821e-12	1.33194	2.29322e-06	0.723293	0.00049545	0.0954145	0.65513	1.53036	1.18952e-12
FBgn0003517	FBpp0308666	CG14792-PF	sta	sta-PF	32658	LOC6724869	LOC6504047	LOC117903286	LOC108016622	CCG002795.1	-0.796385	3.95706e-12	-0.708843	4.8421e-07	-0.612174	0.00011225	-0.827832	6.11411e-11	-0.659491	0.0647432	-0.520171	2.18926e-09	-1.37013	4.41173e-29	-1.66511	1.09343e-41	-1.43748	1.33857e-08	-1.15443	1.27204e-30	-1.48591	1.65268e-11	-0.911114	6.97231e-08
FBgn0003520	FBpp0085962	CG5753-PA	stau	stau-PA	7492	LOC6735046	LOC6496046	LOC117892083	LOC108009368	CCG005156.1	0.260259	0.0200562	0.166882	0.313692	0.155022	0.508809	0.150881	0.572354	0.192632	0.791527	0.0669908	0.810496	-0.858213	1.60419e-14	-1.26116	9.26794e-08	-0.778949	0.0141768	-1.1782	4.07824e-26	-1.09765	1.20251e-08	-0.211841	0.502092
FBgn0003525	FBpp0306890	CG1395-PB	stg	stg-PB	28317	LOC6730038	LOC6505545	LOC117899075	LOC108007241	CCG009238.1	-0.391774	0.225462	-0.0433815	0.93118	-0.157646	NA	-1.08496	0.0005697	-0.22736	0.791527	0.293671	0.391568	-6.51043	8.93657e-234	-6.21617	1.29841e-87	-5.71849	4.42615e-62	-5.7056	7.60207e-76	-4.45158	4.16685e-78	-5.81093	5.92426e-48
FBgn0003527	FBpp0086938	CG8592-PA	stil	stil-PA	22878	LOC6734186	LOC6496237	LOC117889908	LOC108019655	CCG003229.2	0.0222549	NA	-0.0110326	NA	-0.0289032	NA	0.0262728	NA	-0.0287566	NA	0.0158984	NA	-0.0685255	0.793369	-0.849844	6.6395e-07	-0.648107	0.00022146	-1.09375	1.18217e-09	-3.59528	7.49677e-46	-1.26536	5.5224e-12
FBgn0003545	FBpp0086041	CG12298-PA	sub	sub-PA	33457	LOC6734994	LOC6496070	LOC117891698	LOC108008428	CCG004015.1	0.212852	NA	-0.0622154	NA	-0.232542	0.595731	-0.32044	NA	-0.121635	0.839151	-0.335541	0.325638	-0.531846	0.00528433	-2.00169	9.11345e-46	-3.08384	2.94383e-32	-1.12862	1.9333e-07	-1.70309	3.51882e-11	-1.61474	1.04533e-10
FBgn0003557	FBpp0077495	CG4244-PB	Su(dx)	Su(dx)-PB	4451	LOC6730643	LOC6497419	LOC117902683	LOC108021041	CCG000732.1	0.14783	0.299489	0.0846752	0.562347	0.238905	0.10207	0.0174606	0.926715	0.0917904	0.855371	-0.0274118	0.909326	-0.343297	0.00113485	0.0871122	0.64778	-0.245139	0.0339439	-0.112496	0.388583	-0.385052	0.0491112	0.819187	5.85405e-09
FBgn0003567	FBpp0082405	CG8573-PA	su(Hw)	su(Hw)-PA	24750	LOC6728111	LOC6508273	LOC117899474	LOC108007270	CCG009847.1	-0.153396	0.324294	-0.0308762	0.907589	-0.119139	0.562086	-0.136716	0.393819	0.0981449	0.791527	-0.126869	0.450318	-1.13298	2.49497e-14	-1.39209	1.8986e-28	-1.18912	1.253e-08	-1.13771	1.76722e-14	-0.780394	2.87512e-06	-1.73964	7.01347e-20
FBgn0003575	FBpp0070115	CG6222-PA	su(sable)	su(sable)-PA	25530	LOC27207378	LOC6503656	LOC117903105	LOC108015132	CCG011986.1	-0.120035	0.297027	-0.0061119	0.983669	0.00446731	0.988162	-0.107063	0.699119	0.0755118	0.901958	-0.0033621	0.993649	-0.354547	0.00067494	-0.384255	0.01738	-0.548008	0.0307971	-0.0359936	0.763197	-0.150353	0.544932	-0.319491	0.212245
FBgn0003607	FBpp0079251	CG8409-PA	Su(var)205	Su(var)205-PA	27488	LOC6731455	LOC6498089	LOC117902810	LOC108017965	CCG013580.1	0.0538364	0.617345	0.0830995	0.746688	0.24561	0.232078	-0.039897	0.871463	-0.107898	0.838079	0.132216	0.506206	-1.46292	1.5073e-41	-1.13007	7.36047e-17	-2.85831	6.61558e-81	-1.0926	1.68229e-14	-1.52044	4.36649e-14	-1.66524	1.00549e-18
FBgn0003612	FBpp0087651	CG8068-PI	Su(var)2-10	Su(var)2-10-PI	27455	LOC6733665	LOC6494816	LOC117891772	LOC108009506	CCG011176.1	0.149788	0.0899575	0.0521273	0.723974	-0.0351258	0.910178	0.115654	0.598746	0.152771	0.795237	-0.0166755	0.966543	-0.702477	5.78455e-07	-1.22928	3.01606e-46	-2.09834	1.07292e-18	-1.52703	3.28628e-24	-2.2105	5.18971e-35	-1.79208	5.69172e-19
FBgn0003638	FBpp0070171	CG3019-PA	su(w[a])	su(w[a])-PA	25618	LOC27208051	LOC6504795	LOC117903615	LOC108015197	CCG002432.5	0.00018476	0.999382	-0.27405	0.189122	-0.126929	0.768274	0.0551754	0.90936	-0.0445534	0.945672	0.0450105	0.945189	0.872023	1.6393e-16	0.991938	1.97992e-12	0.522572	0.00703283	0.260726	0.00368856	-0.325371	0.0363998	0.0672321	0.690713
FBgn0003656	FBpp0290889	CG2212-PC	sws	sws-PC	25902	LOC6725405	LOC6503680	LOC117903412	LOC108004677	CCG006472.1	-0.114329	0.288168	-0.19832	0.0861566	0.0719019	0.792793	0.0266423	0.889699	0.145526	0.795564	-0.159751	0.3538	0.784177	3.47911e-23	0.133644	0.489596	0.147957	0.511946	0.103038	0.31324	-0.225402	0.303172	0.477523	0.0477651
FBgn0003660	FBpp0271782	CG12210-PC	Syb	Syb-PC	6589	LOC6733837	LOC6494989	LOC117892357	LOC108009952	CCG011727.1	-0.193503	0.207148	-0.178811	0.191368	-0.0577589	0.85018	-0.302844	0.0107141	-0.0429333	0.916637	-0.0251302	0.922858	0.48842	6.77955e-07	0.463443	0.00022364	0.37412	0.00072598	0.186805	0.144022	0.210854	0.0474805	0.108872	0.314165
FBgn0003687	FBpp0071596	CG9874-PA	Tbp	Tbp-PA	7973	LOC6735606	LOC6494491	LOC117890144	LOC108008309	CCG010633.1	-0.0434201	0.80809	-0.0979163	0.679361	-0.132151	0.657284	0.0278733	0.918654	-0.0671474	0.876146	0.0690501	0.775486	-1.9842	8.85831e-26	-2.29555	3.24347e-90	-1.58674	1.16363e-16	-0.674059	1.58845e-05	-1.41426	2.2657e-12	-1.58468	1.2766e-11
FBgn0003701	FBpp0309246	CG5785-PC	thr	thr-PC	22962	LOC6735019	LOC6496061	LOC117890073	LOC108009170	CCG004033.1	0.150633	0.685683	0.216174	0.575113	0.192286	0.661626	0.115956	NA	0.0714284	0.91396	-0.130483	NA	-2.14808	2.02053e-32	-1.57808	1.82325e-13	-3.39998	6.20475e-30	-3.42119	7.45486e-57	-2.47718	3.48931e-40	-2.6851	1.71821e-15
FBgn0003710	FBpp0073076	CG1232-PB	tipE	tipE-PB	4063	LOC6736737	LOC6493430	LOC117895322	LOC108020031	CCG002371.1	0.217994	0.190955	0.104515	0.748416	0.253814	0.392884	0.467447	0.036252	0.250771	0.791527	0.14856	0.695231	1.49142	2.44796e-05	2.50398	1.004e-09	0.490154	0.319343	1.92404	3.38904e-13	1.68247	4.1754e-06	2.6515	4.79497e-24
FBgn0003714	FBpp0300988	CG7925-PC	tko	tko-PC	27512	LOC6724960	LOC6504620	LOC117902135	LOC108016928	CCG005267.1	-0.236005	0.0589962	-0.107962	0.595335	-0.319128	0.115265	-0.351422	0.185271	-0.330159	0.609179	0.0734267	0.852886	-1.3356	1.15098e-25	-1.04305	2.01249e-05	-0.352501	0.125477	-0.628309	0.00030206	0.0434666	0.841047	-0.697159	0.00014151
FBgn0003716	FBpp0078721	CG14026-PC	tkv	tkv-PC	29214	LOC6731059	LOC6498327	LOC117901941	LOC108014910	CCG002590.1	0.0727792	0.552048	0.0126183	0.958539	0.256583	0.11208	0.00322995	0.987064	0.284347	0.502851	-0.0086897	0.977381	-0.0868627	0.381228	0.0267484	0.854134	0.240392	0.344271	-0.123207	0.253686	-0.231594	0.106216	0.422792	0.00346856
FBgn0003719	FBpp0084070	CG6868-PA	tld	tld-PA	12004	LOC6729455	LOC6505690	LOC117898136	LOC108011527	CCG004239.1	-0.0357842	0.934568	0.0165477	0.967811	-0.170909	0.732967	-0.0519194	NA	-0.0165701	0.979101	0.0740993	0.87097	0.0318447	0.946293	4.8835	1.19341e-16	0.803586	0.0873155	2.35739	0.00045391	2.23867	0.00180938	1.61257	5.11206e-09
FBgn0003720	FBpp0085071	CG1378-PA	tll	tll-PA	28577	LOC6730274	LOC6505576	LOC117897836	LOC108018268	CCG008537.1	-0.0061436	NA	0.0205507	NA	-0.0163877	NA	-0.0658726	NA	-0.115103	NA	-0.0356063	NA	-3.77603	0.00064928	2.65179	0.0095497	-0.973309	0.534336	8.9313	1.10418e-42	4.47521	4.69143e-06	7.61518	3.5667e-19
FBgn0003731	FBpp0071571	CG10079-PB	Egfr	Egfr-PB	7922	LOC6735581	LOC6495667	LOC117891807	LOC108009404	CCG011269.1	-0.475559	0.00110125	-0.513976	1.04858e-07	-0.376937	0.0336089	-0.351698	0.0322332	-0.158009	0.797172	-0.845551	6.96263e-08	0.418361	0.0359949	0.496838	0.016139	0.743079	2.17596e-05	0.00935037	0.954497	0.302051	0.237319	0.153735	0.540903
FBgn0003733	FBpp0088012	CG1389-PA	tor	tor-PA	6197	LOC6733419	LOC6494560	LOC117892658	LOC108008431	CCG003217.1	0.31481	NA	0.110884	NA	0.0213642	NA	0.174583	NA	-0.0119343	0.982098	0.0102546	NA	-2.6662	1.46291e-49	-3.11247	2.0755e-113	-2.8714	1.27765e-24	-2.38139	7.10419e-26	-2.83595	3.88638e-59	-2.02219	9.20824e-15
FBgn0003744	FBpp0304464	CG8637-PB	trc	trc-PB	34071	LOC6738746	LOC6493711	LOC117894404	LOC108005844	CCG002899.1	0.100031	0.339859	0.00167305	0.995652	0.241381	0.0297117	0.0579003	0.746889	0.132338	0.792063	0.099166	0.51448	-0.574538	1.3033e-07	-0.528455	0.00028741	-0.420986	0.013945	-0.161829	0.183012	-0.314158	0.0205873	-0.380906	0.109799
FBgn0003748	FBpp0071469	CG9364-PF	Treh	Treh-PF	7789	LOC6735484	LOC6494789	LOC117891655	LOC108009242	CCG011318.1	-0.135834	0.225833	-0.11101	0.636667	-0.0356471	0.917134	0.00409774	0.990089	-0.0075738	0.984412	-0.0924283	0.75583	0.647433	1.2387e-08	0.968417	2.97639e-08	0.978921	1.53365e-10	0.783396	4.44026e-08	0.714669	3.16242e-07	0.989206	0.00090721
FBgn0003751	FBpp0079667	CG5619-PA	trk	trk-PA	5405	LOC27208405	LOC26514442	LOC117902382	LOC108021401	CCG000759.1	0.179491	0.603799	0.21867	0.574873	-0.221759	0.63242	0.12471	NA	0.186772	NA	0.0990375	0.810496	-3.84063	5.87449e-47	-3.55453	3.55292e-35	-3.98755	1.02859e-19	-3.12025	9.61962e-17	-4.18303	3.02727e-24	-2.77662	4.12344e-26
FBgn0003861	FBpp0084879	CG7875-PA	trp	trp-PA	18086	LOC6730133	LOC6499020	LOC117897574	LOC108015496	CCG009174.1	0.329978	0.0664946	0.0818017	0.731975	0.166432	0.6585	-0.107276	0.744438	0.0538521	0.925275	0.236697	0.153979	1.69743	0.0311059	2.5491	0.0226781	2.7529	0.0365705	0.0205605	0.985346	1.16251	0.238235	4.25693	0.00111818
FBgn0003862	FBpp0082409	CG8651-PD	trx	trx-PD	11111	LOC6728115	LOC6505823	LOC117898726	LOC108006381	CCG008139.1	0.152211	0.453762	0.228978	0.235872	0.197289	0.563715	0.394024	0.158692	0.189026	0.791555	-0.0539093	0.906871	0.0654866	0.722421	0.235174	0.488558	0.22886	0.537115	-0.400255	3.76139e-07	-0.480518	0.130673	0.780551	0.00986345
FBgn0003865	FBpp0073426	CG1502-PA	tsg	tsg-PA	4296	LOC6725742	LOC6504949	LOC117899219	LOC108006262	CCG013219.1	-0.0061436	NA	0.0284466	NA	0.00864325	NA	NA	NA	0.805351	0.0264483	0.270052	NA	-1.62564	0.270996	1.14005	0.468106	0.361696	0.820424	4.66892	1.63814e-07	-1.51364	0.0004167	0.249179	0.745965
FBgn0003866	FBpp0085261	CG1374-PA	tsh	tsh-PA	28789	LOC6733099	LOC6504146	LOC117901013	LOC108021563	CCG001011.1	0.157195	0.346047	0.0696764	0.82331	0.237057	0.362624	0.0226632	0.952864	0.279257	0.766289	-0.0013586	0.997411	1.03402	5.94598e-05	1.24489	6.60407e-10	1.54021	4.74824e-13	1.60124	1.33936e-15	1.39403	6.24687e-11	1.49385	7.23424e-08
FBgn0003870	FBpp0292319	CG1856-PG	ttk	ttk-PG	12918	LOC6730362	LOC6505627	LOC117899648	LOC108010795	CCG009488.2	0.203985	0.0142093	-0.0170865	0.933815	0.269554	0.143302	-0.0064191	0.982928	0.140735	0.821952	-0.112498	0.541804	-0.908827	1.71155e-17	-0.452233	0.0217164	-0.633782	0.021184	-0.975247	7.39489e-16	-0.268297	0.322402	-0.317048	0.307158
FBgn0003882	FBpp0291542	CG10520-PC	tub	tub-PC	24381	LOC6726680	LOC6500989	LOC117897755	LOC108011598	CCG008563.1	-0.085769	0.430708	-0.0071672	0.979608	-0.0310578	0.908654	0.194696	0.302499	-0.138892	0.791527	-0.194301	0.339538	-0.998389	1.04156e-34	-0.373269	0.0305728	-0.288985	0.340617	-1.00633	7.00757e-13	-1.45704	3.87827e-22	-1.33695	7.15084e-18
FBgn0003889	FBpp0081524	CG9359-PA	betaTub85D	betaTub85D-PA	2850	LOC6728793	LOC6500548	LOC117897634	LOC108015852	CCG012068.1	0.746296	0.00907223	0.2403	0.547829	0.0179858	0.97557	0.553467	0.141881	0.242921	0.791527	0.06205	0.920284	12.3924	0	9.40014	8.98577e-33	11.7447	1.09579e-254	13.9832	1.32936e-155	9.8355	2.52179e-219	10.8956	0
FBgn0003890	FBpp0306927	CG4869-PC	betaTub97EF	betaTub97EF-PC	21413	LOC6739786	LOC6498930	LOC117897194	LOC108014833	CCG008745.1	-0.138422	0.440031	-0.179677	0.50871	-0.0212634	0.961711	-0.134956	0.643945	0.00434465	0.992927	0.0169676	0.961004	0.698536	1.45342e-06	1.00168	1.0717e-13	1.12847	0.00011399	0.649424	1.30794e-05	0.994041	9.84546e-08	0.358328	0.198706
FBgn0003891	FBpp0071508	CG9450-PA	tud	tud-PA	29615	LOC6735508	LOC6495647	LOC117892168	LOC108009285	CCG003615.1	0.0285426	0.900586	0.146451	0.471272	-0.0407709	0.915067	0.0785788	0.719784	0.122225	0.826183	-0.0244789	0.938626	-0.0171121	0.896018	-0.0632703	0.798426	0.0716146	0.795661	-0.0168255	0.895841	-0.230985	0.30636	-0.144153	0.5363
FBgn0003892	FBpp0088443	CG2411-PA	ptc	ptc-PA	6311	LOC6739357	LOC6495223	LOC117890377	LOC108019853	CCG010969.1	0.0908861	0.7903	-0.0777106	0.830653	0.372021	0.0638957	-0.0504015	0.893992	0.177334	0.791555	-0.222717	0.277676	1.17499	3.83977e-05	1.23553	8.76518e-07	1.3209	0.00010119	0.862868	4.72807e-07	-1.52546	5.44463e-12	0.355114	0.0530159
FBgn0003896	FBpp0309708	CG10619-PC	tup	tup-PC	5867	LOC6732730	LOC6497684	LOC117900212	LOC108006654	CCG013599.1	0.0838056	0.618526	0.00928434	0.979983	-0.0262228	0.952322	0.0712033	0.860719	0.180424	0.791555	0.128018	0.688848	1.51369	4.87239e-07	2.17318	2.43587e-19	1.99341	1.64383e-15	-0.102664	0.73151	1.35494	8.53486e-08	1.26827	0.00014484
FBgn0003900	FBpp0071864	CG2956-PA	twi	twi-PA	8068	LOC6735802	LOC6496398	LOC117890650	LOC108008682	CCG007237.1	-0.0095463	0.981074	-0.277334	0.411185	0.0836633	NA	0.157829	0.7558	-0.422408	0.554436	0.244321	0.534515	3.24656	4.80611e-11	1.82019	4.63347e-07	0.759591	0.178012	2.04009	1.76237e-05	1.36763	0.00323079	1.34576	1.8053e-06
FBgn0003941	FBpp0306837	CG2960-PB	RpL40	RpL40-PB	221	LOC6739202	LOC6497866	LOC117901603	LOC108004978	CCG007662.1	-0.494844	6.41289e-07	-0.378862	0.015717	-0.584454	5.24473e-06	-0.365175	0.00530443	-0.253622	0.788413	-0.249855	0.0985692	-1.09689	1.34803e-28	-1.30884	1.56103e-12	-1.23872	5.17976e-17	-0.740274	5.38367e-10	-0.0804336	0.589596	-1.04202	4.38353e-10
FBgn0003944	FBpp0082793	CG10388-PA	Ubx	Ubx-PA	20642	LOC6727783	LOC6500705	LOC117896802	LOC108015659	CCG008985.1	-0.340788	NA	-0.0159198	NA	0.00238216	NA	0.0432726	NA	-0.0371472	NA	-0.062865	NA	0.883632	0.00036095	1.27845	7.75974e-19	1.2826	3.15869e-06	0.589086	0.00029613	0.739018	0.00398347	1.22852	0.00010454
FBgn0003950	FBpp0309047	CG1501-PB	unc	unc-PB	19838	LOC6726575	LOC6504523	LOC117903473	LOC108015434	CCG011995.1	0.0511654	0.903719	0.0731825	0.861781	0.14254	NA	0.134444	NA	0.60296	0.196707	0.932504	4.42596e-05	2.41161	1.47202e-07	5.95812	7.89328e-109	7.27793	1.0864e-77	4.78267	3.98677e-05	2.12526	1.53779e-20	0.741167	0.0118206
FBgn0003961	FBpp0079109	CG7171-PA	Uro	Uro-PA	28701	LOC6731390	LOC6498135	LOC117902551	LOC108005933	CCG009328.1	0.0258066	NA	-0.0219991	NA	0.00864325	NA	0.0473549	NA	0.0335649	NA	NA	NA	0.600125	0.246495	-0.286981	0.657242	-2.54292	2.61393e-13	0.559985	0.041725	1.09948	6.33872e-08	1.2556	0.171007
FBgn0003963	FBpp0302929	CG2762-PC	ush	ush-PC	4239	LOC6730468	LOC6503362	LOC117901953	LOC108021244	CCG007686.1	0.0498627	0.778963	-0.210143	0.407571	0.0482773	0.908497	-0.187071	0.445577	0.0826012	0.891239	-0.124461	0.695111	-1.21767	5.11648e-21	-1.22577	3.84706e-06	-0.60767	0.00485575	-0.833476	3.47495e-05	-0.248836	0.298011	-0.28824	0.163508
FBgn0003964	FBpp0070332	CG4380-PA	usp	usp-PA	18588	LOC27206369	LOC6504656	LOC117903754	LOC108016647	CCG004526.1	-0.0194828	0.880107	-0.0536666	0.852015	0.127818	0.466438	-0.0686967	0.643786	0.160013	0.791527	-0.0819753	0.679573	-1.0943	1.62719e-35	-1.07571	9.95813e-27	-1.25486	9.74703e-08	-1.68078	4.82833e-25	-0.777332	2.90717e-09	-0.830155	1.55452e-05
FBgn0003965	FBpp0073242	CG2155-PA	v	v-PA	19206	LOC6725632	LOC6508747	LOC117901615	LOC108021836	CCG001102.1	-0.443391	0.0283735	-0.372345	0.0413031	-0.334291	0.269321	-0.47533	0.0291075	-0.181518	0.791555	-0.470285	0.00012455	0.984495	6.69774e-09	1.06986	3.91342e-07	0.894366	0.0259237	0.621491	0.00851129	1.2204	1.29771e-10	0.347652	0.27923
FBgn0003969	FBpp0089147	CG9209-PA	vap	vap-PA	26202	LOC6740154	LOC6502898	LOC117893316	LOC108019122	CCG007341.1	-0.0200028	0.89739	0.0204739	0.90203	-0.245495	0.210909	0.184434	0.24991	0.0026309	0.994591	0.19334	0.149703	-1.44327	5.59141e-43	-1.67465	1.98848e-96	-1.45625	6.83513e-13	-1.38209	7.02004e-22	-0.74786	1.16271e-11	-1.06905	2.07065e-06
FBgn0003975	FBpp0086898	CG3830-PA	vg	vg-PA	6837	LOC6734237	LOC6495771	LOC117891236	LOC108018247	CCG011628.1	0.192431	0.481396	-0.0272554	0.959544	-0.10532	0.850156	0.549445	0.100117	0.0932475	0.885576	0.113198	0.833581	1.14861	7.45691e-06	0.813111	6.98032e-05	1.8979	1.70206e-21	1.30526	6.41837e-10	1.40863	1.40837e-07	1.27671	4.93355e-07
FBgn0003977	FBpp0071946	CG3496-PA	vir	vir-PA	8031	LOC6735860	LOC6494633	LOC117891047	LOC108009678	CCG010840.1	-0.0997327	0.350073	-0.0775022	0.674218	-0.0156563	0.950751	0.0145087	0.951213	0.0763957	0.878329	-0.151947	0.433731	-0.423658	0.00165138	-0.754671	2.10999e-08	-0.556579	0.00153367	-1.39424	8.24398e-23	-0.858129	6.84698e-11	-0.963097	6.16913e-08
FBgn0003978	FBpp0080879	CG10728-PA	vls	vls-PA	22496	LOC27208850	LOC6498267	LOC117901200	LOC108021336	CCG005583.1	0.0136134	0.961582	-0.284274	0.327157	-0.0609235	0.886388	0.0657996	0.830736	-0.26027	0.757205	0.10104	0.737566	-1.67359	1.93613e-16	0.228603	0.227483	-1.83515	7.26669e-09	-1.04927	2.04795e-12	-2.07289	2.24359e-27	-1.55521	6.20523e-15
FBgn0003979	FBpp0078869	CG9048-PA	Vm26Aa	Vm26Aa-PA	27881	LOC6731137	LOC6497121	LOC117901989	LOC108011945	CCG000422.1	-0.121696	NA	-0.0751812	NA	0.0693453	NA	0.0285737	NA	0.0543853	NA	NA	NA	-15.0581	4.94453e-166	-15.3881	4.03949e-151	-13.1855	1.43973e-223	-14.1362	2.6917e-132	-14.9484	7.77725e-149	-11.6765	9.39305e-144
FBgn0003980	FBpp0311564	CG9046-PB	Vm26Ab	Vm26Ab-PB	20886	LOC6731135	LOC6498397	LOC117901949	LOC108014282	CCG000419.1	-0.204085	NA	-0.081916	NA	0.122672	NA	0.0814869	NA	-0.105921	0.823904	0.0135914	NA	-12.345	2.92127e-213	-10.9532	9.66266e-64	-10.8572	1.11655e-51	-13.2342	8.80967e-137	-11.0335	4.046e-223	-12.5806	7.74676e-72
FBgn0003983	FBpp0080099	CG9271-PA	Vm34Ca	Vm34Ca-PA	20897	LOC6732211	LOC6504322	LOC117900479	LOC108010693	CCG005437.1	-0.172633	NA	-0.019439	NA	0.130897	NA	-0.0343285	NA	0.0419073	NA	-0.009905	NA	-15.4395	2.93672e-100	-13.7996	2.61459e-185	-13.4326	9.60543e-243	-10.1302	7.06188e-81	-9.39226	1.02938e-191	-11.2362	6.40267e-45
FBgn0003984	FBpp0076790	CG10491-PA	vn	vn-PA	8885	LOC6736924	LOC6493310	LOC117895489	LOC108011413	CCG001986.1	0.380708	0.00265324	0.398529	0.073956	0.269565	0.308169	0.00145735	0.998136	0.329507	0.690825	0.0907948	0.773581	1.63071	5.76918e-18	1.45587	1.0667e-08	1.70511	1.9914e-07	1.53061	1.01777e-07	0.351284	0.231123	1.10935	0.0073266
FBgn0003996	FBpp0070468	CG2759-PA	w	w-PA	18574	LOC27207232	LOC6505139	LOC117898618	LOC108019209	CCG013149.1	-0.0422152	0.845428	-0.325767	0.379225	0.221158	0.541731	-0.199444	0.638291	0.0918765	0.823152	0.23301	0.485632	0.652478	0.0030921	0.787831	2.39305e-08	1.26914	0.0022876	0.163055	0.205874	1.45286	4.5802e-07	1.53732	5.04197e-08
FBgn0003997	FBpp0074899	CG5123-PA	hid	hid-PA	24198	LOC6738555	LOC6493693	LOC117894222	LOC108019416	CCG003554.1	-0.1497	0.470298	0.103451	0.730955	-0.0764899	0.883509	-0.0351272	0.931565	0.281394	0.788413	-0.009812	0.988389	0.830874	0.00067132	0.983586	3.64442e-06	0.557328	0.00134996	0.0307267	0.897225	0.727765	0.0240389	0.86832	0.00245879
FBgn0004003	FBpp0085698	CG7225-PA	wbl	wbl-PA	7662	LOC6735226	LOC6494444	LOC117891412	LOC108017840	CCG010724.1	-0.20628	0.536153	0.0199698	0.971657	-0.0071827	0.989977	-0.0001083	0.999671	-0.142132	0.816965	0.15556	0.718369	1.46694	8.78901e-15	1.50466	1.39059e-09	2.97354	2.92723e-99	2.41086	7.51339e-19	2.20112	4.34879e-39	1.23763	7.3006e-05
FBgn0004045	FBpp0071354	CG2985-PA	Yp1	Yp1-PA	19202	LOC6725577	LOC6501917	LOC117903483	LOC108014989	CCG013211.1	-0.194773	0.243433	-7.32999	0	-1.22275	8.82905e-07	-1.00245	0.00066813	-0.959289	0.00021117	-3.35056	1.58351e-63	-15.003	0	-14.4006	8.4651e-150	-11.3309	6.99682e-34	-10.3056	6.598e-35	-14.3979	1.1529e-154	-12.5089	9.64547e-266
FBgn0004047	FBpp0311924	CG11129-PB	Yp3	Yp3-PB	19392	LOC27208495	LOC6505262	LOC117903217	LOC108013677	CCG006648.1	-0.895039	0.00010281	-1.9904	3.5163e-18	-1.39339	2.74436e-08	-1.79652	1.68112e-09	-4.97035	3.38052e-110	-2.25068	3.60094e-28	-10.1555	0	-13.3152	0	-10.7813	8.26477e-54	-7.07725	5.59228e-29	-10.9406	0	-6.28661	3.47364e-61
FBgn0004052	FBpp0075304	CG17962-PA	Z600	Z600-PA	3913	LOC6738148	LOC6506342	LOC117895558	LOC108019352	CCG005032.1	-0.0097679	NA	-0.185406	NA	-0.0314026	NA	0.116689	NA	0.0282313	NA	0.00729727	NA	-0.0106606	0.991677	4.41494	1.45183e-06	0.826838	0.601216	5.00613	3.73844e-21	2.01654	0.0660682	6.28543	7.75881e-19
FBgn0004053	FBpp0081170	CG1046-PA	zen	zen-PA	13987	LOC6727006	LOC6500578	LOC117898102	LOC108014246	CCG008999.1	NA	NA	NA	NA	NA	NA	NA	NA	NA	NA	NA	NA	-2.91959	7.72822e-05	-1.00684	0.172251	1.39452	0.103966	0.776503	0.602502	-0.833826	0.580954	1.84231	0.193689
FBgn0004054	FBpp0081171	CG1048-PA	zen2	zen2-PA	31160	LOC6727004	LOC6500580	LOC117898734	LOC108011067	CCG009001.1	-0.0628221	NA	-0.0268243	NA	0.00864325	NA	-0.0132589	NA	NA	NA	0.0212102	NA	-0.750185	0.374226	0.52459	0.75277	NA	NA	-0.102287	0.948946	3.10426	0.023116	3.18666	0.0209707
FBgn0004055	FBpp0072304	CG3533-PA	uzip	uzip-PA	8311	LOC6736169	LOC6496201	LOC117892648	LOC108008302	CCG013640.1	0.27787	0.00303752	0.329953	0.0238807	0.225262	0.215945	0.0426053	0.816992	0.198184	0.171091	0.204628	0.0712877	1.20059	5.47955e-14	0.619687	0.00084277	1.29114	2.81818e-08	1.18445	7.39489e-16	1.18285	1.49828e-07	0.81327	2.86102e-06
FBgn0004057	FBpp0074517	CG12529-PA	G6pd	G6pd-PA	21516	LOC27206595	LOC6503128	LOC117897734	LOC108015140	CCG001052.1	0.140598	0.520525	0.186213	0.372886	-0.0758588	0.814327	-0.080439	0.725667	0.0383093	0.914971	0.259612	0.0972972	1.75043	4.01757e-36	1.81785	1.72669e-59	0.787893	1.73289e-05	1.02718	1.27456e-12	1.62776	9.99166e-48	0.97415	4.52277e-23
FBgn0004066	FBpp0073989	CG3422-PA	Prosalpha4	Prosalpha4-PA	2609	LOC27206746	LOC6501793	LOC117900549	LOC108006275	CCG013924.1	-0.0374707	0.752858	-0.0531975	0.842394	-0.237119	0.227268	-0.327762	0.0422963	-0.0886278	0.821449	-0.263694	0.115066	-1.09413	2.04626e-21	-1.13598	3.11703e-16	-0.825797	4.83482e-14	-0.844664	6.72396e-18	-0.745055	8.98132e-08	-0.960474	1.52643e-11
FBgn0004087	FBpp0082746	CG14887-PA	Dhfr	Dhfr-PA	27977	LOC6727811	LOC6501276	LOC117897455	LOC118877781	CCG010434.1	-0.51017	0.0400824	-0.479446	0.106851	-0.215811	0.630055	-0.659823	0.0295932	-0.317176	0.733195	-0.199913	0.590777	-1.41803	7.40462e-07	-2.18137	1.33472e-11	-1.3935	3.29557e-07	-1.29214	1.00366e-05	-1.00044	4.02521e-05	-0.21485	0.184701
FBgn0004101	FBpp0072178	CG3411-PA	bs	bs-PA	23327	LOC6736044	LOC6494256	LOC117890518	LOC108009924	CCG007258.1	0.0731837	0.713214	-0.0543108	0.87354	-0.0461056	0.899774	0.0128176	0.959593	0.0243067	0.939323	0.0837162	0.75583	-1.27192	2.13298e-15	-0.84108	2.53386e-06	-1.16902	2.91968e-10	-0.842964	2.70831e-13	-0.717211	9.0649e-09	-1.01915	1.66176e-05
FBgn0004102	FBpp0304126	CG12154-PF	oc	oc-PF	19052	LOC6725468	LOC6505304	LOC117899078	LOC108015426	CCG006625.1	0.391737	0.00522223	0.07308	0.855662	0.556248	5.76297e-05	0.0516384	0.819823	0.198055	0.791555	0.101041	0.794757	3.80911	1.17163e-20	1.22804	0.0958337	4.18148	5.01936e-20	0.419648	0.620495	0.820506	0.244941	1.29296	0.00108011
FBgn0004103	FBpp0082067	CG5650-PA	Pp1-87B	Pp1-87B-PA	26835	LOC6728358	LOC6499833	LOC117898591	LOC108018719	CCG009086.1	0.0534373	0.48333	-0.0414309	0.851811	0.0137222	0.965079	-0.0428868	0.826909	0.202959	0.733195	0.0520422	0.808741	-0.69713	1.25827e-26	-0.803209	2.12995e-09	-0.26715	0.00801776	-0.395358	6.02842e-11	0.011368	0.914352	-0.561035	7.03491e-09
FBgn0004106	FBpp0079641	CG5363-PA	Cdk1	Cdk1-PA	27846	LOC6731806	LOC6496931	LOC117902396	LOC108007318	CCG000686.1	0.173697	0.620592	0.262782	0.500581	0.180841	0.680668	-0.111672	0.812583	-0.219268	0.791527	0.175351	0.624251	-2.95264	1.39828e-123	-2.84992	3.71671e-52	-3.75926	2.81566e-43	-2.87399	1.13043e-29	-3.20939	6.7553e-39	-3.65724	2.00065e-56
FBgn0004107	FBpp0289675	CG10498-PC	Cdk2	Cdk2-PC	27842	LOC6727300	LOC6499484	LOC117896203	LOC108010546	CCG008598.1	-0.135154	0.60244	0.11483	0.770546	-0.177876	0.60877	0.194247	0.599576	-0.0572631	0.874326	0.135358	0.717777	-4.08354	1.76086e-102	-3.64662	1.61619e-53	-4.61318	4.18309e-71	-3.99734	1.23632e-45	-3.21992	3.59646e-67	-3.09653	3.42368e-48
FBgn0004108	FBpp0292987	CG9704-PC	Nrt	Nrt-PC	9773	LOC6738380	LOC6506566	LOC117892993	LOC108006663	CCG001291.1	0.134332	0.263158	0.0443978	0.859782	0.10114	0.606678	0.064817	0.765547	0.186297	0.791527	0.0905039	0.817713	-1.65987	3.818e-41	-1.84009	1.57615e-12	-1.78733	4.93592e-48	0.726882	0.0059744	-2.80306	7.41635e-55	0.415352	0.0998457
FBgn0004117	FBpp0082536	CG4843-PB	Tm2	Tm2-PB	3224	LOC6739729	LOC6494339	LOC117896387	LOC108004928	CCG010004.1	-0.165697	0.466907	-0.122838	0.679519	-0.338881	0.195344	-0.758424	0.00147191	-0.235543	0.781029	0.0550526	0.911109	1.35978	9.08514e-09	1.37627	3.90791e-15	1.38649	0.00029839	1.4094	1.87776e-16	1.24016	9.06337e-07	0.68746	0.0695438
FBgn0004118	FBpp0084061	CG6798-PA	nAChRbeta2	nAChRbeta2-PA	26802	LOC6729417	LOC6503403	LOC117896841	LOC108006426	CCG010067.1	0.218418	0.15694	0.350773	0.0333268	0.00315112	0.994691	0.692566	0.00051763	0.184348	0.649825	0.25659	0.12011	2.09161	2.7782e-16	2.74636	5.28682e-31	2.67423	4.48797e-12	1.47522	2.80676e-13	1.66168	2.73843e-24	1.9872	4.53222e-07
FBgn0004132	FBpp0088027	CG30498-PA	boca	boca-PA	22658	LOC6733395	LOC6494574	LOC117890101	LOC108017924	CCG004046.1	-0.0649546	0.654895	-0.0978934	0.64065	0.116596	0.663919	-0.074016	0.749206	-0.243437	0.791527	-0.0407237	0.864008	-0.847494	1.33279e-06	-1.47915	2.94532e-18	-0.954032	1.93215e-14	-1.37723	1.69951e-33	-0.960408	3.38811e-06	-1.0118	2.2145e-09
FBgn0004133	FBpp0088026	CG1363-PA	blow	blow-PA	6204	LOC6733398	LOC6494573	LOC117891974	LOC108017920	CCG004044.1	0.0820897	0.683679	0.00251319	0.995367	0.111756	0.707774	0.0963544	0.75761	0.0209168	0.96318	0.33427	0.00396189	1.58487	1.90144e-32	1.08513	2.33659e-11	1.02588	2.17772e-09	-0.219604	0.388885	0.709954	0.00044184	2.55701	1.79694e-75
FBgn0004143	FBpp0288840	CG14426-PB	nullo	nullo-PB	18950	LOC27207326	LOC6503661	LOC117901993	LOC108016993	CCG007615.1	-0.0460813	NA	0.189792	NA	0.0909033	NA	0.478436	0.209286	-0.0564851	0.931473	0.0158984	NA	1.79879	0.165752	1.80618	0.151174	1.58191	0.270491	7.05087	3.58287e-16	-0.0957188	0.95055	2.16261	0.108144
FBgn0004167	FBpp0289294	CG12008-PE	kst	kst-PE	23645	LOC6736632	LOC6506839	LOC117895040	LOC108007072	CCG001820.1	0.26981	0.0255863	0.223919	0.191133	0.167269	0.500839	0.148308	0.516765	0.209154	0.791527	-0.0168901	0.965911	0.414765	0.028459	0.513605	0.0414642	0.654751	0.00043532	0.504075	0.00117857	0.831005	0.00016429	1.12288	5.57253e-07
FBgn0004168	FBpp0085761	CG16720-PB	5-HT1A	5-HT1A-PB	7602	LOC6735213	LOC6493998	LOC117890856	LOC108018183	CCG003381.1	0.301448	0.0880236	0.213428	0.326311	0.431308	0.0947794	0.663458	0.0310569	0.20671	0.791555	0.0150078	0.981395	2.39488	5.05915e-07	4.01386	1.77981e-33	3.46274	3.96639e-21	2.01115	1.87072e-08	0.539539	0.153189	2.04693	5.22068e-05
FBgn0004169	FBpp0291134	CG7107-PI	up	up-PI	26090	LOC6725876	LOC6505037	LOC117903065	LOC108004684	CCG005278.1	-0.0165289	0.954969	-0.0012846	0.997936	-0.189245	0.51052	-0.574534	0.0150768	-0.199265	0.791527	0.20914	0.545722	1.5639	3.63274e-11	1.57807	1.43412e-17	1.38576	0.00028503	1.50208	7.99782e-27	1.36342	2.32784e-07	0.685457	0.062699
FBgn0004170	FBpp0070072	CG3827-PA	sc	sc-PA	13958	LOC6724768	LOC6504132	LOC117891157	LOC108016700	CCG011850.1	0.00184398	NA	NA	NA	0.0211587	NA	NA	NA	NA	NA	-0.0450677	NA	-1.96647	0.104078	0.856019	0.452615	-1.624	0.272478	4.56351	1.74504e-17	-0.247085	0.873017	1.96214	0.0458162
FBgn0004177	FBpp0310062	CG7109-PB	mts	mts-PB	20866	LOC6731401	LOC6504501	LOC117902589	LOC108019179	CCG000046.1	0.0120857	0.897716	0.0186521	0.885438	0.0674248	0.698374	-0.0087996	0.969752	0.204801	0.684233	0.00227965	0.993649	-1.07067	7.09799e-44	-1.16571	3.4845e-16	-1.05394	1.4449e-14	-0.535468	1.13925e-10	-0.64038	3.73349e-07	-0.687434	4.6922e-12
FBgn0004179	FBpp0078146	CG6395-PB	Csp	Csp-PB	30229	LOC6739673	LOC6493838	LOC117895439	LOC108007450	CCG003772.1	0.217368	0.00539952	0.179293	0.393335	0.206426	0.124445	0.165272	0.174983	0.263372	0.684826	-0.0237898	0.91606	-0.160541	0.0826302	-0.0701426	0.639247	-0.0758739	0.731796	-0.12255	0.0807809	-0.0715778	0.585296	0.335328	0.0010258
FBgn0004197	FBpp0310538	CG6127-PB	Ser	Ser-PB	17961	LOC6729833	LOC6505593	LOC117897428	LOC108016135	CCG008865.1	-0.20628	0.259102	-0.4604	0.0738907	0.119443	0.798985	0.158822	0.69143	-0.0641736	0.918011	-0.0654632	0.876282	2.26957	6.13553e-14	1.54042	1.77222e-06	2.62939	1.14058e-12	0.591198	0.0295852	1.07637	0.00068486	1.79374	1.58349e-14
FBgn0004198	FBpp0071026	CG11387-PA	ct	ct-PA	12298	LOC6725375	LOC6503839	LOC117903278	LOC108004712	CCG013108.3	-0.0122124	0.961705	0.0757137	0.781716	-0.0216592	0.965567	0.378948	0.23877	0.185863	0.791559	-0.147185	0.719789	0.990305	1.01121e-07	1.03598	1.47098e-05	1.29109	1.71885e-06	0.240168	0.0408735	1.13402	2.18442e-05	0.632582	0.0787349
FBgn0004227	FBpp0074012	CG4211-PB	nonA	nonA-PB	19613	LOC6740167	LOC6502028	LOC117899283	LOC108006303	CCG012008.1	0.0654613	0.239504	0.0847567	0.489844	0.244961	0.0911134	0.069664	0.540254	0.109451	0.791555	0.0600987	0.726626	-0.619253	5.66954e-11	-1.14659	8.35308e-16	-0.843365	1.18986e-06	-1.33565	6.46654e-25	-0.491241	2.73155e-05	-0.434547	0.0132167
FBgn0004228	FBpp0292798	CG7936-PB	mex1	mex1-PB	9740	LOC6738153	LOC6493596	LOC117893587	LOC108011361	CCG005028.1	-0.0458669	NA	-0.101491	NA	-0.0701748	NA	-0.0447828	NA	-0.547839	0.269124	0.00729038	NA	0.45148	0.0184108	0.531223	0.0179764	0.986221	0.00893326	0.159534	0.599234	0.953055	0.00201055	0.300276	0.539441
FBgn0004242	FBpp0077410	CG3139-PA	Syt1	Syt1-PA	4475	LOC6730771	LOC6496706	LOC117900055	LOC108015563	CCG004356.2	0.335911	0.00232411	0.290114	0.0100625	0.162713	0.581172	0.635112	0.0143952	0.206665	0.791555	-0.0389115	0.944687	2.39413	4.08145e-15	2.12549	1.23009e-15	2.71105	6.96227e-44	1.33739	4.48097e-22	1.97588	3.94417e-09	2.20268	1.79409e-17
FBgn0004244	FBpp0305970	CG10537-PG	Rdl	Rdl-PG	4055	LOC6737389	LOC6506224	LOC117893724	LOC108012887	CCG002051.1	0.10954	0.717682	0.379836	0.149619	0.0421178	0.948867	0.695341	0.0581899	0.130192	0.808123	-0.265796	NA	2.81259	3.55737e-13	2.52713	8.37767e-07	2.75149	3.31719e-14	1.49217	9.48388e-09	2.25483	2.27372e-06	3.31852	4.02133e-17
FBgn0004360	FBpp0087596	CG1916-PA	Wnt2	Wnt2-PA	6471	LOC6733720	LOC6495319	LOC117889806	LOC108008603	CCG007041.1	0.210137	0.481397	0.182029	0.636478	0.297579	0.480748	0.147251	0.734777	-0.0495086	0.940613	0.0717842	0.903664	2.00803	1.55304e-13	2.14229	1.249e-19	0.537925	0.298906	1.94594	1.71579e-09	1.88158	1.60535e-06	1.71295	8.12591e-13
FBgn0004362	FBpp0290624	CG17950-PC	HmgD	HmgD-PC	20503	LOC6735616	LOC6496107	LOC117892016	LOC108009799	CCG010920.1	-0.033604	0.889241	0.112607	0.669203	0.289068	0.0377307	-0.040673	0.931557	0.0444337	0.87778	0.216209	0.174809	-3.84174	3.25109e-83	-1.91951	2.12602e-58	-3.83427	2.55569e-55	-3.60888	1.99446e-87	-2.58441	2.53672e-55	-4.46766	1.98065e-98
FBgn0004363	FBpp0079772	CG6647-PB	porin	porin-PB	20870	LOC6731896	LOC6496887	LOC117901054	LOC108021279	CCG013366.1	0.103435	0.275054	0.0790425	0.593572	0.128802	0.633697	-0.133056	0.492013	0.0881042	0.810153	0.0201399	0.965721	-0.0080636	0.95243	0.0957772	0.389961	0.425803	0.0204009	0.37829	0.00017083	0.415552	0.00338223	0.141204	0.504283
FBgn0004367	FBpp0074047	CG4252-PA	mei-41	mei-41-PA	19581	LOC6726135	LOC6495813	LOC117890998	LOC108006338	CCG000591.1	0.0173224	0.951516	0.356277	0.217113	0.146315	0.647706	0.0677405	0.885723	0.232248	0.791527	-0.0585411	0.895169	-2.00753	3.88891e-51	-1.50146	5.94414e-13	-1.4848	4.40633e-07	-1.69643	2.89719e-13	-2.10063	1.22171e-13	0.990569	1.40557e-07
FBgn0004368	FBpp0291008	CG6899-PD	Ptp4E	Ptp4E-PD	19264	LOC6725140	LOC6503061	LOC117903337	LOC108016858	CCG011905.2	0.205662	0.0356823	0.264332	0.11769	0.546744	0.0198312	0.410014	0.0566555	0.311734	0.648997	-0.14912	0.504903	-0.177904	0.23089	-0.21794	0.266157	-0.527334	0.025483	0.534296	0.00029296	-0.460692	0.0158707	0.321771	0.138602
FBgn0004369	FBpp0292247	CG11516-PF	Ptp99A	Ptp99A-PF	25529	LOC6730048	LOC6505984	LOC117898154	LOC108010724	CCG009235.1	0.118027	0.481186	0.054918	0.806714	-0.0224179	0.961711	0.574884	0.0180047	0.193457	0.791555	0.00284685	0.996322	0.0161698	0.92079	0.48017	0.10025	1.10498	1.00605e-12	-0.169587	0.20345	-0.299001	0.239993	0.264723	0.374332
FBgn0004370	FBpp0303419	CG1817-PG	Ptp10D	Ptp10D-PG	19265	LOC6725695	LOC6502202	LOC117892901	LOC108005337	CCG013877.1	0.202278	0.0686408	0.164006	0.370347	0.292956	0.0427392	0.215834	0.352309	-0.494665	0.295472	-0.0398942	0.913867	0.185343	0.0956843	-0.36613	0.183035	-0.598402	0.0209211	-0.0237883	0.900621	-1.16544	1.88542e-06	0.943924	2.00837e-05
FBgn0004372	FBpp0304396	CG2075-PB	aly	aly-PB	31117	LOC6736548	LOC6493103	LOC117893275	LOC108012634	CCG003279.1	0.0150892	NA	0.0284466	NA	NA	NA	NA	NA	0.00999421	NA	-0.0009826	0.997931	9.03099	3.44916e-38	7.98801	6.38667e-50	8.78569	4.35998e-24	8.60752	2.1657e-32	7.33129	2.3122e-30	3.73786	3.82285e-40
FBgn0004373	FBpp0072416	CG7004-PA	fwd	fwd-PA	8275	LOC6734412	LOC6507678	LOC117893390	LOC108013032	CCG002218.1	0.233181	0.0100228	0.232428	0.13012	-0.0188076	0.943067	0.23949	0.0362963	0.1398	0.809812	0.0051438	0.989789	0.349232	0.00153269	0.539607	4.36674e-05	-0.0317532	0.904494	0.54333	8.4804e-08	-0.0824321	0.719642	0.297468	0.315122
FBgn0004374	FBpp0080864	CG10718-PA	neb	neb-PA	5953	LOC6732898	LOC6497271	LOC117902614	LOC108019338	CCG005580.1	0.444136	0.0103939	0.168825	0.683326	0.0878349	0.849949	0.0967552	0.831441	0.0633008	0.888805	0.14527	0.657682	1.0691	2.17965e-29	1.37794	1.82543e-25	-0.451615	0.120653	1.65585	1.01332e-16	-0.327971	0.0987866	-0.4317	0.028223
FBgn0004379	FBpp0312148	CG10923-PC	Klp67A	Klp67A-PC	9225	LOC6737403	LOC6506381	LOC117895485	LOC108013528	CCG001609.1	0.209573	0.530403	0.184396	0.655919	0.16103	NA	-0.0506139	0.927834	-0.130996	0.829872	0.0715359	0.908589	-0.224697	0.209326	-0.298741	0.0348679	-1.52594	4.24107e-07	-1.15013	1.95323e-09	-0.433166	0.0328124	-0.787003	0.00160221
FBgn0004380	FBpp0076861	CG10642-PA	Klp64D	Klp64D-PA	23664	LOC6736869	LOC6493337	LOC117895367	LOC108012392	CCG002038.1	0.188377	0.00288152	0.349645	0.0499804	0.205432	0.153684	-0.101163	0.70443	0.226049	0.573558	0.190207	0.251145	0.594728	3.03837e-06	0.753054	2.56972e-10	0.756339	3.09704e-06	-0.479685	0.0169374	-0.273859	0.065548	0.0865007	0.556817
FBgn0004381	FBpp0075762	CG7293-PA	Klp68D	Klp68D-PA	23879	LOC6737717	LOC6507914	LOC117895036	LOC108018660	CCG003271.1	0.173988	0.437236	0.159023	0.574925	0.192426	0.218375	0.192949	0.109319	0.264317	0.737866	0.232218	0.0900003	-1.01158	0.00017073	-0.506813	0.154377	0.0825453	0.598302	-0.290442	0.0374759	0.274366	0.121296	0.357146	0.00634353
FBgn0004387	FBpp0084581	CG5658-PA	Klp98A	Klp98A-PA	21390	LOC6729855	LOC6501478	LOC117898548	LOC108017383	CCG008169.1	0.193872	0.00078731	0.0962609	0.573774	0.194446	0.228698	-0.122937	0.473631	0.143821	0.796772	-0.0118036	0.977698	0.203498	0.0463367	-0.168668	0.401677	-0.366532	0.0198892	0.128306	0.325154	0.327025	0.0357684	1.29284	3.91062e-14
FBgn0004390	FBpp0303201	CG6721-PC	RasGAP1	RasGAP1-PC	9213	LOC6737498	LOC6507314	LOC117895241	LOC108013262	CCG001462.1	0.0386088	0.821876	0.132053	0.435275	0.127467	0.680654	0.338656	0.108763	0.193184	0.791555	-0.144115	0.59206	-1.33592	1.62756e-23	-1.28961	3.95393e-05	-1.21459	0.00021642	-0.6584	8.7027e-09	-1.01184	0.0004148	-0.929816	0.0241582
FBgn0004391	FBpp0073893	CG9198-PA	shtd	shtd-PA	27444	LOC6726024	LOC6503723	LOC117889645	LOC108005356	CCG006430.1	-0.0254928	0.905391	0.0530993	0.793604	0.0717665	0.841161	0.0336794	0.891668	0.239166	0.791527	0.0497662	0.895042	-1.09987	1.57135e-21	-0.507802	9.95174e-05	-1.95414	2.65176e-21	-1.47677	3.72501e-44	-1.38264	2.05072e-12	-1.96836	2.25723e-32
FBgn0004394	FBpp0309439	CG12287-PD	pdm2	pdm2-PD	5448	LOC6732113	LOC6497030	LOC117901647	LOC108014280	CCG004338.1	0.245847	0.291034	0.236424	0.480065	0.0281464	0.962762	0.468143	0.144915	0.181831	0.795237	0.24457	0.509137	0.38249	0.134134	0.953789	0.0331466	0.605505	0.178713	0.0943974	0.804029	1.62322	6.39194e-07	1.40695	1.40383e-05
FBgn0004395	FBpp0294023	CG4620-PD	unk	unk-PD	21393	LOC6729202	LOC6500807	LOC117897561	LOC108011036	CCG008185.1	0.00927766	0.968851	0.0721217	0.812363	0.109544	0.796749	0.456631	0.065233	0.144677	0.819775	-0.045778	0.916868	-0.876796	1.55635e-09	-0.563066	0.00234195	-0.383258	0.20298	-0.109528	0.434428	-0.0688801	0.787356	-0.930293	0.00073502
FBgn0004396	FBpp0075311	CG7450-PA	CrebA	CrebA-PA	9671	LOC6738160	LOC6492931	LOC117895121	LOC108011357	CCG005020.1	-0.48764	0.00772318	-0.802263	4.33318e-05	-0.378242	0.03161	-0.12279	0.746048	-0.0900626	0.854976	-0.822486	4.90021e-09	0.690043	3.62117e-05	1.06525	1.16506e-06	1.64011	3.44038e-17	0.660546	1.25038e-07	0.446463	0.00097602	0.90498	4.77534e-06
FBgn0004397	FBpp0070404	CG3299-PA	Vinc	Vinc-PA	21497	LOC27207174	LOC6504642	LOC117903461	LOC108016914	CCG006616.1	0.154395	0.268978	-0.0356339	0.912121	0.0362114	0.907696	-0.0905489	0.763576	0.20409	0.738024	0.0268715	0.917148	-0.438159	4.51237e-08	-0.378169	0.00159616	-0.235927	0.115775	-0.172265	0.165507	-0.141869	0.217075	-0.673277	1.84628e-07
FBgn0004401	FBpp0074963	CG6143-PB	Pep	Pep-PB	9884	LOC6738488	LOC6506535	LOC117893494	LOC108020871	CCG004662.1	0.175121	0.0220082	0.100057	0.463143	0.205996	0.181824	0.0426593	0.847246	0.158139	0.791555	0.0769136	0.747934	-1.06463	1.11553e-43	-1.11995	8.48628e-21	-1.05116	1.46537e-22	-0.504492	4.73183e-06	-1.17776	4.70043e-20	-0.936336	6.93809e-12
FBgn0004406	FBpp0080148	CG8987-PA	PolG1	PolG1-PA	22177	LOC6732260	LOC6498425	LOC117902454	LOC108021025	CCG005465.1	-0.0766137	0.767904	-0.221492	0.514876	-0.0326348	0.945903	0.0560164	0.882682	-0.0345641	0.946754	-0.247243	0.219084	-1.66236	5.84245e-42	-2.31524	1.55987e-46	-1.68805	2.4628e-16	-0.963017	4.06198e-05	-0.637881	0.00280839	-1.98036	4.93417e-34
FBgn0004419	FBpp0079565	CG4916-PA	me31B	me31B-PA	27462	LOC6731759	LOC6498559	LOC117902377	LOC108018085	CCG002565.1	-0.0913724	0.358084	0.0832587	0.722781	-0.132557	0.488166	0.0371184	0.754284	-0.174877	0.791555	0.0635379	0.820873	-3.86741	5.11274e-269	-3.88865	0	-3.77986	4.96228e-102	-4.14009	2.86303e-263	-3.42205	2.96441e-55	-3.97523	3.83039e-140
FBgn0004432	FBpp0074017	CG9916-PA	Cyp1	Cyp1-PA	21226	LOC6740497	LOC6501804	LOC117897385	LOC108006325	CCG011750.1	-0.235311	0.0205758	-0.0497627	0.864364	-0.412915	0.00502687	-0.399364	0.00019786	-0.348749	0.0514913	-0.374162	0.00366644	-1.58086	6.72434e-29	-1.5216	2.38934e-09	-1.88513	4.64131e-50	-1.98491	2.60811e-76	-1.52842	1.67074e-27	-1.37502	4.42078e-25
FBgn0004435	FBpp0305314	CG17759-PJ	Galphaq	Galphaq-PJ	34468	LOC6734190	LOC6496240	LOC117889906	LOC108019778	CCG011291.1	0.250762	0.142226	0.176586	0.33764	-0.0580977	0.850346	-0.0193827	0.960859	0.00791527	0.986527	-0.0342492	0.938469	-0.474938	1.77632e-07	-0.529885	6.45396e-08	-0.0895202	0.687458	-0.616708	2.97217e-13	-0.261096	0.0786652	-0.0665626	0.737762
FBgn0004436	FBpp0078490	CG2013-PA	Ubc6	Ubc6-PA	3885	LOC6726754	LOC6498877	LOC117898718	LOC108005938	CCG004073.1	-0.0418935	0.740534	-0.0464292	0.84449	-0.174964	0.4218	0.112556	0.586717	0.180478	0.782083	-0.0490373	0.813383	0.0885234	0.345681	0.371717	2.24752e-05	0.43441	0.00020551	0.256046	0.00436142	0.697578	1.29706e-13	0.118344	0.409621
FBgn0004449	FBpp0303192	CG5723-PE	Ten-m	Ten-m-PE	24355	LOC6739109	LOC6506105	LOC117895423	LOC108007430	CCG003776.1	0.134822	0.457258	0.191469	0.374569	0.262496	0.348794	0.420459	0.164877	0.175306	0.796763	-0.123761	0.763071	1.27499	4.81427e-12	1.00218	0.001839	0.695276	0.00269625	0.36087	0.0283673	-0.332358	0.390233	0.367255	0.273
FBgn0004456	FBpp0309167	CG1771-PF	mew	mew-PF	19269	LOC6725841	LOC6503559	LOC117897460	LOC108005353	CCG011808.1	0.257841	0.0135839	0.00831248	0.972312	0.131106	0.618349	0.0715703	0.85415	-0.032714	0.94982	0.0900344	0.699974	0.263798	0.048283	0.240276	0.330386	0.60978	0.00218353	-0.178147	0.138633	0.164373	0.444132	0.19807	0.463934
FBgn0004463	FBpp0087085	CG8344-PA	Polr3B	Polr3B-PA	6637	LOC6734080	LOC6495138	LOC117890162	LOC108010183	CCG010651.1	-0.307533	0.00035629	-0.242787	0.0802367	-0.194353	0.465363	-0.266388	0.278547	-0.001774	0.995264	-0.201414	0.134436	-1.54321	7.10438e-35	-1.49698	3.95324e-47	-1.86323	2.37787e-16	-1.61623	1.21985e-38	-1.36656	2.55405e-21	-1.30072	2.17862e-14
FBgn0004465	FBpp0075118	CG4086-PA	mPges2	mPges2-PA	9794	LOC6738359	LOC6493384	LOC117894036	LOC108005628	CCG001700.1	0.0310367	0.888873	0.174999	0.278543	0.0831979	0.778615	-0.280502	0.0269201	-0.0738392	0.891239	-0.0336199	0.909326	-0.659505	1.213e-07	-0.520639	2.81577e-07	-0.360823	0.0218022	-0.173851	0.130834	-0.09077	0.580954	0.17285	0.277672
FBgn0004507	FBpp0077501	CG7254-PA	Glyp	Glyp-PA	4454	LOC6730649	LOC6497423	LOC117900216	LOC108021102	CCG000858.1	-0.118001	0.527679	-0.0088518	0.977651	-0.217383	0.360752	-0.193137	0.410306	0.0589356	0.825065	-0.117744	0.754144	0.317478	0.0598648	0.765262	1.03344e-06	0.788246	0.00991043	0.723999	3.46214e-05	1.22879	6.0507e-11	0.76923	0.009575
FBgn0004509	FBpp0307777	CG10772-PJ	Fur1	Fur1-PJ	12113	LOC6729613	LOC6500862	LOC117899225	LOC108012101	CCG010291.1	0.141682	0.18464	0.0566215	0.697771	0.0594742	0.840085	0.0742837	0.753304	0.141076	0.81099	0.0139827	0.961004	-0.350146	0.00120006	-0.338734	0.0562371	0.279478	0.185696	-0.0686999	0.613292	-0.975476	8.71604e-06	0.271191	0.106768
FBgn0004511	FBpp0073449	CG9355-PA	dy	dy-PA	19279	LOC6725714	LOC6502960	LOC117903277	LOC108005220	CCG013834.1	-0.209273	0.493935	0.167605	NA	0.0470224	NA	0.0285872	NA	-0.284187	0.776223	0.0499933	0.928436	-0.69232	0.557767	-0.850574	0.344814	0.490365	0.741048	6.41029	2.56409e-11	2.01757	0.0324478	-0.335619	0.238194
FBgn0004514	FBpp0078132	CG7485-PA	Oct-TyrR	Oct-TyrR-PA	24373	LOC6739092	LOC6493808	LOC117894474	LOC108007433	CCG005089.1	0.331736	0.0147655	0.056427	0.875186	0.45868	0.0328676	0.321107	0.244201	0.360939	0.663006	0.140969	0.64858	1.11184	0.00153269	1.32822	0.0043325	1.97306	3.36751e-07	4.10478	1.01488e-37	2.86391	3.00449e-16	0.562191	0.0693814
FBgn0004516	FBpp0073131	CG14994-PB	Gad1	Gad1-PB	4059	LOC6736716	LOC6507040	LOC117892978	LOC108011828	CCG001579.1	0.417231	0.0474956	0.393468	0.0174127	0.390537	1.12616e-05	0.481554	0.00400494	0.425459	0.144665	0.190915	0.103763	2.10529	2.25341e-23	2.16374	1.32024e-31	2.23763	3.6064e-34	1.8164	3.51507e-48	1.80137	7.73784e-21	1.71686	1.0488e-10
FBgn0004552	FBpp0073069	CG1171-PA	Akh	Akh-PA	8841	LOC6736727	LOC6493424	LOC117893169	LOC108020051	CCG002358.1	0.2131	0.452378	0.0202573	0.97204	0.00675753	0.991007	0.0996472	0.756566	-0.247013	0.791527	0.371246	0.251167	1.60599	0.00049395	1.53878	0.00453201	2.2266	1.50696e-06	1.03232	0.0148262	2.42157	6.8898e-09	0.981088	0.0878194
FBgn0004556	FBpp0075106	CG9680-PA	Dbp73D	Dbp73D-PA	30419	LOC6738378	LOC6493375	LOC117893967	LOC108006669	CCG001288.1	-0.424813	0.0801181	-0.650869	0.00031227	-0.409625	0.172639	-0.688095	0.0002185	-0.444146	0.333914	-0.401129	0.00668813	-2.35594	2.93913e-38	-1.93496	2.27497e-55	-1.89318	7.23318e-30	-1.95964	1.42485e-40	-2.71279	2.21462e-90	-2.40646	4.21579e-58
FBgn0004567	FBpp0077189	CG2939-PA	slp2	slp2-PA	4573	LOC27208493	LOC6497853	LOC117901857	LOC108007256	CCG013253.1	0.349903	0.0150293	0.390676	0.0619251	0.208383	0.35802	0.33102	0.108601	0.192055	0.791527	0.15947	0.547704	0.318847	0.516728	1.15159	0.109599	1.80333	0.00405807	2.1715	0.00223506	2.03962	7.41414e-10	0.976108	0.0199136
FBgn0004573	FBpp0306575	CG12073-PB	5-HT7	5-HT7-PB	24533	LOC27206382	LOC6505942	LOC117897464	LOC118878130	CCG009180.1	0.314348	0.121107	0.101724	0.775639	0.443575	0.0784061	0.527317	0.0784902	0.0998903	0.868566	0.193644	0.536247	1.33402	0.00034029	2.07299	5.808e-12	1.97285	4.14142e-05	0.845997	0.00580632	1.26072	0.00131672	2.08797	1.77362e-10
FBgn0004574	FBpp0302752	CG15811-PB	Rop	Rop-PB	8754	LOC27206253	LOC6502890	LOC117891619	LOC108020048	CCG001175.1	0.356557	1.97379e-08	0.264426	0.0615229	0.281092	0.115633	0.374035	0.0424483	0.211507	0.791527	0.00402715	0.993649	0.440134	7.41318e-11	0.266299	0.00110623	0.679335	6.43285e-09	-0.134332	0.19754	0.658528	5.14656e-09	0.232951	0.236259
FBgn0004580	FBpp0309078	CG6702-PB	Cbp53E	Cbp53E-PB	3852	LOC6734846	LOC6494291	LOC117892130	LOC108009292	CCG007137.1	0.355937	6.8353e-05	0.394271	0.00083046	0.251096	0.00077812	0.427557	0.00310567	0.302883	0.643821	0.258771	0.00150135	1.91149	3.05163e-29	1.59724	7.85779e-26	2.21773	2.90067e-15	1.75576	1.67755e-27	1.69924	1.5618e-17	1.44311	1.17964e-08
FBgn0004581	FBpp0072141	CG30170-PA	bgcn	bgcn-PA	29623	LOC6739501	LOC6495303	LOC117890442	LOC108009878	CCG003653.1	-0.243435	NA	0.0378101	NA	-0.0036389	NA	0.165781	0.706556	-0.10117	0.854136	-0.129283	NA	6.395	1.96985e-150	6.54273	1.1909e-75	6.78736	1.46948e-104	2.35591	1.43808e-18	3.93305	1.8871e-45	4.24346	1.50085e-67
FBgn0004583	FBpp0077719	CG4114-PA	ex	ex-PA	4236	LOC6730460	LOC6503357	LOC117902469	LOC108020163	CCG007679.1	0.282674	0.00353089	-0.141236	0.447251	0.28216	0.15481	0.163504	0.446976	0.21409	0.791527	-0.11913	0.683244	0.365329	0.0134344	0.638367	0.0321862	1.22406	5.64163e-11	0.744308	2.64673e-06	0.672507	0.0280711	1.08374	3.43917e-08
FBgn0004584	FBpp0288680	CG3178-PB	Rrp1	Rrp1-PB	13111	LOC27207633	LOC26515103	LOC117902696	LOC108017639	CCG005744.1	0.104374	0.656038	0.481564	0.0260187	0.128761	0.563937	0.153425	0.536055	0.0929275	0.825599	0.244217	0.0538691	-1.45667	9.57874e-19	-2.04349	1.68657e-77	-1.9998	3.27123e-17	-0.466789	0.0624185	-3.45334	6.39004e-72	-2.54185	4.07932e-26
FBgn0004590	FBpp0075339	CG7608-PA	Eig71Ec	Eig71Ec-PA	15060	LOC6738178	LOC116655904	LOC117894993	LOC108015707	CCG003254.1	NA	NA	-0.0588467	NA	-0.0163877	NA	NA	NA	0.0457135	0.933316	-0.0023834	NA	1.15249	0.441681	4.4141	7.99299e-05	0.566065	0.705948	0.386507	0.804029	-0.467363	0.534885	1.71809	0.00213923
FBgn0004595	FBpp0293146	CG17228-PI	pros	pros-PI	12374	LOC6728529	LOC6499650	LOC117898340	LOC108006002	CCG010103.1	0.087278	0.787388	0.22546	0.448829	0.0937171	0.856046	0.726646	0.0367607	0.186791	0.791555	-0.0177193	0.980305	1.9112	3.3762e-11	2.59969	1.39134e-16	2.00016	2.07209e-08	1.39226	7.56788e-25	2.51383	1.77909e-12	0.158716	0.434798
FBgn0004597	FBpp0082469	CG7281-PA	CycC	CycC-PA	21436	LOC6728046	LOC6500903	LOC117899190	LOC108015726	CCG009397.1	-0.0775191	0.54517	0.0781478	0.711485	-0.0417786	0.900169	0.034131	0.909317	-0.216554	0.791527	0.00498257	0.991903	-1.56948	6.00154e-40	-1.16652	5.93489e-19	-2.11826	1.32845e-24	-1.05042	3.04729e-07	-0.503797	0.00558577	-1.31579	2.65073e-15
FBgn0004598	FBpp0074040	CG18734-PC	Fur2	Fur2-PC	19585	LOC6726131	LOC6502035	LOC117889628	LOC108006308	CCG012009.1	0.077375	0.267454	0.0685948	0.610526	-0.0032261	0.988696	0.463971	0.00039388	0.0789777	0.869807	0.0116091	0.970247	-2.28092	1.57155e-84	-2.24003	7.65106e-45	-1.81376	5.90136e-19	-1.35115	3.48398e-16	-1.1789	7.323e-09	-0.560712	0.0230043
FBgn0004606	FBpp0303607	CG1322-PE	zfh1	zfh1-PE	12613	LOC6730268	LOC6505571	LOC117896207	LOC108012159	CCG008533.1	-0.253996	0.110842	-0.339729	0.242291	-0.128907	0.644058	-0.05185	0.868356	0.00776282	0.990642	-0.0654192	0.871966	-0.666108	1.59374e-05	0.0412346	0.882151	-0.705651	0.0340401	-0.0249462	0.899604	-0.671573	0.0564676	-0.0838265	0.790711
FBgn0004607	FBpp0088139	CG1449-PA	zfh2	zfh2-PA	18312	LOC6724712	LOC6501786	LOC117902914	LOC108020391	CCG012468.4	0.172774	0.360566	0.462922	0.0144349	-0.0113368	0.979564	0.74965	0.00972819	0.225863	0.791527	0.0920658	0.86062	1.32817	2.46417e-06	1.79084	2.62648e-06	2.93557	6.04498e-32	0.878353	8.61933e-06	1.89172	1.90457e-07	1.84093	1.21201e-08
FBgn0004611	FBpp0089226	CG4574-PD	Plc21C	Plc21C-PD	4238	LOC6730443	LOC6503337	LOC117901149	LOC108020249	CCG007665.1	0.168672	0.27245	0.205085	0.154666	0.119015	0.661626	0.463882	0.0993994	0.208457	0.791555	0.0375013	0.943592	0.612545	9.87836e-14	0.745128	2.47291e-09	0.116985	0.56827	0.978906	7.61065e-19	-0.415615	0.038149	1.03703	6.20028e-08
FBgn0004619	FBpp0076691	CG8442-PA	GluRIA	GluRIA-PA	8979	LOC6737034	LOC6506186	LOC117894660	LOC108013538	CCG001217.1	0.253925	0.00105767	0.16525	0.25426	0.175091	0.352376	0.498601	0.00052956	0.184605	0.791527	0.259206	0.150037	2.31044	2.45234e-13	1.77996	7.36635e-09	4.25627	1.87451e-16	1.72888	5.04799e-11	1.71086	4.03386e-05	3.4112	7.19495e-18
FBgn0004620	FBpp0078739	CG6992-PI	GluRIIA	GluRIIA-PI	1125	LOC6731093	LOC6498379	LOC117901981	LOC108021712	CCG000460.1	0.108636	0.783131	-0.125668	0.768187	-0.0925437	0.868922	0.108879	0.828947	-0.218362	0.783086	0.275721	0.186473	1.36007	2.98273e-09	1.44841	1.34604e-09	0.752542	NA	1.2476	4.20803e-05	1.81522	6.40689e-18	1.13829	0.00258241
FBgn0004622	FBpp0303330	CG7887-PC	TkR99D	TkR99D-PC	18103	LOC6730146	LOC6499013	LOC117898611	LOC108015458	CCG009872.1	0.217981	0.117709	0.103318	0.778474	0.178033	0.575281	0.434727	0.0131882	0.176042	0.795237	0.199654	0.468913	1.9238	7.16632e-10	1.65683	2.75576e-06	1.40148	0.00213883	1.05396	0.00026807	1.34901	0.00056008	1.98158	1.37573e-21
FBgn0004623	FBpp0074717	CG8770-PA	Gbeta76C	Gbeta76C-PA	20566	LOC6738726	LOC6506355	LOC117894815	LOC108011059	CCG003902.1	0.290335	0.0699607	0.10964	0.580001	0.184668	0.581704	0.048729	0.888532	0.0344426	0.948896	0.238628	0.291332	1.36787	0.152285	3.01776	0.0118004	5.49614	9.07426e-08	3.45704	0.0006841	1.05178	0.0168364	-1.0858	0.0174287
FBgn0004635	FBpp0305409	CG1004-PB	rho	rho-PB	8567	LOC6736343	LOC6507396	LOC117895699	LOC108013589	CCG001685.1	0.298893	0.0729394	0.108652	0.803375	0.551885	0.0297234	0.303163	0.174983	0.27537	0.714421	0.240543	0.177696	1.07553	6.98322e-07	1.19514	1.68836e-05	1.90678	6.91705e-09	1.94552	4.74394e-26	1.26226	0.00027302	1.46017	2.05856e-09
FBgn0004636	FBpp0292253	CG1956-PB	Rap1	Rap1-PB	4091	LOC27206263	LOC6507581	LOC117895395	LOC108013433	CCG001744.1	-0.179136	0.0285135	-0.0748724	0.72435	-0.238712	0.0611742	0.00528318	0.985191	0.12132	0.804016	0.0304653	0.916868	-0.935245	1.84352e-19	-0.860658	7.04586e-31	-0.436292	0.00698329	-1.0297	1.56843e-22	-0.527063	1.17782e-05	-0.815653	2.68846e-05
FBgn0004638	FBpp0086815	CG6033-PA	drk	drk-PA	20481	LOC6734328	LOC6494044	LOC117890832	LOC108019828	CCG010773.1	-0.500708	0.00044115	-0.504123	0.00027104	-0.12342	0.570445	-0.0195345	0.941945	0.080917	0.842134	-0.236712	0.113756	-0.507306	4.2047e-10	-0.431968	0.00029903	-0.568195	0.00432057	-0.85335	7.83223e-18	-0.451852	0.00087181	-0.333124	0.0206861
FBgn0004643	FBpp0070425	CG9900-PB	Zw10	Zw10-PB	18572	LOC6739952	LOC6504883	LOC117903501	LOC108016922	CCG011800.1	-0.0757031	0.521626	-0.293013	0.102766	0.134523	0.593087	0.122202	0.61609	-0.0504631	0.910905	-0.252086	0.0684379	-2.36843	6.25516e-110	-2.77094	3.59145e-172	-1.63865	2.09064e-21	-0.386136	0.0186518	-1.41689	7.35368e-25	-1.34155	4.07005e-20
FBgn0004644	FBpp0099945	CG4637-PB	hh	hh-PB	11846	LOC6729200	LOC6500808	LOC117897921	LOC108011013	CCG008186.1	0.0238574	0.945753	0.213483	0.576745	-0.0558348	0.928165	-0.0319698	0.93615	-0.234078	0.788413	0.137872	0.66626	0.988737	3.38003e-05	1.03994	6.50925e-09	1.85841	2.78406e-07	1.3152	2.29512e-11	1.40342	2.38383e-07	0.307151	0.323956
FBgn0004646	FBpp0070995	CG3039-PA	ogre	ogre-PA	2167	LOC6725328	LOC6503040	LOC117896423	LOC108016975	CCG007622.1	-0.192937	0.077617	-0.175961	0.0455948	-0.0096701	0.977148	0.0118922	0.967866	0.12358	0.791555	0.0588763	0.763394	-0.34716	0.00977233	-0.253844	0.0428761	0.252322	0.132387	-0.178337	0.221116	0.0392276	0.769088	-0.656123	3.3109e-05
FBgn0004647	FBpp0070483	CG3936-PA	N	N-PA	18661	LOC6725000	LOC6502352	LOC117890773	LOC108018886	CCG013168.1	0.105455	0.385864	-0.295627	0.159911	0.0884354	0.731897	0.455857	0.119348	0.245053	0.791527	-1.64547	2.33573e-29	-1.27694	2.17806e-16	-0.944196	6.38894e-05	-0.688665	8.82152e-05	-0.773514	0.00011369	-1.86537	3.26513e-11	-1.08641	0.00126119
FBgn0004648	FBpp0311071	CG4122-PN	svr	svr-PN	18434	LOC6724780	LOC6504608	LOC117899707	LOC108016821	CCG005345.1	0.0972783	0.351007	0.157278	0.144851	0.156646	0.318623	0.0964596	0.653673	0.247621	0.788413	-0.0312065	0.881189	0.00514016	0.969531	0.306102	0.0560983	0.235061	0.203988	-0.130994	0.51065	0.260355	0.280042	0.330043	0.0482536
FBgn0004649	FBpp0073715	CG1372-PB	yl	yl-PB	19353	LOC6740125	LOC6502005	LOC117903082	LOC108006561	CCG013959.1	-0.197866	NA	-0.152283	NA	-0.0163877	NA	0.18851	NA	0.0662801	NA	1.23449	1.2789e-08	-9.14101	4.27046e-98	-2.73691	0.0493967	-12.7557	3.63507e-68	-11.1276	0	-9.74074	0	-8.71314	7.31591e-124
FBgn0004650	FBpp0070200	CG11411-PA	fs(1)N	fs(1)N-PA	18431	LOC6724855	LOC6504671	LOC117889576	LOC108015338	CCG003020.1	0.0951019	NA	0.203316	NA	0.088909	NA	0.0394721	NA	-0.0348465	NA	0.116527	NA	-3.23615	2.82798e-83	-6.68686	3.26309e-97	-5.36055	2.76436e-92	-8.03289	1.41048e-22	-9.0786	3.56893e-180	-7.97799	1.47997e-72
FBgn0004654	FBpp0070368	CG3724-PA	Pgd	Pgd-PA	18591	LOC6724920	LOC6504145	LOC117903540	LOC108016847	CCG012354.1	0.0481682	0.870871	0.174053	0.511891	-0.397757	0.0431889	-0.225337	0.497962	-0.162454	0.791527	-0.349621	0.00011437	0.71823	8.94488e-05	0.685379	2.03746e-07	0.479868	1.46808e-06	0.379385	0.0631208	0.42069	0.00416293	0.609473	8.18323e-05
FBgn0004655	FBpp0070413	CG3707-PA	wapl	wapl-PA	18547	LOC6724922	LOC6503890	LOC117903673	LOC108016857	CCG013836.1	0.0900868	0.558447	-0.0110068	0.964683	0.141856	0.594908	0.0283619	0.927911	0.166352	0.799647	-0.0538386	0.870517	-1.7097	1.94518e-59	-1.93336	3.30554e-49	-1.80601	1.20536e-09	-1.50861	1.94886e-35	-2.23694	4.17599e-21	-1.50627	0.00016214
FBgn0004656	FBpp0305499	CG2252-PG	fs(1)h	fs(1)h-PG	12357	LOC6725409	LOC6503678	LOC117892081	LOC108018855	CCG005269.1	0.0936112	0.698818	0.127674	0.577407	0.169508	0.604987	0.176482	0.569891	0.201774	0.791555	-0.27472	0.253618	-1.17675	1.99689e-16	-1.38112	2.18499e-06	-0.880277	0.0139162	-1.17544	5.14257e-34	-1.12549	0.00046227	-0.62036	0.142787
FBgn0004657	FBpp0071061	CG1560-PA	mys	mys-PA	32176	LOC6725410	LOC6503981	LOC117903769	LOC108019071	CCG005363.1	0.0653235	0.589924	-0.104329	0.566395	0.0754097	0.644252	-0.140182	0.392178	0.0203887	0.9709	-0.0031752	0.991689	-0.0307944	0.797119	-0.143134	0.566865	0.286693	0.0223925	-0.183386	0.00433515	0.329138	0.114499	0.340444	0.0637614
FBgn0004666	FBpp0082178	CG7771-PA	sim	sim-PA	12973	LOC6728263	LOC6500365	LOC117899544	LOC108018462	CCG009333.1	0.0680133	0.810419	0.121719	0.743302	-0.1269	0.795143	0.484861	0.0706709	0.188402	0.791555	0.0980369	0.842565	-2.61293	2.58671e-52	-2.42893	1.16164e-21	-1.74067	9.29972e-11	-4.03134	2.01625e-41	-4.69334	8.32514e-82	-4.49524	7.14287e-48
FBgn0004687	FBpp0300803	CG3201-PB	Mlc-c	Mlc-c-PB	171	LOC6725175	LOC6503970	LOC117890623	LOC108015309	CCG004500.1	-0.0440805	0.776526	-0.079314	0.801447	0.194867	0.312442	-0.230421	0.174212	0.13979	0.791555	-0.0759844	0.826636	-0.255343	0.00569253	-0.136425	0.109324	-0.250347	0.0909663	-0.0678158	0.519881	0.296083	0.00019808	-0.242477	0.0631408
FBgn0004777	FBpp0081187	CG2342-PA	Ccp84Ag	Ccp84Ag-PA	15216	LOC6726995	LOC6499972	LOC117898636	LOC118878011	CCG009010.1	0.171302	0.640553	0.209345	0.546196	0.0463031	NA	0.138845	NA	-0.180584	0.795237	-0.123299	NA	-0.0167311	0.961465	-0.3431	0.484117	-0.513668	0.726943	0.325862	0.81919	2.36107	4.33875e-05	0.472573	0.54746
FBgn0004778	FBpp0081193	CG1331-PA	Ccp84Af	Ccp84Af-PA	15133	LOC6726996	LOC6500585	LOC117898640	LOC108006378	CCG009009.1	0.00983153	NA	0.100182	NA	-0.073658	NA	0.118921	NA	NA	NA	NA	NA	3.18575	0.00108963	0.129789	0.938432	1.10246	0.478756	NA	NA	0.395248	0.797654	0.349229	0.813726
FBgn0004779	FBpp0081192	CG1330-PA	Ccp84Ae	Ccp84Ae-PA	15108	LOC6726997	LOC6500584	LOC117898634	LOC108014237	CCG009008.1	-0.0380938	NA	0.045574	NA	-0.0538777	NA	-0.0045029	NA	-0.0357247	NA	-0.0271072	NA	0.402012	0.778204	-1.34263	0.277695	5.72163	2.4572e-06	NA	NA	4.05704	0.00047813	3.65988	0.00026018
FBgn0004780	FBpp0081188	CG2341-PA	Ccp84Ad	Ccp84Ad-PA	15028	LOC6726998	LOC6499973	LOC117898635	LOC108014245	CCG009006.1	-0.0166338	NA	0.00570018	NA	0.0464449	NA	-0.0617046	NA	NA	NA	-0.0035244	NA	-0.0522825	0.962279	-3.33215	0.0115315	-1.83838	0.185818	3.4208	0.00407746	2.68387	0.0473362	1.67657	0.0473155
FBgn0004784	FBpp0086196	CG6518-PA	inaC	inaC-PA	22982	LOC6734836	LOC6494287	LOC117891311	LOC108008360	CCG013646.1	0.321871	0.0648748	0.219425	0.386587	0.060854	0.793664	-0.0425074	0.923238	0.0936385	0.833132	0.318251	0.116133	1.1285	0.35548	2.09916	0.161176	0.366928	0.795794	1.32613	0.15011	3.94453	4.38342e-08	2.92622	0.00124938
FBgn0004795	FBpp0071982	CG5403-PB	retn	retn-PB	29897	LOC6735910	LOC6495912	LOC117890676	LOC108009883	CCG011068.1	0.267896	0.0286641	-0.0276713	0.925021	0.163242	0.57078	-0.0249012	0.897889	0.174619	0.795562	0.0683721	0.810496	-1.49983	1.17826e-36	-1.1415	1.26524e-07	-0.952588	0.0090639	-2.43226	2.31512e-42	-1.99997	1.47599e-13	-1.07998	0.00158379
FBgn0004811	FBpp0080849	CG10528-PA	fs(2)ltoPP43	fs(2)ltoPP43-PA	22495	LOC6732867	LOC6498281	LOC117902316	LOC108021550	CCG000503.1	-0.228746	0.130749	-0.0659259	0.806714	-0.0494485	0.811476	0.0402053	0.87444	0.010464	0.978942	0.0152198	0.970247	-0.316653	0.0376126	-0.86876	0.00011269	-1.67275	4.66899e-11	-1.52516	7.89085e-23	-0.574839	6.12803e-05	-1.90879	3.18794e-14
FBgn0004832	FBpp0070638	CG6358-PA	Xpac	Xpac-PA	31294	LOC27207124	LOC6504175	LOC117902295	LOC108013686	CCG006501.1	0.646724	9.68983e-08	0.439638	0.0208049	0.222613	0.375813	0.0540728	0.918654	0.415036	0.337263	0.0654972	0.891592	-0.283564	0.0796593	-1.53149	5.8897e-26	-1.25287	1.46888e-09	-1.6112	9.79457e-07	-0.477021	0.00490868	-2.68098	2.61028e-27
FBgn0004837	FBpp0312201	CG3497-PC	Su(H)	Su(H)-PC	29211	LOC6732389	LOC6497720	LOC117900325	LOC108021587	CCG002514.1	0.106625	0.471607	0.0967905	0.699106	0.00559076	0.987401	-0.0167394	0.945897	0.11639	0.823357	0.305489	0.00216808	0.267227	0.0685095	-1.06114	1.18696e-07	-1.85466	4.69333e-10	-0.752169	9.10889e-08	-0.526481	0.00395316	0.864689	1.64881e-06
FBgn0004838	FBpp0078974	CG10377-PA	Hrb27C	Hrb27C-PA	26812	LOC6731287	LOC6498243	LOC117899969	LOC108011706	CCG000936.1	-0.13611	0.362493	-0.259382	0.271179	0.119309	0.499777	-0.285777	0.0351058	0.103612	0.854986	-0.275024	0.153979	-1.38467	6.74036e-42	-1.58656	3.81256e-17	-1.09565	2.37633e-07	-1.37616	2.23267e-77	-1.62881	2.34265e-14	-1.63201	3.585e-11
FBgn0004839	FBpp0087135	CG8967-PA	otk	otk-PA	6638	LOC6734074	LOC6495498	LOC117890504	LOC108010304	CCG010658.1	-0.0816204	0.785004	0.053367	0.908187	0.0363402	0.947678	0.411709	0.253885	0.27609	0.79008	-0.0713482	0.908094	0.94203	0.00024437	0.640179	0.0722736	1.55888	8.45153e-07	3.94636	1.87433e-09	0.381728	0.328328	0.954881	0.0114315
FBgn0004841	FBpp0111701	CG6515-PB	TkR86C	TkR86C-PB	24529	LOC6728619	LOC6500225	LOC117896654	LOC108010931	CCG008683.1	-0.005989	0.978977	0.206219	0.548947	0.110229	0.789255	0.666972	0.0136782	0.224531	0.791527	0.248365	0.453328	2.71727	0.0001634	0.355848	0.602824	3.03145	0.00084662	2.08969	0.00229156	3.32374	4.45687e-09	2.13026	0.00450381
FBgn0004842	FBpp0311444	CG5811-PB	RYa-R	RYa-R-PB	24542	LOC6729814	LOC6505912	LOC117899343	LOC108016124	CCG009454.1	-0.14957	0.588707	0.198539	0.615203	-0.163729	0.704571	0.605743	0.0205584	-0.189951	0.791555	0.138713	0.75331	2.05581	1.18382e-06	1.60495	5.86188e-07	1.40074	0.0179202	1.36117	1.21893e-06	1.42582	0.00042587	2.45994	6.91999e-18
FBgn0004852	FBpp0293288	CG7978-PB	Ac76E	Ac76E-PB	9996	LOC6738764	LOC6506248	LOC117895307	LOC108005554	CCG004870.1	-0.0478334	0.717407	-0.157047	0.452717	0.0650986	0.789958	0.395707	0.0170573	0.244716	0.786548	0.0260804	0.958097	1.40248	2.00075e-28	1.16565	2.41004e-07	1.64101	2.64345e-14	1.50534	2.04729e-24	1.28524	1.33382e-05	2.14767	2.53321e-12
FBgn0004854	FBpp0074203	CG5488-PA	B-H2	B-H2-PA	13183	LOC6726295	LOC26515456	LOC117899571	LOC108014983	CCG005193.1	0.0214581	0.9301	-0.0683584	0.815101	0.230065	0.443845	0.255043	0.262986	0.0016961	0.996227	0.222163	0.493562	3.78163	5.05982e-22	3.76059	1.68196e-68	2.13918	4.45477e-05	1.64643	7.81331e-07	-0.251843	0.237778	1.53194	2.3287e-06
FBgn0004855	FBpp0301701	CG3284-PB	Polr2I	Polr2I-PB	27263	LOC6728110	LOC6498960	LOC117899480	LOC108007269	CCG009846.1	-0.114115	0.457375	-0.164154	0.458706	0.0409132	0.910703	0.122563	0.591102	-0.182538	0.791527	0.0134284	0.978004	-1.13414	1.54409e-16	-1.35628	8.20751e-17	-1.5988	9.40333e-23	-0.684343	3.84476e-05	-0.762579	0.00087116	-1.36136	8.94495e-15
FBgn0004856	FBpp0305943	CG8264-PB	Bx42	Bx42-PB	2146	LOC6740039	LOC6501874	LOC117897061	LOC108016972	CCG005843.1	-0.0026271	0.983796	-0.253284	0.18122	0.140499	0.450782	-0.217993	0.0961711	-0.0787867	0.804016	-0.199981	0.207316	-1.13626	8.27823e-23	-1.1425	3.86379e-51	-1.16768	1.68084e-14	-0.286604	8.12795e-05	-0.811063	4.95171e-18	-1.23166	8.65147e-17
FBgn0004858	FBpp0309706	CG4220-PD	elB	elB-PD	5584	LOC6739238	LOC6497829	LOC117900306	LOC108021384	CCG002578.1	0.09328	0.375343	-0.178867	0.183889	0.211369	0.210647	0.150979	0.431455	0.00825934	0.98686	0.20425	0.0342422	1.13075	3.03214e-14	1.07945	8.7218e-13	1.31649	1.62028e-10	1.02129	3.59997e-07	0.676029	0.00020825	0.417218	0.0345548
FBgn0004859	FBpp0088245	CG2125-PA	ci	ci-PA	27903	LOC6740158	LOC6501810	LOC117902935	LOC108020411	CCG012529.1	-0.199994	0.172429	0.109501	0.718391	-0.260075	0.210051	0.429852	0.0355663	0.0880215	0.823104	0.105648	0.42855	0.148548	0.285146	0.90988	3.14062e-05	0.627689	0.0002774	0.174099	0.342131	0.852451	5.01115e-06	1.7247	1.71357e-16
FBgn0004864	FBpp0073313	CG1594-PA	hop	hop-PA	26059	LOC6725670	LOC6504475	LOC117894707	LOC108016885	CCG013943.1	-0.0481718	0.691426	-0.174644	0.161173	-0.0495115	0.800881	0.238467	0.162706	0.291348	0.776223	-0.191233	0.088125	-1.11696	3.10876e-19	-1.02844	3.04438e-07	-0.469587	0.00854185	-1.05943	3.02027e-12	-1.20229	1.96943e-07	-0.543484	0.0714044
FBgn0004867	FBpp0303531	CG5920-PB	RpS2	RpS2-PB	86	LOC6731690	LOC6498046	LOC117900039	LOC108021355	CCG000981.1	-0.623928	2.39135e-07	-0.643549	2.67943e-05	-0.578762	0.00021947	-0.695147	1.09038e-06	-0.711693	0.0242885	-0.586463	5.4014e-06	-1.74796	1.55194e-33	-1.96811	1.58841e-35	-1.72556	8.02409e-15	-1.0609	2.71669e-21	-1.47079	8.81813e-13	-1.52826	1.51602e-18
FBgn0004868	FBpp0311558	CG4422-PC	Gdi	Gdi-PC	5253	LOC6731635	LOC6504664	LOC117902035	LOC108021389	CCG005675.1	-0.119187	0.11966	-0.0785193	0.647168	0.0832597	0.721079	-0.29293	0.0479516	0.131637	0.791527	-0.133103	0.259273	-0.581721	5.26321e-17	-0.632874	1.16736e-13	-0.491378	2.81653e-07	-0.0720731	0.3907	-0.454816	8.10523e-06	-0.178439	0.0645666
FBgn0004870	FBpp0072538	CG9097-PB	bab1	bab1-PB	12710	LOC6736283	LOC6492956	LOC117895288	LOC108012333	CCG002089.1	0.164732	0.585184	0.173648	0.577407	0.356943	0.276561	0.464507	0.217265	0.321511	0.736934	0.186567	0.567562	2.14729	2.52816e-07	0.979402	1.90988e-05	5.89366	1.10153e-90	0.929548	0.00479476	1.78387	1.72496e-05	0.845056	0.0301634
FBgn0004872	FBpp0309202	CG6122-PB	piwi	piwi-PB	28540	LOC6731918	LOC6496875	LOC117900194	LOC108021354	CCG002621.2	0.312563	0.33963	-0.0324177	0.95039	-0.338512	NA	0.282172	0.531184	-0.215144	0.791527	0.00083453	0.997759	-5.12863	2.72426e-146	-4.34548	2.49078e-240	-4.40466	1.30387e-95	-5.17569	2.46251e-204	-3.13143	1.24027e-55	-3.88814	3.83039e-140
FBgn0004875	FBpp0305410	CG10847-PF	enc	enc-PF	8740	LOC6736671	LOC6506860	LOC117894918	LOC108011852	CCG001758.2	0.185572	0.364261	0.10429	0.63407	0.190909	0.473921	0.369507	0.144321	0.224207	0.791527	0.00036517	0.998876	-0.334043	0.00816979	-0.302211	0.364675	0.878876	0.00367077	-0.0652413	0.617194	0.085312	0.793134	0.0707413	0.841612
FBgn0004876	FBpp0083130	CG6027-PA	cdi	cdi-PA	10790	LOC6727495	LOC6499214	LOC117898795	LOC108014149	CCG008060.1	0.459097	4.00895e-06	0.2871	0.00145593	0.286637	0.174603	0.303408	0.0699055	0.200664	0.791555	0.0881143	0.667708	0.697031	3.51367e-09	0.808576	1.61315e-05	0.92515	2.70413e-05	1.5868	7.5766e-40	0.485033	0.00602677	0.929031	2.96131e-05
FBgn0004878	FBpp0078374	CG2102-PA	cas	cas-PA	10401	LOC6726868	LOC6501423	LOC117899521	LOC108006729	CCG009036.1	0.0384223	NA	NA	NA	0.0336742	NA	0.0129876	NA	-0.0204661	NA	0.220475	0.555171	-4.34719	3.4524e-09	-4.59205	7.61972e-06	-3.26234	6.23426e-07	-4.79053	5.30518e-07	-4.32967	1.73172e-06	-0.585736	0.169964
FBgn0004880	FBpp0305342	CG1130-PB	scrt	scrt-PB	13086	LOC6736695	LOC6507646	LOC117893935	LOC108011863	CCG002169.1	0.285123	0.263693	0.354768	0.0904265	0.168196	0.690716	0.702891	0.0422039	0.224153	0.791527	-0.0750506	0.900615	1.87303	9.02044e-08	2.08048	6.92951e-06	-0.0721627	0.909268	2.54641	4.96839e-15	1.58779	0.00084381	0.34937	0.518815
FBgn0004885	FBpp0084069	CG6863-PA	tok	tok-PA	11999	LOC6729454	LOC6500010	LOC117896630	LOC108011523	CCG004240.1	-0.0830693	0.5753	-0.0052181	0.984175	0.149055	0.23228	0.131881	0.357529	0.166377	0.791559	0.0129176	0.969409	1.30852	1.03749e-12	1.16837	7.45811e-05	1.33202	1.36272e-07	0.460857	0.00207984	0.812673	0.00068008	1.33464	2.41543e-10
FBgn0004892	FBpp0077247	CG3242-PA	sob	sob-PA	21937	LOC6730888	LOC6497485	LOC117900983	LOC108007787	CCG013479.1	-0.210546	0.470298	-0.142313	0.74344	0.154308	0.725987	0.360406	0.251203	0.136987	0.809812	0.0225673	0.967374	2.06853	2.24095e-07	1.91669	9.92391e-15	1.96105	3.75004e-14	0.757265	0.00072903	1.2627	2.27836e-09	1.50016	3.87452e-11
FBgn0004893	FBpp0077180	CG10021-PC	bowl	bowl-PC	4562	LOC6730916	LOC6498067	LOC117902401	LOC108021333	CCG013499.1	0.208656	0.123303	0.168888	0.45272	0.297688	0.208287	-0.0560358	0.840013	0.0548313	0.92223	-0.0089649	0.988389	1.09494	7.17135e-12	1.23192	3.36135e-12	1.34634	1.02804e-10	0.36351	0.0331313	0.486025	0.0108705	0.980349	3.3967e-07
FBgn0004895	FBpp0073048	CG1132-PA	FoxL1	FoxL1-PA	30335	LOC6736698	LOC6507648	LOC117893942	LOC108011860	CCG002167.1	-0.0833725	NA	NA	NA	NA	NA	-0.0185565	NA	0.212771	0.791527	-0.009905	NA	3.32998	2.26712e-05	3.38764	1.7737e-07	0.512005	0.619229	5.82437	5.3827e-15	1.65677	0.00172564	1.28937	0.358323
FBgn0004896	FBpp0071809	CG3668-PA	fd59A	fd59A-PA	29660	LOC6735777	LOC6496388	LOC117890742	LOC108008515	CCG011006.1	0.177609	0.360026	0.104872	0.791645	0.265614	0.354833	0.419078	0.0254013	0.216732	0.791527	-0.0154615	0.973205	0.958583	0.278641	2.00449	0.0858192	1.32682	0.392566	-0.802451	0.519359	5.35982	1.13799e-10	2.52409	0.0507285
FBgn0004897	FBpp0084145	CG11921-PA	fd96Ca	fd96Ca-PA	25433	LOC6740495	LOC6500669	LOC117896830	LOC108005039	CCG010202.1	0.236842	0.503106	-0.0701202	0.890518	0.0141869	0.983445	-0.132475	NA	-0.185439	0.792778	0.0197664	NA	0.472939	0.572147	1.58049	0.140554	0.573234	0.554919	0.624181	0.525633	1.5418	0.0100223	1.11927	0.237991
FBgn0004901	FBpp0293248	CG2867-PB	Prat	Prat-PB	24539	LOC6727141	LOC6499639	LOC117899717	LOC108011785	CCG010150.1	-0.0558049	0.772341	-0.278781	0.197314	0.113777	0.688252	-0.284142	0.329785	-0.0580144	0.886733	-0.194727	0.41833	-2.95036	9.77845e-245	-2.77395	1.97112e-172	-3.33444	2.01125e-127	-2.97431	3.34167e-161	-2.69494	4.57387e-96	-3.08406	3.13518e-126
FBgn0004903	FBpp0084463	CG6354-PB	Rb97D	Rb97D-PB	28457	LOC6729788	LOC6501335	LOC117896123	LOC108006357	CCG008125.1	0.128138	0.394231	0.20036	0.356855	0.378146	0.169464	0.32895	0.183011	0.15222	0.80957	-0.212425	0.471602	0.768785	1.6013e-10	0.925833	5.84326e-07	-0.325453	0.0644223	-0.629096	7.49377e-08	-0.695906	0.00228564	-0.227801	0.381921
FBgn0004907	FBpp0087505	CG17870-PG	14-3-3zeta	14-3-3zeta-PG	31949	LOC27208070	LOC6494877	LOC117891675	LOC108009320	CCG011020.1	0.0969723	0.0738387	0.216722	0.066694	0.0229476	0.92758	-0.0401689	0.813537	0.154961	0.520634	0.0873021	0.392823	-0.195774	0.0262487	-0.0718149	0.289077	-0.0100994	0.933178	-0.120274	0.240687	-0.0230162	0.874093	0.115158	0.53123
FBgn0004908	FBpp0081328	CG7435-PA	Arl2	Arl2-PA	2924	LOC6728945	LOC6501121	LOC117897120	LOC108006109	CCG008777.1	0.0216193	0.913858	0.277997	0.296611	0.146972	0.562149	0.00561369	0.984613	-0.119478	0.81375	0.0105109	0.978078	0.0371599	0.814422	-0.159775	0.496355	0.274028	0.106361	0.221255	0.261219	0.421215	0.0424658	0.304003	0.0997953
FBgn0004910	FBpp0073031	CG15855-PA	Eip63F-1	Eip63F-1-PA	27226	LOC6736681	LOC6493125	LOC117895733	LOC108006802	CCG002176.1	0.164687	0.0980172	0.207649	0.321699	0.0785217	0.772533	0.385387	0.0360705	0.262268	0.581262	0.114619	0.581522	1.21044	2.22243e-10	1.36228	6.3473e-21	1.41434	5.05494e-10	0.980184	3.94878e-12	0.869604	0.00010804	0.961459	0.00019656
FBgn0004913	FBpp0099511	CG1119-PB	Gnf1	Gnf1-PB	31627	LOC6726748	LOC6501682	LOC117897255	LOC108007314	CCG004076.1	0.00422622	0.965943	0.290034	0.0334445	0.0714414	0.71046	0.0297702	0.864504	0.159045	0.791527	0.208834	0.0715502	-1.2295	1.47233e-20	-2.2091	3.19843e-28	-1.5012	6.48536e-09	-0.47902	0.0116645	-0.593509	0.0207427	-1.11596	1.56285e-07
FBgn0004914	FBpp0079350	CG9310-PB	Hnf4	Hnf4-PB	5966	LOC6731555	LOC6497186	LOC117902415	LOC108007867	CCG005572.1	-0.0661827	0.515249	-0.144658	0.276445	-0.173636	0.23228	0.0122878	0.974496	-0.0938374	0.825065	-0.0461431	0.896023	0.606892	2.08113e-10	0.89119	7.93801e-18	0.64911	5.65004e-10	0.00028658	0.99812	0.508113	0.00057599	0.28377	0.0142363
FBgn0004915	FBpp0079615	CG5193-PA	TfIIB	TfIIB-PA	68	LOC6731826	LOC6498595	LOC117901787	LOC108021188	CCG002650.1	-0.0087379	0.94661	0.0759058	0.556118	-0.0988685	0.606962	0.040516	0.880163	-0.153202	0.795237	0.00923903	0.976374	0.0313531	0.795278	-0.339057	0.00165885	-0.555021	0.00038496	-0.180296	0.107313	-1.05704	2.14558e-08	-0.36427	0.00833144
FBgn0004919	FBpp0289416	CG2679-PD	gol	gol-PD	10407	LOC6736173	LOC6494374	LOC117890573	LOC108009848	CCG013636.2	0.395986	9.97538e-05	0.280007	0.18122	0.196157	0.502382	-0.195023	0.556639	0.254094	0.644285	0.209442	0.315617	2.13716	8.13778e-26	1.52468	3.61834e-07	1.97384	2.16393e-13	1.64615	3.52761e-20	0.804175	0.00057213	0.954411	2.1138e-06
FBgn0004921	FBpp0087726	CG8261-PA	Ggamma1	Ggamma1-PA	2085	LOC27206155	LOC6495238	LOC117892301	LOC108018106	CCG010743.1	0.110995	0.383644	0.0614493	0.631696	0.143697	0.479123	0.232369	0.18926	0.250522	0.542842	0.155763	0.23276	0.183178	0.103867	0.216965	0.0111261	0.350212	0.0181626	-0.056797	0.604769	0.365821	0.00474033	-0.157066	0.374732
FBgn0004956	FBpp0310189	CG5993-PC	upd1	upd1-PC	19725	LOC6726331	LOC6507951	LOC117902812	LOC108010412	CCG006685.1	-0.0259	NA	0.0502267	NA	0.0442087	NA	0.489847	0.199109	0.105911	0.854976	0.0634941	NA	3.71315	5.3507e-43	6.00246	4.96615e-103	4.59142	1.72708e-50	4.52958	7.36491e-69	3.49249	1.32972e-58	4.65314	5.20209e-50
FBgn0004957	FBpp0302628	CG6205-PB	por	por-PB	19724	LOC27206339	LOC6505172	LOC117901517	LOC108010427	CCG006679.1	0.243912	0.14062	-0.06155	0.889993	0.00928437	0.984081	0.256197	0.496068	0.112585	0.817774	0.169692	0.532369	-1.10398	5.18095e-15	-2.83645	3.29401e-61	-1.59658	4.82069e-19	-0.395274	0.165494	-0.132008	0.552829	-1.68745	2.15811e-10
FBgn0004959	FBpp0309669	CG6578-PB	phtm	phtm-PB	19712	LOC6740204	LOC6505200	LOC117901900	LOC108004847	CCG002829.1	0.687809	0.0106423	0.716091	0.0134879	0.00864325	NA	0.423043	NA	-0.0450739	0.916205	0.0917032	NA	-0.551805	0.0363618	-2.17729	4.35742e-09	-1.97639	0.00151297	-3.37971	1.68332e-27	-6.67414	1.47975e-59	-5.69321	7.91609e-79
FBgn0005198	FBpp0074588	CG6975-PA	gig	gig-PA	9992	LOC6738792	LOC6507933	LOC117894744	LOC108006222	CCG003582.2	0.0918369	0.378763	0.0060784	0.978513	0.0228019	0.93277	-0.0218592	0.891668	0.121255	0.80643	0.0974855	0.569946	-0.411732	0.00012656	-0.38742	0.00458828	-0.154494	0.214885	-0.263494	0.0010009	-0.260404	0.102767	-0.550419	1.95898e-06
FBgn0005278	FBpp0088449	CG2674-PF	Sams	Sams-PF	4267	LOC6730403	LOC6497680	LOC117901213	LOC108015953	CCG007651.1	-0.217064	0.0526067	-0.282625	0.00151525	-0.19878	0.25291	-0.139139	0.318521	-0.0715367	0.839866	-0.265787	0.0244716	-1.21471	1.69995e-19	-0.652688	1.99378e-09	-0.396269	0.00043336	-1.08209	2.73668e-27	-0.231721	0.0297283	-0.152472	0.171007
FBgn0005322	FBpp0310207	CG5395-PC	nmd	nmd-PC	28695	LOC6731776	LOC6496945	LOC117901840	LOC108006241	CCG000677.1	-0.190367	0.0444268	-0.177184	0.19924	-0.157429	0.351671	-0.0664634	0.789628	0.00166623	0.996682	-0.0996579	0.468177	-0.657903	7.3067e-09	-0.302022	0.0293506	-0.167976	0.0543549	-0.242225	0.0509144	-0.117154	0.537773	-0.0120751	0.938685
FBgn0005355	FBpp0082134	CG6054-PA	Su(fu)	Su(fu)-PA	31415	LOC6728319	LOC6500657	LOC117898306	LOC108008076	CCG008410.1	-0.0105661	0.947882	-0.163573	0.2891	0.0507618	0.872986	-0.0114687	0.964639	-0.009723	0.974618	0.0896497	0.782021	-1.2895	2.85612e-37	-1.51668	3.45691e-37	-1.60717	2.85018e-16	-0.544448	0.00010278	-0.571133	0.00010867	-1.2994	4.96059e-09
FBgn0005386	FBpp0297151	CG8887-PB	ash1	ash1-PB	30168	LOC6738707	LOC6493591	LOC117893139	LOC108010673	CCG003917.1	0.1203	0.426593	0.218462	0.294914	0.0798439	0.788977	0.203853	0.302499	0.200374	0.791527	0.104341	0.660718	0.122982	0.394684	-0.492288	0.00550107	-0.675444	0.0246471	0.211711	0.350888	-0.910547	7.53284e-06	0.451089	0.101866
FBgn0005390	FBpp0070857	CG4790-PA	fs(1)M3	fs(1)M3-PA	18791	LOC6725236	LOC6504737	LOC117893728	LOC108011156	CCG013032.1	-0.331198	0.28902	-0.661034	0.019279	NA	NA	0.419341	NA	-0.301739	0.776223	-0.075255	NA	-7.13993	2.14842e-80	-5.72869	7.61208e-25	-9.04812	8.9138e-116	-1.95803	2.00987e-31	-7.08598	1.97749e-96	-6.09018	3.02924e-13
FBgn0005391	FBpp0071359	CG2979-PA	Yp2	Yp2-PA	19196	LOC6725576	LOC6501913	LOC117903479	LOC108015181	CCG013210.1	-0.195468	0.241025	-11.6476	0	-3.38946	1.63291e-43	-1.88627	2.11164e-10	-6.04502	5.87233e-174	-5.94369	1.10931e-234	-14.0878	0	-13.0313	0	-9.65396	1.01662e-46	-12.3211	8.97851e-125	-13.5935	5.09731e-123	-9.74733	3.26634e-180
FBgn0005411	FBpp0298005	CG9998-PB	U2af50	U2af50-PB	3631	LOC6740162	LOC6502349	LOC117895378	LOC108006272	CCG012006.1	-0.108492	0.244021	-0.0846173	0.5793	-0.0573422	0.772992	-0.0444923	0.820186	-0.0617059	0.869054	0.0259436	0.898739	-0.778808	1.37471e-22	-1.05228	2.77668e-27	-1.52639	8.53649e-28	-0.311403	0.00035133	-0.882131	3.84309e-11	-0.943019	1.09848e-10
FBgn0005427	FBpp0300529	CG3114-PK	ewg	ewg-PK	31105	LOC6724762	LOC6503510	LOC117903382	LOC108016803	CCG005305.2	-0.0497506	0.727262	-0.0461885	0.793959	0.185774	0.372597	0.343589	0.0381634	0.0813629	0.895919	-0.0302979	0.938469	-0.558259	3.57529e-06	-1.05244	5.17608e-10	0.0409667	0.881104	-0.286121	0.0251003	0.452095	0.11139	-0.467634	0.11008
FBgn0005533	FBpp0076207	CG3922-PB	RpS17	RpS17-PB	27282	LOC6737423	LOC6507782	LOC117894489	LOC108012982	CCG001441.1	-0.603183	1.19519e-09	-0.321325	0.0362376	-0.405589	0.00816398	-0.55021	0.00028263	-0.625254	0.0946368	-0.390371	0.00171173	-0.989869	6.01478e-16	-1.36357	1.0503e-10	-1.03715	1.80349e-10	-0.984259	9.63463e-20	-0.802095	0.00016345	-1.1838	3.45721e-13
FBgn0005536	FBpp0300535	CG32156-PO	Mbs	Mbs-PO	9653	LOC6738237	LOC6506400	LOC117895183	LOC108014022	CCG001639.3	0.0434411	0.673907	0.0147313	0.925021	0.0365163	0.872168	0.22068	0.351387	0.2381	0.791527	0.0222652	0.93636	0.517356	3.13214e-09	0.245655	0.169737	0.337359	0.139686	0.143872	0.0973068	0.18977	0.462477	1.09892	7.78979e-06
FBgn0005558	FBpp0099810	CG1464-PD	ey	ey-PD	12813	LOC6724720	LOC6505471	LOC117902944	LOC108020368	CCG012451.1	0.530079	2.00373e-06	0.422455	0.0029984	0.200506	0.386337	0.524099	0.00886734	0.0870245	0.891239	0.221443	0.302294	1.5062	0.00022814	6.47556	9.82176e-70	6.7974	1.791e-112	2.09564	0.00049916	1.51528	NA	3.97634	1.83327e-20
FBgn0005561	FBpp0088366	CG11049-PA	sv	sv-PA	18443	LOC6724743	LOC6503319	LOC117902913	LOC108020428	CCG012480.1	0.308766	0.0608826	0.0981958	0.63264	0.126293	0.638773	0.467018	0.00692813	0.184645	0.791527	0.0619247	0.896023	2.00036	3.15446e-19	3.07882	5.58476e-19	2.06953	1.20636e-08	3.25126	7.64852e-24	4.65857	1.49562e-116	2.67222	3.30548e-14
FBgn0005564	FBpp0111766	CG9262-PB	Shal	Shal-PB	20542	LOC6739664	LOC6493594	LOC117893825	LOC108010674	CCG003921.1	0.365276	0.00291419	0.0289121	0.948487	0.372959	0.0238388	0.452651	0.0348905	0.230173	0.791527	0.0591097	0.878777	1.02619	3.19671e-12	1.09163	1.02259e-07	1.20959	0.0109005	1.04793	4.64271e-09	1.31686	0.00019882	1.47491	0.00120858
FBgn0005585	FBpp0306685	CG9429-PB	Calr	Calr-PB	24931	LOC6728755	LOC6501606	LOC117899622	LOC108017487	CCG002847.1	-0.281777	1.22007e-07	-0.184119	0.315884	-0.0309528	0.897075	-0.221764	0.2302	-0.272378	0.788413	-0.190469	0.398687	0.0119063	0.921621	0.0359914	0.824126	0.911018	8.81574e-28	0.00748652	0.956823	0.267663	0.174348	0.0358233	0.804912
FBgn0005586	FBpp0087352	CG7576-PA	Rab3	Rab3-PA	4173	LOC6733897	LOC6493958	LOC117891683	LOC108009252	CCG003983.1	0.284064	0.101366	0.432011	0.00785964	0.430662	0.0190324	0.402596	0.12293	0.241145	0.791527	0.110526	0.622908	2.89886	1.50509e-18	2.16235	1.45679e-20	2.8278	7.4072e-23	2.2818	7.42859e-27	2.1246	1.28835e-12	1.87595	1.18319e-08
FBgn0005593	FBpp0079536	CG4897-PA	RpL7	RpL7-PA	20274	LOC6731746	LOC6498554	LOC117902283	LOC108021285	CCG005753.1	-0.712578	8.48667e-14	-0.624083	5.71344e-06	-0.659197	1.90259e-05	-0.55897	0.00031491	-0.593265	0.154685	-0.460945	0.00131748	-1.4274	1.5143e-41	-1.38865	4.9269e-32	-1.18787	1.19002e-10	-1.02488	4.77883e-22	-1.01	1.11409e-06	-1.09888	9.3657e-08
FBgn0005596	FBpp0303324	CG14513-PB	yem	yem-PB	12650	LOC6730009	LOC6505591	LOC117896285	LOC118877880	CCG008860.1	-0.0773448	0.638414	-0.0627716	0.81509	-0.128119	0.648281	0.155226	0.397196	0.188537	0.791555	0.0134396	0.973676	-2.20209	1.68428e-46	-3.40444	1.08753e-47	-0.985426	0.00370269	-1.15305	4.61952e-20	-2.40455	8.34344e-25	-1.51016	1.04846e-05
FBgn0005612	FBpp0309947	CG3090-PC	Sox14	Sox14-PC	13122	LOC6739507	LOC6495733	LOC117891023	LOC108007264	CCG003689.1	-0.300618	0.00083371	-0.305464	0.0210673	-0.236329	0.21348	-0.299376	0.0347261	-0.105416	0.809654	0.0633269	0.867007	0.320281	0.0304867	0.302773	0.0100628	0.429208	0.0329943	-0.288277	0.0693551	0.490489	3.58752e-05	0.446687	0.0054315
FBgn0005613	FBpp0086702	CG8404-PA	Sox15	Sox15-PA	12915	LOC27208851	LOC6495744	LOC117892337	LOC108008546	CCG011255.1	0.118491	0.588071	-0.0521178	0.89536	0.129793	0.801794	0.14392	0.715778	-0.192606	0.791527	0.112053	0.782021	1.72593	1.31754e-12	2.25263	1.92401e-24	1.63522	2.76837e-07	1.48386	0.00163451	1.58923	5.61292e-07	1.06557	0.00894655
FBgn0005614	FBpp0087555	CG18345-PA	trpl	trpl-PA	22712	LOC6733758	LOC6496227	LOC117891018	LOC108009669	CCG010670.1	0.0380401	0.907062	-0.0558579	0.816275	0.0844297	0.814495	-0.15075	0.694046	0.473992	0.277038	0.157968	0.652411	1.47455	4.64154e-06	4.25373	2.4228e-112	3.88082	5.66554e-27	2.32201	2.67394e-08	1.90881	2.13356e-06	5.35309	2.51898e-08
FBgn0005616	FBpp0077260	CG3241-PA	msl-2	msl-2-PA	12684	LOC6740776	LOC6506052	LOC117900426	LOC108021496	CCG000318.2	1.1694	2.58129e-22	0.851822	8.75582e-08	0.26942	0.18326	-0.197978	0.434635	0.704517	0.0495448	1.22206	4.15291e-27	2.14577	3.02907e-48	2.54758	4.6574e-56	0.556393	0.00232039	0.901457	3.21812e-05	1.31957	3.1548e-09	0.993439	0.00021006
FBgn0005619	FBpp0304256	CG3454-PB	Hdc	Hdc-PB	22719	LOC6733834	LOC6495630	LOC117892346	LOC108009956	CCG011724.1	0.354563	0.00431594	0.043369	0.861805	0.330594	0.210647	0.0169257	0.973924	0.220681	0.696686	0.226931	0.25212	2.39551	6.34784e-19	2.44981	2.46671e-27	2.09044	8.84869e-13	1.50169	0.00031677	0.74833	0.00025668	2.55166	1.71662e-17
FBgn0005624	FBpp0086911	CG3886-PA	Psc	Psc-PA	12448	LOC6734250	LOC6494850	LOC117890086	LOC108007642	CCG006748.1	-0.0424088	0.808165	0.189623	0.48296	-0.301085	0.387575	0.315091	0.196673	0.122584	0.841113	0.183414	0.406189	-1.90593	7.441e-29	-1.26766	2.50936e-10	-1.0796	6.46845e-05	-1.33094	3.24399e-10	-0.669635	0.019998	-1.5082	4.34178e-05
FBgn0005626	FBpp0311654	CG10118-PC	ple	ple-PC	8995	LOC6737040	LOC6493759	LOC117893970	LOC108013408	CCG002042.2	-0.299658	0.140682	-0.504777	0.0512313	-0.193711	0.374932	-0.311856	0.231718	-0.0934084	0.846622	-0.570052	4.49036e-08	1.21932	4.85593e-14	1.13002	1.38463e-09	1.57018	2.65913e-08	1.28869	5.59401e-08	1.59958	1.84195e-16	1.74225	1.40717e-09
FBgn0005631	FBpp0071833	CG13521-PA	robo1	robo1-PA	8034	LOC6735747	LOC6494196	LOC117892438	LOC108009814	CCG004960.1	0.184361	0.225886	0.179115	0.260063	0.140781	0.690716	0.390226	0.141634	0.148881	0.811748	0.0380929	0.944141	2.12012	1.90396e-28	1.521	0.00013465	1.75301	1.02242e-11	0.760007	4.48502e-12	-0.584934	0.0912853	1.39504	0.00030868
FBgn0005632	FBpp0085202	CG1945-PA	faf	faf-PA	18313	LOC6730377	LOC6505635	LOC117898934	LOC108010804	CCG008513.1	0.0984398	0.490893	0.14277	0.329253	0.117502	0.627795	0.23275	0.238518	0.219162	0.791527	-0.0287989	0.950293	-0.64467	1.46448e-07	-0.435005	0.0601767	-0.361277	0.0731818	-0.198728	0.0686498	-0.425333	0.113761	-0.0336542	0.925519
FBgn0005633	FBpp0074679	CG7445-PA	fln	fln-PA	10082	LOC6738772	LOC6493700	LOC117894728	LOC108005557	CCG004781.1	0.479956	0.0202157	0.357021	0.324877	-0.41916	0.24745	0.24571	0.541345	-0.0373504	0.952298	-0.237993	0.527391	1.18851	2.95605e-05	1.43216	5.82218e-06	1.419	0.0001466	1.29918	1.47815e-31	1.25296	0.00016754	0.798808	0.0274814
FBgn0005638	FBpp0072179	CG4354-PA	slbo	slbo-PA	21064	LOC6736042	LOC6496305	LOC117891445	LOC108008547	CCG007257.1	0.12154	0.754358	0.0183072	0.975111	-0.221058	NA	-0.0410391	NA	-0.218223	0.791527	-0.319076	0.270983	0.349897	0.148606	0.435254	0.150008	1.17993	4.20264e-05	0.257972	0.134072	0.296617	0.347509	-1.23311	0.0171513
FBgn0005640	FBpp0303101	CG10579-PN	Eip63E	Eip63E-PN	13282	LOC6736653	LOC6506847	LOC117893195	LOC108015840	CCG001772.1	0.200656	0.172221	0.186985	0.155316	0.14489	0.399367	0.350225	0.0458938	0.260216	0.791527	0.0606531	0.85771	-0.126858	0.421555	-0.155527	0.358558	-0.378011	0.0670913	-0.241571	0.00334852	-0.828746	1.63632e-10	0.0216403	0.934725
FBgn0005642	FBpp0084725	CG1454-PA	wdn	wdn-PA	25391	LOC6729956	LOC6499223	LOC117899463	LOC108007313	CCG008450.1	-0.259755	0.00063302	-0.217925	0.02798	-0.251734	0.146473	-0.0297172	0.858711	0.0900928	0.803012	0.0857536	0.671179	-1.06558	7.53436e-21	-1.35665	1.73703e-42	-1.54375	6.32425e-13	-1.82701	5.08398e-42	-1.43229	5.31476e-18	-1.73158	2.88147e-11
FBgn0005648	FBpp0087864	CG2163-PB	Pabp2	Pabp2-PB	4081	LOC6733500	LOC6496503	LOC117892723	LOC108019905	CCG003169.1	-0.293783	0.0173956	-0.250124	0.144077	-0.125869	0.621918	-0.438322	0.0282399	-0.126693	0.804016	-0.337335	0.0533073	-0.961643	8.94771e-19	-0.299162	0.00105221	-1.29098	1.58237e-57	-0.943825	5.03765e-13	-1.59147	1.74603e-44	-1.62128	1.93673e-18
FBgn0005649	FBpp0305402	CG5422-PE	Rox8	Rox8-PE	11947	LOC27208018	LOC6500748	LOC117897031	LOC108015776	CCG008087.1	-0.0157638	0.856835	-0.112123	0.475786	-0.0162801	0.943886	0.0126202	0.945914	0.136301	0.791527	-0.0581909	0.75695	-1.04321	2.86574e-30	-1.15692	2.38433e-59	-1.13441	4.21333e-07	-1.12746	2.4162e-24	-1.20368	4.18835e-14	-0.933532	0.00013293
FBgn0005654	FBpp0086881	CG4088-PA	Orc3	Orc3-PA	6816	LOC6734273	LOC6495810	LOC117891002	LOC108019849	CCG010784.1	-0.123533	0.672229	-0.123214	0.721617	-0.235506	0.492234	-0.254163	0.377115	0.182766	0.791555	-0.527756	0.0190711	0.991125	4.52086e-23	1.02921	4.67716e-08	-0.359191	0.144475	0.535003	0.00383625	-4.29813	2.95782e-58	-3.77535	3.74953e-47
FBgn0005658	FBpp0312433	CG7018-PE	Ets65A	Ets65A-PE	8892	LOC6736973	LOC6506158	LOC117895255	LOC108013595	CCG002070.1	0.242689	0.206085	0.323902	0.140402	0.174903	0.51062	0.277943	0.337533	0.181024	0.793897	0.146329	0.6983	2.02159	5.62924e-07	3.16951	8.41358e-10	2.89197	7.52028e-08	1.81376	0.00014402	1.87765	0.00269467	2.53588	0.00013321
FBgn0005659	FBpp0084594	CG5583-PA	Ets98B	Ets98B-PA	17991	LOC6729879	LOC6499099	LOC117897650	LOC108013874	CCG009148.1	-0.144236	0.436198	-0.327475	0.0397737	-0.0305266	0.951785	-0.0606083	0.864685	-0.263163	0.791527	-0.265893	0.41833	1.89843	5.95847e-31	1.4892	3.11426e-13	1.85386	8.81208e-12	0.89765	3.85192e-06	1.13187	0.00014721	1.10617	2.18938e-06
FBgn0005660	FBpp0077739	CG2914-PA	Ets21C	Ets21C-PA	4262	LOC27206200	LOC6507338	LOC117901956	LOC108021508	CCG007690.1	0.607201	0.0288423	0.248925	0.506445	0.514564	0.103367	0.389792	0.340507	-0.0550591	0.934472	-0.115451	0.715919	2.37125	1.97483e-19	0.616011	0.108388	1.80287	0.00848887	0.379049	0.472603	0.631985	0.178976	0.466117	0.0747386
FBgn0005664	FBpp0309533	CG16963-PB	Crys	Crys-PB	13495	LOC6732025	LOC6504295	LOC117902083	LOC108007042	CCG000607.1	0.18874	0.607152	-0.0534345	0.917134	0.0496609	0.938574	0.307209	0.483245	0.162508	0.805248	0.0210619	0.969409	0.618771	0.1308	0.776322	0.0447415	4.91302	2.17735e-05	3.36942	0.0009222	3.81504	1.24893e-07	-1.77411	2.26874e-06
FBgn0005666	FBpp0290554	CG32019-PF	bt	bt-PF	27901	LOC6724724	LOC6501771	LOC117902976	LOC108006240	CCG012450.1	-0.1456	0.698219	0.0308667	0.952581	-0.510547	0.0148452	0.0240788	0.966291	-0.0491666	0.941282	-0.119433	0.725452	1.32226	1.91291e-11	1.51016	2.63277e-07	1.91309	1.34494e-14	1.10285	1.20253e-07	1.49829	7.04973e-05	1.27324	0.00571387
FBgn0005670	FBpp0070412	CG3656-PA	Cyp4d1	Cyp4d1-PA	25699	LOC6724923	LOC6503889	LOC117891933	LOC108016981	CCG002775.1	-0.496657	0.0983484	0.0926263	0.849948	0.35946	0.360752	-0.0210219	NA	-0.214148	0.791527	-0.289085	0.367427	0.492676	0.1656	0.60417	0.00128235	2.05356	0.00010056	1.4438	6.45509e-09	0.705906	0.00073489	0.813949	0.00434676
FBgn0005671	FBpp0082139	CG17369-PB	Vha55	Vha55-PB	25	LOC6728333	LOC6505649	LOC117897292	LOC108008064	CCG009602.1	0.141411	0.016644	0.0558662	0.788452	0.215538	0.0822786	0.0776101	0.53126	0.186582	0.783086	-0.0566003	0.691115	-0.0285258	0.655858	0.180581	0.0411249	0.214107	0.127132	0.158209	0.204197	0.290668	0.0133323	0.535395	1.94654e-05
FBgn0005672	FBpp0080808	CG10334-PF	spi	spi-PF	6025	LOC27206496	LOC6498429	LOC117902270	LOC108021257	CCG005659.1	0.117448	0.28411	0.171798	0.370999	0.0583295	0.857097	0.353292	0.0710167	0.135328	0.791555	0.24392	0.0520784	0.340842	0.00124883	0.339824	0.0140667	0.174001	0.398405	-0.317124	0.0222977	-0.233994	0.178495	0.318774	0.167313
FBgn0005674	FBpp0083898	CG5394-PA	GluProRS	GluProRS-PA	11916	LOC6729316	LOC6500754	LOC117895992	LOC108015755	CCG008100.1	-0.294861	0.0226156	-0.259359	0.0916859	-0.300163	0.130711	-0.432259	0.00601439	-0.110954	0.795237	-0.347938	0.0040812	-1.52324	9.61533e-32	-1.36308	4.68136e-31	-1.21304	2.91425e-11	-1.00857	4.04792e-31	-1.02591	8.49175e-12	-0.990119	4.7429e-14
FBgn0005677	FBpp0080433	CG4952-PB	dac	dac-PB	5684	LOC6732522	LOC6498685	LOC117902406	LOC108021447	CCG000543.1	0.314886	0.0548462	0.208196	0.213921	0.227249	0.335366	0.436923	0.0951724	0.144843	0.810153	0.154929	0.555008	3.06843	1.22666e-32	1.89748	3.46616e-17	2.8162	3.52931e-17	1.43465	1.5409e-10	3.04957	2.17507e-28	2.06049	1.19164e-24
FBgn0005694	FBpp0303189	CG5683-PD	Aef1	Aef1-PD	13542	LOC6738997	LOC6493156	LOC117895803	LOC108012301	CCG001969.1	-0.0987776	0.441686	-0.153369	0.41436	-0.006208	0.981638	-0.034924	0.90545	0.0575585	0.921057	-0.327729	0.0800225	-1.05897	1.88773e-15	-1.19954	8.51085e-11	-1.30427	4.58979e-05	-1.98148	2.30851e-47	-1.44938	5.32169e-19	-1.34951	0.00014653
FBgn0005695	FBpp0087789	CG8411-PA	gcl	gcl-PA	6325	LOC6733593	LOC6495229	LOC117890845	LOC108019811	CCG010730.1	-0.3153	0.00252799	-0.0964474	0.592964	-0.0709921	0.790558	0.0352948	0.853016	0.119698	0.80643	0.0205935	0.958329	-2.75557	2.53923e-121	-1.32545	1.07189e-27	-1.17777	2.69592e-07	-1.49792	1.61358e-25	-1.79835	6.10274e-18	-0.826656	0.00259301
FBgn0005696	FBpp0113035	CG5923-PC	PolA2	PolA2-PC	28025	LOC6739775	LOC6499075	LOC117897260	LOC108020150	CCG009167.2	-0.519768	0.0222637	-0.262675	0.500118	-1.06298	0.00012055	-0.123905	0.724	-0.157869	0.808256	-0.314046	0.326451	-4.12854	1.10201e-117	-4.10573	1.08817e-48	-4.66893	3.76271e-58	-3.54855	1.12551e-55	-4.38125	8.69053e-49	-2.57763	7.9924e-29
FBgn0005771	FBpp0080215	CG4491-PA	noc	noc-PA	20840	LOC6732328	LOC6497703	LOC117901244	LOC108021629	CCG002582.1	-0.321067	8.17586e-08	-0.309902	0.0921947	-0.122539	0.644058	-0.0059758	0.988998	0.102779	0.839866	-0.0950713	0.693244	0.520393	0.00019547	0.961873	6.40012e-08	1.09649	8.37974e-06	0.500199	1.52819e-05	0.873177	6.63115e-05	1.23269	4.43976e-08
FBgn0005775	FBpp0301699	CG7503-PB	Con	Con-PB	8883	LOC6736836	LOC6507340	LOC117892953	LOC108014457	CCG002153.1	0.316325	0.00297208	0.224183	0.189503	0.25209	0.252613	0.449835	0.159096	0.220202	0.791527	-0.0330592	0.951732	1.56128	0.00023394	1.35361	0.00152687	2.09792	5.88772e-06	2.09028	6.48482e-13	1.44335	0.0012392	1.85624	0.00014951
FBgn0005777	FBpp0081607	CG8402-PB	PpD3	PpD3-PB	31519	LOC6728734	LOC6505680	LOC117896142	LOC108010585	CCG008783.1	-0.244177	0.00103195	-0.106921	0.612428	-0.168388	0.363056	-0.0222518	0.929377	0.0729661	0.867533	-0.107378	0.589011	-0.834463	2.62639e-18	-1.41629	4.6415e-24	-1.32031	7.84852e-15	-0.363895	0.00443546	-1.56564	1.04695e-21	-0.871869	4.67436e-07
FBgn0005778	FBpp0071719	CG10138-PA	PpD5	PpD5-PA	7529	LOC6739483	LOC6494465	LOC117891531	LOC108009874	CCG010893.1	0.177515	NA	0.118221	NA	NA	NA	NA	NA	NA	NA	-0.0185061	NA	10.8786	5.42636e-53	8.84583	2.20122e-32	7.98107	2.0858e-20	11.8155	9.63636e-46	9.34432	4.78792e-27	8.71409	3.46232e-28
FBgn0008635	FBpp0074348	CG6223-PA	betaCOP	betaCOP-PA	19703	LOC6726342	LOC6505170	LOC117901477	LOC108010449	CCG011782.1	-0.247053	0.00670913	-0.257936	0.0499833	-0.168681	0.27918	-0.129773	0.49413	-0.0727369	0.811408	-0.17236	0.0595208	-0.187358	0.0432631	-0.164083	0.206394	0.434268	0.00014075	-0.0346853	0.700613	-0.032297	0.778449	0.235841	0.17403
FBgn0008636	FBpp0071485	CG33152-PA	hbn	hbn-PA	4154	LOC6735459	LOC6495583	LOC117891526	LOC108008558	CCG003461.1	0.308037	0.0937212	0.0392087	0.926078	0.0480047	0.882271	0.470938	0.0349722	0.225399	0.788413	0.0286033	0.956686	0.58472	0.353407	1.13639	0.225556	5.00254	4.10633e-34	7.52148	1.94456e-45	2.85861	4.0366e-05	-0.269803	0.322132
FBgn0010015	FBpp0085094	CG1455-PA	CanA1	CanA1-PA	18195	LOC6730294	LOC6505583	LOC117897476	LOC108012146	CCG009182.1	-0.139384	0.662183	-0.170269	0.639693	-0.726681	0.00550128	-0.076051	0.859729	-0.060048	0.916445	0.0816234	0.803633	1.28599	3.40953e-14	1.68967	2.86292e-18	1.42992	1.26639e-06	1.06954	3.53442e-08	1.56174	3.40387e-08	1.04752	0.00157521
FBgn0010019	FBpp0070094	CG3972-PA	Cyp4g1	Cyp4g1-PA	25554	LOC6739898	LOC6503504	LOC117889639	LOC108016931	CCG011845.1	0.578111	0.0278245	0.290189	0.318418	0.102723	0.796749	0.550138	0.0644147	0.222444	0.791527	0.0334996	0.951375	1.9849	8.59563e-32	2.03574	9.38876e-49	2.05089	3.35561e-14	1.72767	3.30172e-91	1.61634	1.12224e-18	1.27532	1.28194e-08
FBgn0010051	FBpp0078336	CG1063-PB	Itpr	Itpr-PB	10390	LOC6726821	LOC6500042	LOC117898212	LOC108016269	CCG009929.1	-0.0427265	0.793188	-0.0693834	0.722205	-0.0826671	0.754659	0.175126	0.403928	0.191682	0.791555	-0.116648	0.743633	0.10944	0.50828	0.275994	0.324541	0.369086	0.133957	-0.233866	0.0507849	0.104613	0.696656	0.768732	0.00128578
FBgn0010053	FBpp0085807	CG15101-PA	Jheh1	Jheh1-PA	23153	LOC6735191	LOC6496580	LOC117890597	LOC108018147	CCG003367.1	0.155144	0.607979	0.122225	0.767088	-0.158948	0.691779	-0.167131	0.649612	-0.191934	0.791527	-0.186208	0.63867	1.27321	1.26835e-12	1.08629	3.61858e-07	0.467428	0.0363582	0.725252	0.0012028	0.613138	9.10714e-05	0.912147	0.00095673
FBgn0010078	FBpp0071808	CG3661-PA	RpL23	RpL23-PA	23286	LOC6735773	LOC6496387	LOC117890784	LOC108010120	CCG011008.1	-0.64053	3.34869e-07	-0.43473	0.00096838	-0.364743	0.00652728	-0.755108	1.49193e-06	-0.512721	0.21355	-0.361219	0.00305392	-0.890641	2.50258e-12	-1.3786	1.19226e-11	-1.10007	3.67292e-09	-0.830999	1.66631e-16	-0.863515	9.93768e-06	-1.20448	1.42578e-11
FBgn0010097	FBpp0080769	CG17566-PA	gammaTub37C	gammaTub37C-PA	20354	LOC6732787	LOC6498017	LOC117901765	LOC108008281	CCG005680.1	-0.0221187	NA	0.00475906	NA	-0.0289032	NA	-0.0185565	NA	-0.0312523	0.92666	-0.0195403	NA	-7.91051	0	-10.0724	2.25237e-180	-6.09969	9.79235e-35	-9.59729	8.97342e-57	-6.14821	8.78087e-67	-5.80753	4.82456e-99
FBgn0010100	FBpp0310408	CG9244-PE	mAcon1	mAcon1-PE	28955	LOC6733053	LOC6497563	LOC117902665	LOC108017106	CCG000087.1	-0.0370995	0.785801	0.0237189	0.890518	-0.0584486	0.855904	-0.10131	0.533158	0.0409624	0.887041	0.0298223	0.913867	0.861922	1.23647e-12	1.05234	2.89132e-21	0.952401	0.00286449	0.887458	1.64622e-08	1.02085	2.44085e-08	0.794521	0.0106185
FBgn0010105	FBpp0305237	CG17943-PB	comm	comm-PB	9681	LOC6738195	LOC6493246	LOC117893781	LOC108007024	CCG003246.1	0.0675588	0.605325	-0.0386111	0.900516	0.229682	0.332616	0.313559	0.0945981	0.273046	0.729635	0.132403	0.607239	1.86953	5.59192e-18	2.5175	3.37057e-31	1.50717	1.14516e-07	1.30643	2.10936e-06	0.245007	0.6054	1.50069	5.48689e-07
FBgn0010109	FBpp0087879	CG8704-PA	dpn	dpn-PA	6340	LOC6739330	LOC6495451	LOC117892072	LOC108019669	CCG011483.1	-0.115292	0.765121	0.117175	0.804043	0.0784384	0.889506	-0.0622535	0.895379	0.0641402	0.918533	0.242461	0.181115	1.10933	0.0205989	-1.14369	0.0318728	-0.719499	0.35746	1.21653	0.0742221	0.951522	0.0206193	0.900346	0.0593942
FBgn0010113	FBpp0084985	CG15532-PC	heca	heca-PC	27572	LOC6730212	LOC6501599	LOC117897087	LOC108016478	CCG009710.1	0.161248	0.493935	0.0107051	0.981196	-0.0117856	0.984081	0.575989	0.06474	0.155176	0.80957	0.0636387	0.917148	-1.30777	7.91931e-17	-2.09633	1.7917e-19	-1.96	2.03066e-06	-1.94425	4.55142e-21	-2.16025	4.41476e-10	-1.16525	0.00581879
FBgn0010114	FBpp0087688	CG2040-PA	hig	hig-PA	22578	LOC6733689	LOC6495933	LOC117889856	LOC108009152	CCG003630.1	0.335707	0.00425707	0.246644	0.157243	0.448046	0.00455956	0.460572	0.0274474	0.301762	0.767912	0.142762	0.460705	2.02671	1.58706e-31	2.18872	3.82058e-30	2.34024	7.55351e-27	1.70872	6.01594e-35	1.46778	1.35412e-10	2.13447	7.25676e-26
FBgn0010173	FBpp0081356	CG9633-PA	RPA1	RPA1-PA	25026	LOC6728962	LOC6505887	LOC117898940	LOC108006084	CCG009403.1	0.0575337	0.733363	0.103633	0.466942	-0.078424	0.787329	-0.0284723	0.945771	0.0571831	0.86774	0.201201	0.148618	-1.91957	8.76798e-55	-2.07323	1.00915e-114	-2.53769	1.03695e-25	-1.97558	3.75282e-25	-2.40492	2.1277e-43	-1.34898	1.65076e-10
FBgn0010194	FBpp0309792	CG6407-PB	Wnt5	Wnt5-PB	34715	LOC6726358	LOC6496791	LOC117889780	LOC108010464	CCG003731.1	0.0433561	0.880661	0.127991	0.632886	0.178249	0.450782	0.713053	0.00381426	0.0965343	0.881808	0.144997	0.581387	-1.1862	4.96418e-10	-1.07617	4.46285e-07	-1.48845	7.36561e-07	-2.30785	4.41978e-33	-0.737308	2.19329e-07	2.5954	3.98767e-31
FBgn0010213	FBpp0086226	CG8905-PA	Sod2	Sod2-PA	27484	LOC6734814	LOC6496288	LOC117892106	LOC108008495	CCG013662.1	0.0500694	0.747039	0.0782961	0.822868	0.172423	0.619157	-0.145815	0.535945	-0.0936135	0.836404	0.0168965	0.968653	0.596194	3.44314e-07	0.390042	0.0547036	0.4175	0.0684031	0.790781	1.11424e-08	0.959075	2.31153e-09	0.372834	0.136643
FBgn0010215	FBpp0070037	CG17947-PA	alpha-Cat	alpha-Cat-PA	34000	LOC27206984	LOC6503273	LOC117897154	LOC108004836	CCG004485.1	0.124433	0.404449	0.299889	0.14097	-0.240545	0.176664	0.336715	0.0304313	0.0723948	0.853382	0.150294	0.56163	-0.789007	9.56874e-14	-0.877638	1.29054e-19	-0.651122	1.29961e-05	-1.00329	3.10404e-24	-0.264169	0.0422448	-0.888543	4.00066e-07
FBgn0010217	FBpp0305828	CG11154-PC	ATPsynbeta	ATPsynbeta-PC	27	LOC6724738	LOC6504552	LOC117902939	LOC108020422	CCG012485.1	-0.131374	0.327344	0.0625527	0.810381	-0.104481	0.718473	-0.167911	0.352613	-0.0487717	0.916516	-0.0511763	0.856731	0.300398	0.14135	0.593625	0.00022296	0.760055	0.00992694	0.588453	5.29349e-08	1.07416	1.58916e-08	0.319399	0.248177
FBgn0010220	FBpp0087645	CG12759-PA	Dbp45A	Dbp45A-PA	6453	LOC6733649	LOC6495082	LOC117889968	LOC108009855	CCG006934.2	-0.208912	0.0566437	-0.0242036	0.932103	-0.218165	0.348393	-0.180269	0.481229	-0.332553	0.602986	-0.0697128	0.785749	-1.12212	4.75485e-34	-1.15572	1.316e-28	-1.27645	1.05463e-21	-1.34787	7.43991e-32	-1.2024	2.4117e-17	0.344484	0.0196765
FBgn0010222	FBpp0081476	CG18466-PB	Nmdmc	Nmdmc-PB	27953	LOC6728841	LOC6501205	LOC117896227	LOC108011560	CCG010298.1	0.298348	0.30176	0.224936	0.535776	0.431444	0.112636	-0.050327	0.926902	0.00066339	0.9982	-0.778298	7.34124e-08	0.138553	0.626107	0.414253	0.202398	0.138184	0.661177	0.253152	0.0972424	0.451219	0.0220146	0.276102	0.207269
FBgn0010223	FBpp0075113	CG12232-PA	Galphaf	Galphaf-PA	30439	LOC6738365	LOC6493380	LOC117893978	LOC108019472	CCG001280.1	-0.055983	0.891344	0.0505977	0.908669	0.157339	0.732967	-0.188984	0.699832	0.273063	0.763127	0.0969602	0.811688	0.951116	4.25618e-06	0.45703	0.00412493	0.917982	0.00049118	-0.010821	0.959778	0.86005	2.40285e-07	0.876168	0.00032939
FBgn0010225	FBpp0078612	CG1106-PF	Gel	Gel-PF	33436	LOC6726651	LOC6500973	LOC117896058	LOC108011628	CCG009801.1	-0.220645	0.198757	-0.141399	0.252972	-0.423144	0.00065576	-0.157363	0.605248	-0.133986	0.791527	-0.0702813	0.796395	1.11372	5.7191e-15	1.49552	1.19944e-80	1.00608	8.79559e-05	0.562065	0.00169957	1.11062	7.19053e-09	1.22578	3.97677e-08
FBgn0010226	FBpp0305731	CG8938-PD	GstS1	GstS1-PD	3513	LOC6734866	LOC6496264	LOC117890082	LOC108008276	CCG007289.1	0.0866381	0.765988	0.301456	0.299502	0.0314848	0.961696	-0.262077	0.421204	0.132857	0.812124	0.106381	0.748353	2.23917	1.82945e-55	1.61724	1.4804e-15	1.29202	1.96721e-05	2.10353	1.68683e-28	0.95182	0.00863384	1.11079	0.00241768
FBgn0010228	FBpp0309731	CG17921-PC	HmgZ	HmgZ-PC	20500	LOC6735613	LOC6494486	LOC117892015	LOC108010054	CCG011343.1	0.0435573	0.67011	0.0486357	0.759871	0.291461	0.065759	-0.205549	0.351951	0.0802498	0.810153	-0.0119129	0.968653	0.515009	0.0202428	0.470238	0.00411998	0.92845	5.12219e-07	0.156829	0.190463	0.702348	8.51287e-05	0.281176	0.0935336
FBgn0010235	FBpp0075683	CG5433-PA	Klc	Klc-PA	27137	LOC6737860	LOC6493737	LOC117894298	LOC118877253	CCG004777.1	0.00664717	0.947882	0.171761	0.350894	-0.0795342	0.663199	0.0184895	0.920123	-0.0129835	0.974618	0.0991296	0.569946	-0.45688	4.98824e-07	-0.694597	1.51573e-22	-0.376933	0.00011218	0.301131	0.00103961	-0.0337597	0.840628	0.0796735	0.402006
FBgn0010238	FBpp0087044	CG12369-PA	Lac	Lac-PA	20363	LOC27206165	LOC6495364	LOC117890250	LOC108009923	CCG003390.1	0.121671	0.436603	0.0308149	0.84449	0.165563	0.389192	-0.0665719	0.808901	0.112378	0.798418	-0.141774	0.129224	-0.0278209	0.797119	-0.300323	0.0602166	0.434208	0.0031456	0.458037	5.20804e-05	0.695814	6.03225e-05	0.440845	0.00481285
FBgn0010241	FBpp0086666	CG8523-PA	Mdr50	Mdr50-PA	6925	LOC6734454	LOC6496327	LOC117890697	LOC108009478	CCG011016.1	0.0266944	0.936103	0.349708	0.158092	0.159121	0.72666	0.11693	NA	-0.0021871	NA	-0.0141216	0.982992	1.0047	0.0129285	1.74636	4.53944e-12	1.13808	0.00014567	0.345846	0.389632	0.554374	0.0781116	1.19771	9.40469e-09
FBgn0010246	FBpp0072567	CG9155-PD	Myo61F	Myo61F-PD	8527	LOC6736319	LOC6507086	LOC117895133	LOC108013390	CCG001303.1	-2.15134	3.5327e-32	-2.13502	4.0942e-37	0.0924622	0.868968	-0.997985	0.00364067	-0.75781	2.78705e-05	-0.183669	0.4548	0.317712	0.023446	0.61273	3.48017e-07	0.575615	0.0533036	0.279358	0.266577	0.53416	0.00178084	0.870503	0.0037674
FBgn0010263	FBpp0303246	CG3151-PJ	Rbp9	Rbp9-PJ	14	LOC6730795	LOC6497807	LOC117902689	LOC108019870	CCG000778.1	0.276385	0.0999454	0.234616	0.0470603	0.040037	0.910946	0.0770086	0.833959	0.137562	0.816965	0.355063	0.0211741	1.94358	4.66148e-27	2.17465	4.97827e-18	1.71856	4.97168e-08	1.48569	7.87179e-18	1.51195	5.92269e-09	1.16016	0.00107215
FBgn0010265	FBpp0079328	CG13389-PA	RpS13	RpS13-PA	32024	LOC6731490	LOC6497507	LOC117902347	LOC108006895	CCG000804.1	-0.623011	6.06975e-13	-0.483921	0.00139982	-0.685691	2.79423e-07	-0.519517	0.00045884	-0.55548	0.139679	-0.392182	4.08391e-05	-1.1548	9.25338e-35	-1.38734	2.7816e-18	-1.13648	4.69333e-10	-1.02912	1.54435e-24	-0.838588	0.00010043	-1.02707	2.43953e-07
FBgn0010269	FBpp0071248	CG15793-PA	Dsor1	Dsor1-PA	2165	LOC6725528	LOC6492918	LOC117893906	LOC108014998	CCG006639.1	-0.0250659	0.855867	-0.173636	0.272929	0.022097	0.936142	-0.224471	0.117079	-0.100555	0.791527	-0.0413332	0.890275	-1.53752	1.60616e-57	-1.15379	5.85994e-13	-1.97776	9.45934e-24	-1.34125	4.69593e-32	-1.47387	9.53745e-25	-1.7848	1.24384e-14
FBgn0010278	FBpp0072151	CG4817-PA	Ssrp	Ssrp-PA	8178	LOC6735937	LOC6495310	LOC117890579	LOC108010065	CCG010914.1	0.0422002	0.794603	0.0194925	0.925454	-0.003807	0.991007	-0.355617	0.132751	0.0392392	0.900102	-0.110778	0.701461	-2.37959	1.98594e-71	-2.38721	3.91468e-164	-2.4787	1.2462e-38	-2.3366	1.77716e-47	-2.01812	2.41692e-44	-2.07129	2.38967e-28
FBgn0010280	FBpp0113081	CG5444-PE	Taf4	Taf4-PE	12636	LOC27208652	LOC6506789	LOC117895867	LOC108014679	CCG007768.1	0.0784539	0.593345	-0.0773322	0.728885	-0.0219031	0.962092	0.358365	0.203955	0.105493	0.868624	0.0160238	0.969409	-0.237302	0.0286694	-0.406022	0.00063785	-0.696971	0.0111306	-0.699479	2.44698e-16	-0.828366	0.00014788	-0.906	0.00125442
FBgn0010282	FBpp0081216	CG10281-PA	TfIIFalpha	TfIIFalpha-PA	24532	LOC6726966	LOC6501135	LOC117897424	LOC108016017	CCG008200.1	-0.227016	0.0105761	-0.23149	0.242462	0.0461471	0.88161	-0.301178	0.0692745	-0.159091	0.772029	-0.0510484	0.843672	-1.2109	9.52377e-19	-1.01079	1.86798e-24	-0.857802	0.00013374	-1.4629	4.83658e-21	-0.769644	1.99672e-07	-0.265931	0.0331829
FBgn0010287	FBpp0079164	CG7562-PA	Trf	Trf-PA	5157	LOC6731434	LOC6497577	LOC117901695	LOC108011937	CCG000222.1	-0.142681	0.459627	0.17411	0.590921	0.00206465	0.997246	0.0369482	0.945771	-0.122154	0.835623	-0.261351	0.271274	0.484923	0.00242304	-0.673668	0.00093554	-1.36163	8.4679e-06	0.125259	0.629809	-0.870405	3.66336e-06	0.0659779	0.747639
FBgn0010292	FBpp0071046	CG1430-PA	bys	bys-PA	21651	LOC6725390	LOC6503873	LOC117897429	LOC108004739	CCG011835.1	-0.196545	0.167392	-0.124141	0.439821	-0.117349	0.619211	-0.542665	0.00742119	-0.195394	0.791527	-0.363029	0.00208913	-1.89241	1.32091e-100	-1.48976	2.28126e-19	-1.74683	4.75602e-68	-1.30265	4.74815e-26	-1.58203	8.05485e-21	-1.61704	1.09359e-47
FBgn0010300	FBpp0307610	CG10719-PE	brat	brat-PE	5848	LOC27209277	LOC6497527	LOC117902285	LOC108017922	CCG000769.1	0.0737303	0.75507	0.276203	0.206752	0.0433953	0.936142	0.554801	0.104592	0.208226	0.791527	-0.0346508	0.956438	-3.3308	1.38251e-133	-3.51457	9.76809e-63	-2.75318	1.14122e-13	-2.35878	1.58961e-31	-2.84013	1.78666e-21	-2.71532	3.50196e-13
FBgn0010303	FBpp0073578	CG4353-PA	hep	hep-PA	12594	LOC6725818	LOC6503566	LOC117892104	LOC108005134	CCG006487.1	0.0737735	0.407263	-0.0114864	0.958446	0.0201623	0.955713	0.287473	0.266781	0.127289	0.838064	-0.220666	0.396206	-0.898778	3.01393e-15	-0.778409	0.00092415	-0.619919	0.0101449	-1.10368	4.32992e-22	-0.944172	0.00120174	-0.313208	0.443369
FBgn0010309	FBpp0080735	CG10739-PA	pigeon	pigeon-PA	20949	LOC6732788	LOC6497528	LOC117901422	LOC108021659	CCG005681.2	0.141591	0.175532	0.169462	0.482943	0.139862	0.5442	0.397692	0.0615672	0.258998	0.776223	0.260563	0.00040433	0.253003	0.0624152	-0.290739	0.0862512	-2.01564	4.16652e-10	-0.825216	1.65002e-06	-1.55953	3.21494e-16	-0.790774	0.00116639
FBgn0010313	FBpp0078485	CG2530-PA	corto	corto-PA	13261	LOC27206454	LOC6498872	LOC117896131	LOC118878085	CCG010385.1	-0.0066086	0.951516	-0.0575822	0.859782	0.041257	0.892531	0.101252	0.506616	0.203605	0.788413	0.188537	0.224594	-1.49359	5.19468e-29	-1.45645	3.56962e-15	-1.20548	2.00498e-05	-1.15215	6.83498e-18	-1.53743	1.21567e-17	-1.05749	0.00067929
FBgn0010316	FBpp0087553	CG1772-PA	dap	dap-PA	30099	LOC6733754	LOC6496226	LOC117890938	LOC108008329	CCG010672.1	-0.211905	0.2341	0.140903	0.550961	-0.191284	0.592948	0.156721	0.65933	0.0134256	0.974261	-0.0527195	0.906619	-1.64587	9.88929e-44	-1.07943	8.68781e-12	-2.89408	5.56406e-21	-2.0737	1.20186e-15	-1.91151	8.79263e-33	-1.56999	2.40589e-21
FBgn0010317	FBpp0072987	CG10308-PA	CycJ	CycJ-PA	8770	LOC6736646	LOC6506845	LOC117893090	LOC108011795	CCG004672.1	-0.0627159	0.880661	-0.108684	NA	0.00536252	NA	0.0129876	NA	-0.0317207	NA	0.0429317	NA	-4.70109	3.16037e-206	-3.45097	1.0562e-205	-4.3026	2.48284e-38	-2.73211	6.7908e-31	-4.80835	2.73778e-106	-7.78618	4.5244e-114
FBgn0010323	FBpp0309909	CG2851-PC	Gsc	Gsc-PC	13640	LOC6730480	LOC6497693	LOC117900624	LOC108012076	CCG007700.1	0.338407	0.294077	0.0795399	0.869115	0.146158	0.768291	0.175333	0.70653	0.206793	0.791555	0.203764	0.620764	3.29235	5.08787e-07	1.81932	0.0200581	0.608655	0.701099	0.444297	0.776765	1.54392	0.190021	-1.07441	0.0754052
FBgn0010328	FBpp0111770	CG5965-PB	woc	woc-PB	17958	LOC6729839	LOC6501488	LOC117899709	LOC108020144	CCG008424.1	-0.0078851	0.952302	-0.0550523	0.764848	0.0365392	0.854055	0.115579	0.506616	0.163901	0.791555	-0.0505563	0.869633	-1.73371	2.50791e-46	-1.88721	1.56683e-20	-1.80624	1.64731e-17	-1.27774	1.30911e-36	-1.44015	1.30336e-12	-1.64217	1.19015e-11
FBgn0010329	FBpp0089042	CG1543-PB	Tbh	Tbh-PB	25928	LOC6725406	LOC6503980	LOC117903631	LOC108018944	CCG006435.1	0.306629	0.0620858	0.0998483	0.791645	0.426598	0.0279489	0.447777	0.0930628	0.277497	0.788413	0.15186	0.663526	1.883	4.24453e-06	0.193449	0.67774	3.21971	2.4792e-18	1.19088	0.00168041	1.40023	0.00229768	1.89565	4.87329e-05
FBgn0010333	FBpp0304252	CG2248-PB	Rac1	Rac1-PB	21234	LOC27206265	LOC6492943	LOC117894704	LOC108012374	CCG001310.1	-0.0245851	0.840928	-0.163123	0.550572	0.214068	0.354515	-0.172907	0.174689	0.0417935	0.899492	-0.0431088	0.865653	-0.671002	2.26904e-05	-0.842735	8.31853e-25	-0.709291	5.63301e-09	-0.534222	1.08251e-09	-0.541023	2.2456e-07	-0.637616	3.34358e-05
FBgn0010339	FBpp0087084	CG8340-PA	128up	128up-PA	20362	LOC6734079	LOC6495137	LOC117890171	LOC108008526	CCG010652.1	-0.413995	0.00031699	-0.33506	0.0333268	-0.38838	0.00497537	-0.43253	0.0151657	-0.274256	0.642863	-0.415875	0.00080613	-0.968683	2.35108e-28	-0.811254	1.10957e-11	-1.33171	1.79407e-35	-1.35358	3.69845e-58	-0.720511	5.98923e-06	-0.999664	2.43128e-22
FBgn0010340	FBpp0308011	CG9852-PB	Timmdc1	Timmdc1-PB	11185	LOC6728137	LOC6501557	LOC117897586	LOC108015942	CCG008160.1	-0.0586	0.730787	0.0389686	0.895129	-0.0109199	0.978069	0.0972755	0.718967	-0.0532098	0.907513	0.0799174	0.709866	-0.445584	0.00076517	-0.431069	0.00170116	-0.354794	0.0242045	-0.337322	0.0157914	0.261329	0.117138	-0.248034	0.237991
FBgn0010341	FBpp0301154	CG12530-PD	Cdc42	Cdc42-PD	4172	LOC6726468	LOC6503130	LOC117903698	LOC108013676	CCG001046.1	0.0141704	0.926786	0.0469527	0.73106	0.0216266	0.939848	-0.214183	0.0348905	0.147567	0.791527	-0.0560032	0.813383	-0.813825	9.08296e-18	-0.254132	0.219326	-0.379956	0.00745667	-0.308462	6.43567e-05	-0.551115	0.0001234	-0.330622	0.0195537
FBgn0010348	FBpp0289184	CG8385-PH	Arf1	Arf1-PH	138	LOC6739157	LOC6506082	LOC117895354	LOC108007706	CCG004816.1	-0.150899	0.0247899	-0.0871412	0.547082	0.00766414	0.978069	-0.127424	0.213842	-0.0686004	0.825065	-0.191992	0.0769679	-0.318376	0.052403	-0.307122	0.00015672	-0.0534942	0.670976	-0.547519	4.32953e-13	-0.214566	0.0356383	-0.655789	4.04894e-06
FBgn0010350	FBpp0312164	CG7962-PB	Cds	Cds-PB	23788	LOC6737219	LOC6506597	LOC117895299	LOC108012849	CCG007752.1	0.289366	0.00231141	0.157393	0.297707	0.0415253	0.91045	0.0592402	0.782545	0.265609	0.280014	0.166839	0.277671	1.02562	2.8146e-18	1.62112	1.81739e-35	1.47103	2.4432e-23	1.6207	1.20839e-34	0.75163	1.59206e-07	0.735767	5.04187e-06
FBgn0010352	FBpp0305416	CG11661-PJ	Ogdh1	Ogdh1-PJ	3596	LOC6738408	LOC6506582	LOC117894074	LOC108006828	CCG001931.2	0.0237438	0.883754	-0.0673793	0.662111	0.0583273	0.795306	-0.0893851	0.706609	0.208326	0.788413	-0.0850804	0.637459	1.21893	2.14816e-19	1.38373	1.15303e-30	1.26209	1.83941e-05	1.05816	1.16149e-12	1.1966	1.81396e-07	0.942622	0.00038678
FBgn0010355	FBpp0293442	CG17603-PE	Taf1	Taf1-PE	24509	LOC6726988	LOC6499969	LOC117898627	LOC108015989	CCG009017.2	0.0203363	0.917673	0.122488	0.565179	0.0231703	0.935242	-0.0138948	0.941774	0.139165	0.814539	-0.0167799	0.968653	-0.746048	3.58315e-06	-0.461588	0.0156281	-0.0436439	0.811614	-0.445526	0.00757863	-0.444124	0.00430347	0.098148	0.600222
FBgn0010356	FBpp0087335	CG7704-PA	Taf5	Taf5-PA	29639	LOC6733921	LOC6493944	LOC117890563	LOC108010044	CCG011205.1	-0.145017	0.2341	-0.240132	0.0625652	0.026361	0.944701	-0.109286	0.607891	0.121154	0.791527	-0.075242	0.738646	-1.92372	1.12756e-73	-2.05033	3.23778e-104	-1.37596	8.19557e-14	-1.30504	1.47613e-24	-0.719836	3.48812e-07	-0.93779	5.96812e-09
FBgn0010379	FBpp0310841	CG4006-PD	Akt	Akt-PD	11052	LOC6727871	LOC6498952	LOC117898241	LOC108014834	CCG010038.1	-0.109955	0.204804	-0.0896752	0.684787	0.217802	0.0715513	-0.0878755	0.642055	0.123416	0.831356	-0.0731556	0.826636	-0.455854	0.00012145	-0.820479	3.27708e-12	-0.876992	4.80521e-07	-0.747186	3.89433e-10	-0.535181	0.0147598	-0.742947	5.25896e-07
FBgn0010380	FBpp0074558	CG12532-PA	AP-1-2beta	AP-1-2beta-PA	20241	LOC27207490	LOC6502925	LOC117894197	LOC108013733	CCG007368.1	0.0954237	0.351907	0.0808795	0.719568	0.160777	0.440186	0.0713071	0.617959	0.163433	0.788413	0.17948	0.0503168	-0.819845	2.33845e-22	-0.78602	3.61768e-13	-0.671449	2.14212e-08	-0.571634	1.63829e-10	-0.531227	1.26964e-06	-0.250852	0.0126523
FBgn0010382	FBpp0294012	CG3938-PF	CycE	CycE-PF	5694	LOC6732449	LOC6497792	LOC117902775	LOC108021500	CCG005599.1	-0.082112	0.814552	-0.159927	0.712849	-0.458065	0.195295	0.0648584	0.911216	-0.0310575	0.960353	-0.310137	0.262656	-2.88315	3.38236e-99	-5.79301	1.97912e-207	-4.37737	2.86094e-37	-5.72472	1.43188e-140	-4.38407	3.35846e-74	-3.58421	1.98295e-36
FBgn0010383	FBpp0074380	CG6816-PA	Cyp18a1	Cyp18a1-PA	27926	LOC6740205	LOC6505060	LOC117900894	LOC108004830	CCG002830.1	-1.27912	2.63869e-38	-1.1427	2.92103e-10	-0.0880923	0.840085	-0.459036	0.140785	-0.0549874	0.934007	0.251129	0.376071	-1.30226	2.93188e-16	-1.19036	8.02683e-09	-0.570681	0.0126236	-1.87139	6.30075e-15	-1.78239	1.54145e-08	-0.0999484	0.612766
FBgn0010387	FBpp0076625	CG8627-PB	Acbp2	Acbp2-PB	4121	LOC6737089	LOC6507637	LOC117894640	LOC108005776	CCG001996.1	-0.234178	0.228702	0.103228	0.693157	-0.77294	0.00010882	-0.415183	0.0184645	-0.442353	0.454645	-0.704642	1.15086e-06	1.46225	4.07567e-13	1.67904	4.13118e-11	0.817861	2.46772e-05	0.593771	8.38113e-06	1.3833	2.05792e-08	-0.0466047	0.89952
FBgn0010389	FBpp0082972	CG7223-PC	htl	htl-PC	10892	LOC6727626	LOC26513693	LOC117897554	LOC108014836	CCG009063.1	0.144396	0.490616	0.156016	0.34643	0.269672	0.0138699	0.117893	0.637335	0.0099366	0.976448	-0.171048	0.255053	0.853264	2.6976e-06	0.689225	0.00047656	0.617515	0.0520388	0.86477	1.42918e-09	0.859974	0.00061339	0.259328	0.397318
FBgn0010391	FBpp0073336	CG2522-PA	SrpRalpha	SrpRalpha-PA	19177	LOC27208499	LOC6503103	LOC117898426	LOC108004726	CCG013892.1	-0.514821	8.78766e-08	-0.452743	0.0103029	-0.301803	0.0529666	-0.382232	0.041441	-0.189215	0.333914	-0.383412	1.1138e-07	-0.360873	0.00058245	-0.239933	0.0268017	-0.0350369	0.7696	-0.34655	0.00014502	0.256965	0.00263557	-0.20776	0.0428029
FBgn0010395	FBpp0080990	CG1762-PA	Itgbn	Itgbn-PA	6079	LOC27208061	LOC6503730	LOC117900541	LOC108008811	CCG013316.1	0.0271637	0.94661	0.359714	0.319207	0.439981	NA	-0.341056	0.422395	-0.283	0.79008	0.0449327	0.945189	0.740139	0.0002423	1.23692	1.48198e-26	1.86251	2.61355e-10	0.412207	0.00397793	0.987625	8.96154e-05	1.33821	1.04747e-08
FBgn0010398	FBpp0304061	CG6098-PB	Lrr47	Lrr47-PB	2426	LOC6731847	LOC6498605	LOC117900005	LOC108020948	CCG013328.1	-0.198034	0.279755	0.0414219	0.918304	-0.266287	0.442423	0.020034	0.969122	0.111877	0.807253	0.0279294	0.965911	-0.940842	3.17087e-11	-0.635999	3.36184e-05	-2.50939	6.50179e-16	-2.50865	5.53946e-28	-1.52135	1.58973e-14	-0.0757204	0.79912
FBgn0010399	FBpp0078410	CG2902-PA	Nmdar1	Nmdar1-PA	24364	LOC6726819	LOC6500487	LOC117898216	LOC108016232	CCG009930.1	0.390948	0.00168003	0.248882	0.11402	0.277852	0.0332391	0.605402	0.0258084	0.294497	0.768932	0.122649	0.635221	2.56768	5.2704e-31	2.05914	4.20505e-20	3.03315	8.55964e-28	1.86572	1.10011e-20	2.26106	1.91231e-10	1.23738	5.82799e-05
FBgn0010406	FBpp0076469	CG8194-PA	RNaseX25	RNaseX25-PA	9160	LOC6737192	LOC6506442	LOC117894138	LOC108006864	CCG007786.1	0.152256	0.0887174	0.160716	0.335679	0.0122913	0.960792	0.0551106	0.813537	0.177608	0.763127	0.0998469	0.783809	-0.257861	0.0101465	-0.281944	0.00589612	0.275288	0.00637526	0.133579	0.250815	0.317703	0.0102816	0.0113153	0.931487
FBgn0010407	FBpp0079568	CG4926-PA	Ror	Ror-PA	22064	LOC6731763	LOC6498561	LOC117902393	LOC108021688	CCG005513.1	0.111367	0.591329	0.258701	0.394035	-0.0186714	0.97291	0.412008	0.0974746	0.0946313	0.842022	0.343321	0.163072	1.1613	0.00186416	3.13498	8.43545e-15	1.95486	3.73314e-05	0.191898	0.587459	-1.99079	1.02774e-12	1.99273	2.47343e-05
FBgn0010408	FBpp0309532	CG3395-PE	RpS9	RpS9-PE	1914	LOC6737443	LOC6507286	LOC117895666	LOC108012446	CCG001414.1	-0.825864	1.16372e-11	-0.688251	7.01508e-07	-0.889704	8.95544e-12	-0.605657	1.39555e-05	-0.694972	0.0455465	-0.581163	1.85957e-05	-1.53734	7.64673e-21	-1.65661	2.24102e-14	-1.3681	1.91659e-11	-1.06127	5.16801e-22	-1.06771	2.34654e-06	-1.18528	9.43018e-12
FBgn0010409	FBpp0086103	CG6510-PA	RpL18A	RpL18A-PA	4182	LOC6734935	LOC6496351	LOC117891407	LOC108009061	CCG007223.1	-0.767914	5.6724e-14	-0.677846	4.24433e-07	-0.775677	9.46948e-08	-0.584457	2.74595e-05	-0.531539	0.145579	-0.371388	0.00163796	-1.30167	2.39864e-38	-1.47483	4.22463e-27	-1.09287	2.54739e-08	-0.987709	5.57086e-18	-1.00373	2.25054e-07	-1.00827	2.70618e-06
FBgn0010411	FBpp0085586	CG8900-PA	RpS18	RpS18-PA	23168	LOC6735355	LOC6507956	LOC117891245	LOC108018225	CCG013734.2	-0.568909	6.10047e-07	-0.559445	1.83678e-06	-0.510695	9.95971e-05	-0.422738	0.0114153	-0.563917	0.178146	-0.388012	0.00056167	-1.14013	6.44604e-18	-1.49902	2.80907e-15	-1.08342	4.71839e-14	-0.903803	1.92855e-15	-1.19118	1.52696e-08	-1.23241	3.08852e-11
FBgn0010412	FBpp0074087	CG4464-PB	RpS19a	RpS19a-PB	34228	LOC6726151	LOC6503711	LOC117900568	LOC108011119	CCG001120.1	-0.704048	5.41262e-12	-0.693493	1.01599e-06	-0.667689	1.01716e-08	-0.619016	1.13628e-06	-0.533265	0.235797	-0.382686	0.00293494	-1.33015	1.01562e-62	-1.61736	3.55698e-14	-1.34006	1.21165e-10	-1.01679	2.7729e-26	-1.02935	3.23869e-07	-1.12212	1.11424e-08
FBgn0010414	FBpp0309974	CG4545-PB	SerT	SerT-PB	8187	LOC27207253	LOC6494121	LOC117891746	LOC108009858	CCG007262.2	0.0355638	0.871485	-0.136295	0.725023	0.16553	0.644252	0.445237	0.070525	0.555958	0.0189908	0.107513	0.75583	2.49442	1.75486e-14	1.37908	0.00256171	1.74866	0.00250927	1.45827	0.00101517	2.57601	6.36824e-18	1.92768	0.00010187
FBgn0010415	FBpp0309695	CG10497-PJ	Sdc	Sdc-PJ	13508	LOC6735565	LOC6494953	LOC117891687	LOC108009989	CCG011277.1	-0.0709664	0.408638	-0.0515671	0.80923	-0.052008	0.832694	0.00578635	0.984274	0.130412	0.821449	-0.512782	9.05386e-05	-0.0189926	0.873519	0.373165	0.118332	-0.0193237	0.946761	-0.638432	0.00165853	-0.0235556	0.930186	-0.0588872	0.814816
FBgn0010416	FBpp0074080	CG9984-PA	TH1	TH1-PA	21509	LOC6726134	LOC6502324	LOC117893506	LOC108006274	CCG012012.1	-0.319749	0.00010557	-0.241818	0.0981303	-0.109701	0.661663	0.102342	0.668917	0.177858	0.624552	0.0136018	0.956639	-1.05651	3.68833e-24	-1.10499	6.64602e-34	-1.18026	2.0261e-06	-0.552977	2.34168e-07	-0.985295	1.65715e-15	-0.827493	3.03629e-16
FBgn0010421	FBpp0081786	CG6538-PA	TfIIFbeta	TfIIFbeta-PA	11533	LOC6728614	LOC6500221	LOC117899591	LOC108006646	CCG009973.1	-0.19227	0.100794	-0.187826	0.244602	-0.0198087	0.962762	-0.293613	0.13654	-0.116877	0.791555	-0.0385504	0.922072	-0.926658	3.11053e-06	-1.61026	3.29133e-37	-1.5114	1.57509e-13	-1.22931	1.98441e-20	-1.26905	5.98155e-11	-0.0600838	0.715877
FBgn0010422	FBpp0080281	CG3710-PA	TfIIS	TfIIS-PA	5602	LOC6732393	LOC6498369	LOC117901635	LOC108005781	CCG002512.1	-0.076412	0.483905	-0.237523	0.229546	0.0227498	0.9488	-0.0065453	0.98337	-0.0716736	0.89322	0.0987149	0.624251	-0.783297	6.84704e-16	-0.808682	1.1628e-18	-1.50811	1.17783e-56	-0.800462	1.1409e-12	-0.721565	6.08751e-06	-0.922546	4.48483e-14
FBgn0010423	FBpp0311639	CG9073-PB	TpnC47D	TpnC47D-PB	27508	LOC6733963	LOC6495273	LOC117890780	LOC108008615	CCG007078.1	-0.356902	NA	0.170955	0.602756	-0.397919	NA	-0.570016	0.0996288	-0.655525	0.121633	-0.263237	0.372024	0.799283	0.00314818	0.609767	0.0944104	0.298311	0.566696	0.925486	5.32708e-06	0.140294	0.587821	0.858266	0.0387264
FBgn0010424	FBpp0311345	CG7930-PC	TpnC73F	TpnC73F-PC	27502	LOC6738424	LOC6492978	LOC117893571	LOC108012463	CCG001805.1	-0.0691894	0.862265	0.337743	0.245686	0.153937	0.750292	-0.124595	0.773246	-0.147674	0.795237	0.201401	0.52853	0.215076	0.477463	0.152129	0.491218	-0.781028	NA	0.67034	0.0006447	0.640182	0.0229854	-0.337483	0.379447
FBgn0010431	FBpp0076340	CG18543-PA	mtrm	mtrm-PA	23827	LOC27208437	LOC26515463	LOC117895331	LOC108012355	FBpp0076340-D1	-0.2154	NA	-0.068223	NA	0.0499762	0.933798	0.0934357	NA	0.334704	0.714421	-0.0011644	0.997892	-7.13488	3.68237e-218	-10.8315	2.2732e-221	-8.85688	7.17892e-140	-10.6589	2.44073e-112	-8.02498	4.51488e-162	-5.22879	4.94049e-62
FBgn0010433	FBpp0081318	CG7508-PA	ato	ato-PA	21842	LOC6728957	LOC6501111	LOC117899569	LOC108006099	CCG009644.1	0.494394	NA	-0.0427283	NA	-0.0107891	NA	0.404309	NA	0.109325	0.858976	0.0999122	NA	-0.902264	0.54922	-0.0676121	0.967578	-0.656756	0.68021	-0.346684	0.823795	0.395248	0.797654	NA	NA
FBgn0010434	FBpp0085697	CG11949-PA	cora	cora-PA	21048	LOC6735225	LOC6494443	LOC117891819	LOC108018038	CCG010723.1	0.0895987	0.445087	0.0123004	0.955175	0.0815936	0.561826	-0.0461005	0.85785	0.163717	0.791555	0.121661	0.431217	0.560575	9.63259e-06	0.698597	0.00145556	1.01322	5.18214e-07	0.614967	1.56477e-06	0.917252	7.85551e-06	0.787094	0.00183257
FBgn0010435	FBpp0072308	CG2727-PB	emp	emp-PB	8302	LOC6736166	LOC6494378	LOC117891641	LOC108008300	CCG003234.1	0.161657	0.237003	0.0533674	0.84449	0.256595	0.170328	-0.063732	0.817808	-0.0015711	0.995264	0.0683725	0.810231	1.95793	2.8246e-78	1.91953	2.03612e-53	1.69125	1.18e-18	1.49741	3.57095e-43	1.46518	7.6325e-16	2.00836	1.47921e-29
FBgn0010438	FBpp0082729	CG4337-PA	mtSSB	mtSSB-PA	28143	LOC6727859	LOC6505820	LOC117898663	LOC108014814	CCG010051.1	-0.183806	0.28492	0.0329021	0.925021	-0.256518	0.428969	-0.387536	0.037725	-0.410395	0.412522	0.0434643	0.909326	-1.5616	7.15369e-19	-3.30964	3.64524e-66	-2.55256	1.94532e-24	-2.46924	2.71721e-77	-2.88513	1.83096e-34	-1.26731	3.77608e-33
FBgn0010441	FBpp0306780	CG5974-PB	pll	pll-PB	26806	LOC27207937	LOC6501489	LOC117897415	LOC108020158	CCG009164.1	-0.241007	0.0792917	-0.0287678	0.913516	0.123501	0.745894	-0.0669197	0.826053	-0.117289	0.808256	-0.129118	0.58392	-0.4994	0.0126719	-1.04686	1.13099e-08	-1.13997	6.41843e-06	-0.475731	0.00027756	-0.354087	0.0424658	-0.638305	2.51179e-07
FBgn0010452	FBpp0303108	CG11280-PB	trn	trn-PB	24010	LOC6737920	LOC6506667	LOC117894308	LOC108017370	CCG005116.1	-0.140156	0.476092	-0.0614665	0.86014	0.42248	0.0155731	0.305918	0.104805	0.204833	0.791527	0.194031	0.268313	0.512446	0.0407989	0.830388	0.00285243	-0.0034864	0.992529	1.10886	0.00222125	0.607071	0.0304368	1.73412	1.25614e-09
FBgn0010453	FBpp0088345	CG4698-PA	Wnt4	Wnt4-PA	20253	LOC6731332	LOC6496858	LOC117901694	LOC108006227	CCG000076.1	0.180323	0.342283	0.119792	0.750578	0.13485	0.629779	0.20735	0.351951	0.470608	0.286165	0.451274	0.0911505	1.18689	7.70098e-06	0.403267	0.260392	0.802818	0.0796508	1.33213	2.29033e-07	-0.0261207	0.953061	-1.41655	8.63593e-06
FBgn0010470	FBpp0297155	CG9847-PD	Fkbp14	Fkbp14-PD	31980	LOC6735568	LOC6494952	LOC117890285	LOC108008370	CCG011275.1	-0.327954	0.107154	-0.269047	0.177251	-0.185789	0.594627	-0.596297	0.00075371	-0.314056	0.624433	-0.55803	1.81513e-12	0.684979	6.08669e-05	1.28648	3.75844e-23	0.987456	4.0228e-07	0.530135	7.29429e-05	0.724579	4.69803e-07	1.27931	2.66773e-19
FBgn0010482	FBpp0290637	CG9432-PF	hlk	hlk-PF	6065	LOC6733259	LOC6496628	LOC117889742	LOC108017976	CCG011698.1	-0.378799	0.125495	-0.0774112	0.861781	-0.747118	1.97259e-05	-0.390624	0.106322	-0.168071	0.791527	0.056398	0.877339	1.09508	2.44998e-08	1.46512	2.7168e-12	1.40094	1.14518e-07	1.27555	7.16009e-10	1.2069	6.29334e-05	1.08753	0.00296482
FBgn0010488	FBpp0086900	CG3845-PB	NAT1	NAT1-PB	12468	LOC6734239	LOC6495772	LOC117892667	LOC108017728	CCG011611.1	0.0616482	0.398966	0.0315091	0.859782	0.159485	0.303424	-0.0441601	0.731999	0.160645	0.791527	-0.0006906	0.997484	-0.813284	8.81427e-09	-1.06754	1.95712e-06	-0.298279	0.214447	-0.553313	9.58058e-15	-0.237484	0.172841	-0.622428	0.00304054
FBgn0010497	FBpp0079876	CG5304-PA	dmGlut	dmGlut-PA	5472	LOC6732042	LOC6497237	LOC117902390	LOC108021473	CCG013430.1	0.0675487	0.828909	-0.225257	0.54289	-0.005086	0.991007	-0.083665	0.798553	0.0068283	0.989869	-0.209284	0.183012	-0.848063	0.00019843	-0.916757	1.06006e-06	-1.62669	1.3389e-26	-0.847246	6.10454e-06	-0.873324	8.52757e-15	0.304773	0.133765
FBgn0010516	FBpp0087187	CG8996-PB	wal	wal-PB	4163	LOC6734032	LOC6496251	LOC117892420	LOC108009224	CCG006730.1	-0.347008	0.00741896	-0.307492	0.01827	-0.463512	0.00226857	-0.424023	0.00155381	-0.343706	0.560218	-0.366791	0.0182519	0.181465	0.186437	-0.0453316	0.768751	0.169322	0.235577	0.0732087	0.552395	0.466011	0.0142311	0.0928762	0.679946
FBgn0010520	FBpp0079470	CG4539-PA	Bka	Bka-PA	20883	LOC6731689	LOC6497496	LOC117900040	LOC108021363	CCG000982.1	-0.50702	7.18078e-05	-0.310383	0.268063	-0.507929	0.0155731	-0.270289	0.185155	-0.50035	0.316457	-0.174235	0.322072	-1.70992	8.89363e-39	-1.66437	1.59124e-16	-1.77113	2.06578e-37	-1.32101	1.00186e-15	-1.44383	1.19435e-12	-1.55949	1.04204e-25
FBgn0010548	FBpp0300518	CG11140-PQ	Aldh-III	Aldh-III-PQ	6213	LOC6733377	LOC6496516	LOC117890448	LOC108018129	CCG006920.1	0.157792	0.121675	0.275921	0.0307299	-0.214608	0.0642552	0.0736191	0.826053	-0.01598	0.954139	0.0160467	0.965911	1.39658	4.8899e-72	1.59624	8.67942e-58	1.00451	1.4869e-07	0.608096	1.33634e-07	1.00604	7.36575e-11	1.26027	8.38513e-22
FBgn0010551	FBpp0111775	CG15081-PE	Phb2	Phb2-PE	7531	LOC6739472	LOC6493983	LOC117889704	LOC108018140	CCG003357.1	-0.318381	0.00753897	-0.217287	0.162982	-0.203058	0.192663	-0.205047	0.112892	-0.261322	0.734232	-0.0919302	0.59088	-0.366301	2.07067e-07	-0.686534	5.30531e-19	-0.771968	5.40236e-19	-0.231889	0.0552113	-0.860941	1.52704e-10	-0.401502	2.03107e-07
FBgn0010583	FBpp0077680	CG3727-PC	dock	dock-PC	4370	LOC6730502	LOC6497891	LOC117900820	LOC108021008	CCG007715.1	0.136971	0.228702	0.0915448	0.621954	0.156465	0.23924	0.29825	0.194319	0.217512	0.791527	0.0941096	0.430851	0.147468	0.253811	0.484462	0.032981	-0.748113	0.0021256	-0.672017	1.0933e-09	-0.596164	0.00245689	-0.192803	0.445807
FBgn0010590	FBpp0086400	CG8392-PA	Prosbeta1	Prosbeta1-PA	29952	LOC6740783	LOC6496168	LOC117891713	LOC108009206	CCG003493.1	-0.025905	0.874312	-0.150517	0.475786	0.034414	0.925627	-0.232472	0.239878	-0.263516	0.785124	-0.109787	0.567562	-0.172294	0.0335498	-0.436599	0.00749396	-0.386606	0.00329374	0.128388	0.292368	0.134974	0.45243	-0.166745	0.26125
FBgn0010591	FBpp0086159	CG8946-PB	Sply	Sply-PB	7318	LOC6734864	LOC6496265	LOC117891857	LOC108009973	CCG007287.1	-0.473557	0.00141928	-0.272799	0.210994	-0.125164	0.647886	-0.236049	0.345787	-0.654628	0.00108306	-0.184546	0.327229	-0.616761	9.12396e-18	-0.422655	3.57588e-06	-0.0151897	0.941909	-0.367488	0.0330624	-0.0760679	0.677936	0.23488	0.00540864
FBgn0010602	FBpp0301732	CG3018-PD	lwr	lwr-PD	2218	LOC6730469	LOC6507360	LOC117901961	LOC108005851	CCG007687.1	0.0616577	0.565612	-0.131696	0.602756	0.122919	0.532961	-0.0592932	0.775311	-0.198329	0.788413	0.0877344	0.594258	-1.16777	5.37822e-38	-1.53198	4.40102e-55	-1.40725	1.09209e-34	-1.18246	6.77705e-29	-1.46021	1.43477e-17	-1.32876	1.37976e-29
FBgn0010607	FBpp0078687	CG8886-PB	l(2)05714	l(2)05714-PB	21988	LOC6731027	LOC6506265	LOC117902224	LOC108021013	CCG013594.1	-0.507866	0.00057487	-0.155292	0.667897	-0.228277	0.401879	0.0988081	0.596285	-0.255977	0.785124	0.0660307	0.841898	-1.50159	7.11463e-14	-1.57353	7.01009e-22	-2.16468	4.03671e-13	-2.11549	2.06019e-32	-3.163	6.98859e-35	-1.90089	6.97458e-15
FBgn0010611	FBpp0086291	CG4311-PB	Hmgs	Hmgs-PB	30052	LOC27206175	LOC6496431	LOC117892242	LOC108009091	CCG007107.1	-0.0161266	0.957255	-0.193532	0.265669	0.0830197	0.751808	-0.156067	0.323794	-0.0630737	0.868417	-0.183308	0.201638	0.481901	0.00039954	-0.194028	0.0697075	2.12147	3.73711e-39	0.00560038	0.965499	0.287169	0.00310376	0.374458	0.00939727
FBgn0010612	FBpp0297136	CG6105-PD	ATPsynG	ATPsynG-PD	4011	LOC6731915	LOC6496876	LOC117900196	LOC108020894	CCG002620.1	-0.12044	0.385286	0.178057	0.471272	-0.150795	0.473113	-0.238671	0.128947	-0.184304	0.791555	-0.0142026	0.974473	0.653632	0.00294255	0.656761	0.0118201	0.775569	0.00342521	0.676447	2.82332e-06	1.12366	1.4459e-06	0.285437	0.376115
FBgn0010620	FBpp0086065	CG10939-PA	CG10939	CG10939-PA	7384	LOC6734894	LOC6494315	LOC117892421	LOC108009822	CCG007306.1	-0.148142	0.389409	0.0893404	0.690205	-0.0201618	0.951923	-0.124022	0.594527	-0.205551	0.588129	0.00251077	0.993649	-0.042638	0.689178	0.124914	0.227266	-0.478152	3.11477e-05	-0.416928	0.00011034	0.0544901	0.706155	-0.170403	0.17149
FBgn0010621	FBpp0087095	CG8439-PA	CCT5	CCT5-PA	4149	LOC27208695	LOC6495149	LOC117890527	LOC108010068	CCG007036.1	0.117394	0.452145	-0.164888	0.362678	0.00621809	0.98781	-0.235113	0.263562	-0.443188	0.353395	-0.25585	0.00577462	-2.45207	3.94326e-238	-2.39862	1.22883e-104	-2.33305	4.74955e-67	-1.335	4.90108e-36	-1.76072	1.33399e-30	-1.90807	2.81367e-58
FBgn0010622	FBpp0071894	CG9893-PA	DCTN3-p24	DCTN3-p24-PA	30109	LOC6735804	LOC6494170	LOC117890382	LOC108008571	CCG007240.1	-0.145034	0.309088	-0.101669	0.735069	0.333515	0.224656	-0.226844	0.234543	-0.0577578	0.921915	0.0757469	0.75583	-0.656533	4.06078e-06	-0.915628	1.16174e-06	-0.531558	0.0418242	-0.607708	0.00077138	-0.580163	0.0119536	-0.786637	2.38075e-06
FBgn0010638	FBpp0086627	CG10130-PA	Sec61beta	Sec61beta-PA	4211	LOC6734505	LOC6494199	LOC117891042	LOC108008367	CCG010961.1	-0.908212	4.2111e-15	-0.832462	0.0004029	-0.502713	0.00961583	-0.643927	0.00097359	-0.232665	0.747582	-0.629274	2.59275e-05	-0.315559	0.0247995	-0.489441	0.00113385	-0.298042	0.00231087	-0.524921	3.6664e-05	-0.408037	0.00478814	-1.21414	3.92446e-16
FBgn0010651	FBpp0311551	CG15095-PC	MFS14	MFS14-PC	7516	LOC6735181	LOC6496588	LOC117892111	LOC108018215	CCG004985.1	-0.0779781	0.740461	-0.387069	0.00549416	-0.502821	0.00294495	-0.374226	0.158971	0.0126199	0.976448	-0.210852	0.419186	1.21675	2.8713e-18	1.32208	7.81701e-24	1.19682	0.0001489	0.721611	2.79213e-05	1.06715	5.40559e-09	1.1475	6.7216e-07
FBgn0010660	FBpp0071905	CG3820-PA	Nup214	Nup214-PA	29887	LOC6735788	LOC6494183	LOC117890412	LOC108009773	CCG007228.1	0.121361	0.422676	-0.0119808	0.955222	0.0484053	0.835869	-0.074541	0.780749	0.142685	0.791555	0.103728	0.501252	-1.1102	8.60576e-19	-0.903731	1.21442e-06	-0.244491	0.27302	-0.787337	0.00019419	-0.318245	0.0791212	-1.30338	4.89222e-10
FBgn0010741	FBpp0075967	CG6302-PA	Pfdn2	Pfdn2-PA	2001	LOC6737612	LOC6506587	LOC117892988	LOC108007731	CCG001537.1	-0.116177	0.288168	0.0285331	0.900516	0.18543	0.371152	-0.211519	0.310077	-0.151627	0.805661	-0.0485931	0.833581	-1.67049	2.60004e-65	-1.38018	4.09484e-27	-1.28908	5.69263e-24	-1.03096	2.51644e-32	-1.2046	1.29563e-12	-0.78044	9.2582e-07
FBgn0010747	FBpp0076872	CG4659-PA	Srp54k	Srp54k-PA	3010	LOC6736859	LOC6506608	LOC117894223	LOC108014459	CCG007734.1	-0.282073	0.00116378	-0.262539	0.076659	-0.150247	0.404052	-0.253964	0.0608315	-0.0936604	0.791555	-0.228583	0.0303373	0.163478	0.0206851	0.381879	2.1203e-06	0.133504	0.205298	0.473546	4.91526e-07	-0.0425885	0.666668	-0.133692	0.377612
FBgn0010762	FBpp0303964	CG32067-PE	simj	simj-PE	12783	LOC6737568	LOC6493476	LOC117893518	LOC108013353	CCG002330.2	0.211489	0.0444862	0.041793	0.84284	0.157495	0.465188	0.335016	0.0448154	0.176534	0.795237	0.065524	0.838323	-0.705862	1.50743e-06	-0.93591	1.26759e-06	-0.447265	0.0641939	-0.404548	0.0132715	-0.268591	0.210399	-0.440792	0.144832
FBgn0010768	FBpp0083147	CG5557-PA	sqz	sqz-PA	31517	LOC6727482	LOC6499334	LOC117899287	LOC118877582	CCG008693.1	-0.315072	0.0505208	-0.236225	0.298831	-0.0677978	0.817096	0.142218	0.634177	0.154434	0.810153	0.180767	0.567562	-1.47352	9.7276e-21	-1.35473	3.08574e-06	-1.09235	9.06565e-12	-1.70068	1.71212e-21	-2.1413	3.25778e-15	-2.16883	3.52289e-12
FBgn0010770	FBpp0083415	CG5786-PA	ppan	ppan-PA	10722	LOC6727236	LOC6499294	LOC117897605	LOC108014405	CCG004139.2	-0.400881	0.0421235	-0.616638	0.00047863	-0.669608	1.22328e-05	-0.605125	0.00127547	-0.542682	0.114897	-0.233405	0.148731	-2.52181	1.02142e-97	-2.29103	2.87204e-107	-2.7806	1.31066e-54	-2.57008	4.67566e-76	-2.41596	2.07515e-37	-2.6041	9.73067e-75
FBgn0010772	FBpp0078377	CG2179-PA	Xe7	Xe7-PA	12936	LOC6726861	LOC6501426	LOC117897305	LOC108005733	CCG009032.1	0.0421714	0.827421	0.199098	0.161964	-0.0397063	0.941348	0.34243	0.0631982	0.0690837	0.91396	0.171291	0.636175	0.182495	0.0300211	0.597351	1.54018e-06	0.0575509	0.708689	0.219249	0.119394	-0.225987	0.0682768	0.357832	0.0185992
FBgn0010774	FBpp0081156	CG1101-PA	Ref1	Ref1-PA	10449	LOC6727034	LOC6500111	LOC117897398	LOC108017138	CCG008702.1	-0.145035	0.100005	-0.236571	0.177187	0.0964543	0.435068	-0.0978881	0.643372	-0.151864	0.791527	0.0112684	0.965721	-1.35154	7.12201e-28	-1.56655	4.97246e-106	-1.41356	1.05011e-39	-1.29611	7.75277e-23	-1.51382	8.1361e-23	-1.54481	1.33367e-20
FBgn0010786	FBpp0072572	CG9165-PA	Hmbs	Hmbs-PA	8539	LOC6736325	LOC6507089	LOC117895140	LOC108013223	CCG001299.1	0.255861	0.00447817	0.0613895	0.786184	0.196715	0.23228	0.0388935	0.891668	0.103874	0.791527	-0.0807776	0.704963	-0.0122253	0.896194	0.327389	0.003889	-0.359033	0.0580808	0.010465	0.953355	-0.0656626	0.645432	-0.182518	0.357717
FBgn0010803	FBpp0081461	CG9735-PB	TrpRS	TrpRS-PB	11614	LOC6728816	LOC6501195	LOC117898268	LOC108006984	CCG009205.1	-0.0504735	0.698395	-0.244909	0.0851601	0.0541904	0.868366	-0.267211	0.221403	-0.0646342	0.887041	-0.147012	0.282951	-0.151744	0.149838	-0.816171	2.37218e-14	-0.637057	2.83671e-06	-0.605314	2.93545e-08	-0.686597	8.98044e-07	-1.2254	2.33822e-24
FBgn0010808	FBpp0085107	CG1715-PA	Chchd3	Chchd3-PA	25585	LOC6730298	LOC6505937	LOC117896834	LOC108012161	CCG009184.1	0.0442864	0.767655	-0.122549	0.655559	0.0457725	0.898959	-0.268277	0.105992	-0.205429	0.791527	-0.0917668	0.723654	0.452767	0.00324247	0.393702	0.036064	0.249418	0.33736	0.420261	0.0200494	0.554919	0.00297207	0.304287	0.169964
FBgn0010825	FBpp0305263	CG6964-PJ	Gug	Gug-PJ	9110	LOC6737283	LOC6506959	LOC117895640	LOC108012342	CCG004592.1	0.18983	0.235756	0.11923	0.555053	0.168871	0.5789	0.409383	0.0969831	0.155883	0.809812	-0.131739	0.659149	-0.686031	1.39869e-06	-1.10967	0.00045839	-0.987682	0.0029153	-0.769212	1.14242e-11	-0.655733	0.0258577	-0.314756	0.368112
FBgn0010830	FBpp0078187	CG11238-PA	l(3)04053	l(3)04053-PA	10263	LOC6739142	LOC6506088	LOC117893002	LOC108007695	CCG004831.1	0.136424	0.35874	0.0192692	0.946844	0.24812	0.163254	0.251557	0.0653878	0.0970931	0.805248	0.0518658	0.883197	-1.42849	3.58808e-31	-0.731512	1.00132e-10	0.186817	0.141275	-0.34235	3.53778e-05	-0.826734	1.78443e-09	0.852266	7.29669e-05
FBgn0010894	FBpp0076842	CG10624-PA	sinu	sinu-PA	8938	LOC6736885	LOC6493329	LOC117894563	LOC108012421	CCG007861.1	0.00286405	0.984924	-0.15701	0.386165	0.12742	0.678041	-0.0459669	0.845122	0.217329	0.79008	-0.0316969	0.922072	-0.1564	0.417498	0.424594	0.0148087	0.465302	0.00024012	0.599963	3.03461e-05	-0.208529	0.29871	0.102458	0.674244
FBgn0010905	FBpp0293163	CG16757-PJ	Spn	Spn-PJ	8613	LOC6736500	LOC6507490	LOC117893056	LOC108012948	CCG002197.2	0.302971	0.0404521	0.354074	0.001609	0.319797	0.10913	0.371552	0.104201	0.246848	0.791527	-0.059161	0.878434	-0.760221	3.00642e-11	-0.64868	0.00313548	-0.699992	0.0160576	-0.468639	0.00098393	-0.432396	0.0935903	-0.434008	0.171326
FBgn0010909	FBpp0072830	CG16973-PA	msn	msn-PA	18548	LOC6736501	LOC6507643	LOC117895793	LOC108012321	CCG001819.2	-0.117232	0.168801	-0.072047	0.660155	-0.0384737	0.872986	-0.0016752	0.995834	0.163888	0.798418	0.019504	0.964856	-0.889462	5.99198e-23	-0.343588	0.180483	-0.410215	0.117716	-0.767962	8.39312e-29	-0.337604	0.202239	-0.301393	0.315614
FBgn0010926	FBpp0082928	CG5824-PA	l(3)07882	l(3)07882-PA	10890	LOC6727693	LOC6501377	LOC117896169	LOC108016104	CCG009763.1	-0.191891	0.242014	-0.152038	0.598115	-0.16514	0.602851	-0.244993	0.0599434	-0.208349	0.628824	-0.21215	0.290341	-2.72349	2.69516e-81	-2.15944	8.36916e-114	-2.56697	3.64738e-55	-1.86034	1.39679e-86	-2.18615	7.38756e-68	-2.49711	1.27226e-67
FBgn0011016	FBpp0075209	CG5474-PA	SsRbeta	SsRbeta-PA	3873	LOC6738247	LOC6506791	LOC117893398	LOC108007488	CCG001737.2	-0.842489	3.7337e-13	-1.02422	7.83832e-08	-0.602944	1.01063e-05	-0.607988	0.0207723	-0.431463	0.2019	-0.646493	1.31057e-06	-0.764056	9.2036e-14	-1.00973	4.08842e-11	-0.89378	5.25857e-14	-0.87544	2.59193e-13	-0.628012	0.000527	-1.01085	6.44999e-09
FBgn0011020	FBpp0081088	CG10061-PA	Sas-4	Sas-4-PA	10532	LOC6727053	LOC6500441	LOC117897373	LOC108017142	CCG008715.1	-0.0283278	0.905107	-0.0115611	0.980167	-0.261435	0.307967	0.0873758	0.814111	0.11261	0.799151	0.305766	0.0846691	-2.14742	1.16296e-28	-2.79283	9.60869e-116	-2.33393	7.60719e-16	-1.55236	8.56812e-12	-1.20689	1.58589e-10	-0.604724	0.00864682
FBgn0011202	FBpp0297103	CG1768-PD	dia	dia-PD	22454	LOC6732992	LOC6498166	LOC117900352	LOC108021202	CCG000217.1	0.0579703	0.706075	0.0554137	0.71311	-0.0184944	0.926236	0.0543443	0.773369	0.12428	0.799151	-0.0091998	0.97486	-0.126233	0.272849	0.0160562	0.930446	-0.0415915	0.801872	-0.303053	0.00167258	-0.553228	0.00513548	-0.303771	0.0674831
FBgn0011204	FBpp0072590	CG12086-PA	cue	cue-PA	8537	LOC6736350	LOC6507657	LOC117895695	LOC108012833	CCG001690.1	-0.0179525	0.921426	-0.0269176	0.925942	0.0967019	0.647886	0.148356	0.308888	0.0857261	0.791555	0.0808407	0.815737	-0.653784	9.61117e-15	-0.461461	0.0358406	0.0383066	0.791118	0.117367	0.237927	0.723344	3.99878e-11	0.205308	0.112434
FBgn0011205	FBpp0077845	CG5725-PE	fbl	fbl-PE	10019	LOC6738844	LOC6493208	LOC117894241	LOC108005820	CCG003856.1	-0.0811629	0.610164	-0.235112	0.245821	-0.234368	0.100045	-0.269004	0.115627	-0.0940665	0.853382	-0.109888	0.603704	1.34149	4.37526e-23	1.20748	3.42602e-31	0.933519	2.42448e-17	0.418313	9.8107e-06	1.12252	2.39816e-11	1.15955	2.00871e-17
FBgn0011206	FBpp0304242	CG4760-PF	bol	bol-PF	9274	LOC27207730	LOC6506226	LOC117893726	LOC108012996	CCG002322.1	0.187274	0.454285	0.132815	0.639146	0.166467	0.685909	0.417354	0.238608	0.176538	0.795237	-0.240098	0.397822	4.09168	8.5259e-152	4.20209	8.27e-45	3.95124	2.38758e-68	4.06708	3.94507e-176	2.85506	3.21148e-30	3.76291	6.18531e-21
FBgn0011207	FBpp0079444	CG3959-PA	pelo	pelo-PA	20858	LOC6731660	LOC6505446	LOC117900316	LOC108020335	CCG005412.1	-0.13926	0.195817	-0.19588	0.280529	-0.112682	0.54905	-0.326345	0.026937	-0.187085	0.683573	-0.311148	0.0572713	-0.613991	1.54477e-10	-0.933908	2.33498e-31	-0.272289	0.0261253	-0.83837	6.15988e-17	-0.941686	1.85462e-14	-0.674979	0.00024976
FBgn0011211	FBpp0071794	CG3612-PA	blw	blw-PA	8062	LOC6735761	LOC6496376	LOC117892432	LOC108009960	CCG004973.1	-0.0793456	0.463077	-0.1595	0.352308	-0.0817677	0.798156	-0.288441	0.0432546	-0.0377951	0.901172	-0.11125	0.567562	0.155509	0.251092	0.457864	0.00166924	0.615417	0.0575845	0.748286	2.38959e-08	0.917543	3.31391e-06	0.491998	0.100745
FBgn0011224	FBpp0297632	CG31000-PY	heph	heph-PY	20720	LOC6730387	LOC6500286	LOC117898438	LOC108010811	CCG009108.1	0.131742	0.490913	0.196749	0.460982	0.09908	0.824255	0.60823	0.0802197	0.194957	0.791555	-0.0711932	0.908589	0.541194	4.4281e-05	-0.282184	0.251502	0.0685572	0.785592	2.11775	1.06291e-57	-2.3254	5.98886e-13	-0.465625	0.154845
FBgn0011225	FBpp0306894	CG5695-PL	jar	jar-PL	3940	LOC6729377	LOC6501649	LOC117898935	LOC108020607	CCG008479.1	0.1678	0.0119035	0.0618957	0.729205	0.0533779	0.829643	0.185402	0.382713	0.224191	0.788413	0.085227	0.743605	1.42779	4.39517e-55	1.54489	8.99277e-28	1.17461	2.04093e-24	0.565363	4.64201e-12	0.728056	1.02548e-06	0.941199	2.42209e-07
FBgn0011230	FBpp0305301	CG14472-PB	poe	poe-PB	4957	LOC6731432	LOC6497948	LOC117901947	LOC108011941	CCG000223.1	-0.0876067	0.676185	0.114689	0.630883	0.0394762	0.926137	0.230302	0.389098	0.164711	0.798418	-0.189204	0.453459	0.396772	0.0441719	0.06123	0.795705	0.408358	0.0624226	0.704514	5.80991e-13	0.274082	0.238566	0.937697	3.07583e-07
FBgn0011232	FBpp0079409	CG3766-PA	scat	scat-PA	5215	LOC6731629	LOC6505387	LOC117902033	LOC108021484	CCG005538.1	-0.0376444	0.828445	0.120147	0.565179	0.0447832	0.858991	-0.0278183	0.911216	0.0663359	0.891875	-0.056734	0.826027	-1.00683	1.06209e-15	-0.80873	2.14605e-09	-0.681786	0.00031077	-0.0890666	0.54036	-0.766857	1.25822e-07	-0.369601	0.0310153
FBgn0011236	FBpp0072038	CG5575-PA	ken	ken-PA	8188	LOC27206277	LOC6495714	LOC117890869	LOC108010190	CCG003658.1	0.258766	0.0145639	0.232146	0.076659	-0.12831	0.530062	0.0234581	0.928373	0.0527239	0.930511	-0.0161626	0.960637	-0.480291	0.00165576	-0.986126	7.08547e-07	-1.48608	7.50937e-13	-1.53438	1.05055e-33	-1.05252	1.85068e-06	-0.398327	0.0528455
FBgn0011244	FBpp0077665	CG2830-PA	Hsp60B	Hsp60B-PA	21805	LOC6730488	LOC6503339	LOC117901154	LOC108006847	CCG007667.1	0.347835	NA	0.0211081	NA	0.0211587	NA	NA	NA	NA	NA	NA	NA	15.1015	2.07591e-106	11.1692	1.40007e-42	13.0695	8.61548e-69	14.1364	5.14481e-70	12.3368	1.73402e-49	13.595	1.13415e-68
FBgn0011259	FBpp0302962	CG18405-PG	Sema1a	Sema1a-PG	5083	LOC6731542	LOC6498344	LOC117902203	LOC108007872	CCG004288.1	0.27291	0.129032	0.324325	0.176442	0.160236	0.656057	0.686913	0.0322332	0.233205	0.791527	-0.216658	0.547255	0.0516173	0.836965	-0.509475	0.170654	0.722849	0.0604605	-0.256813	0.299441	-0.318368	0.474482	-0.255904	0.595204
FBgn0011260	FBpp0311494	CG4700-PE	Sema2a	Sema2a-PE	7161	LOC6734784	LOC6496442	LOC117890430	LOC108009916	CCG011033.1	-0.0840961	0.622413	-0.164937	0.580001	-0.0505318	0.880034	0.212912	0.439335	0.211799	0.791527	-0.0386712	0.923377	-2.32233	2.07703e-36	-2.00947	5.55938e-09	-2.51638	1.24473e-17	-2.26355	2.7009e-47	-1.73995	1.52929e-13	-2.09765	3.00361e-16
FBgn0011270	FBpp0082089	CG17645-PA	Pgam2	Pgam2-PA	11431	LOC6728405	LOC6500519	LOC117898096	LOC108017407	CCG010582.1	0.15185	NA	0.313413	NA	NA	NA	0.124081	0.55581	0.00584979	NA	0.156983	NA	13.6538	2.32785e-87	12.9933	1.59699e-96	12.1672	4.94889e-47	2.12146	5.24046e-88	8.90424	7.36942e-49	10.3948	3.80346e-54
FBgn0011273	FBpp0291175	CG17769-PB	Acam	Acam-PB	17912	LOC27206484	LOC6499566	LOC117897806	LOC108007566	CCG008635.1	0.0468843	NA	NA	NA	NA	NA	0.0442482	NA	NA	NA	NA	NA	12.6589	1.3078e-74	10.4449	2.17881e-55	11.045	5.43425e-39	11.3742	1.84135e-75	10.9474	1.93717e-38	12.3952	1.68807e-54
FBgn0011274	FBpp0290792	CG6794-PC	Dif	Dif-PC	5852	LOC6732606	LOC6497918	LOC117902321	LOC108013834	CCG004303.3	-0.0729671	0.459959	-0.151877	0.247024	-0.21964	0.441027	-0.0661549	0.708035	-0.116793	0.791527	-0.151268	0.585903	1.1632	1.13142e-19	1.48282	4.40923e-33	1.52287	1.2247e-15	0.692498	2.85971e-08	0.732775	2.04301e-05	0.453168	0.134444
FBgn0011276	FBpp0070482	CG2655-PA	HLH3B	HLH3B-PA	13803	LOC6739953	LOC6504058	LOC117903578	LOC108015130	CCG005204.1	0.0640126	0.855867	-0.0758215	0.882167	-0.0400081	0.948867	0.242436	0.601733	-0.199538	0.791555	-0.104332	0.852223	1.38543	0.182157	6.46522	2.13608e-17	6.76302	4.81226e-93	3.37545	2.63228e-06	8.92469	2.62656e-64	6.37169	2.19339e-52
FBgn0011277	FBpp0303590	CG3052-PB	HLH4C	HLH4C-PB	4183	LOC6725114	LOC6503548	LOC117894881	LOC108016724	CCG011797.1	0.168806	0.641629	0.184488	0.57795	0.274389	NA	-0.0366713	NA	-0.233142	0.791527	-0.211831	NA	2.2865	0.0169798	2.43852	0.0131239	3.01585	0.0198872	0.748058	0.480211	1.04393	0.297703	4.47522	2.28839e-06
FBgn0011280	FBpp0076995	CG1668-PA	Obp19d	Obp19d-PA	31030	LOC6726522	LOC6502176	LOC117902650	LOC108019118	CCG011927.1	-0.0268961	0.911621	0.0869337	0.708552	0.31099	0.0740584	-0.280085	0.393101	-0.455322	0.244864	0.055231	0.85771	1.97214	7.06839e-31	1.47041	9.46676e-12	1.60098	2.76054e-05	1.57982	0.00236714	1.80131	7.11051e-23	1.46377	2.06867e-06
FBgn0011281	FBpp0311428	CG11421-PC	Obp83a	Obp83a-PC	24617	LOC6726906	LOC6501407	LOC117897965	LOC108014362	CCG009259.1	0.273502	0.0920797	0.564265	5.29853e-06	0.501589	0.00444062	0.142265	0.706556	0.0125508	0.981846	-0.0658903	0.89042	3.74296	0.00119684	NA	NA	3.68741	0.00754036	1.75146	0.222843	2.66626	0.000574	3.31068	0.00245289
FBgn0011282	FBpp0289293	CG1176-PC	Obp84a	Obp84a-PC	10633	LOC6727069	LOC6500096	LOC117898900	LOC108017123	CCG010450.1	-0.0618139	0.840283	0.432835	0.0597755	0.0932573	0.824255	-0.0019311	0.998136	-0.021459	0.972223	-0.0257546	0.967782	-2.44135	7.48307e-18	-1.82618	4.96452e-10	-1.12168	0.00546607	-0.71132	0.465796	-1.72706	0.00096811	1.34389	0.338468
FBgn0011284	FBpp0075618	CG11276-PA	RpS4	RpS4-PA	3667	LOC6737909	LOC6506663	LOC117893369	LOC108011263	CCG005109.1	-0.688387	3.55344e-12	-0.670452	9.98174e-08	-0.505544	0.0010127	-0.677434	1.10555e-06	-0.535281	0.177364	-0.507273	1.91971e-06	-1.43078	1.74653e-54	-1.43335	5.76354e-21	-1.24846	1.26427e-06	-0.884285	1.05666e-17	-0.909213	1.31972e-05	-1.11524	8.53644e-11
FBgn0011286	FBpp0293114	CG10844-PI	RyR	RyR-PI	6423	LOC6733605	LOC6495234	LOC117891723	LOC108019716	CCG010736.1	-0.0151012	0.964007	0.0113897	0.979608	-0.0697795	0.874397	0.246501	0.454282	0.130743	0.835424	-0.0080605	0.986343	1.37175	1.51193e-11	1.52706	8.99483e-08	1.66271	4.84306e-09	1.52781	1.73339e-16	1.55606	1.92183e-05	1.42813	0.00032981
FBgn0011289	FBpp0084525	CG5930-PA	TfIIA-L	TfIIA-L-PA	28076	LOC6729838	LOC6499076	LOC117899710	LOC108020159	CCG008425.1	0.0249806	0.855074	-0.206938	0.0539548	-0.189315	0.228698	0.00192278	0.993364	-0.0560463	0.864363	-0.13051	0.334002	-0.137878	0.0938265	-0.293884	0.0018468	-0.478825	0.0110149	-0.877746	4.47835e-19	-0.531416	9.29323e-06	-0.949211	1.7776e-09
FBgn0011290	FBpp0081918	CG17358-PA	Taf12	Taf12-PA	11441	LOC6728488	LOC6499421	LOC117896592	LOC108011705	CCG004126.1	0.1078	0.279755	-0.041745	0.82345	0.16316	0.23229	0.0594056	0.740182	-0.0311549	0.951648	0.133774	0.459311	-1.00388	2.35643e-17	-1.28815	7.38646e-24	-0.330846	0.0239993	-0.742164	4.39265e-08	-0.980379	3.8329e-06	-0.304268	0.037361
FBgn0011291	FBpp0079514	CG4079-PA	Taf11	Taf11-PA	22122	LOC6731668	LOC6504555	LOC117900320	LOC108009116	CCG005407.1	-0.126693	0.461684	-0.0217132	0.954693	0.168686	0.540345	-0.189249	0.523569	-0.160798	0.791555	0.102173	0.759333	-0.759354	4.33597e-09	-1.47359	1.27402e-08	-0.794947	0.00019998	-1.01286	3.72172e-08	-0.705992	0.00238592	-0.613355	0.0112191
FBgn0011293	FBpp0075050	CG6642-PA	a10	a10-PA	21111	LOC6738416	LOC26515423	LOC117903606	LOC108006861	CCG002811.1	0.099205	0.579727	0.453763	0.106423	0.390097	0.174613	-0.276492	0.50633	-0.71189	0.0591075	-0.046619	0.906619	2.17299	0.0176433	-0.0936347	0.938432	4.46944	0.00184225	-1.02102	0.402764	2.78466	0.0222425	-1.12978	0.316663
FBgn0011294	FBpp0077588	CG5430-PA	a5	a5-PA	4414	LOC6730563	LOC6497993	LOC117900843	LOC108011382	CCG000821.1	0.0182915	0.957255	0.432052	0.0384079	0.104528	0.759107	0.181104	0.488586	-0.131313	0.825065	0.0454746	0.915053	1.24937	0.401663	0.660597	0.682345	0.874927	0.578837	3.64622	0.00527963	0.615047	0.623704	0.596292	0.435535
FBgn0011296	FBpp0307666	CG4533-PC	l(2)efl	l(2)efl-PC	21101	LOC6735914	LOC6494691	LOC117891218	LOC108010152	CCG011073.1	-0.276715	0.318806	-0.763335	4.32026e-09	-0.159326	0.749235	-0.669208	0.0280652	-0.591022	0.194391	-0.184506	0.536247	1.16127	6.8976e-06	0.557045	0.0386438	0.507934	0.345095	0.684508	1.62651e-05	1.11994	1.4199e-07	0.442158	0.168831
FBgn0011300	FBpp0087739	CG8224-PB	babo	babo-PB	13222	LOC6733629	LOC6495076	LOC117892019	LOC108018047	CCG006956.1	-0.087739	0.506929	-0.124481	0.497904	-0.0838462	0.794485	0.228041	0.392178	0.0951696	0.884575	-0.2257	0.453094	-0.912816	3.2127e-08	-0.80084	0.00088476	-1.02421	5.17379e-06	-1.26733	1.90417e-28	-0.81695	0.00188047	-0.62205	0.0266701
FBgn0011305	FBpp0305603	CG5655-PB	Rsf1	Rsf1-PB	5415	LOC27206510	LOC6496951	LOC117902383	LOC108004562	CCG000681.1	0.265869	0.0305396	0.164039	0.564549	0.375006	0.0461078	0.0951445	0.617683	-0.0124456	0.977159	0.135628	0.291087	-0.159924	0.449597	-0.516208	2.24752e-05	-0.618788	0.00039847	-0.0231159	0.878279	-0.638793	0.00200737	-1.32652	2.27046e-15
FBgn0011327	FBpp0076200	CG3431-PA	Uch-L5	Uch-L5-PA	30340	LOC6737435	LOC6507292	LOC117895215	LOC108013088	CCG001266.1	-0.154586	0.159882	-0.08524	0.71311	-0.113634	0.667995	-0.150142	0.435256	-0.191461	0.781694	-0.119027	0.591627	0.306235	0.0432831	-0.261182	0.0874068	-0.88217	6.59794e-10	-1.09265	2.74936e-25	-1.85371	2.74567e-26	-0.275488	0.0938348
FBgn0011336	FBpp0084161	CG7748-PA	Stt3B	Stt3B-PA	12011	LOC6729532	LOC6499893	LOC117898619	LOC108005046	CCG010207.2	-0.406908	1.30265e-06	-0.183994	0.422826	-0.167797	0.277403	-0.189683	0.447307	-0.157777	0.791527	-0.303816	0.0484342	0.104537	0.407886	0.386259	0.00023822	1.02752	8.51712e-26	0.344914	0.00021957	-0.235356	0.113415	-0.22105	0.0389194
FBgn0011361	FBpp0304248	CG9160-PC	ND-ACP	ND-ACP-PC	8600	LOC6736321	LOC6507087	LOC117895150	LOC108012485	CCG001302.3	-0.0646	0.623258	0.0255718	0.90837	-0.144707	0.509611	-0.0450652	0.858021	-0.314715	0.730815	-0.043209	0.91606	0.339016	0.0230717	0.279286	0.194576	0.547886	0.0233182	0.399159	0.00019068	0.849503	0.00018332	0.0838445	0.783505
FBgn0011455	FBpp0075755	CG9762-PA	ND-SGDH	ND-SGDH-PA	21236	LOC6737778	LOC6507627	LOC117894947	LOC108012490	CCG004602.1	-0.0292001	0.875558	0.0857201	0.501249	-0.0568914	0.833139	-0.167282	0.43459	-0.118693	0.821449	-0.0749059	0.787283	0.776084	3.51117e-08	0.72628	0.00019249	0.816408	0.00111729	0.677886	1.6834e-14	1.09348	1.07404e-08	0.330111	0.252645
FBgn0011474	FBpp0301702	CG3307-PD	Set8	Set8-PD	11133	LOC6728107	LOC6500291	LOC117898201	LOC108017486	CCG009780.1	-0.117978	0.446381	-0.167577	0.391629	0.0132268	0.964665	-0.0383079	0.915003	0.206111	0.791527	0.0642847	0.877788	-1.741	1.38901e-25	-2.2148	7.4555e-20	-2.62584	1.88022e-17	-1.29734	5.34769e-10	-2.70119	5.26832e-46	-1.43405	7.58492e-07
FBgn0011476	FBpp0428223	CG14865-PD	l(3)neo43	l(3)neo43-PD	33915	LOC6727993	LOC6494589	LOC117896663	LOC108011503	CCG010006.1	-0.103372	0.539243	-0.104827	0.642046	0.176168	0.647706	0.160316	0.639409	-0.0251856	0.964874	0.0979119	0.810231	-0.14664	0.53974	0.0910711	0.728518	0.0754472	0.780782	0.253787	0.407084	0.022172	0.930569	-0.219115	0.330514
FBgn0011481	FBpp0303084	CG7187-PD	Ssdp	Ssdp-PD	31919	LOC6727606	LOC6499298	LOC117897354	LOC108018591	CCG009047.1	0.171095	0.270518	0.00469941	0.992245	0.237001	0.0949883	0.164399	0.538425	0.212652	0.791527	-0.0620103	0.792418	-2.17047	3.16098e-46	-2.62277	2.11333e-48	-2.47853	2.17488e-23	-2.39128	1.21733e-49	-2.13591	1.31246e-18	-1.8008	1.75658e-08
FBgn0011509	FBpp0306023	CG33162-PB	SrpRbeta	SrpRbeta-PB	9175	LOC6737327	LOC6493025	LOC117893114	LOC108013255	CCG004623.1	-0.332048	0.0329885	-0.499461	0.00204936	-0.498118	0.0021904	-0.249712	0.0936677	-0.188951	0.791527	-0.497946	2.2735e-07	-0.83887	3.83129e-11	-0.663852	1.09283e-07	-0.402545	0.00108453	-0.765598	2.00638e-11	-0.704604	3.4909e-11	-0.431204	0.00740919
FBgn0011566	FBpp0070431	CG13761-PB	Smyd3	Smyd3-PB	25947	LOC27208906	LOC6504613	LOC117903504	LOC108016923	CCG011801.1	-0.0148411	0.949069	0.0529704	0.877348	0.267375	0.0948647	-0.0986639	0.710771	-0.140337	0.791527	-0.0079712	0.984818	-1.4822	9.33117e-26	-1.26786	4.46551e-31	-0.316628	0.0457299	-1.26844	2.2269e-10	-1.38825	1.33174e-16	-0.622738	0.00168967
FBgn0011569	FBpp0076028	CG6577-PA	can	can-PA	9333	LOC6737537	LOC6506471	LOC117893432	LOC108012256	CCG001510.1	0.255524	NA	0.139767	NA	0.0440696	NA	0.0992653	NA	0.10061	NA	NA	NA	9.96092	6.09499e-45	8.46451	8.7864e-51	8.82043	1.58222e-23	3.19535	0.00974523	2.343	1.20748e-11	7.60468	8.21879e-18
FBgn0011570	FBpp0077549	CG17158-PA	cpb	cpb-PA	4401	LOC6730599	LOC6503512	LOC117901569	LOC108004602	CCG000853.1	-0.0125334	0.934091	0.0544996	0.73851	-0.0105529	0.97364	-0.104044	0.633943	0.0805991	0.808256	0.00042602	0.9979	-1.19955	1.26315e-23	-1.36993	2.37922e-63	-1.17532	1.33605e-16	-0.934458	4.03509e-11	-0.818001	3.99247e-08	-0.984253	2.69171e-17
FBgn0011573	FBpp0072660	CG12019-PA	Cdc37	Cdc37-PA	23691	LOC6736410	LOC6507465	LOC117895469	LOC108012384	CCG001754.1	0.206389	0.0980172	-0.100007	0.4986	0.31338	0.240314	-0.178242	0.14448	-0.123429	0.810153	-0.0232956	0.917863	0.115752	0.478083	-0.205992	0.189369	-0.468612	0.00014274	0.080192	0.63321	-0.590921	3.1687e-05	-0.288825	0.00868022
FBgn0011581	FBpp0083991	CG6440-PA	Ms	Ms-PA	12075	LOC6729394	LOC6503435	LOC117898831	LOC108017593	CCG010088.1	0.258582	0.0102831	0.111622	0.624677	-0.11287	0.64746	0.412725	0.0362956	0.121331	0.791527	0.24025	0.119167	2.88563	1.03265e-20	2.93723	9.64802e-11	2.47556	2.23321e-18	1.51845	7.71997e-06	2.80098	7.67216e-22	1.73228	0.00030708
FBgn0011582	FBpp0312358	CG9652-PF	Dop1R1	Dop1R1-PF	21303	LOC6728127	LOC6501549	LOC117898243	LOC108016407	CCG008150.1	0.243658	0.459051	0.146939	0.729193	0.187687	0.681933	0.708012	0.0489967	0.228055	0.791527	-0.12479	0.810496	3.81731	7.91342e-06	3.25424	0.00350134	4.68474	3.64889e-06	4.88728	2.56986e-12	4.98702	6.31846e-07	2.15735	0.0230987
FBgn0011584	FBpp0079522	CG4758-PB	Trp1	Trp1-PB	20855	LOC6731721	LOC6498542	LOC117900887	LOC108021125	CCG005776.1	-0.156262	0.191299	-0.108414	0.406261	-0.0087933	0.975268	-0.242297	0.167141	-0.0831208	0.833132	-0.065209	0.722392	0.907578	6.00802e-20	1.04546	1.00717e-50	1.39018	6.13328e-76	0.829391	1.45462e-15	0.725748	1.37122e-15	0.378125	0.00288751
FBgn0011586	FBpp0305781	CG1871-PD	e(r)	e(r)-PD	3406	LOC27206345	LOC6501884	LOC117903167	LOC108015025	CCG007460.1	-0.0436431	0.780567	0.160608	0.645915	0.068151	0.83956	0.125312	0.69635	0.115872	0.804016	-0.138731	0.474837	-0.990518	9.76128e-33	-0.386545	0.00079514	-1.11508	7.82054e-10	0.618479	4.45969e-06	-1.12286	1.66927e-13	-1.55784	8.35434e-16
FBgn0011589	FBpp0085981	CG5076-PA	Elk	Elk-PA	7489	LOC6735026	LOC6494548	LOC117891854	LOC108009334	CCG005140.1	0.0909638	0.752013	0.111157	0.77256	0.143951	0.707774	0.530039	0.06474	0.0995239	0.878113	-0.0173105	0.980305	2.51478	1.50337e-10	1.9029	1.09839e-09	2.10563	7.09683e-08	1.48894	1.82765e-05	-0.347967	0.508182	1.69418	8.83382e-05
FBgn0011591	FBpp0077925	CG10580-PA	fng	fng-PA	24196	LOC27207911	LOC6493073	LOC117894170	LOC108013506	CCG002344.2	0.341099	2.98353e-07	0.142491	0.446376	0.0938982	0.736514	0.246537	0.0542018	0.099863	0.791555	0.179386	0.23276	0.133337	0.456317	-0.0042672	0.975597	0.477506	0.111955	0.29142	0.15193	0.35504	0.0745465	0.219718	0.3181
FBgn0011592	FBpp0086935	CG8581-PA	fra	fra-PA	6713	LOC6734182	LOC6496235	LOC117890107	LOC108019792	CCG004034.3	0.061145	0.756184	0.142609	0.546211	0.114422	0.705769	0.504872	0.0888763	0.269865	0.791527	0.141584	0.663526	-0.102214	0.41421	-0.0055437	0.985607	-0.560375	0.0180344	-0.710763	0.00037046	-0.390016	0.110167	0.48652	0.0843376
FBgn0011603	FBpp0077138	CG15444-PC	ine	ine-PC	4759	LOC6730978	LOC6506615	LOC117902349	LOC108020921	CCG004395.1	0.344223	0.00041435	0.0914218	0.717605	0.31164	0.0190715	0.120501	0.563014	0.207545	0.623274	0.201171	0.148731	1.24853	8.32122e-20	1.43063	1.31729e-22	0.910323	1.64497e-05	0.920326	5.54129e-12	1.08518	1.10331e-07	0.892396	0.00056752
FBgn0011604	FBpp0086956	CG8625-PC	Iswi	Iswi-PC	22827	LOC6734198	LOC6496242	LOC117891934	LOC108019888	CCG013654.1	0.190671	0.0232709	0.256495	0.178636	0.118645	0.421878	0.0842651	0.61192	0.0856192	0.822319	0.117392	0.398687	-0.222445	0.0884933	-1.62701	7.36825e-30	-2.46331	3.37399e-29	-1.72653	4.93842e-39	-0.82611	0.00056169	-1.21158	1.37156e-07
FBgn0011606	FBpp0070432	CG8590-PA	Klp3A	Klp3A-PA	25905	LOC27207032	LOC6504614	LOC117903500	LOC108016966	CCG002415.1	0.671097	0.00010201	0.582509	0.0104419	1.13775	4.13045e-05	1.21308	0.0001901	1.06028	6.67258e-06	0.355033	0.225682	0.594463	3.8826e-05	-0.168424	0.450561	-0.1566	0.61294	-1.53459	1.71961e-11	-2.01147	5.58078e-19	-2.5323	7.83122e-13
FBgn0011638	FBpp0080906	CG10922-PA	La	La-PA	5999	LOC6732916	LOC6498186	LOC117901381	LOC108021599	CCG004390.1	-0.111248	0.287355	-0.25028	0.111414	0.0491121	0.860662	-0.662017	4.54827e-07	-0.259105	0.603638	-0.435327	0.00042114	-1.99176	7.14262e-91	-1.96288	6.43347e-89	-2.21433	9.06326e-54	-1.66215	9.31318e-50	-2.24807	1.97697e-62	-2.05512	3.69674e-104
FBgn0011640	FBpp0076554	CG8597-PC	lark	lark-PC	3024	LOC27209382	LOC26513871	LOC117893299	LOC108005887	CCG004711.1	0.0512033	0.72116	-0.0760965	0.721579	0.05525	0.810369	0.054047	0.694046	-0.0635971	0.797222	-0.0132754	0.967829	-1.33936	6.9442e-51	-0.892239	7.11222e-15	-1.26559	1.15446e-25	-0.726319	1.14671e-15	-1.05383	1.36692e-17	-0.919478	7.7182e-13
FBgn0011642	FBpp0311465	CG32018-PL	Zyx	Zyx-PL	18352	LOC6724739	LOC6504554	LOC117902942	LOC108020418	CCG012483.1	0.0784898	0.593244	0.30037	0.292796	-0.0993621	0.811275	0.619739	0.00674655	0.107028	0.80643	0.268816	0.132119	0.355885	0.0132352	1.32295	1.26141e-23	-0.452171	0.0474764	0.0854175	0.793135	-0.278295	0.0664139	0.133984	0.47932
FBgn0011648	FBpp0304648	CG12399-PB	Mad	Mad-PB	4571	LOC6730827	LOC6503279	LOC117900571	LOC108020099	CCG000116.1	0.132004	0.0792917	-0.0631033	0.749228	0.0007932	0.997313	0.0284367	0.920785	0.0483785	0.930739	-0.01451	0.955375	-0.924583	1.24675e-17	-1.16246	2.12832e-17	-1.03251	1.48345e-05	-0.855984	3.7595e-17	-0.910621	3.46722e-09	-0.490336	0.00778211
FBgn0011653	FBpp0073116	CG15002-PB	mas	mas-PB	8743	LOC6736731	LOC6506519	LOC117895318	LOC108010759	CCG002365.1	-0.0743354	NA	0.12075	NA	-0.0516066	NA	0.315824	NA	-0.0728697	NA	0.1736	0.635446	2.47059	9.21558e-05	-3.08368	0.00545691	-0.271824	0.795842	1.3285	0.188083	1.99198	0.00114641	0.643422	0.286427
FBgn0011656	FBpp0303551	CG1429-PH	Mef2	Mef2-PH	22726	LOC6733795	LOC6494164	LOC117891900	LOC108009380	CCG006978.1	0.151651	0.268187	-0.0340085	0.916506	0.114685	0.696449	0.103858	0.617683	0.113278	0.849035	0.0344131	0.91606	0.720392	1.79183e-09	0.359766	0.115193	0.680583	1.59296e-05	0.394505	0.00066011	0.352698	0.196872	0.50747	0.0368257
FBgn0011659	FBpp0087867	CG11482-PA	Mlh1	Mlh1-PA	6320	LOC6733512	LOC6496506	LOC117891132	LOC108019891	CCG011488.1	0.13513	0.565762	-0.132172	0.767282	0.0777698	0.798743	-0.0270571	0.954726	-0.0212147	0.963036	-0.18196	0.47682	-1.97927	2.17846e-31	-2.94523	9.1995e-24	-1.92239	9.48571e-11	-1.70212	3.09785e-11	-2.14111	2.86133e-18	-2.38172	1.64147e-28
FBgn0011660	FBpp0086520	CG8169-PA	Pms2	Pms2-PA	29483	LOC6734610	LOC6494733	LOC117889893	LOC108018099	CCG006995.1	-0.0147264	0.945004	0.412273	0.0982771	-0.0599889	0.91127	-0.0158516	0.974255	0.050928	0.939323	0.0926133	0.782902	-0.67909	0.00022172	-2.02024	3.36437e-40	-2.0898	3.69732e-13	-3.64884	1.5511e-45	-1.65059	6.27073e-10	-2.66224	2.5424e-38
FBgn0011661	FBpp0071213	CG10701-PB	Moe	Moe-PB	4246	LOC6725483	LOC6501887	LOC117903162	LOC108015316	CCG007464.3	0.190966	0.0256042	0.166145	0.277098	0.265722	0.184553	-0.064945	0.754284	0.196592	0.788413	0.228773	0.0510256	-0.763623	6.0067e-15	-0.688821	1.21246e-10	-0.3951	0.00358614	-0.645397	2.04173e-13	-0.785816	4.43565e-08	-0.68398	0.00066073
FBgn0011666	FBpp0293748	CG5099-PC	msi	msi-PC	17834	LOC6729631	LOC6500480	LOC117897733	LOC108012077	CCG010511.4	0.169048	0.282446	0.0636533	0.85542	0.259172	0.360227	0.190007	0.425344	0.264388	0.791527	-0.0512784	0.924432	-1.98654	4.63418e-31	-2.06638	3.70709e-19	-1.94947	1.5137e-09	-2.29212	1.92282e-35	-2.06012	1.26389e-19	-0.754855	0.0554323
FBgn0011672	FBpp0303079	CG3671-PH	Mvl	Mvl-PH	10705	LOC6727248	LOC6501296	LOC117897686	LOC108018401	CCG010548.1	-0.175491	0.239064	-0.115693	0.458349	-0.222477	0.073892	-0.12466	0.392794	-0.0944629	0.791527	-0.243138	0.0577114	-0.608788	6.96397e-10	-0.703947	6.71466e-21	-0.549937	7.56312e-07	-0.311481	1.30237e-06	-0.244163	0.0318333	-0.747261	2.29309e-12
FBgn0011674	FBpp0071490	CG11312-PA	insc	insc-PA	7780	LOC6735442	LOC6495589	LOC117889757	LOC108009616	CCG003448.1	-0.0081472	0.977611	-0.127903	0.614696	0.458538	0.047445	-0.0285395	0.940487	0.203353	0.791527	0.0395726	0.922072	-0.769626	0.00029265	-0.399209	0.107397	-0.390977	0.00973404	0.00282235	0.991746	-1.26334	2.24505e-08	0.423455	0.0293155
FBgn0011676	FBpp0079777	CG6713-PA	Nos	Nos-PA	22175	LOC6731889	LOC6496893	LOC117901516	LOC108021112	CCG013362.1	0.333752	0.0122472	-0.0083674	0.985415	0.216353	0.259304	0.545379	0.00339087	0.268956	0.763127	0.24125	0.270902	1.25171	3.51492e-05	0.168924	0.54068	1.55949	1.55158e-08	0.737265	0.0384491	1.15794	0.00878608	2.38283	0.00020691
FBgn0011692	FBpp0073083	CG1258-PA	pav	pav-PA	8747	LOC6736750	LOC6493436	LOC117895434	LOC108020070	CCG002375.1	-0.112888	NA	-0.0403271	NA	0.0838669	NA	-0.261098	NA	0.0121918	0.979245	0.317379	0.30378	-3.3662	9.03573e-93	-3.0981	2.18255e-195	-2.42273	7.12528e-22	-0.976966	1.96658e-07	-2.10721	1.68652e-32	-1.20555	2.09818e-14
FBgn0011695	FBpp0309998	CG11390-PB	EbpIII	EbpIII-PB	21125	LOC6736003	LOC6495738	LOC117889847	LOC108009139	CCG003697.1	0.1212	0.525096	-0.0692765	0.721617	-0.335149	0.0103257	-0.376683	0.0162624	-0.536092	0.0269756	-0.217519	0.259041	2.22489	9.90899e-39	1.79043	1.54818e-15	1.34057	9.95928e-05	0.766558	2.9423e-07	1.14006	0.0001139	1.67594	1.92753e-07
FBgn0011701	FBpp0082986	CG31240-PA	repo	repo-PA	13246	LOC6727594	LOC6505718	LOC117898347	LOC108018623	CCG010138.1	-0.0452409	0.80235	-0.0362015	0.909167	-0.0140436	0.970671	0.218243	0.217946	0.210398	0.776223	0.265524	0.00774247	1.8999	4.53517e-13	1.70877	8.05474e-10	1.85936	4.04569e-07	1.57355	6.44671e-15	1.99684	2.37306e-17	1.66637	2.21909e-07
FBgn0011703	FBpp0079648	CG5371-PA	RnrL	RnrL-PA	5347	LOC6731785	LOC6496939	LOC117902463	LOC108021425	CCG000328.1	-0.35588	0.118234	-0.0266418	0.952567	-0.512331	0.0192471	-0.44617	0.174689	-0.269259	0.724424	0.154908	0.424311	-6.12236	0	-5.31925	0	-5.5338	7.74137e-117	-4.11968	8.80917e-69	-3.71992	1.07176e-90	-4.10061	5.3796e-107
FBgn0011704	FBpp0087152	CG8975-PA	RnrS	RnrS-PA	27162	LOC6734070	LOC6494658	LOC117892531	LOC108008420	CCG011186.1	-0.386749	0.126725	-0.0098598	0.982894	-0.168162	0.729701	-0.736427	0.0418037	-0.354576	0.542842	-0.13023	0.555665	-4.09359	2.60793e-207	-3.94553	4.49071e-137	-5.13258	7.20039e-77	-4.19533	1.08203e-68	-3.07095	5.10126e-63	-3.32558	1.70144e-23
FBgn0011705	FBpp0079382	CG9552-PA	rost	rost-PA	5271	LOC6731591	LOC6504794	LOC117901588	LOC108021597	CCG005623.1	-2.27061	3.79073e-43	-1.41292	1.01168e-09	-0.146353	0.644058	-1.50912	1.74863e-10	-0.0099139	0.982747	-0.606131	0.00011824	-1.66204	3.51635e-25	-1.81138	1.33289e-42	-1.11966	2.03714e-07	-2.28033	5.17133e-98	-0.415338	0.00588195	-0.494161	0.030195
FBgn0011706	FBpp0074886	CG4319-PA	rpr	rpr-PA	27343	LOC27206211	LOC6493688	LOC117893352	LOC108017324	CCG003550.1	0.157983	0.665241	0.0369286	0.936451	0.079518	0.886647	0.621557	0.0905489	-0.0322955	0.959336	0.205587	0.59206	1.04095	0.031282	1.53544	0.0108512	1.32498	0.015585	1.70633	0.0415667	1.06542	0.0387466	0.541456	0.204853
FBgn0011708	FBpp0080389	CG4214-PB	Syx5	Syx5-PB	5707	LOC6732503	LOC6497402	LOC117902059	LOC108021518	CCG000865.1	-0.0498132	0.49816	-0.0026328	0.990228	0.105306	0.5341	-0.0404111	0.855543	-0.050381	0.909323	-0.0172843	0.951102	0.3181	0.000897	0.103939	0.204383	0.261628	0.0333199	0.266585	0.00584746	0.73917	3.6186e-14	-0.0876478	0.635104
FBgn0011710	FBpp0076897	CG1403-PA	Septin1	Septin1-PA	21660	LOC6726597	LOC6503611	LOC117899059	LOC108011229	CCG013898.1	-0.0587564	0.619558	0.0399914	0.887585	-0.154252	0.510645	-0.0487371	0.807264	0.188266	0.791527	0.169934	0.362423	-1.50829	1.42679e-28	-1.63183	1.41236e-37	-2.1666	5.28499e-18	-1.56617	1.12304e-23	-1.2998	8.00866e-16	-1.653	2.04195e-10
FBgn0011715	FBpp0078331	CG1064-PA	Snr1	Snr1-PA	32222	LOC6726813	LOC6500039	LOC117897919	LOC108016262	CCG008698.1	0.0340053	0.820408	-0.0038841	0.989529	0.0186524	0.950751	0.0189844	0.93968	-0.0641899	0.894612	0.124903	0.487663	-1.93795	1.19263e-62	-1.92534	5.15827e-39	-1.30348	6.5044e-13	-1.26387	6.69954e-16	-1.33776	4.59584e-11	-2.16713	2.39731e-28
FBgn0011725	FBpp0083954	CG31137-PC	twin	twin-PC	3946	LOC6729368	LOC26514865	LOC117899568	LOC108020623	FBpp0083954-D1	0.0831192	0.360004	-0.0860383	0.571451	-0.0252845	0.923501	0.00568764	0.98337	0.207701	0.791527	0.0352966	0.907257	1.40724	1.63535e-29	0.957478	2.08409e-06	0.800354	0.00589456	1.11769	5.47169e-11	0.337662	0.148462	1.29277	1.56633e-08
FBgn0011726	FBpp0072097	CG4254-PA	tsr	tsr-PA	4193	LOC6735999	LOC6496323	LOC117889870	LOC108008480	CCG003721.1	-0.167437	0.232236	0.104767	0.729362	-0.235183	0.256811	-0.162556	0.445829	-0.32076	0.733195	0.0106755	0.980305	-1.46199	6.3088e-56	-1.4512	9.94743e-16	-1.33882	8.61881e-26	-0.896376	1.12753e-24	-0.407913	0.0899892	-0.906392	6.09346e-12
FBgn0011737	FBpp0078999	CG4488-PA	Wee1	Wee1-PA	4999	LOC6731283	LOC6497297	LOC117899967	LOC108020477	CCG013512.2	0.245527	0.0130695	0.323695	0.00103964	0.179984	0.37237	0.185508	0.205495	0.115602	0.791555	-0.0196464	0.962256	0.982397	8.02704e-21	0.752135	1.44544e-12	-0.328354	0.291591	-0.167391	0.375512	-1.29371	4.41042e-13	-0.386071	0.0672743
FBgn0011739	FBpp0085082	CG12072-PA	wts	wts-PA	25533	LOC6730270	LOC6505953	LOC117896168	LOC108012158	CCG008534.1	0.135209	0.255583	0.0217189	0.912121	0.141281	0.592948	0.160797	0.433544	0.129013	0.8287	0.0871474	0.684122	-0.515594	7.51827e-05	-0.538537	0.0191175	-0.171247	0.500263	-0.558623	0.00012904	-0.503549	0.0495978	-0.322439	0.209842
FBgn0011740	FBpp0306417	CG18802-PB	alpha-Man-IIa	alpha-Man-IIa-PB	11581	LOC6728791	LOC6500000	LOC117897631	LOC108015846	CCG012070.1	0.106466	0.219191	0.091674	0.493859	-0.0095089	0.970574	0.00767642	0.980276	0.208024	0.734232	-0.091856	0.606451	0.271284	0.0213288	1.01214	5.93287e-09	1.62914	2.48092e-17	1.0628	1.54612e-21	1.13853	2.36133e-11	0.0879339	0.596642
FBgn0011741	FBpp0073983	CG11678-PA	Arp6	Arp6-PA	19500	LOC6726058	LOC6504903	LOC117897959	LOC108018910	CCG006851.1	0.121368	0.292937	0.256992	0.222144	0.146643	0.627795	-0.0888538	0.746216	0.159898	0.791527	0.100305	0.738902	-0.80417	5.26827e-13	-1.34346	2.29508e-16	-1.31757	1.14435e-12	-0.855797	1.15117e-07	0.186443	0.39538	-0.307583	0.112783
FBgn0011742	FBpp0302793	CG9901-PC	Arp2	Arp2-PC	44	LOC6726145	LOC6503489	LOC117895482	LOC108011159	CCG002856.2	-0.100253	0.413285	-0.113301	0.40972	0.00597861	0.984081	0.0278455	0.933925	-0.0699537	0.798418	0.0460465	0.854436	-0.989245	7.28371e-22	-0.788319	1.05542e-21	-1.12188	1.84664e-12	-0.434911	1.11312e-06	-0.808123	1.48897e-08	-0.747456	1.83883e-07
FBgn0011743	FBpp0309075	CG5409-PB	Arp53D	Arp53D-PB	7181	LOC6734815	LOC6494270	LOC117892105	LOC108009982	CCG013661.1	0.116948	NA	0.00303837	NA	-0.114559	NA	0.0418078	NA	-0.0749111	NA	0.00729727	NA	10.4346	2.98246e-130	9.60769	2.07793e-82	8.00799	2.76268e-79	10.5027	7.00846e-52	8.96973	1.27616e-35	10.0704	2.09828e-40
FBgn0011745	FBpp0082121	CG6174-PA	Arp1	Arp1-PA	11417	LOC6728317	LOC6499904	LOC117898309	LOC108008079	CCG008411.1	0.0244494	0.847349	0.102294	0.296398	0.0281153	0.922591	-0.0128485	0.949089	-0.121011	0.804694	-0.100603	0.620764	-0.656079	1.02631e-15	-0.875962	5.61487e-10	-0.717712	3.86128e-10	-0.597831	7.30447e-09	-0.383761	0.00886966	-0.535914	5.14866e-06
FBgn0011746	FBpp0289728	CG8084-PB	ana	ana-PB	6458	LOC6733645	LOC6495079	LOC117891312	LOC108010276	CCG006968.1	0.0761499	0.666945	0.248091	0.103659	0.142523	0.470787	0.402725	0.0738736	0.363845	0.277038	0.24515	0.183012	1.23036	1.67763e-12	1.08824	0.00130266	0.0842323	0.778098	0.330525	0.101524	0.491913	0.00506517	0.38382	0.0365776
FBgn0011747	FBpp0289724	CG1651-PE	Ank	Ank-PE	34700	LOC27207714	LOC6506034	LOC117902907	LOC108020400	CCG012474.1	0.0924751	0.314717	0.187937	0.384507	-0.242039	0.21292	0.292639	0.0306284	0.113154	0.798418	0.0917534	0.449644	-0.0016682	0.986493	0.29171	0.00209009	-0.0569073	0.581816	-0.158629	0.113273	0.683805	1.25859e-06	0.457167	0.0289725
FBgn0011754	FBpp0290715	CG1830-PD	PhKgamma	PhKgamma-PD	19286	LOC6725698	LOC6503515	LOC117903856	LOC108005367	CCG013881.3	-0.0595762	0.499939	-0.0784546	0.484419	-0.0037304	0.984081	0.0343997	0.864231	0.0613058	0.871305	-0.0378989	0.827121	0.668631	1.66683e-06	0.915461	1.92499e-17	1.03168	1.28924e-07	0.287943	0.0131386	0.72466	3.6766e-07	0.485515	0.00048052
FBgn0011758	FBpp0074204	CG5529-PA	B-H1	B-H1-PA	13255	LOC6726293	LOC6492915	LOC117899608	LOC108016692	CCG005194.1	0.0885241	0.674302	0.167777	0.551616	0.100304	0.82698	-0.0296662	0.920785	0.0680443	0.912791	0.112962	0.76589	1.40273	0.00285744	1.63999	1.08072e-05	1.90356	0.00026195	2.26594	2.17132e-07	1.36043	0.0051279	1.00644	0.0101633
FBgn0011761	FBpp0070717	CG4193-PA	dhd	dhd-PA	31041	LOC27209386	LOC26514881	LOC117901256	LOC108004582	CCG007504.1	-0.171224	NA	-0.221725	NA	0.136658	NA	0.0448102	NA	-0.207243	0.755923	0.0273182	NA	-9.58839	0	-10.2311	0	-12.5992	1.05431e-190	-13.0881	2.10449e-175	-9.79847	3.73235e-52	-11.8393	5.95924e-142
FBgn0011762	FBpp0076330	CG7108-PA	Prim1	Prim1-PA	30812	LOC6737264	LOC6493162	LOC117895806	LOC108013279	CCG001784.1	-0.281571	0.287355	-0.0867854	0.860695	-0.214996	0.624546	-0.55447	0.0918084	-0.194598	0.791527	-0.23643	0.487663	-3.48105	1.89592e-75	-4.08395	2.11476e-112	-2.15067	1.07606e-08	-3.18744	1.79937e-40	-0.672535	0.00525306	-2.56935	5.05402e-13
FBgn0011763	FBpp0086853	CG4654-PA	Dp	Dp-PA	6842	LOC6734283	LOC6494807	LOC117891794	LOC108019796	CCG010880.2	0.0426424	0.580215	0.0277855	0.921812	0.00660594	0.981638	-0.159779	0.368929	-0.0279502	0.925183	-0.100287	0.59206	-1.77875	2.30994e-52	-1.71823	5.4219e-41	-1.86323	4.30304e-18	-1.99615	3.59095e-89	-1.88319	3.16964e-35	-1.41816	3.09718e-12
FBgn0011768	FBpp0081767	CG6598-PA	Fdh	Fdh-PA	24934	LOC6728589	LOC6498972	LOC117899782	LOC108012088	CCG009995.1	-0.368766	0.024645	0.0214653	0.944971	-0.204591	0.466438	-0.422749	0.00657348	-0.522698	0.00159075	-0.235451	0.169955	-0.818661	0.00018454	-0.960098	5.79052e-13	-0.847565	1.66751e-15	-0.608313	8.79484e-11	-1.16977	1.20951e-18	-1.20122	2.95924e-26
FBgn0011769	FBpp0292527	CG4205-PB	Fdx1	Fdx1-PB	9284	LOC6737405	LOC6506380	LOC117895526	LOC108013556	CCG001611.1	-0.112605	0.554014	0.108109	0.669449	0.039741	0.923501	-0.149999	0.622666	-0.0066029	0.991092	0.0796882	0.820463	-0.294522	0.166333	-0.0494053	0.800272	-0.541586	8.77573e-05	-0.295353	0.0518925	0.792426	2.78184e-05	-0.0011617	0.995676
FBgn0011770	FBpp0071406	CG2227-PA	Gip	Gip-PA	19223	LOC6740526	LOC6502244	LOC117897155	LOC108019117	CCG006341.1	-0.498034	0.00747753	0.122868	0.655538	-0.487717	0.032289	-0.397976	0.0714935	-0.464418	0.302969	NA	NA	0.0750492	0.588087	0.513063	0.00019492	0.106305	0.692626	0.528137	0.00128543	0.894844	1.9222e-06	NA	NA
FBgn0011771	FBpp0078162	CG5837-PA	Hem	Hem-PA	10145	LOC6739106	LOC6506107	LOC117895437	LOC108007448	CCG003774.1	-0.106086	0.179972	0.0907501	0.602066	-0.0320988	0.888602	0.196164	0.0294323	0.196999	0.709951	-0.0189333	0.947108	-0.862071	8.38616e-24	-0.451877	1.54102e-08	-0.30543	0.0305349	0.0362719	0.769986	-0.470079	0.00673824	-0.689903	5.83891e-12
FBgn0011774	FBpp0081861	CG5247-PA	Irbp	Irbp-PA	11391	LOC6728526	LOC6499652	LOC117898348	LOC108010624	CCG010458.1	-0.0978474	0.552763	0.161666	0.589412	0.147962	0.734196	-0.0616546	0.887929	-0.0992005	0.859126	0.061564	0.763394	-2.22684	1.28481e-46	-2.55127	8.42279e-98	-2.95654	1.20354e-37	-0.970317	1.20318e-08	-1.26402	2.68598e-12	-1.93966	6.11145e-33
FBgn0011785	FBpp0083988	CG31132-PA	BRWD3	BRWD3-PA	25255	LOC6729389	LOC6503432	LOC117897671	LOC108017588	CCG010092.1	0.0648689	0.492978	-0.0433403	0.800857	0.0523843	0.757414	0.130043	0.567137	0.178186	0.792778	0.0412266	0.885877	-1.06903	5.88798e-26	-1.07667	1.41863e-06	-0.918071	0.00018073	-0.186718	0.135441	-0.848476	6.2655e-05	-0.85944	0.00975483
FBgn0011787	FBpp0076238	CG5012-PA	mRpL12	mRpL12-PA	20582	LOC6737359	LOC6506998	LOC117894643	LOC108012582	CCG004648.1	-0.0328027	0.811111	-0.0781205	0.801516	-0.0064024	0.984409	-0.217484	0.144321	-0.169239	0.791527	-0.0187746	0.951691	-1.24994	5.96248e-29	-1.62718	5.90765e-24	-1.11562	4.02529e-12	-0.765413	1.74707e-08	-0.64052	0.00079302	-1.14959	3.83727e-15
FBgn0011802	FBpp0306223	CG6539-PB	Gem3	Gem3-PB	9327	LOC6737550	LOC6506470	LOC117893756	LOC108013494	CCG001494.2	-0.426082	0.00854381	-0.160674	0.530779	-0.426908	0.0866091	0.00491444	0.983892	-0.0511538	0.916634	0.0554787	0.89319	-0.815444	0.00030829	-1.73154	6.50917e-73	-2.02279	3.73283e-21	0.362225	0.0349051	-2.25396	8.40165e-41	-2.36736	6.82116e-43
FBgn0011817	FBpp0076476	CG7892-PG	nmo	nmo-PG	34057	LOC6737197	LOC6506444	LOC117894134	LOC108013238	CCG007790.2	0.287305	0.17688	0.188596	0.429401	0.184242	0.618865	0.570268	0.0529523	0.14664	0.816965	-0.197474	0.574458	1.08606	2.0264e-18	0.958585	5.00714e-05	-2.06238	1.34369e-09	-1.15226	4.48227e-17	-1.83318	6.92362e-14	-0.0480108	0.91105
FBgn0011818	FBpp0077459	CG9884-PD	oaf	oaf-PD	3012	LOC6730722	LOC6503289	LOC117901329	LOC108021393	CCG013552.1	0.0572665	0.741988	0.047392	0.879415	-0.0363737	0.938353	0.359004	0.127458	0.187626	0.791555	-0.0423881	0.938469	-0.349519	0.0242328	0.905802	1.7063e-05	-0.835456	0.00280262	-0.577206	2.49974e-06	-0.49893	6.35728e-05	-1.19485	7.40971e-06
FBgn0011824	FBpp0071562	CG4038-PA	Gar1	Gar1-PA	14955	LOC6735487	LOC26513826	LOC117902918	LOC108008096	CCG012475.2	-0.750189	3.29576e-08	-0.73592	0.00022321	-0.696479	0.00070222	-0.054445	0.79793	-0.415625	0.362655	-0.514611	0.00090551	-2.62978	1.10704e-72	-2.44845	1.03054e-51	-2.55752	3.2063e-84	-1.4299	2.50642e-31	-1.43247	7.14496e-15	-1.49227	4.43077e-46
FBgn0011828	FBpp0089216	CG12002-PE	Pxn	Pxn-PE	8616	LOC6736509	LOC6493120	LOC117894346	LOC108013252	CCG001813.1	0.0376136	0.869425	-0.124317	0.614114	0.194269	0.293405	0.0610772	0.839293	0.268451	0.698715	-0.104436	0.66626	0.664161	0.00502934	0.829979	0.00032796	0.175755	0.696726	0.455839	0.0971087	0.471576	0.125108	0.320356	0.140111
FBgn0011829	FBpp0081023	CG14396-PA	Ret	Ret-PA	28947	LOC6733057	LOC6497964	LOC117900096	LOC108007289	CCG000090.1	0.332965	0.0702182	0.311854	0.375122	-0.0929977	0.865495	0.339794	0.318521	0.272466	0.785124	-0.452064	0.00888286	1.02662	0.0183475	1.74878	1.47452e-08	1.3328	0.00273759	0.023987	0.967038	2.34603	7.96253e-12	0.883864	0.00909912
FBgn0011836	FBpp0304934	CG6711-PB	Taf2	Taf2-PB	27124	LOC6737504	LOC6506493	LOC117895050	LOC108013398	CCG001652.1	-0.16196	0.254443	-0.127698	0.420809	-0.166631	0.358776	-0.137971	0.418984	0.114327	0.795237	-0.0466714	0.810694	-0.950345	2.33627e-20	-0.990856	2.50815e-23	-0.633646	0.00055246	-1.1028	1.468e-16	-0.662177	1.069e-07	-0.663953	7.32144e-06
FBgn0011837	FBpp0073516	CG4070-PA	Tis11	Tis11-PA	13703	LOC27208565	LOC6504068	LOC117903123	LOC108005463	CCG011807.1	-0.276989	0.0382378	-0.491426	0.0011682	-0.566253	0.00163526	-0.250052	0.275567	-0.0407938	0.951648	-0.33135	0.0820899	-0.782699	3.74352e-10	-0.3061	0.286885	0.195923	0.471926	-0.567113	2.45336e-05	-0.9664	0.0064808	-0.529564	0.102364
FBgn0012034	FBpp0078067	CG9390-PA	AcCoAS	AcCoAS-PA	21293	LOC6738973	LOC6493049	LOC117893645	LOC108013098	CCG001443.1	-0.194263	0.195539	-0.0383539	0.910983	-0.544276	0.00033198	-0.481782	0.048632	-0.200889	0.623335	-0.201805	0.14344	1.18577	5.26015e-16	1.20558	4.27069e-14	0.117812	0.664823	0.310377	0.205056	0.7177	0.00460659	1.5891	2.26682e-13
FBgn0012037	FBpp0080129	CG8827-PA	Ance	Ance-PA	22325	LOC6732275	LOC6497096	LOC117901190	LOC108021501	CCG005470.1	0.255213	0.116015	0.453679	9.54669e-05	0.0846851	0.642895	-0.208909	0.493667	0.0129972	0.967977	0.0853826	0.813246	1.03964	2.24848e-11	1.35912	2.18244e-19	1.28917	7.70807e-07	1.50024	1.45057e-12	0.406792	0.112916	1.46763	1.81333e-06
FBgn0012051	FBpp0309435	CG7563-PD	CalpA	CalpA-PD	7600	LOC6735257	LOC6495191	LOC117890868	LOC108009432	CCG003651.1	0.036334	0.765622	0.270061	0.0765434	-0.02519	0.872057	-0.0777288	0.81952	0.0602755	0.830831	0.00708954	0.982992	0.346925	0.00430126	1.0084	4.40051e-22	1.03356	9.57275e-05	0.570695	0.00502149	0.603452	1.604e-09	0.792942	0.00022048
FBgn0012058	FBpp0076600	CG8610-PA	Cdc27	Cdc27-PA	30407	LOC6737103	LOC6506503	LOC117893910	LOC108005877	CCG001262.1	0.107354	0.331678	0.118249	0.398405	0.187625	0.110381	0.0334385	0.812583	0.189608	0.743692	0.0875293	0.636699	0.255434	0.0507371	0.0450714	0.787834	0.486801	0.0206488	0.86859	1.5872e-09	-0.679727	3.29994e-06	-0.29303	0.100715
FBgn0012344	FBpp0310724	CG8348-PC	Dh44	Dh44-PC	31542	LOC6728752	LOC6499405	LOC117898062	LOC108010597	CCG010399.1	-0.023656	0.893212	0.114431	0.629205	0.252913	0.0674855	0.0746576	0.84856	0.141566	0.791527	-0.0376056	0.919959	4.39823	2.84122e-38	2.06318	7.2238e-05	3.41798	6.70329e-09	1.37432	0.00178005	2.57238	3.38118e-06	2.2111	0.00021244
FBgn0013263	FBpp0305260	CG33261-PK	Trl	Trl-PK	9568	LOC6738064	LOC6507810	LOC117895081	LOC108013132	CCG004786.2	-0.120426	0.510101	-0.178153	0.114497	0.0734703	0.7842	0.0104918	0.965672	0.149546	0.804016	-0.0810261	0.776257	0.181398	0.250854	-0.136405	0.573792	-0.513856	0.0309088	-1.00266	3.78313e-24	-0.691668	1.50569e-05	-0.590379	0.0125466
FBgn0013272	FBpp0071729	CG5820-PD	Gp150	Gp150-PD	23200	LOC6735686	LOC6494742	LOC117891553	LOC108009579	CCG011001.1	0.0987017	0.553825	0.101053	0.519616	-0.0512764	0.835869	0.0954969	0.648177	0.107811	0.80957	0.0459235	0.857943	0.448503	0.00099843	0.729965	6.00796e-07	0.639051	0.00032292	0.363482	0.0281012	0.808963	0.00032552	0.68722	0.00306041
FBgn0013303	FBpp0074671	CG7641-PA	Nca	Nca-PA	2918	LOC6738774	LOC6506252	LOC117894290	LOC118877337	CCG011569.1	0.258667	0.00437143	0.316777	0.0110927	-0.026848	0.943536	0.562282	0.00102321	0.0336157	0.951648	0.317877	0.0846254	-0.0383353	0.642467	-0.161445	0.485809	0.160275	0.273411	0.141172	0.217205	0.552925	0.022114	-0.241882	0.104096
FBgn0013305	FBpp0088812	CG3798-PE	Nmda1	Nmda1-PE	32632	LOC6734235	LOC6494856	LOC117890071	LOC108019786	CCG011630.3	0.151036	0.0562928	0.0108652	0.971588	0.0917502	0.611576	-0.0104856	0.976072	0.148589	0.560218	0.060707	0.760883	0.79722	3.82125e-28	1.02223	1.21401e-46	0.940964	2.68898e-13	0.86081	1.88476e-13	0.973055	6.33588e-28	0.989838	3.19019e-23
FBgn0013307	FBpp0087939	CG8721-PA	Odc1	Odc1-PA	22624	LOC6739315	LOC6496492	LOC117890324	LOC108019627	CCG003190.1	-1.38572	1.14747e-12	-1.21402	5.03415e-11	-0.753109	0.00541827	-0.899982	0.00011953	-0.0689326	0.904408	-0.627735	0.00146277	0.691378	0.00072991	0.131899	0.647711	1.12202	2.10362e-06	-0.041487	0.885734	1.42155	2.93868e-12	0.68001	0.00246866
FBgn0013323	FBpp0312235	CG13687-PF	Ptth	Ptth-PF	4300	LOC6730478	LOC6497694	LOC117901438	LOC108021293	CCG007698.1	0.303022	0.330634	0.35482	0.298544	0.545956	0.0976098	0.416921	0.229762	0.219439	0.791527	0.234827	0.373417	2.58448	1.34178e-06	1.27559	0.250052	2.81156	0.00757637	1.02195	0.00642476	1.08346	0.14952	0.244764	0.656279
FBgn0013325	FBpp0309436	CG7726-PB	RpL11	RpL11-PB	31999	LOC6735260	LOC6495193	LOC117890913	LOC108010256	CCG003645.1	-0.728532	2.76929e-11	-0.620586	3.39914e-06	-0.569077	9.62744e-05	-0.608273	5.9123e-06	-0.534275	0.232193	-0.452338	0.00077056	-1.19425	1.88627e-21	-1.32484	2.90131e-14	-1.14286	1.63716e-10	-0.811485	1.1733e-19	-0.925018	1.59487e-05	-1.08445	1.88216e-10
FBgn0013334	FBpp0082658	CG8884-PA	Sap47	Sap47-PA	24762	LOC6727891	LOC6501325	LOC117895980	LOC108014568	CCG010314.3	0.340368	0.00774482	0.277802	0.0694314	0.335995	0.00648962	0.349478	0.105552	0.327513	0.733946	0.0434496	0.910001	0.585337	1.26948e-09	0.537075	1.78603e-13	0.958863	6.28959e-15	0.705627	1.0162e-25	0.497142	0.00747369	-0.0547335	0.74281
FBgn0013343	FBpp0292260	CG31136-PB	Syx1A	Syx1A-PB	21550	LOC27206665	LOC6505874	LOC117897039	LOC108015761	CCG008076.1	0.141719	0.479037	0.1806	0.530779	0.32853	0.210522	0.455207	0.143896	0.257389	0.791527	-0.134716	0.728008	0.193187	0.355732	0.00778645	0.975078	-0.366995	0.304008	-0.205156	0.164977	-0.156527	0.701491	0.364545	0.253621
FBgn0013347	FBpp0083912	CG5163-PA	TfIIA-S	TfIIA-S-PA	3748	LOC6729298	LOC6501502	LOC117896456	LOC108011893	CCG008123.1	0.0364478	0.718833	0.0641681	0.713769	-0.106717	0.716356	0.0955825	0.617775	-0.125564	0.823721	0.162385	0.494884	-0.317305	0.00895398	-0.794871	9.21724e-12	-0.895317	6.04131e-08	-0.153788	0.35494	-0.412456	0.0405057	-0.453545	0.00513852
FBgn0013432	FBpp0070415	CG3717-PA	bcn92	bcn92-PA	4201	LOC6724921	LOC6503497	LOC117903557	LOC108016848	CCG012353.1	0.0578937	0.691786	0.0114663	0.965969	0.0380582	0.929004	-0.129103	0.517491	-0.106446	0.841039	0.0474092	0.909326	-0.608237	0.00687611	-0.774698	1.06472e-05	-0.70425	4.19657e-05	-0.229993	0.155626	-0.783128	1.51822e-05	-0.813874	1.06207e-08
FBgn0013433	FBpp0310300	CG4846-PB	beat-Ia	beat-Ia-PB	5715	LOC6732483	LOC6497751	LOC117900139	LOC108012104	CCG005512.1	0.425772	0.0140008	0.493361	0.01827	0.332072	0.139664	0.501534	0.126029	0.282295	0.681856	0.0795678	0.887075	1.42974	6.26634e-06	1.80474	6.70298e-06	3.06848	9.02836e-10	2.0122	2.13181e-07	-1.07752	0.00030459	1.15379	0.00082657
FBgn0013435	FBpp0087515	CG1362-PA	Cdc2rk	Cdc2rk-PA	6563	LOC6733816	LOC6495757	LOC117891189	LOC108008471	CCG005164.1	-0.115137	0.450315	0.111451	0.650276	-0.169345	0.597065	-0.12523	0.686554	-0.0729473	0.837111	0.0319455	0.920666	-0.936505	1.01754e-11	-0.819788	8.59608e-08	-1.60088	9.24905e-20	-1.0902	4.10767e-06	-1.07259	3.215e-12	-0.886509	6.1345e-13
FBgn0013467	FBpp0086494	CG18285-PA	igl	igl-PA	7118	LOC6734584	LOC6495164	LOC117891516	LOC108010019	CCG011423.1	0.385418	1.63024e-05	0.359436	2.46291e-08	0.236571	0.068038	0.532823	0.00364067	0.296073	0.61882	0.297253	0.012212	2.29472	1.66124e-22	2.09992	1.44324e-33	2.43796	5.55482e-29	1.57445	4.26008e-18	1.06762	9.67956e-08	1.61628	1.53916e-05
FBgn0013469	FBpp0303113	CG12296-PB	klu	klu-PB	12802	LOC27206237	LOC6506451	LOC117893803	LOC108011690	CCG001550.1	0.304766	0.168801	0.123162	0.699358	0.268995	0.43997	-0.0663813	0.878507	0.0360164	0.955977	0.299896	0.160817	0.743611	2.58032e-05	1.02939	3.79973e-05	1.51025	2.75205e-09	0.572854	0.0188073	1.17014	3.90146e-05	0.734068	4.34746e-05
FBgn0013548	FBpp0071994	CG11295-PA	l(2)dtl	l(2)dtl-PA	8177	LOC6735920	LOC6495919	LOC117891209	LOC108008365	CCG006873.1	-0.428972	0.00134992	-0.139405	0.674578	-0.150405	0.606962	-0.157711	0.555596	0.189353	0.776223	0.235759	0.247341	-3.63411	1.78394e-77	-3.44702	1.09196e-108	-3.49	1.52044e-33	-1.89846	6.40269e-25	-2.80549	1.09008e-34	-1.37271	5.43891e-06
FBgn0013576	FBpp0297633	CG32464-PV	mtd	mtd-PV	24360	LOC6726786	LOC6498859	LOC117897485	LOC108011235	CCG010369.3	0.191053	0.138603	0.0935879	0.497021	0.0331469	0.91045	0.222959	0.204564	0.247412	0.791527	-0.0071723	0.984694	-0.136616	0.220757	-0.41445	0.0670712	-0.176204	0.334061	-0.183598	0.0489012	0.061275	0.766572	0.0560772	0.773526
FBgn0013717	FBpp0288698	CG4166-PB	not	not-PB	31908	LOC6738580	LOC6493680	LOC117895887	LOC108007739	CCG003537.1	-0.172675	0.139356	0.101125	0.686939	-0.0621722	0.720073	0.0429574	0.816367	0.114424	0.791527	0.0113107	0.969399	-1.45572	2.21759e-37	-1.73088	7.49133e-46	-1.46835	9.95631e-10	-1.1699	1.81648e-27	-1.12657	4.27942e-08	-0.610476	8.02378e-06
FBgn0013718	FBpp0297577	CG33991-PJ	nuf	nuf-PJ	9578	LOC6738024	LOC6507227	LOC117895838	LOC108013112	CCG003523.2	0.169289	0.0390049	0.167635	0.351598	0.0363903	0.873919	0.0683397	0.724408	0.189656	0.791527	0.0951215	0.597198	-0.0888619	0.422373	-0.273057	0.00027609	0.194635	0.228708	0.0261172	0.859422	1.1002	8.74752e-26	0.348047	0.00010617
FBgn0013720	FBpp0070246	CG14779-PC	pck	pck-PC	31156	LOC6739912	LOC6499633	LOC117901919	LOC108016589	CCG013850.1	-0.0241032	0.886712	-0.235441	0.394891	-0.0283347	0.92948	0.0175818	0.947061	0.0316123	0.930511	0.13218	0.50905	-0.209316	0.0927999	-0.783342	2.17986e-10	-0.638439	0.00027757	-0.0372951	0.792813	-0.936908	9.83799e-11	-0.534069	0.00857213
FBgn0013725	FBpp0086645	CG10108-PA	phyl	phyl-PA	22861	LOC6734486	LOC6494214	LOC117891571	LOC108008490	CCG007205.1	0.33204	0.0105638	0.297209	0.0470603	0.199158	0.253294	0.380707	0.00153475	0.21587	0.788413	0.188076	0.222835	2.45047	1.81251e-07	2.24098	2.55111e-11	1.57428	0.00063879	1.63898	2.43512e-06	1.9905	2.1171e-06	1.72187	0.00010581
FBgn0013726	FBpp0087870	CG8705-PA	pnut	pnut-PA	6329	LOC6733516	LOC6495198	LOC117892070	LOC108019568	CCG011482.1	0.175943	0.195785	0.140859	0.210333	0.306159	0.0715513	0.0581027	0.661712	0.262977	0.573558	0.152061	0.336406	-2.14868	2.40226e-98	-2.25492	6.6496e-191	-1.90825	7.70452e-21	-1.25787	1.09197e-31	-1.72657	1.29503e-30	-1.04561	1.81374e-07
FBgn0013732	FBpp0085445	CG3273-PA	sced	sced-PA	6076	LOC6733243	LOC6493925	LOC117892329	LOC108018009	CCG011220.1	0.253876	0.181965	0.323293	0.109828	-0.0083531	0.98658	0.36364	0.165187	0.134583	0.822562	0.219622	0.523391	-3.51671	1.27531e-100	-3.68994	5.85651e-107	-3.48416	2.28102e-23	-3.21419	5.52171e-69	-2.78717	2.22712e-30	-3.80378	3.9441e-18
FBgn0013733	FBpp0086747	CG18076-PH	shot	shot-PH	22820	LOC6734375	LOC6494021	LOC117891140	LOC108019601	CCG007146.4	-0.0077227	0.976282	0.196685	0.459348	-0.0052547	0.992616	0.426896	0.150007	0.117733	0.853382	-0.13417	0.732576	1.20187	6.93265e-08	1.36526	4.7018e-06	1.63353	2.51934e-15	0.792088	3.28719e-09	1.08312	0.00041139	1.30718	3.00199e-05
FBgn0013746	FBpp0089195	CG9556-PB	alien	alien-PB	5251	LOC6731594	LOC6504772	LOC117901169	LOC108021157	CCG005626.1	-0.111195	0.331333	0.134352	0.558079	-0.195503	0.37237	0.00715442	0.983481	-0.0317242	0.94039	-0.0329516	0.908589	-1.00674	8.00586e-28	-1.00683	2.21982e-18	-0.848457	5.12301e-09	0.488982	0.00022866	-0.848857	3.00636e-10	-0.933739	7.17836e-24
FBgn0013750	FBpp0086510	CG8156-PA	Arf6	Arf6-PA	32740	LOC6734604	LOC6495873	LOC117890212	LOC108017773	CCG011551.1	-0.0076057	0.933681	0.129502	0.484515	0.0384972	0.809871	0.0358807	0.808901	-0.0661463	0.840134	0.00714803	0.982992	-0.124731	0.319869	0.00804812	0.928826	-0.277766	0.0351811	-0.36028	4.27699e-05	-0.139497	0.250317	0.0435617	0.661128
FBgn0013751	FBpp0303103	CG1072-PC	Awh	Awh-PC	27848	LOC6736673	LOC6506861	LOC117894796	LOC108011840	CCG001757.1	0.148413	0.582068	0.369094	0.270189	0.103984	0.817243	0.571492	0.0708872	0.0450735	0.944396	0.0387038	0.944521	2.44951	2.69321e-14	1.61861	0.00059082	1.04133	0.0857287	2.57985	6.40942e-11	0.616809	0.249917	2.76771	2.15744e-05
FBgn0013753	FBpp0303213	CG7959-PB	Bgb	Bgb-PB	31973	LOC6739598	LOC6507448	LOC117895577	LOC108012907	CCG001876.1	0.239842	0.00675799	0.34148	0.00143154	0.416115	0.00173139	0.0338144	0.900288	0.0166379	0.970466	0.225222	0.122178	-1.35937	1.85196e-14	-1.30588	8.87607e-19	-1.48546	3.75565e-18	-0.917408	9.58836e-07	-0.814919	1.3095e-06	-1.60828	1.21979e-11
FBgn0013755	FBpp0072643	CG7960-PA	Bro	Bro-PA	8595	LOC6736374	LOC6507450	LOC117895279	LOC108012781	CCG001880.1	0.00206077	NA	0.0667126	NA	-0.0322831	NA	-0.0660577	NA	0.00995262	0.986547	0.0102074	NA	0.951297	0.301924	5.26044	5.1775e-10	1.62403	0.218971	-0.414515	0.791455	0.0431037	0.896564	7.07056	7.00162e-26
FBgn0013756	FBpp0304737	CG8274-PB	Mgtor	Mgtor-PB	6634	LOC6734049	LOC6495943	LOC117890690	LOC108009373	CCG011254.2	-0.0663851	0.640553	0.280488	0.0982771	0.0771207	0.689141	0.0449678	0.856074	0.220133	0.791527	0.0553107	0.855734	-1.67738	6.08002e-30	-1.89061	4.24506e-25	-1.28608	2.35957e-11	-0.764725	7.11951e-10	-1.21785	2.0815e-10	-1.31759	6.51261e-07
FBgn0013759	FBpp0303394	CG6703-PH	CASK	CASK-PH	31629	LOC6729005	LOC6499757	LOC117899770	LOC108016188	CCG009582.1	0.314957	0.0776341	0.260794	0.255152	0.382756	0.0993049	0.469999	0.125254	0.244156	0.791527	-0.0566498	0.917123	-0.706496	3.92496e-11	-0.943493	1.30087e-11	-0.661732	0.00252117	-0.96716	3.59651e-12	-0.349958	0.146488	-0.632575	0.0226392
FBgn0013762	FBpp0086483	CG8203-PA	Cdk5	Cdk5-PA	4165	LOC6734637	LOC6505282	LOC117891283	LOC108018065	CCG006931.1	0.0380878	0.776913	0.00293985	0.989934	0.185386	0.381594	0.0694314	0.642175	0.0383083	0.920095	0.00505044	0.990577	-0.330367	0.00489097	-0.505127	3.79173e-05	-0.332007	0.00421383	-0.917776	2.23133e-14	-0.660981	0.00020175	-0.551266	0.00286335
FBgn0013764	FBpp0072101	CG3924-PB	Chi	Chi-PB	20445	LOC6735995	LOC6494896	LOC117889838	LOC108008308	CCG003698.1	-0.0342218	0.733992	-0.0361023	0.873378	0.0372958	0.877784	0.00613023	0.978719	-0.0076344	0.975235	0.167092	0.223203	-0.555729	1.51221e-07	-0.869674	7.81748e-23	-0.904604	3.55082e-13	-0.800203	1.53541e-11	-0.926529	1.35678e-09	-1.21033	1.38412e-14
FBgn0013765	FBpp0301625	CG4832-PL	cnn	cnn-PL	6805	LOC6734319	LOC6494049	LOC117891145	LOC108019729	CCG010758.2	0.00539249	0.972629	0.125013	0.587214	-0.0326652	0.910703	0.0688926	0.678455	0.104522	0.810153	0.241988	0.0354019	1.6599	4.22089e-35	1.09319	1.2716e-11	0.631084	0.00182327	0.738546	1.19727e-06	0.203464	0.225751	0.428123	0.0362162
FBgn0013767	FBpp0082386	CG3302-PA	Crz	Crz-PA	31587	LOC6728108	LOC6498963	LOC117899479	LOC108010571	CCG009843.1	-0.0467955	0.857617	0.157141	0.477359	-0.0351704	0.933176	0.198108	0.521603	-0.32223	0.719544	0.339703	0.0133859	2.55592	0.00289716	3.62697	9.67161e-05	1.74172	0.0510192	2.33268	0.00569074	1.24452	0.147505	4.3424	5.45006e-05
FBgn0013770	FBpp0086719	CG6692-PC	CtsL1	CtsL1-PC	6984	LOC6734384	LOC6496558	LOC117890440	LOC108018102	CCG007141.1	-0.351999	0.0203156	-0.393629	0.0231317	-0.225953	0.399534	-0.366519	0.127206	-0.217216	0.482046	-0.0924776	0.810501	-0.215882	0.0400358	-0.270466	0.0325464	-0.312758	0.0443926	-0.397317	0.00382053	0.215538	0.0653136	0.162783	0.434808
FBgn0013773	FBpp0086580	CG10240-PA	Cyp6a22	Cyp6a22-PA	25723	LOC6734554	LOC6495150	LOC117890988	LOC108008950	CCG011446.1	-0.155096	0.651673	-0.184149	0.360511	-0.496031	0.105979	-0.137606	0.72072	-0.0813403	0.902745	0.0789819	0.884549	-0.731978	0.252125	-0.94971	0.00449427	-2.27399	2.92895e-16	-0.0580942	0.862124	-4.22913	1.11355e-53	-1.20376	1.05639e-05
FBgn0013799	FBpp0304463	CG8567-PD	Deaf1	Deaf1-PD	30424	LOC6738745	LOC6506236	LOC117894817	LOC108005842	CCG002898.1	0.0906964	0.340101	0.109779	0.513649	0.1215	0.607426	0.192779	0.424328	0.125021	0.80906	0.10107	0.709236	-0.625082	2.22232e-14	-0.933108	1.67531e-10	-1.06086	2.76502e-05	0.482279	1.38121e-05	-0.523911	0.00135333	-0.0781584	0.777356
FBgn0013810	FBpp0293284	CG5526-PB	Dhc36C	Dhc36C-PB	5839	LOC6732623	LOC6497620	LOC117901462	LOC108019204	CCG000205.1	0.35018	0.176254	0.0914249	0.852515	-0.138038	0.792951	0.546115	0.14868	-0.0048678	0.993305	-0.0513115	0.93788	4.51403	3.14548e-63	4.85158	6.77341e-75	8.87073	5.47255e-173	8.68025	2.1507e-199	3.37235	4.77845e-31	6.97992	4.28518e-73
FBgn0013811	FBpp0292225	CG15804-PC	Dhc62B	Dhc62B-PC	23646	LOC6736403	LOC6507592	LOC117893551	LOC108013006	CCG002188.1	-0.20564	0.562827	0.088683	0.858409	-0.131101	0.775512	-0.285592	0.503279	0.47272	0.317258	-0.0989094	0.861832	5.46913	4.4059e-56	5.45108	9.81422e-57	4.09157	6.09582e-66	6.26116	5.70535e-257	2.65165	3.52919e-06	6.54815	6.15702e-176
FBgn0013813	FBpp0290517	CG1842-PB	Dhc98D	Dhc98D-PB	17953	LOC6729927	LOC6501352	LOC117896279	LOC108015691	CCG009575.1	-0.0211142	0.95454	0.0415472	NA	0.260929	NA	0.559722	0.130394	-0.115892	0.854986	0.103967	0.83199	7.21044	6.18761e-30	2.70521	3.07391e-16	2.85431	1.2642e-20	9.50471	5.3426e-97	1.72173	6.83356e-06	9.43148	8.29468e-121
FBgn0013949	FBpp0084085	CG7021-PA	Elal	Elal-PA	12043	LOC6729487	LOC6499788	LOC117899304	LOC108017319	CCG008381.2	-0.964724	1.60576e-06	-0.649301	0.0289579	-0.155848	0.719871	-0.50072	0.00347711	-0.366568	0.533764	-0.665034	3.32282e-07	0.67614	0.00013559	0.212963	0.640376	0.760652	0.0340276	0.479192	0.00106115	0.755739	0.0023543	-0.115774	0.646349
FBgn0013954	FBpp0085703	CG11001-PA	Fkbp12	Fkbp12-PA	226	LOC6735236	LOC6494449	LOC117892647	LOC108008589	CCG010728.2	-0.21059	0.122259	-0.208847	0.397106	-0.320265	0.124404	-0.282932	0.0974959	-0.145099	0.791555	-0.214461	0.129224	-1.19973	3.17399e-41	-1.13711	7.80425e-26	-1.08348	4.0923e-14	-0.853284	5.85981e-25	-0.491214	0.00357391	-1.08393	4.622e-22
FBgn0013972	FBpp0084819	CG1912-PA	Gycalpha99B	Gycalpha99B-PA	18095	LOC6730077	LOC6506001	LOC117897012	LOC108007582	CCG009629.1	0.399647	1.46273e-05	0.261782	0.254832	0.423087	2.55564e-05	0.296705	0.0381827	0.223045	0.280014	0.310168	0.00059447	1.93021	1.27947e-24	2.27641	5.77641e-21	2.15302	8.17661e-17	1.85316	4.54665e-26	1.86802	1.68695e-29	2.11112	1.24572e-12
FBgn0013973	FBpp0085115	CG1470-PA	Gycbeta100B	Gycbeta100B-PA	18184	LOC6730307	LOC6501190	LOC117899617	LOC108017081	CCG009194.1	0.340667	0.00061082	0.262523	0.04074	0.305212	0.0450397	0.342238	0.0930628	0.146454	0.792721	0.17242	0.45342	2.39433	1.26951e-26	1.43545	1.19035e-08	2.08834	4.32528e-09	4.2547	2.95021e-55	1.86554	2.70461e-11	2.087	0.00022939
FBgn0013983	FBpp0085904	CG5576-PA	imd	imd-PA	7538	LOC6735112	LOC6495612	LOC117891011	LOC108018221	CCG007019.2	-0.0514157	0.793083	-0.270701	0.428645	-0.194788	0.456843	-0.31664	0.135545	-0.196351	0.785124	-0.23763	0.107789	1.1122	5.08352e-23	0.503353	0.0331378	0.157627	0.481201	-0.140727	0.258244	0.399177	0.00940018	-0.129123	0.40426
FBgn0013987	FBpp0070802	CG3086-PB	MAPk-Ak2	MAPk-Ak2-PB	27169	LOC6725202	LOC6504147	LOC117903542	LOC108011166	CCG002695.1	-0.0430476	0.740534	-0.016565	0.936764	0.0447688	0.885689	-0.101313	0.447005	0.131823	0.791527	-0.078014	0.721531	-0.342964	6.6281e-06	-0.480099	3.39594e-11	0.287727	0.0540562	-0.665065	2.99381e-13	-0.445931	0.00030133	-0.478093	0.00397553
FBgn0013995	FBpp0301144	CG5685-PG	Calx	Calx-PG	10691	LOC6727257	LOC6500778	LOC117899611	LOC108018359	CCG009120.1	0.401736	0.00045096	0.112007	0.553908	0.343086	0.00315721	0.0859205	0.741657	0.26673	0.79008	0.15036	0.268313	1.11802	1.96357e-25	0.978579	2.94999e-22	0.938475	7.68452e-13	1.14144	7.60451e-24	0.542122	0.00349128	-0.203885	0.339329
FBgn0013997	FBpp0075730	CG6827-PA	Nrx-IV	Nrx-IV-PA	23872	LOC6737782	LOC6507434	LOC117893108	LOC108012983	FBpp0075730-D1	0.264152	0.0115679	0.307852	0.0739436	0.145831	0.271883	0.10466	0.483992	0.24062	0.782083	0.0198455	0.958026	0.50111	1.48595e-05	0.70127	1.89603e-06	1.0765	1.5169e-14	0.00360903	0.966245	0.408966	0.020635	0.283363	0.220779
FBgn0014000	FBpp0080841	CG10658-PA	Hf	Hf-PA	29001	LOC6732885	LOC6498275	LOC117901260	LOC108020914	CCG000495.1	-0.729751	8.1081e-08	-0.267752	0.17648	-0.699592	0.00024975	-0.640849	0.00599367	-0.811176	0.00059632	-0.66743	4.97821e-06	1.29632	4.45257e-15	1.4573	6.50176e-14	1.11681	0.00102916	0.26624	0.289519	0.549404	0.0195631	-0.107174	0.785521
FBgn0014006	FBpp0289484	CG4720-PC	Ask1	Ask1-PC	10684	LOC6727404	LOC6500408	LOC117898512	LOC108015584	CCG010520.1	-0.139386	0.124426	0.00841773	0.978555	-0.0589042	0.766741	0.009301	0.962454	0.13899	0.799151	0.0516257	0.853256	-0.686026	9.40347e-12	-0.580071	0.00070544	-0.419165	0.0092943	-0.485105	3.72604e-06	-0.356358	0.0548218	-0.68576	2.06382e-05
FBgn0014007	FBpp0075645	CG10975-PA	Ptp69D	Ptp69D-PA	9433	LOC6737857	LOC6507324	LOC117893817	LOC108007284	CCG004772.1	0.0217901	0.885202	0.10631	0.686939	-0.2036	0.349103	0.0721444	0.755352	0.110608	0.79449	0.120753	0.65463	-0.884116	6.93983e-16	-0.556951	5.97267e-05	-0.861058	0.00088149	0.370867	0.0101493	-0.713463	1.13906e-05	-0.593402	0.00014573
FBgn0014009	FBpp0085458	CG3269-PA	Rab2	Rab2-PA	3281	LOC6733256	LOC6493933	LOC117891066	LOC108017997	CCG011693.1	0.0903985	0.342283	0.0839249	0.523037	0.224126	0.192878	-0.112121	0.321397	0.0411708	0.868624	0.0049411	0.988389	0.330442	0.0358409	0.299045	1.54104e-06	0.414029	0.00014666	-0.140358	0.137664	0.404771	1.43725e-06	0.308174	0.0361746
FBgn0014010	FBpp0077475	CG3664-PA	Rab5	Rab5-PA	26567	LOC6730698	LOC6498093	LOC117902809	LOC108015141	CCG013440.5	0.115884	0.27245	0.135347	0.467075	-0.0530394	0.814076	-0.0802925	0.667614	0.169785	0.560218	0.0485561	0.812038	-0.0828127	0.297338	-0.0358112	0.694608	0.210097	0.0327388	-0.105007	0.0888023	0.0528433	0.5965	-0.0832893	0.418428
FBgn0014011	FBpp0305023	CG8556-PB	Rac2	Rac2-PB	21232	LOC27206242	LOC6506427	LOC117895609	LOC108005837	CCG001842.1	0.0683703	0.673473	-0.065241	0.722222	0.0219033	0.950751	-0.167048	0.391191	-0.0669863	0.832158	-0.117065	0.63867	0.153493	0.194376	0.0919672	0.582195	0.0708243	0.635279	0.411583	0.00906902	0.232797	0.110697	0.545571	0.00055219
FBgn0014018	FBpp0088375	CG11992-PA	Rel	Rel-PA	27709	LOC6728840	LOC6501204	LOC117896226	LOC108011544	CCG010297.1	0.032058	0.893874	-0.0926924	0.749682	-0.0395807	0.907696	-0.181947	0.397527	-0.189181	0.664388	-0.28965	0.16887	0.421704	0.0011197	0.345749	0.00828575	0.44991	0.00595893	0.24431	0.19109	0.686742	2.47465e-06	-0.0537451	0.817682
FBgn0014019	FBpp0079875	CG5279-PA	Rh5	Rh5-PA	5483	LOC6732040	LOC6497236	LOC117901605	LOC108021450	CCG013432.1	0.176913	0.527819	0.0584374	0.863341	0.262598	0.253157	-0.200843	0.611548	-0.131094	0.808256	0.0312634	0.944038	3.0344	7.40698e-08	1.79806	0.0188959	0.887742	0.263306	0.86965	0.153915	1.81717	0.00296696	-2.35142	0.00018722
FBgn0014020	FBpp0086356	CG8416-PD	Rho1	Rho1-PD	3527	LOC6734703	LOC6494154	LOC117891537	LOC108009598	CCG003482.1	-0.141728	0.180321	-0.0454995	0.87354	-0.256042	0.0244956	-0.0164041	0.944797	-0.0085616	0.979905	-0.0706493	0.62718	0.0458598	0.606252	0.214039	0.0148225	0.189323	0.031218	-0.175568	0.015685	-0.102378	0.285597	-0.093599	0.381302
FBgn0014024	FBpp0111789	CG3312-PD	Rnp4F	Rnp4F-PD	3002	LOC27207696	LOC6503639	LOC117894498	LOC108004699	CCG007500.1	-0.191297	0.125842	0.0915465	0.621586	0.103679	0.627795	0.0109128	0.962784	0.190824	0.663006	0.126213	0.370357	-1.11136	1.17785e-31	-0.521768	7.14267e-05	0.505908	0.00754036	-0.8439	1.11651e-09	-1.88838	1.06275e-27	-0.895169	5.204e-14
FBgn0014029	FBpp0083352	CG4173-PA	Septin2	Septin2-PA	3632	LOC6727322	LOC6501106	LOC117897294	LOC118877942	CCG008615.1	0.0764821	0.27706	0.194143	0.209092	0.120248	0.629779	-0.0464383	0.858711	0.190708	0.724424	0.178308	0.313528	-0.84226	1.80335e-24	-0.824182	1.8465e-06	-1.15227	4.10243e-18	-0.505232	6.19874e-06	-0.56991	0.00020355	-0.417563	0.00031629
FBgn0014032	FBpp0071184	CG12117-PA	Sptr	Sptr-PA	19081	LOC6725450	LOC6505238	LOC117898244	LOC108004762	CCG005289.1	-0.628453	3.09548e-05	-0.808382	3.85205e-11	-1.04981	2.4471e-07	-1.38459	6.11411e-11	-0.580838	0.134087	-0.520324	0.00018441	-1.40366	1.10816e-17	-1.61688	8.19694e-27	-1.91653	7.06622e-30	-1.12256	1.39201e-09	-1.04248	4.42925e-05	2.00403	2.05803e-31
FBgn0014073	FBpp0073179	CG7525-PA	Tie	Tie-PA	12566	LOC6736795	LOC6507356	LOC117893049	LOC108005880	CCG002126.1	0.259928	0.0045079	0.118721	0.53297	0.236389	0.105787	0.111785	0.605489	0.186195	0.791527	0.0829513	0.709584	1.31095	1.24557e-17	0.955823	8.13489e-10	1.70201	4.79696e-22	0.951492	1.06824e-16	1.29101	2.18725e-10	1.15482	4.27518e-19
FBgn0014075	FBpp0074831	CG6850-PA	Uggt	Uggt-PA	9871	LOC6738614	LOC6506288	LOC117894663	LOC108020728	CCG003866.1	-0.0423345	0.76499	0.132273	0.487807	-0.0244076	0.915525	0.0377382	0.857618	0.139406	0.788413	-0.176183	0.152401	-0.577667	2.12464e-06	-1.01325	8.28455e-14	-0.0232709	0.902187	-0.108315	0.300519	-0.165667	0.278903	-0.450074	0.00063494
FBgn0014076	FBpp0079805	CG16874-PA	Vm32E	Vm32E-PA	5522	LOC6731960	LOC6497941	LOC117902573	LOC108016476	CCG002608.1	-0.142217	NA	-0.117726	NA	0.0211587	NA	NA	NA	0.0217796	NA	-0.0387635	NA	-12.3812	5.96923e-77	-13.1027	1.46478e-73	-12.1867	3.994e-45	-11.8434	4.59033e-43	-14.1016	1.67291e-67	-8.87922	5.44712e-32
FBgn0014092	FBpp0080392	CG4278-PA	CG4278	CG4278-PA	28712	LOC6732507	LOC6497404	LOC117902545	LOC108006999	CCG000861.1	-0.187896	0.284499	0.00908042	0.982846	-0.167811	0.499973	-0.511704	0.0143917	-0.283873	0.776223	-0.25855	0.162678	-1.56095	7.93769e-48	-1.71143	2.10757e-16	-1.2777	2.47577e-26	-1.31897	9.16042e-11	0.0987273	0.579535	-0.785323	3.21769e-06
FBgn0014133	FBpp0306541	CG1822-PF	bif	bif-PF	12543	LOC6725696	LOC6503514	LOC117892924	LOC108005321	CCG013880.1	0.067083	0.675914	-0.0583961	0.735345	0.0889674	0.731897	-0.137157	0.307269	0.243635	0.791527	0.126733	0.392823	-2.1323	2.32695e-81	-2.01043	1.30515e-54	-1.87889	6.60419e-12	-2.22437	1.24728e-56	-1.67728	9.38042e-13	-1.23163	3.93272e-06
FBgn0014135	FBpp0083206	CG4608-PA	bnl	bnl-PA	10797	LOC6727415	LOC6500142	LOC117896626	LOC108015573	CCG010514.1	0.27002	0.224253	0.148726	0.669203	0.156281	0.673329	-0.0934342	0.782545	0.00140875	0.997359	0.170846	0.518003	1.79001	5.01038e-20	1.75035	4.08867e-13	2.72692	4.37309e-26	1.3022	8.78695e-09	1.27949	2.85003e-09	1.20494	4.0075e-10
FBgn0014141	FBpp0308015	CG3937-PM	cher	cher-PM	28283	LOC6727743	LOC6500647	LOC117896556	LOC108005581	CCG008299.1	-0.224977	0.122764	-0.102583	0.556354	-0.234619	0.407644	-0.116189	0.712599	-0.0452232	0.941282	-0.0965703	0.620844	-0.191538	0.0964927	-0.0409297	0.795599	0.0779389	0.687563	-0.073639	0.402818	0.473859	0.0602751	0.352874	0.130581
FBgn0014143	FBpp0078049	CG5069-PA	croc	croc-PA	20548	LOC6739002	LOC6506200	LOC117893470	LOC108012625	CCG004700.1	-0.147236	0.564696	-0.0933859	0.828475	0.351938	0.371085	0.0108524	0.9834	0.21851	0.791527	-0.0768359	0.810501	2.22077	2.0024e-09	2.93608	2.68874e-15	2.9798	4.30544e-07	2.40262	1.08842e-08	2.02613	9.89052e-06	0.321819	0.273124
FBgn0014163	FBpp0075170	CG4609-PA	fax	fax-PA	34462	LOC6738330	LOC6493085	LOC117893223	LOC108011317	CCG002305.1	0.16613	0.159882	0.0625543	0.799488	0.21632	0.320382	-0.0180137	0.926659	0.189359	0.791527	0.115236	0.707089	-0.347991	0.00899227	-0.135404	0.517579	-0.217113	0.378908	-0.924444	2.29024e-12	-0.25217	0.238033	-0.402271	0.0486938
FBgn0014179	FBpp0307464	CG12245-PB	gcm	gcm-PB	28676	LOC6731647	LOC6504577	LOC117902196	LOC108007834	CCG005797.1	-0.0120541	0.976048	-0.014861	NA	0.0439333	NA	0.118803	NA	-0.0700212	0.915165	-0.0693108	0.908589	1.05485	0.0341906	1.86488	0.0118156	-2.60033	0.0515577	2.20071	NA	-0.500368	0.625002	0.694488	0.316799
FBgn0014184	FBpp0087122	CG16747-PC	Oda	Oda-PC	22766	LOC6734094	LOC6495488	LOC117890021	LOC108009647	CCG007034.1	0.157441	0.195121	-0.0014563	0.995652	-0.160597	0.47891	0.321992	0.00149413	0.172533	0.776223	0.144548	0.316762	0.566226	0.00017371	0.596833	1.68718e-21	0.621455	2.3741e-07	0.538807	3.32366e-05	0.940871	4.52818e-10	0.687448	8.58383e-05
FBgn0014189	FBpp0078754	CG7269-PC	Hel25E	Hel25E-PC	4066	LOC6739221	LOC6497567	LOC117900106	LOC108021289	CCG000097.1	-0.153999	0.180321	-0.0508626	0.807148	-0.299607	0.0951641	0.111821	0.562184	-0.123537	0.791527	0.086376	0.645159	-2.2762	4.47861e-140	-2.12691	5.72303e-74	-2.14881	2.98842e-77	-1.62039	5.27019e-117	-2.04984	1.20407e-35	-2.1385	2.36939e-130
FBgn0014269	FBpp0085785	CG18608-PA	prod	prod-PA	7642	LOC6735202	LOC6496572	LOC117891129	LOC108017803	CCG003374.1	0.0558612	0.617583	0.126039	0.467075	0.0940424	0.758524	0.0302414	0.887034	-0.105527	0.791527	0.0678149	0.689869	-0.844639	1.414e-09	-1.31196	1.32099e-41	-1.2154	1.72967e-08	-1.012	2.43911e-08	-1.04103	7.55029e-13	-1.0088	7.28469e-10
FBgn0014343	FBpp0303110	CG10601-PC	mirr	mirr-PC	9450	LOC6737854	LOC6507323	LOC117894147	LOC108007283	CCG004771.1	0.0658214	0.730553	0.0414453	0.901424	0.115029	0.731897	0.0696334	0.852366	0.23403	0.791527	0.108537	0.763874	0.21753	0.282334	0.217764	0.445797	-0.337931	0.154366	0.161366	0.519292	0.397151	0.0233424	-0.110525	0.690743
FBgn0014366	FBpp0078400	CG2925-PA	noi	noi-PA	3829	LOC6726834	LOC6503456	LOC117898221	LOC108016279	CCG009969.1	-0.189242	0.116433	-0.168235	0.459803	0.111481	0.704571	-0.159546	0.37932	-0.135927	0.791555	0.0145842	0.969409	-0.909629	1.25009e-11	-1.23996	2.4122e-39	-0.847297	9.85678e-10	-0.924165	1.39073e-16	-1.43071	1.57094e-21	-1.40699	4.61556e-34
FBgn0014388	FBpp0073004	CG1921-PC	sty	sty-PC	8753	LOC27207400	LOC6493141	LOC117894908	LOC108007183	CCG004675.1	0.198919	0.223866	-0.106073	0.715472	0.186572	0.285188	0.271223	0.171485	0.286885	0.763127	-0.20426	0.337302	0.48964	0.0004561	0.600664	0.00370669	1.00291	1.93824e-07	0.304348	0.109579	0.295606	0.224458	0.362276	0.147715
FBgn0014395	FBpp0077037	CG14620-PA	tilB	tilB-PA	26367	LOC6733227	LOC6503689	LOC117890239	LOC108005087	CCG006577.1	0.366642	0.258701	0.122968	0.734505	0.0206699	0.977127	0.914815	8.54516e-05	0.0933684	0.887041	-0.136676	0.783466	3.06816	4.04032e-94	3.14127	1.21175e-63	4.87266	5.42175e-24	2.20611	4.20501e-11	0.569329	0.235858	2.97054	1.1572e-25
FBgn0014396	FBpp0077256	CG3234-PB	tim	tim-PB	4547	LOC6730875	LOC6497491	LOC117902710	LOC108019388	CCG013469.1	0.386484	0.00181239	0.328527	0.131064	0.179591	0.294855	0.123262	0.620887	0.232909	0.791527	-0.0438562	0.907257	1.49421	1.03836e-20	1.77931	4.77243e-10	1.7342	1.70988e-45	0.664719	0.00206484	1.33893	2.35073e-10	1.39325	1.84142e-17
FBgn0014411	FBpp0070298	CG14804-PA	Vps26	Vps26-PA	31120	LOC27209085	LOC6504893	LOC117891597	LOC108016783	CCG012434.1	-0.125846	0.09979	-0.0085162	0.968706	0.232504	0.210383	-0.245011	0.0325892	0.166544	0.791527	0.039025	0.831657	-0.372601	0.0321992	-0.637556	2.95646e-05	-0.678881	1.49115e-06	-0.761635	7.82971e-10	-0.666756	3.3344e-07	-0.787768	0.00108118
FBgn0014417	FBpp0079316	CG13397-PA	Naglu	Naglu-PA	29061	LOC6731514	LOC6497499	LOC117901036	LOC108018118	CCG005648.1	-0.248133	0.307698	-0.0390328	0.905797	-0.32658	0.214818	-0.332216	0.42749	-0.178764	0.791527	0.052038	0.931703	-2.14212	4.33154e-07	-1.72061	2.25383e-18	-2.79589	1.17303e-15	-0.832775	0.15991	-1.85961	1.75306e-32	-1.39844	2.89453e-09
FBgn0014427	FBpp0084759	CG11899-PA	Psat	Psat-PA	28334	LOC6730024	LOC6499401	LOC117896946	LOC108014788	CCG009247.1	-0.712666	3.93288e-05	-1.00097	2.44621e-08	-1.19593	7.93989e-11	-0.389642	0.107809	-0.490319	0.348566	-0.9646	1.85581e-10	-0.737933	0.00199964	-1.32945	3.19271e-10	-1.08249	6.75595e-05	0.0262439	0.892063	-0.217663	0.436955	-1.02928	5.95226e-17
FBgn0014454	FBpp0079123	CG7216-PA	Acp1	Acp1-PA	15806	LOC6731383	LOC6497408	LOC117902555	LOC118879783	CCG000082.1	0.460468	0.138438	0.0300916	0.955175	0.126017	0.796998	0.264046	0.517491	0.231907	0.791527	0.183924	0.650313	2.52376	8.494e-05	2.73997	3.8186e-05	1.38606	0.0917022	2.46943	9.42567e-43	1.87602	7.56091e-08	1.77203	4.16773e-05
FBgn0014455	FBpp0312000	CG11654-PC	Ahcy	Ahcy-PC	27155	LOC6726022	LOC6503922	LOC117889647	LOC108005158	CCG006428.1	-0.462442	0.00860473	-0.81723	7.88943e-05	-0.788484	6.74078e-06	-0.826782	0.00014548	-0.582826	0.0677944	-0.988224	6.68553e-16	-2.45493	9.24939e-49	-2.39544	4.78583e-99	-2.42403	2.77206e-45	-2.34033	7.17491e-126	-2.18598	5.41326e-39	-1.98859	1.10825e-45
FBgn0014464	FBpp0099518	CG33962-PA	Cp7Fa	Cp7Fa-PA	19071	LOC6725453	LOC6505029	LOC117895553	LOC108004573	CCG005287.1	-0.632379	0.0305944	-0.155236	NA	-0.0070919	NA	0.0817848	0.88666	0.0477341	NA	0.716537	0.00121164	-8.80604	1.04018e-83	-9.81214	2.36316e-131	-8.80706	6.59032e-104	-8.71945	3.0458e-95	-8.11648	1.05008e-112	-7.19757	1.71503e-101
FBgn0014465	FBpp0071148	CG15350-PA	Cp7Fb	Cp7Fb-PA	26083	LOC6725454	LOC6505030	LOC117895537	LOC108004561	CCG005286.1	-0.351477	0.277875	-0.174528	NA	NA	NA	0.00335197	NA	NA	NA	0.0914459	NA	-5.89816	1.69701e-10	-12.8141	1.72973e-88	-9.43183	2.99766e-34	-9.28703	4.18735e-79	-12.5317	4.39934e-99	-8.90993	2.30855e-20
FBgn0014466	FBpp0071149	CG15351-PA	Cp7Fc	Cp7Fc-PA	26095	LOC6725455	LOC6505031	LOC117903098	LOC108004583	CCG005285.1	-0.174243	NA	-0.0238417	NA	0.0115716	NA	0.376889	0.359003	0.1221	0.84585	0.541276	0.0198875	-12.26	1.52514e-95	-11.9675	4.09625e-109	-10.894	1.50336e-106	-7.17958	7.31591e-44	-7.3419	5.04933e-106	-2.50215	2.70333e-18
FBgn0014859	FBpp0080927	CG1864-PB	Hr38	Hr38-PB	5955	LOC6732982	LOC6497376	LOC117901389	LOC108021115	CCG000720.1	0.480361	0.10109	0.343008	0.34251	-0.0938701	0.824255	0.458574	0.115939	0.194332	0.791555	-0.0643802	0.915053	2.51723	4.51285e-18	2.71217	1.51724e-26	2.54838	2.20162e-14	3.11453	1.41131e-21	2.1542	9.78142e-06	1.76328	2.09325e-06
FBgn0014861	FBpp0081317	CG7538-PA	Mcm2	Mcm2-PA	3942	LOC6728960	LOC6501586	LOC117898936	LOC108006112	CCG008475.1	-0.455901	0.0631162	-0.362538	0.301495	-0.918791	2.96235e-06	-0.425419	0.254764	-0.570864	0.197144	-0.326094	0.131212	-4.89957	4.66641e-209	-5.41731	1.87541e-222	-5.4256	5.77383e-146	-4.80901	3.00897e-143	-3.8557	2.31705e-66	-4.63973	2.52587e-169
FBgn0014863	FBpp0081134	CG1019-PB	Mlp84B	Mlp84B-PB	10574	LOC6727042	LOC6500108	LOC117897396	LOC108005002	CCG008708.1	-0.515252	0.0257508	-0.764636	5.97377e-05	-0.449567	0.0826154	-0.614722	0.0226581	-0.494127	0.101941	-0.178975	0.555008	1.06027	8.98244e-08	1.18133	5.43163e-09	1.10289	0.00770058	1.31936	2.59817e-12	1.37971	4.94994e-15	1.00658	0.00195869
FBgn0014865	FBpp0086518	CG8175-PA	Mtk	Mtk-PA	20520	LOC6734614	LOC116654740	LOC117891273	LOC108017949	CCG006992.1	-0.677268	0.0128097	-0.122061	0.701605	-0.239955	0.563171	-0.0591325	0.916905	0.235628	0.791527	-0.135507	0.718369	-0.0480343	0.93909	0.730533	0.362192	1.50112	0.0112398	0.411162	NA	1.58273	0.0798566	-2.61385	0.00010641
FBgn0014868	FBpp0071279	CG9022-PA	Ost48	Ost48-PA	19993	LOC6725508	LOC6501978	LOC117890809	LOC108016620	CCG005221.1	-0.237789	0.00103639	-0.208054	0.172188	-0.0229508	0.940143	-0.0925902	0.76706	-0.320382	0.17242	-0.198492	0.0829584	-0.356314	1.67557e-05	-0.492341	7.80374e-05	0.442723	6.29715e-08	0.0291329	0.855628	-0.607047	7.58088e-05	-0.513895	1.65938e-07
FBgn0014869	FBpp0099920	CG1721-PC	Pgam1	Pgam1-PC	28349	LOC27209439	LOC6505934	LOC117896295	LOC108014784	CCG009255.1	-0.0146722	0.946508	-0.139816	0.520452	-0.0466692	0.883067	-0.111775	0.662401	-0.0793093	0.86452	-0.0080883	0.985067	0.379499	0.0162634	0.479493	0.00038365	0.649658	0.0483671	0.509806	3.12164e-07	1.37191	2.30187e-10	0.586764	0.0366864
FBgn0014870	FBpp0086222	CG8912-PC	Psi	Psi-PC	7159	LOC6734828	LOC6496285	LOC117890704	LOC108008242	CCG010910.1	0.191402	0.36133	0.147759	0.45265	0.455058	0.00062364	0.19897	0.42563	0.212664	0.791527	0.00427204	0.991903	-0.335936	0.0382347	-0.605965	0.0020057	-0.922339	3.57165e-06	-0.180839	0.312646	-1.05436	6.18543e-05	-0.0544925	0.825514
FBgn0014877	FBpp0086795	CG6155-PA	Roe1	Roe1-PA	31984	LOC6734340	LOC6496539	LOC117892673	LOC108019626	CCG010781.1	-0.222191	0.0171447	-0.152057	0.296611	0.0842038	0.690716	-0.302377	0.0245652	-0.225055	0.788413	-0.14771	0.23276	0.936886	6.26538e-11	0.718077	0.00010031	-0.0544497	0.553075	0.447072	0.00913285	0.0879501	0.616101	0.339317	0.00955998
FBgn0014879	FBpp0082521	CG4299-PA	Set	Set-PA	28215	LOC6728000	LOC6494274	LOC117896525	LOC108011494	CCG010013.1	0.155097	0.204178	0.125315	0.538572	0.108085	0.590439	-0.113615	0.608304	-0.131219	0.795237	0.050986	0.858671	-2.22645	8.76172e-93	-2.62537	1.18503e-114	-2.10829	1.59753e-67	-2.53584	2.61844e-135	-2.00988	1.15908e-25	-2.05476	2.62879e-30
FBgn0014906	FBpp0300634	CG3488-PB	Hydr2	Hydr2-PB	20856	LOC6730829	LOC6503309	LOC117900611	LOC108021495	CCG004293.1	0.207495	0.0971091	0.176591	0.191534	0.285644	0.0307641	0.0850641	0.680277	0.156446	0.589496	-0.130754	0.53295	0.763626	1.77013e-19	1.20156	1.70984e-27	0.84235	2.84734e-05	0.67956	6.94482e-08	1.08842	1.17611e-19	1.27087	3.22793e-32
FBgn0014930	FBpp0308769	CG2846-PB	Rfk	Rfk-PB	21339	LOC6727142	LOC6499638	LOC117899719	LOC108011789	CCG010151.1	0.0304565	0.885202	0.0426925	0.885438	0.0267366	0.910314	-0.266813	0.312075	-0.144489	0.804016	0.0856976	0.636138	0.101554	0.521144	0.567032	0.00100782	0.50218	0.0141071	-0.144129	0.43981	0.24126	0.274257	0.708831	2.12728e-07
FBgn0014949	FBpp0083671	CG5264-PA	btn	btn-PA	10755	LOC27206436	LOC6498940	LOC117897849	LOC108016069	CCG008441.1	0.114394	NA	-0.0189284	NA	0.0830678	NA	-0.0086933	NA	-0.0775327	NA	NA	NA	-2.59796	0.00164467	-0.973516	0.306654	0.512459	0.700373	5.5403	1.24911e-14	-0.747901	0.389589	1.79243	0.158973
FBgn0015000	FBpp0078630	CG3469-PA	betaggt-I	betaggt-I-PA	21966	LOC6731017	LOC6506232	LOC117902074	LOC108021525	CCG004320.1	-0.254967	0.124445	-0.163185	0.364932	-0.0750135	0.857097	-0.0818584	0.754284	-0.203154	0.714421	-0.21961	0.311501	-0.0029723	0.979086	-0.486796	7.2881e-11	0.149083	0.39584	0.358793	0.00017307	-0.262275	0.106526	0.273842	0.0313824
FBgn0015001	FBpp0087226	CG7754-PA	iotaTry	iotaTry-PA	14786	LOC6739382	LOC6495397	LOC117890203	LOC108008666	CCG010683.1	0.0675534	0.871693	0.0782714	0.851053	-0.102612	NA	0.341823	0.368572	0.215023	0.791527	-0.0451326	NA	0.521428	0.0181785	0.376539	0.0598532	0.14535	0.664823	-0.0843295	0.745936	0.673763	0.0381437	0.703075	0.0169666
FBgn0015010	FBpp0305814	CG9538-PC	Ag5r	Ag5r-PC	32283	LOC27207643	LOC6502398	LOC117903895	LOC108006280	CCG006532.2	-0.602277	0.0359893	-0.133225	0.732118	0.0467538	0.864645	-0.0818607	0.83782	0.0716257	0.908731	-0.26247	0.356374	0.969355	3.99991e-07	0.743756	0.0320951	0.530148	0.109104	0.39367	0.140848	1.11973	1.35027e-06	0.0695767	0.785119
FBgn0015019	FBpp0082787	CG8977-PA	CCT3	CCT3-PA	3949	LOC6727787	LOC6499856	LOC117896281	LOC118877785	CCG008930.1	0.242835	0.0570662	-0.112058	0.552654	-0.109443	0.627197	-0.265287	0.165569	-0.3699	0.014536	-0.142407	0.102189	-2.47876	1.5938e-216	-2.35018	7.517e-202	-2.1352	4.20538e-37	-1.5016	4.39022e-40	-2.15058	2.538e-82	-2.03437	2.02305e-101
FBgn0015024	FBpp0311372	CG2028-PF	CkIalpha	CkIalpha-PF	2170	LOC6740094	LOC6504067	LOC117903129	LOC108005298	CCG013874.1	0.0400342	0.65015	-0.0072071	0.964279	0.167758	0.372365	0.0188696	0.918266	0.184032	0.791555	0.0354666	0.862373	-0.463203	1.17853e-09	-0.126668	0.487184	0.068591	0.634939	-0.0419341	0.566559	-0.108659	0.605937	0.0109884	0.954318
FBgn0015032	FBpp0085074	CG1438-PA	Cyp4c3	Cyp4c3-PA	18206	LOC6730281	LOC6505579	LOC117898162	LOC108012166	CCG008545.1	-0.0122268	0.973752	-0.143473	0.56299	-0.0570987	0.926863	0.0243244	0.947669	-0.110622	0.839266	0.256655	0.268313	1.65592	2.39143e-09	1.48252	0.00030594	1.80777	0.0434706	1.73955	0.0134484	3.65911	0.00127275	1.80448	0.00072872
FBgn0015033	FBpp0428229	CG4321-PB	Cyp4d8	Cyp4d8-PB	25706	LOC6737148	LOC6506424	LOC117894306	LOC108005841	CCG001848.1	0.0702035	0.788895	0.334521	0.362331	-0.889537	3.04034e-06	-0.0264563	0.962822	-0.341901	0.733195	-0.201453	0.518003	1.27303	2.82866e-10	1.82841	1.04082e-23	0.02378	0.943554	0.868303	0.0531126	0.434999	0.0867826	1.43617	5.37265e-08
FBgn0015075	FBpp0078144	CG9054-PA	Ddx1	Ddx1-PA	10156	LOC6739103	LOC6493815	LOC117894030	LOC108007456	CCG005080.1	-0.247176	0.0414285	-0.0207667	0.940169	0.157236	0.54977	-0.177633	0.400394	-0.0537399	0.883161	-0.0467278	0.890275	-0.338124	0.036334	-0.529204	9.53646e-08	-1.05158	5.90246e-21	-0.31786	0.0399937	-1.07364	1.02256e-16	-0.902804	7.88296e-13
FBgn0015218	FBpp0076219	CG4035-PG	eIF4E1	eIF4E1-PG	32250	LOC6737416	LOC6506375	LOC117895513	LOC108012363	CCG001621.1	0.0633637	0.641225	-0.0513925	0.781716	0.117259	0.684541	-0.150087	0.403928	-0.0416743	0.91381	-0.115474	0.447209	-1.16935	3.12237e-33	-1.58546	3.03349e-170	-1.62252	4.7469e-57	-1.70887	4.52598e-61	-0.516312	2.68846e-05	-0.616245	6.97731e-10
FBgn0015221	FBpp0304478	CG1469-PE	Fer2LCH	Fer2LCH-PE	18257	LOC6730214	LOC6501601	LOC117899558	LOC108006514	CCG009708.1	-0.0128378	0.955177	-0.179787	0.423036	-0.0540958	0.825146	0.0246808	0.848314	0.0248744	0.946754	-0.0608999	0.810231	0.443133	0.00211115	0.355628	0.00641111	0.546163	0.00156969	-0.0650311	0.663257	0.650021	8.75573e-07	0.244212	0.214532
FBgn0015222	FBpp0304479	CG2216-PI	Fer1HCH	Fer1HCH-PI	20775	LOC6730213	LOC6498982	LOC117899559	LOC108017239	CCG009709.1	0.0754229	0.675975	-0.132074	0.546515	0.0429438	0.805889	-0.0335129	0.89935	-0.0160806	0.956941	-0.0860158	0.711453	0.442578	0.00103604	0.385984	0.00019325	0.509302	0.00237403	-0.0171173	0.920767	0.580127	1.69138e-05	0.140511	0.338766
FBgn0015239	FBpp0292671	CG7199-PF	Hr78	Hr78-PF	24372	LOC6739006	LOC6493578	LOC117893865	LOC108006908	CCG002933.1	-0.030367	0.837889	-0.0838352	0.623317	0.0166049	0.953738	-0.0300434	0.885266	0.0164794	0.955646	0.122806	0.512119	-0.23063	0.00136676	-0.104524	0.20752	-0.56734	7.999e-05	-0.16722	0.0305357	-1.00973	3.46253e-13	0.214706	0.0878205
FBgn0015240	FBpp0084131	CG11783-PA	Hr96	Hr96-PA	12012	LOC6729515	LOC6499116	LOC117899444	LOC108006617	CCG008332.1	0.0452257	0.70051	-0.0128972	0.944998	0.0167913	0.952814	0.127521	0.500882	-0.0217611	0.940266	0.0609175	0.733614	-0.432382	1.55282e-05	-0.498317	3.67328e-08	-0.451936	0.0118989	-1.41865	1.38099e-49	-0.765922	7.36392e-12	-0.219731	0.201181
FBgn0015245	FBpp0073290	CG12101-PA	Hsp60A	Hsp60A-PA	34764	LOC6725646	LOC6503005	LOC117898442	LOC108004746	CCG007547.1	0.302706	1.38048e-07	0.167392	0.454778	0.329004	0.0592876	-0.0451747	0.839293	0.0335395	0.897381	0.0687307	0.535396	-1.10738	8.89309e-56	-0.652056	2.17225e-15	-0.513069	5.42058e-05	0.137458	0.444788	-1.30201	1.96489e-36	-0.864658	1.07279e-15
FBgn0015247	FBpp0086431	CG8293-PA	Diap2	Diap2-PA	9674	LOC6734672	LOC6496179	LOC117890460	LOC108017774	CCG007224.1	0.227629	0.00250725	0.0307005	0.841924	0.340812	8.7072e-05	-0.0146666	0.982629	0.0911751	0.80339	-0.0892092	0.728332	0.532519	2.30892e-10	0.218762	0.0470434	0.599026	1.16778e-07	0.162351	NA	-0.0807754	0.511507	-0.453494	0.00010877
FBgn0015268	FBpp0072128	CG5330-PA	Nap1	Nap1-PA	29545	LOC6735967	LOC6494912	LOC117892388	LOC108017941	CCG003669.1	-0.326634	0.00405014	-0.316414	0.13124	-0.526493	9.51787e-05	-0.316431	0.0340607	-0.350856	0.47537	-0.209011	0.123083	-2.13512	2.34205e-99	-2.05089	8.20565e-42	-1.64297	1.09351e-88	-1.66716	1.06786e-65	-1.39354	5.35485e-17	-1.63744	2.44042e-91
FBgn0015269	FBpp0084326	CG8318-PB	Nf1	Nf1-PB	20716	LOC6729695	LOC6499588	LOC117899715	LOC108016305	CCG008953.1	0.285429	0.0774723	0.365234	0.0668845	0.159001	0.534508	0.577925	0.0201064	0.1888	0.791555	0.0389676	0.939483	0.745376	6.16702e-08	0.420584	0.131417	0.487707	0.0148644	-0.388985	0.00189371	-0.218359	0.466934	-0.420464	0.138859
FBgn0015271	FBpp0080120	CG7833-PA	Orc5	Orc5-PA	22346	LOC6732262	LOC6497089	LOC117901292	LOC108021555	CCG005467.1	0.0148977	0.964784	0.183988	0.659592	0.0356612	0.950751	0.180518	0.595869	-0.0139704	0.979905	0.189963	0.569946	-1.99294	2.05792e-16	-3.20954	8.03502e-37	-3.2914	8.25527e-23	-1.62941	1.99551e-09	-2.43606	8.09357e-35	-2.15785	9.57686e-21
FBgn0015277	FBpp0071973	CG5373-PA	Pi3K59F	Pi3K59F-PA	8047	LOC6735901	LOC6495908	LOC117890909	LOC108009581	CCG010845.1	-0.0299165	0.834633	-0.196207	0.42714	0.0927669	0.704571	0.00350431	0.984889	0.00350788	0.987402	0.0827077	0.6767	-0.15273	0.0321237	-0.379263	0.00434435	0.253032	0.157309	-0.51968	1.6805e-09	0.169572	0.384181	-0.0124629	0.90908
FBgn0015278	FBpp0075818	CG11621-PC	Pi3K68D	Pi3K68D-PC	9321	LOC6737713	LOC6507145	LOC117895033	LOC108015410	CCG003274.1	0.0788047	0.389409	0.115909	0.492267	0.018656	0.928165	0.169755	0.217509	0.125571	0.799078	-0.0596598	0.736482	0.516564	2.21154e-07	0.31628	0.0554726	-0.0121953	0.95579	0.00383491	0.96373	0.0139575	0.933772	0.417275	0.069389
FBgn0015279	FBpp0306705	CG4141-PC	Pi3K92E	Pi3K92E-PC	10689	LOC6727314	LOC6501103	LOC117899751	LOC108017076	CCG008607.1	0.0453169	0.680643	-0.0632798	0.690475	-0.138004	0.197792	0.0933157	0.664915	0.0797621	0.884014	0.08245	0.731747	-1.04216	7.16089e-30	-1.0367	9.82814e-05	-1.07354	2.85976e-08	-0.48919	5.11436e-11	-0.906323	0.00012162	-0.495439	0.0215575
FBgn0015282	FBpp0311982	CG5289-PB	Rpt2	Rpt2-PB	21530	LOC6729309	LOC6499812	LOC117899030	LOC108017500	CCG008845.1	-0.125135	0.342283	-0.152213	0.384305	-0.139984	0.565349	-0.351971	0.0313408	-0.177403	0.791527	-0.0619248	0.77405	-0.648121	2.48244e-17	-0.998279	1.41761e-19	-0.933162	7.04793e-16	-0.427703	0.0005897	-0.411931	0.00997085	-0.585072	8.53396e-08
FBgn0015283	FBpp0305644	CG7619-PB	Rpn10	Rpn10-PB	10169	LOC6739016	LOC6506364	LOC117894784	LOC118877356	CCG003840.2	-0.132099	0.130871	-0.105295	0.59239	0.0507539	0.875084	-0.489474	0.00082279	-0.152503	0.791555	-0.0254037	0.939252	-0.240511	0.0175273	-0.464096	8.58152e-05	-0.275645	0.0219932	-0.0743013	0.548135	-0.263638	0.188604	-0.214101	0.0483114
FBgn0015286	FBpp0070559	CG2849-PC	Rala	Rala-PC	20074	LOC6725034	LOC6504967	LOC117890696	LOC108019198	CCG004478.1	-0.0858651	0.579862	-0.0948265	0.511891	0.0919001	0.605229	-0.0299445	0.920785	0.213817	0.791527	-0.108907	0.582882	-0.422873	0.00180215	-0.490387	2.93702e-05	-0.0925081	0.619431	-0.299019	0.0166977	-0.477188	0.00830083	-0.347038	0.0280385
FBgn0015288	FBpp0070143	CG7434-PA	RpL22	RpL22-PA	18499	LOC27206864	LOC6504884	LOC117891704	LOC108016554	CCG005341.1	-0.493373	3.81561e-06	-0.564258	9.80917e-07	-0.696803	1.50053e-07	-0.792206	4.8365e-08	-0.672901	0.0800882	-0.538405	7.77273e-12	-1.44223	3.50498e-28	-1.47481	3.32803e-18	-1.21831	2.99908e-07	-1.07348	2.25459e-25	-1.0882	2.80495e-07	-1.0788	1.03815e-06
FBgn0015295	FBpp0086382	CG18247-PA	Shark	Shark-PA	7152	LOC6734727	LOC6495609	LOC117891565	LOC108009096	CCG007207.1	-0.170982	0.171622	-0.0519307	0.821338	-0.0847946	0.847707	-0.239568	0.117162	-0.0512608	0.887041	-0.254226	0.0165967	-1.39368	5.63799e-36	-1.27436	1.34833e-22	-0.770065	2.04869e-05	-1.12951	2.07448e-16	-0.981396	1.69487e-09	-0.321134	0.0632588
FBgn0015296	FBpp0076186	CG3715-PA	Shc	Shc-PA	20557	LOC6737422	LOC6507278	LOC117894482	LOC108012978	CCG001944.1	0.0242942	0.889119	-0.0336506	0.890993	-0.0321841	0.923501	0.0022941	0.992842	0.0527774	0.906087	-0.0053177	0.989083	-0.623024	3.97129e-09	-0.734062	8.36318e-11	-1.22131	2.04099e-23	-0.889865	1.13967e-13	-1.09801	5.73679e-12	-0.190932	0.0735258
FBgn0015299	FBpp0079211	CG8396-PA	Ssb-c31a	Ssb-c31a-PA	3900	LOC6731456	LOC6498085	LOC117902818	LOC108005715	CCG013581.1	0.128562	0.620938	0.373289	0.127123	-0.31835	0.307643	-0.0015476	0.998001	-0.108924	0.860603	0.0691668	0.870906	-1.31934	2.08677e-25	-2.21964	5.06325e-21	-3.73408	1.63875e-50	-1.85838	1.00362e-37	-2.2057	4.195e-14	-2.00245	3.26308e-22
FBgn0015316	FBpp0290879	CG9564-PC	Try29F	Try29F-PC	14613	LOC27208895	LOC6505350	LOC117901505	LOC108015949	CCG005628.1	0.282041	0.392764	-0.171729	0.693063	0.0658162	NA	0.161278	0.665427	0.0577639	0.913381	NA	NA	1.084	0.133849	0.926874	0.0214092	2.6868	0.00114743	1.79277	2.7644e-06	2.99786	1.17471e-20	0.365422	0.406481
FBgn0015320	FBpp0079704	CG6720-PA	Ubc2	Ubc2-PA	20879	LOC6731882	LOC6496896	LOC117900962	LOC108021390	CCG013357.1	-0.129949	0.210148	0.00016558	0.999755	0.0140575	0.971946	0.00295484	0.990768	0.0672115	0.880858	-0.0331932	0.919091	0.903654	1.88455e-14	0.872864	4.59491e-20	-0.54962	0.00992872	-1.59092	1.71566e-37	-1.04643	8.24844e-10	-1.46863	2.21176e-08
FBgn0015321	FBpp0311673	CG8284-PC	Ubc4	Ubc4-PC	27866	LOC6737471	LOC6507781	LOC117894487	LOC108013097	CCG001439.1	-0.0719623	0.526221	-0.145952	0.472765	0.173477	0.51357	-0.203292	0.0594226	-0.0862409	0.808256	0.00642595	0.981081	0.198783	0.212259	-0.543889	4.32719e-07	-1.033	4.63052e-07	-0.0330821	0.836534	0.231409	0.1015	0.898248	1.32328e-08
FBgn0015331	FBpp0078606	CG14637-PA	abs	abs-PA	2340	LOC27208387	LOC26515247	LOC117896059	LOC108011631	CCG009802.1	-0.0095664	0.951516	0.0924192	0.713074	-0.0896586	0.732967	-0.136968	0.457975	0.093638	0.854986	0.145818	0.458331	0.733767	1.05638e-07	-0.684648	1.15508e-09	-0.936355	1.28334e-09	-0.345858	0.0939514	-0.658315	5.25936e-05	-0.806442	3.24541e-11
FBgn0015338	FBpp0080407	CG5861-PA	CG5861	CG5861-PA	27861	LOC6732502	LOC6498139	LOC117902062	LOC108021596	CCG000866.1	0.110318	0.314238	0.0410857	0.837608	0.0487587	0.798985	0.0931134	0.724408	-0.164639	0.791527	-0.0173744	0.944038	-0.731958	3.59171e-12	-1.24493	3.8651e-14	-1.23641	1.27806e-11	-0.48817	0.00024326	-1.25885	5.51359e-13	-0.596732	1.87441e-05
FBgn0015351	FBpp0307589	CG14906-PC	Mettl4	Mettl4-PC	10936	LOC27206832	LOC26514457	LOC117896284	LOC118877814	CCG008929.1	0.0057079	0.981078	0.0186478	0.974278	-0.0013218	0.997305	0.172803	0.678544	-0.114083	0.80573	-0.0544419	0.92162	-0.555269	0.0152534	-0.843158	0.0195598	-0.565338	0.00094137	-0.613802	0.0231225	-1.83098	1.73172e-06	-0.799396	4.35983e-05
FBgn0015359	FBpp0072756	CG2034-PA	Elp5	Elp5-PA	30584	LOC6736463	LOC6507534	LOC117895347	LOC108013103	CCG007819.1	-0.326455	0.0292434	-0.150294	0.265367	0.048754	0.901592	-0.0968652	0.620387	-0.155045	0.791559	-0.210841	0.125999	0.225289	0.176792	-0.364977	0.00056798	-0.928508	1.07998e-09	-0.305802	0.00291364	-0.990541	1.02845e-08	-0.441607	0.00418094
FBgn0015360	FBpp0072782	CG32300-PB	oxt	oxt-PB	8633	LOC6736464	LOC6508045	LOC117895339	LOC108013101	CCG007820.1	-0.0640982	0.606147	-0.150876	0.44387	0.0927885	0.667922	-0.0433751	0.839293	0.112181	0.808256	-0.129848	0.446976	-0.976308	9.78149e-24	-1.20719	6.25182e-25	-0.46597	0.00014425	-1.42758	1.98709e-38	-1.72491	1.00641e-28	-1.59083	7.74111e-08
FBgn0015371	FBpp0293745	CG11798-PG	chn	chn-PG	12518	LOC6734580	LOC6495162	LOC117890093	LOC108009634	CCG011428.2	0.313167	0.0355578	0.175852	0.361733	0.153929	0.624423	0.52587	0.0310165	0.274819	0.791527	0.147161	0.579205	-2.6393	6.25464e-52	-1.95236	2.95197e-15	-2.27189	6.26639e-12	-1.81545	3.51877e-27	-1.30627	3.85021e-06	-1.9576	2.24537e-09
FBgn0015372	FBpp0072029	CG3870-PA	RabX1	RabX1-PA	31964	LOC6735889	LOC6494704	LOC117892132	LOC108010269	CCG011046.1	-0.134043	0.404568	-0.129538	0.619235	0.0811935	0.806936	0.00775975	0.98371	0.165227	0.791527	-0.16534	0.525504	-0.0145653	0.911433	0.0237362	0.854134	-0.195795	0.254336	-0.600267	9.92012e-05	0.190456	0.348529	-0.363654	0.115585
FBgn0015376	FBpp0077230	CG33122-PA	cutlet	cutlet-PA	4555	LOC6730907	LOC6497471	LOC117900185	LOC108005899	CCG013494.1	0.195449	0.55947	-0.05382	0.911422	-0.596045	0.0778151	-0.227803	0.628812	0.016995	0.96574	0.0264653	0.965743	-3.15009	2.62391e-24	-4.77772	5.82844e-59	-5.97693	6.44168e-48	-4.98506	1.25481e-36	-3.07788	1.40393e-60	-2.69724	6.58553e-39
FBgn0015379	FBpp0076894	CG17051-PA	dod	dod-PA	1953	LOC6726593	LOC6505205	LOC117895769	LOC108015356	CCG011969.1	0.0636302	0.71764	0.120012	0.650598	0.168572	0.57496	0.240928	0.410903	0.170812	0.791527	-0.0715901	0.815578	-0.648784	1.59925e-06	-1.57211	1.01179e-23	-1.71514	1.2222e-28	-1.51784	4.75366e-26	-0.772037	1.42163e-07	-1.50514	2.75666e-21
FBgn0015380	FBpp0303242	CG17348-PB	drl	drl-PB	22465	LOC6732789	LOC6497531	LOC117901539	LOC108021631	CCG005682.1	0.158941	0.32844	0.174022	0.371575	0.276832	0.225708	0.459588	0.0969831	0.224782	0.791527	0.227217	0.175937	0.625562	0.00302339	0.808665	0.00600144	-0.151219	0.714143	1.26588	0.00019955	0.260257	0.399872	0.945435	0.057817
FBgn0015381	FBpp0078776	CG9019-PA	dsf	dsf-PA	4862	LOC6731130	LOC6498395	LOC117901087	LOC108013993	CCG000414.1	0.273372	0.392746	0.337559	0.34251	-0.0790698	0.89579	0.484677	0.213842	0.218911	0.791527	0.187497	0.663526	6.09545	1.50821e-11	1.10814	0.308123	6.33769	1.90271e-07	10.6595	4.11891e-36	4.45282	9.19011e-07	-0.532689	0.525678
FBgn0015391	FBpp0080489	CG11397-PA	glu	glu-PA	5681	LOC6732550	LOC6506962	LOC117900413	LOC108021126	CCG000049.1	0.117876	0.457507	0.240176	0.290045	0.0191052	0.963034	0.0439743	0.906345	0.171114	0.791527	0.147922	0.506845	-3.13347	3.16238e-90	-3.53341	1.29615e-75	-2.76392	5.37121e-13	-2.81045	5.92244e-44	-2.9644	3.70549e-38	-1.03022	8.94102e-09
FBgn0015396	FBpp0081715	CG4029-PA	jumu	jumu-PA	27915	LOC6728649	LOC6500312	LOC117898322	LOC108020569	CCG004229.1	-0.287769	0.173867	-0.109389	0.791398	-0.0861577	0.880169	0.131822	0.667867	0.0708439	0.91396	0.0411758	0.938626	-2.52894	1.18591e-44	-4.169	8.31424e-111	-2.78304	1.24532e-07	-1.64046	2.16236e-21	-2.79493	1.06041e-27	-3.04294	8.41691e-33
FBgn0015399	FBpp0312315	CG12283-PC	kek1	kek1-PC	22183	LOC27206506	LOC6498459	LOC117900497	LOC108011974	CCG000261.1	0.229398	0.155637	0.109334	0.565826	0.337739	0.25992	0.246362	0.400436	0.244296	0.791527	0.119182	0.748282	-0.438367	0.0331608	0.307019	0.356015	0.41681	0.134871	-1.73662	2.07337e-15	-1.73527	1.96475e-09	0.267559	0.341511
FBgn0015400	FBpp0079836	CG4977-PA	kek2	kek2-PA	20334	LOC27206553	LOC26514736	LOC117901102	LOC108020970	CCG000283.1	0.272049	0.224859	0.166799	0.537843	0.534762	0.0394172	0.321331	0.227764	0.174605	0.798418	0.0961174	0.851082	1.98887	2.00586e-10	2.12144	9.45854e-10	2.3498	1.47401e-08	3.77578	7.26305e-59	1.3408	6.67163e-05	3.80365	7.21533e-23
FBgn0015402	FBpp0310679	CG2899-PD	ksr	ksr-PD	24363	LOC6726816	LOC6500489	LOC117897915	LOC108016285	CCG009933.2	0.0573917	0.665291	-0.0599733	0.823109	0.00220498	0.994932	0.0930342	0.743432	0.159337	0.791527	-0.0643431	0.802531	-0.38634	6.60698e-06	0.226813	0.128278	0.0262285	0.921099	-1.04068	6.89454e-24	-0.550739	0.0147659	-0.434275	0.099547
FBgn0015477	FBpp0087699	CG8014-PA	Rme-8	Rme-8-PA	30023	LOC6733679	LOC6494002	LOC117889982	LOC108009496	CCG003472.1	-0.0095509	0.947882	0.0345856	0.885438	-0.140963	0.353984	0.0812494	0.596285	0.163408	0.791555	0.0276427	0.915226	-0.701507	7.70865e-16	-0.835919	5.23121e-09	-0.435	0.00187887	-0.612765	2.53064e-09	-0.319817	0.103648	-0.632187	0.00233255
FBgn0015509	FBpp0087924	CG1877-PD	Cul1	Cul1-PD	29634	LOC6733444	LOC6496479	LOC117890422	LOC108009446	CCG006884.1	0.0640528	0.436453	0.0397796	0.705656	-0.0405963	0.840085	-0.0054966	0.979157	0.0751647	0.809812	0.0130466	0.968653	-1.04987	2.47572e-31	-0.705543	1.2974e-08	-0.161145	0.346328	-0.495975	3.43972e-05	-0.14637	0.299159	-0.462922	0.0243944
FBgn0015513	FBpp0293271	CG10379-PB	mbc	mbc-PB	11913	LOC6729288	LOC6499060	LOC117897944	LOC108011888	CCG008117.1	-0.109798	0.404449	0.149964	0.407627	0.0129835	0.961696	0.128172	0.363999	0.225466	0.791527	-0.0091689	0.978078	-0.0237685	0.884774	0.44776	0.0760662	0.693983	0.00187069	0.261063	0.0487184	-0.273913	0.282129	0.40349	0.0805509
FBgn0015519	FBpp0288426	CG2302-PB	nAChRalpha3	nAChRalpha3-PB	19969	LOC6725439	LOC6505104	LOC117889604	LOC108018853	CCG006556.1	0.00303898	0.992087	0.0297163	0.944971	-0.0293775	0.961696	0.604631	0.0925156	0.161099	0.803729	-0.0226479	0.974473	1.35103	0.0204913	1.41047	0.0339463	6.92615	1.66768e-37	0.558357	0.360058	1.68641	0.00150838	-0.999314	0.0871374
FBgn0015521	FBpp0307130	CG2986-PF	RpS21	RpS21-PF	32092	LOC6730785	LOC6497801	LOC117900228	LOC108008423	CCG005414.1	-0.679438	7.47968e-08	-0.527608	0.0022373	-0.847534	5.84159e-11	-0.264037	0.39799	-0.566234	0.244704	-0.313761	0.0479313	-1.18944	1.23008e-14	-1.46031	1.27724e-07	-1.21222	2.56522e-09	-0.933703	5.67178e-08	-0.895329	0.00040219	-1.18687	4.04962e-08
FBgn0015524	FBpp0309637	CG10036-PK	otp	otp-PK	29659	LOC6735452	LOC6495584	LOC117891340	LOC108008500	CCG003456.3	0.440494	0.0162181	0.292961	0.338917	0.221864	0.572098	0.327883	0.382713	0.177993	0.795237	-0.11937	0.819936	1.78254	9.5157e-13	1.12534	6.75991e-06	2.14722	2.4954e-06	2.21036	1.57143e-09	3.81691	2.00942e-24	1.66318	0.00022378
FBgn0015527	FBpp0076918	CG1685-PA	peng	peng-PA	19973	LOC6726594	LOC6505055	LOC117895759	LOC108015355	CCG011970.1	-0.284056	0.00121543	-0.376777	0.0303377	-0.144267	0.585383	-0.353259	0.0351058	-0.297409	0.536918	-0.260627	0.0407204	-2.8197	2.07175e-269	-3.01228	2.87192e-207	-2.41674	1.2473e-154	-1.67906	2.93721e-53	-1.93926	8.44069e-51	-1.93913	1.22674e-113
FBgn0015544	FBpp0072164	CG13570-PA	spag	spag-PA	8192	LOC6739518	LOC6494242	LOC117892715	LOC108008374	CCG003162.1	0.0319676	0.886867	0.193305	0.162428	0.0757032	0.798839	0.0239832	0.914183	-0.0133348	0.972019	0.0317649	0.916868	-0.386725	0.050724	-0.588181	5.37171e-11	-0.224532	0.359976	-0.270801	0.0588931	-0.255927	0.179658	-0.606826	1.76938e-06
FBgn0015546	FBpp0080203	CG4215-PA	spel1	spel1-PA	27807	LOC6732323	LOC6497702	LOC117902048	LOC108021560	CCG005505.1	0.181768	0.316046	0.19987	0.339924	0.231512	0.315666	0.0508687	0.849974	0.363048	0.533764	0.100301	0.732097	-2.03213	5.52854e-44	-2.87414	1.74555e-134	-1.92029	2.53999e-23	-1.10675	3.34109e-07	-2.69317	5.34923e-35	-1.61806	1.64989e-10
FBgn0015550	FBpp0074978	CG7659-PA	tap	tap-PA	9795	LOC6738448	LOC6493043	LOC117894001	LOC108012755	CCG004581.1	0.0539478	NA	0.308509	NA	0.0211587	NA	0.0608903	NA	0.00999421	NA	-0.0184622	NA	-1.01235	0.0954346	0.250228	0.76841	0.227276	0.832762	0.632364	0.257469	0.43285	0.693371	1.7178	0.0335667
FBgn0015553	FBpp0080675	CG10387-PA	tos	tos-PA	22459	LOC6732698	LOC6497649	LOC117902232	LOC108013930	CCG000237.2	-0.489192	0.0472132	-0.186652	0.624302	-0.27474	0.474048	0.208609	0.635053	-0.0898931	0.869807	0.479246	0.0979567	-4.27319	1.86097e-124	-4.85008	1.11992e-103	-5.17854	1.47866e-44	-3.62479	4.17016e-47	-3.1301	2.28263e-46	-3.67776	6.4291e-22
FBgn0015558	FBpp0076919	CG1693-PA	tty	tty-PA	19963	LOC27208496	LOC6505101	LOC117893272	LOC108014947	CCG006560.1	0.104844	0.673907	0.0897381	0.809992	0.0674061	0.912811	0.674821	0.040165	0.104899	0.868624	-0.194214	0.54366	-0.0550576	0.863977	1.65929	1.53414e-06	1.86102	0.00025668	-0.0809667	0.818457	0.476401	0.167479	1.07046	0.00029364
FBgn0015561	FBpp0087667	CG1650-PA	unpg	unpg-PA	13563	LOC6733685	LOC6494674	LOC117891979	LOC108008709	CCG006862.1	-0.199341	0.549312	-0.0257325	0.962222	0.356189	NA	0.153114	0.754284	-0.16917	0.802202	0.00408449	0.995583	1.02336	0.00140138	1.27668	8.32124e-07	1.03468	0.0172394	4.1615	9.74388e-22	1.53339	1.66296e-07	0.661087	0.122077
FBgn0015570	FBpp0302569	CG2505-PB	alpha-Est2	alpha-Est2-PB	10537	LOC6727107	LOC6500461	LOC117896150	LOC108019337	CCG010480.1	-1.25482	4.07397e-10	-1.36027	1.5766e-17	-0.864802	3.61253e-05	-0.0113431	0.98337	0.139198	0.798418	0.38387	0.201103	0.0449915	0.84163	-0.191876	0.381693	0.930568	0.00974823	2.18127	1.14079e-16	1.63411	6.47068e-16	1.05283	2.09791e-05
FBgn0015572	FBpp0081070	CG1082-PA	alpha-Est4	alpha-Est4-PA	10559	LOC6727105	LOC6500079	LOC117896152	LOC108013953	CCG010478.1	-0.414657	0.131492	0.0357975	0.945181	0.22156	NA	0.0704686	NA	0.324787	0.763127	0.0193441	0.967782	0.852026	7.2014e-05	1.19766	0.00012006	0.229919	0.799525	-0.0002802	0.999278	-0.442374	0.0120882	1.35779	3.03101e-08
FBgn0015574	FBpp0081073	CG1108-PA	alpha-Est6	alpha-Est6-PA	24537	LOC6727100	LOC6500082	LOC117896148	LOC108013955	CCG010472.1	0.326077	NA	-0.0303876	NA	0.086094	NA	0.436279	NA	0.0680077	NA	-0.0185061	NA	5.67809	9.70758e-117	6.53245	2.06392e-111	6.30308	9.15376e-31	8.26703	1.30718e-56	2.74168	3.03407e-09	10.2153	4.71169e-35
FBgn0015582	FBpp0087272	CG12390-PA	dare	dare-PA	6656	LOC6739380	LOC6495267	LOC117890741	LOC108009457	CCG007086.1	-0.283131	0.196574	-0.0923857	0.748259	-0.157712	0.661626	-0.311444	0.440095	-0.237686	0.791527	-0.19142	0.525949	-0.805285	6.86884e-12	0.404057	0.0111081	0.0665464	0.75831	0.148502	0.568457	0.0513415	0.699636	-0.184297	0.273415
FBgn0015589	FBpp0084720	CG1451-PA	Apc	Apc-PA	12306	LOC6729963	LOC6499219	LOC117897928	LOC108007294	CCG008445.1	0.139381	0.393695	0.222839	0.0938439	0.0790896	0.754659	0.438219	0.0489967	0.260372	0.791527	0.0910886	0.714968	-0.0802924	0.559225	-0.253657	0.358451	-0.0830311	0.747674	-0.381062	0.0020236	-0.150873	0.515006	-0.128279	0.658108
FBgn0015591	FBpp0312068	CG13633-PB	AstA	AstA-PB	20794	LOC6729457	LOC6505830	LOC117896325	LOC108011528	CCG004237.1	0.398458	0.00330623	0.0774642	0.842092	0.228374	0.255431	0.335568	0.110984	0.179911	0.791527	0.249515	0.0398017	1.2953	5.68178e-14	1.4581	1.4192e-16	1.94586	1.58157e-08	1.15032	3.11488e-08	1.42835	2.09437e-08	1.64407	1.11134e-09
FBgn0015600	FBpp0077346	CG9660-PA	toc	toc-PA	12339	LOC6730818	LOC6503284	LOC117902248	LOC108015885	CCG000114.1	0.308143	0.00102518	0.25933	0.0595551	0.22634	0.153256	0.338424	0.0214965	0.220857	0.791527	0.0726061	0.817713	1.74616	1.28056e-58	1.59132	1.66039e-11	0.990636	0.00021439	1.26414	2.73947e-17	0.426889	0.00175296	0.635583	0.0730603
FBgn0015602	FBpp0086571	CG10159-PA	BEAF-32	BEAF-32-PA	6994	LOC6739432	LOC6495978	LOC117891165	LOC108010095	CCG006795.1	-0.0013268	0.989444	0.341822	0.0916859	-0.0007992	0.997845	0.00508855	0.979342	-0.0234408	0.944396	0.00309261	0.992672	-1.08178	1.06513e-20	-1.79392	4.61916e-61	-1.21649	1.49386e-08	-1.14875	1.11445e-25	-0.870564	7.81319e-07	-1.31836	1.6676e-11
[truncated: 7,864 more rows]

## Sheet: τ
FBgn	CGnum	tau	max_tissue
FBgn0000008	CG6741	0.577381	eye
FBgn0000014	CG10325	0.904349	testis
FBgn0000015	CG11648	0.87417	access_gland
FBgn0000017	CG4032	0.478047	ganglion
[truncated: 8,983 more rows]

## Sheet: Log2(focalVanc) express
FBgn	Log2_melVanc_BF	Log2_melVanc_BM	Log2_melVanc_HF	Log2_melVanc_HM	Log2_simVanc_BF	Log2_simVanc_BM	Log2_simVanc_HF	Log2_simVanc_HM	Log2_suzVanc_BF	Log2_suzVanc_BM	Log2_suzVanc_HF	Log2_suzVanc_HM	Log2_anaVanc_BF	Log2_anaVanc_BM	Log2_anaVanc_HF	Log2_anaVanc_HM	Log2_subVanc_BF	Log2_subVanc_BM	Log2_subVanc_HF	Log2_subVanc_HM	Log2_immVanc_BF	Log2_immVanc_BM	Log2_immVanc_HF	Log2_immVanc_HM
[truncated: 9,016 more rows]
