# Supplementary material for: Conservation and divergence of sex-biased gene expression across 50 million years of Drosophila evolution
Source: Mol Biol Evol. 2026 Apr 6;43(4):msag081. doi: 10.1093/molbev/msag081 (PMC13107567; doi:10.1093/molbev/msag081)
Supplement: msag081_Supplementary_Data [file msag081_supplementary_data.zip › SuppDataS4.xlsx]

## Sheet: Δx_Dmel_H
FBgn	deltaX_mel_HF	deltaX_mel_HM
FBgn0025740	1.68386	1.3676
FBgn0051961	-2.29955	-2.79027
FBgn0031589	0.703872	1.14818
FBgn0031227	-0.650908	-1.18837
FBgn0031228	0.67903	0.693405
FBgn0031229	1.42418	2.69972
FBgn0053635	-0.667617	-0.350749
FBgn0016977	0.324538	0.502701
FBgn0031231	1.94124	1.82946
FBgn0266557	0.646669	0.682436
FBgn0283652	0.365372	-0.182958
FBgn0031239	-0.909582	-0.691419
FBgn0031240	0.57717	1.31447
FBgn0086856	-1.09951	-2.53565
FBgn0086855	-0.285837	-0.341645
FBgn0003444	1.30355	0.170346
FBgn0031245	0.151327	0.159469
FBgn0025686	0.237102	0.71594
FBgn0017457	-0.772691	-0.415716
FBgn0024352	-1.3424	0.0205916
FBgn0020622	-0.201228	0.114637
FBgn0261560	0.0866301	-0.447107
FBgn0031540	0.404445	0.372356
FBgn0021967	-0.56982	-1.30608
FBgn0085450	0.475921	0.459571
FBgn0031961	0.111077	0.0271198
FBgn0031959	0.437355	0.689998
FBgn0045038	-0.12896	-0.290423
FBgn0031955	-0.113867	-0.0675446
FBgn0004177	-1.01784	-0.997116
FBgn0032596	0.00764731	-0.0285529
FBgn0032597	-1.28807	-1.23959
FBgn0015391	-1.86681	-1.09945
FBgn0032598	0.123673	0.578295
FBgn0261068	-0.901237	-1.18545
FBgn0032600	-0.128091	-0.088263
FBgn0032601	0.00583378	-0.129676
FBgn0032602	0.0710124	-0.215035
FBgn0264695	-0.359089	-0.428315
FBgn0000406	-0.16213	-0.786804
FBgn0032603	1.53574	1.86657
FBgn0040262	-0.860613	-1.45297
FBgn0040260	-0.435158	-0.485722
FBgn0032398	3.90826	2.97283
FBgn0032399	0.888627	0.974075
FBgn0032401	0.474717	0.616293
FBgn0053120	1.43886	0.411528
FBgn0032404	-0.641731	-0.847199
FBgn0027505	-0.361849	-0.686387
FBgn0032405	-4.94548	-4.31899
FBgn0032406	-0.0427776	-0.150972
FBgn0002938	0.472926	0.730811
FBgn0031903	0.450099	-0.119937
FBgn0031902	1.31318	1.98493
FBgn0284084	-0.303454	0.0683512
FBgn0010453	0.375901	0.00250402
FBgn0041182	-2.00869	-2.00965
FBgn0041181	0.373551	1.19256
FBgn0031939	-1.23056	-1.14997
FBgn0014454	-1.71265	-1.30342
FBgn0031940	-1.20236	-0.859728
FBgn0032925	-1.61002	-1.09173
FBgn0263050	-0.081171	-0.218831
FBgn0010100	-0.384939	-0.361387
FBgn0000239	0.906422	2.22429
FBgn0032929	-0.248245	-0.290645
FBgn0011829	-1.53355	-1.11425
FBgn0031717	1.25368	1.11493
FBgn0002525	-2.23329	-1.10233
FBgn0014189	-1.30438	-2.61298
FBgn0031716	-0.652354	-0.585523
FBgn0051989	1.96893	1.19888
FBgn0031710	-1.72331	-1.49151
FBgn0000318	-1.11612	-1.30459
FBgn0031708	0.120397	0.520498
FBgn0031707	0.860584	0.520324
FBgn0261963	-0.122633	-0.372551
FBgn0016660	0.368162	0.16685
FBgn0016920	-0.288089	0.059345
FBgn0031703	-2.1633	-4.01211
FBgn0015600	0.790292	0.767952
FBgn0031505	-0.0255762	-0.114293
FBgn0011648	0.114453	0.571101
FBgn0260817	-0.00509906	0.103181
FBgn0261458	-0.252398	-0.299129
FBgn0031310	-0.869298	-1.48437
FBgn0031309	-0.386342	-0.454144
FBgn0283525	-1.26824	-1.49925
FBgn0031307	-0.145397	-0.285527
FBgn0031306	2.51571	1.44595
FBgn0031304	1.21962	1.10832
FBgn0016926	-0.580088	0.0795776
FBgn0031302	0.0193782	0.126322
FBgn0261938	-0.686079	-0.802215
FBgn0031299	0.0867412	0.245229
FBgn0031298	0.0121321	0.07662
FBgn0015905	0.484447	-0.0617997
FBgn0003310	0.0523499	0.225108
FBgn0031294	-0.146234	0.124328
FBgn0031598	0.0572412	0.224719
FBgn0261976	1.64945	1.43594
FBgn0027560	-0.0461222	-0.728206
FBgn0031600	-0.306347	-0.112646
FBgn0025874	1.5629	1.02444
FBgn0022153	0.038003	0.167673
FBgn0031601	-0.194694	-0.297154
FBgn0031602	0.0159796	0.193629
FBgn0031603	-1.57117	-2.41572
FBgn0027609	-0.304381	-0.331914
FBgn0031604	-2.00881	-2.69544
FBgn0031606	0.372211	0.104003
FBgn0031607	0.446175	-0.0500718
FBgn0040705	-0.157753	-0.190139
FBgn0285948	-0.466625	-1.39246
FBgn0015803	0.61369	0.44659
FBgn0032856	0.948796	1.10871
FBgn0032857	0.871418	0.662891
FBgn0032858	-0.379711	-0.252399
FBgn0032859	-0.511101	-0.765938
FBgn0263355	-0.200355	-0.0148589
FBgn0032445	-0.464719	-1.20956
FBgn0032863	-1.08283	-1.22059
FBgn0032429	-0.654238	-1.18829
FBgn0032428	0.617352	0.960638
FBgn0043841	0.334863	0.195184
FBgn0262475	-0.276185	-0.203646
FBgn0000114	0.0818211	-0.31558
FBgn0032422	-0.335143	-0.409228
FBgn0032421	-0.226568	-0.402108
FBgn0001301	-0.734427	-1.07472
FBgn0032666	0.644575	0.221494
FBgn0002939	-0.464551	-0.496453
FBgn0000120	0.244095	0.316829
FBgn0243486	0.0314699	-0.0094895
FBgn0023096	-0.55911	-0.808297
FBgn0262018	-0.857311	0.0659383
FBgn0015609	0.682836	1.05631
FBgn0261089	0.167481	0.525793
FBgn0032652	0.729787	0.487218
FBgn0032651	0.615384	0.316035
FBgn0013810	0.58808	1.25701
FBgn0032646	-0.0375427	0.299042
FBgn0003187	-0.264108	-0.776763
FBgn0032644	-0.875837	-0.846422
FBgn0032643	-0.577144	-0.777267
FBgn0032642	0.941294	1.25781
FBgn0024689	0.805541	0.445188
FBgn0286781	0.0747871	0.11185
FBgn0250785	0.358105	0.65892
FBgn0032884	-0.095106	0.231494
FBgn0011202	-0.418419	-0.22423
FBgn0031985	1.31336	0.941233
FBgn0261822	0.197138	0.736552
FBgn0267488	1.07666	2.17902
FBgn0010287	-0.419557	-0.260754
FBgn0011230	0.0746228	0.141427
FBgn0031981	0.430016	0.600338
FBgn0031980	-0.897247	-2.39512
FBgn0031979	0.091081	-0.153127
FBgn0044323	0.290191	0.479082
FBgn0031976	-0.08998	0.0597425
FBgn0031975	-0.410489	-0.225809
FBgn0032703	-0.757292	-1.47113
FBgn0032700	-0.174326	-0.395406
FBgn0032699	-0.149335	-0.116135
FBgn0032698	-0.309899	-0.372227
FBgn0015553	0.273708	-0.756326
FBgn0032724	-0.577057	-0.420602
FBgn0032726	0.39025	0.161579
FBgn0032479	0.423264	0.640607
FBgn0032478	1.9148	2.05699
FBgn0051849	0.185003	0.0675319
FBgn0032476	0.342521	0.451688
FBgn0032475	0.203034	0.2449
FBgn0024291	0.659829	0.59261
FBgn0032474	1.56847	1.67768
FBgn0262160	-0.161788	0.11478
FBgn0028965	1.17927	0.22606
FBgn0032467	0.93008	0.503213
FBgn0021796	0.818785	0.661522
FBgn0265262	0.23941	0.533653
FBgn0032465	-0.647329	-0.724618
FBgn0263598	-0.57829	-0.55407
FBgn0015399	0.312855	0.370538
FBgn0031948	0.826831	1.13353
FBgn0286198	-0.611611	-0.422153
FBgn0031950	-0.318136	-0.439185
FBgn0031952	0.284937	0.732755
FBgn0261800	-0.414539	-0.400113
FBgn0027515	-0.0452585	0.0737713
FBgn0020618	-1.07648	-3.06139
FBgn0051812	0.325404	0.199033
FBgn0027779	-0.154266	-0.00260866
FBgn0032864	0.531974	0.359892
FBgn0015400	0.61064	0.470653
FBgn0051706	-2.39696	-2.07599
FBgn0028490	0.414363	0.32746
FBgn0032727	1.70006	2.72645
FBgn0015772	0.501797	0.663392
FBgn0032728	0.774964	0.671232
FBgn0032729	-0.394744	-0.0388755
FBgn0032730	-1.84766	-2.15493
FBgn0032731	-0.701895	-0.953357
FBgn0032732	-1.34838	-1.90346
FBgn0046302	0.382	0.221964
FBgn0032025	-0.251983	-0.186961
FBgn0032023	-0.169507	0.243469
FBgn0032022	0.375695	0.287895
FBgn0032021	0.198592	0.290137
FBgn0032020	0.402676	0.0621257
FBgn0262598	0.849862	0.55079
FBgn0032018	-0.176241	-0.200255
FBgn0032017	0.999854	0.641573
FBgn0032016	-1.6864	-0.91845
FBgn0032015	-0.914604	-0.793268
FBgn0032014	0.0256668	-0.399815
FBgn0032013	-1.27791	-0.723469
FBgn0261020	0.283743	0.230781
FBgn0003502	2.14554	1.43939
FBgn0032010	-0.531828	-0.668989
FBgn0032008	-0.0325076	-0.0227478
FBgn0032006	-0.481484	-0.715649
FBgn0005616	-0.0577406	-0.178614
FBgn0031538	-0.525807	-0.161548
FBgn0266670	-0.448925	-0.533379
FBgn0031536	-1.9918	-2.52856
FBgn0031535	-0.689826	-1.30361
FBgn0031534	-0.234445	-0.256671
FBgn0015797	-1.34341	-0.553723
FBgn0027081	-3.07354	-1.32468
FBgn0032222	0.131882	0.352506
FBgn0051716	1.07001	1.39992
FBgn0011703	-1.02358	-1.73295
FBgn0032797	0.829819	0.631744
FBgn0032798	0.649679	0.400617
FBgn0026718	0.32738	0.588414
FBgn0285971	-0.502883	-0.864948
FBgn0262029	0.0771266	0.108972
FBgn0032048	1.11471	1.11487
FBgn0032050	-1.36417	-1.07242
FBgn0032051	-0.229543	-0.375608
FBgn0032052	-0.559279	-0.332455
FBgn0032053	0.00654676	-0.188999
FBgn0039958	0.251592	0.594457
FBgn0032987	-0.50139	-1.15302
FBgn0037504	-0.468624	-0.658225
FBgn0032986	5.51044	4.47889
FBgn0040009	5.16809	4.249
FBgn0064225	-0.533149	-0.4818
FBgn0002566	3.65969	2.84581
FBgn0086683	4.33553	2.62158
FBgn0027507	0.409441	0.450344
FBgn0033029	3.47448	1.84462
FBgn0033031	2.17238	2.26592
FBgn0031217	-0.0788242	0.0380417
FBgn0040010	0.0900145	-0.219671
FBgn0259683	0.666875	0.504349
FBgn0032979	1.01531	0.321966
FBgn0025674	4.20708	4.04234
FBgn0263278	0.420743	-0.218323
FBgn0031808	-0.867895	-1.15984
FBgn0043854	2.65352	0.360933
FBgn0015623	-0.20982	0.190938
FBgn0031799	-0.574464	-0.700911
FBgn0265778	0.466322	0.646685
FBgn0085409	-0.286664	0.0351676
FBgn0261697	0.00269616	-0.279345
FBgn0043362	0.735167	0.830275
FBgn0015381	-0.909065	-0.897125
FBgn0001128	0.890836	0.7109
FBgn0031752	0.227587	0.475815
FBgn0031753	-0.794706	-0.838934
FBgn0001942	-0.344911	-0.490145
FBgn0031759	0.288147	0.371964
FBgn0031760	-0.664864	-0.767014
FBgn0025742	1.3211	0.764299
FBgn0046704	0.0922146	0.425629
FBgn0025777	0.717911	0.887366
FBgn0031851	-0.310587	-0.512513
FBgn0025595	-0.043946	-0.321957
FBgn0031850	-0.133255	0.0106092
FBgn0031879	0.0935156	0.0844733
FBgn0051626	-0.17203	0.0359715
FBgn0026577	1.05538	0.51903
FBgn0032934	-0.129072	-0.0784095
FBgn0032935	1.68161	1.89089
FBgn0026255	1.24707	0.860513
FBgn0004620	-0.0705614	-0.0791831
FBgn0031725	0.460326	0.725137
FBgn0051646	0.341652	0.412869
FBgn0031730	0.953907	0.638901
FBgn0024191	-0.698826	-1.02473
FBgn0031734	0.744997	1.56191
FBgn0031738	0.235134	0.972657
FBgn0283467	1.0873	0.650826
FBgn0261239	0.433222	0.756191
FBgn0024947	-0.430444	-0.671313
FBgn0028970	-0.821216	-0.869534
FBgn0051950	-1.50023	-1.81956
FBgn0031478	1.95732	1.46172
FBgn0031829	0.770855	0.583148
FBgn0000320	0.49302	1.35604
FBgn0014000	0.456294	0.474928
FBgn0032833	-1.19127	-0.368093
FBgn0263873	0.546219	0.651397
FBgn0004811	-0.437641	-0.769393
FBgn0032822	-0.219628	-0.278697
FBgn0032821	-0.625128	-0.434186
FBgn0000529	-0.0661956	-0.500741
FBgn0032820	1.18891	1.03159
FBgn0032819	-0.973451	-0.795417
FBgn0032818	0.340055	0.38051
FBgn0032817	-0.149343	-0.0249197
FBgn0032816	-1.07011	-1.36772
FBgn0032815	-0.315957	-0.559014
FBgn0000464	0.708423	0.916228
FBgn0032814	-0.27562	0.173168
FBgn0032813	-1.95983	-2.53265
FBgn0031817	-0.763384	-0.620445
FBgn0032151	0.217803	0.595971
FBgn0032150	-1.51593	-2.26209
FBgn0032149	3.12887	5.50128
FBgn0288834	-1.50801	-1.32628
FBgn0032147	6.90394	7.76408
FBgn0028506	0.0223317	0.42195
FBgn0025678	-1.35959	-1.84358
FBgn0028841	2.31765	1.48639
FBgn0028523	0.0945671	0.159718
FBgn0005677	0.143942	0.321887
FBgn0032586	1.7196	2.18155
FBgn0032587	-0.395146	-0.184527
FBgn0259735	-0.479792	0.0634714
FBgn0032593	-0.869463	-0.752388
FBgn0261278	0.4459	0.0642789
FBgn0000579	-0.246465	-0.0710357
FBgn0260648	-1.47636	-1.76222
FBgn0031360	1.32852	1.71723
FBgn0031361	-0.625871	-1.52414
FBgn0264494	-1.40602	-1.97719
FBgn0027597	1.64863	1.25894
FBgn0051665	0.396943	0.62113
FBgn0051663	-0.167993	-0.0853069
FBgn0031374	0.381661	0.55606
FBgn0031375	-0.340447	-0.473964
FBgn0267972	-0.216596	-0.305716
FBgn0031377	-0.120889	-0.0437976
FBgn0031378	0.538901	0.452097
FBgn0031379	1.98381	2.82964
FBgn0001125	1.06025	1.60354
FBgn0031381	0.415315	0.198044
FBgn0053543	0.433648	0.575194
FBgn0040718	0.551552	0.355294
FBgn0262126	0.262941	0.240009
FBgn0267378	-0.53546	-0.994797
FBgn0031403	-2.27546	-2.76507
FBgn0031401	-0.202507	-0.200824
FBgn0031399	-0.192614	-0.286138
FBgn0083962	0.863814	1.52698
FBgn0031664	-2.01437	-1.7853
FBgn0025684	0.537949	0.664143
FBgn0004367	-0.231579	-0.059986
FBgn0031663	-0.545174	-0.396088
FBgn0031662	-0.571101	-0.291647
FBgn0031968	-2.10663	-1.83693
FBgn0032378	-0.300342	-0.205924
FBgn0264815	0.203284	0.499374
FBgn0005664	-0.42979	-0.270489
FBgn0032391	0.241544	0.0230479
FBgn0032390	0.900174	2.00767
FBgn0031488	-0.586394	-0.507232
FBgn0031491	0.259937	-0.0969196
FBgn0031493	0.674496	0.483417
FBgn0031494	-0.715533	-1.05625
FBgn0031495	0.513135	0.61925
FBgn0031496	-0.872937	-0.927936
FBgn0031497	-1.12444	-1.2641
FBgn0032033	0.693274	0.756472
FBgn0032036	0.261947	0.12188
FBgn0032040	0.447423	0.508544
FBgn0028645	0.139658	0.00666352
FBgn0028644	0.422234	0.356565
FBgn0250816	0.482725	-0.0844203
FBgn0032218	0.286594	0.508435
FBgn0026238	2.54848	1.8718
FBgn0032236	-0.339378	-1.02683
FBgn0005322	-2.00351	-2.04961
FBgn0032216	-0.201607	-0.866342
FBgn0032202	-0.49687	-1.02969
FBgn0267365	2.91133	1.29012
FBgn0011305	-0.493169	-0.388156
FBgn0026379	-0.152746	-0.104211
FBgn0260749	0.298946	0.048484
FBgn0032217	-0.163569	-0.414878
FBgn0004106	-0.575143	-0.780198
FBgn0267821	0.286714	0.390189
FBgn0032213	-0.656799	-0.595093
FBgn0032214	0.680533	-0.0177177
FBgn0262782	1.74929	1.13087
FBgn0032231	0.66625	0.675118
FBgn0032208	0.624448	0.775155
FBgn0032210	0.49827	0.74454
FBgn0003256	2.78238	3.02988
FBgn0267861	1.06102	0.89251
FBgn0033261	-0.456348	-0.9405
FBgn0267428	2.40361	3.32096
FBgn0069969	1.10073	2.89544
FBgn0040005	2.07579	1.89939
FBgn0262117	2.68016	1.74165
FBgn0039993	4.566	6.0075
FBgn0085638	-1.94126	-0.880486
FBgn0250830	1.65693	3.13473
FBgn0262124	1.1894	0.737504
FBgn0032883	-1.04195	-0.501439
FBgn0032881	0.596698	0.387539
FBgn0262743	-0.587588	-1.20089
FBgn0032880	-0.0718945	0.451503
FBgn0032879	-0.463132	-0.702519
FBgn0014859	0.269898	0.569759
FBgn0032877	0.332888	0.226856
FBgn0086657	-0.60009	-0.636348
FBgn0051678	0.112291	0.273628
FBgn0032873	-0.65978	-1.01127
FBgn0261787	-0.328132	-0.0854221
FBgn0032871	-0.162235	-0.296496
FBgn0032870	1.86732	1.70815
FBgn0016054	-0.173447	-0.12368
FBgn0053516	0.234052	0.272327
FBgn0003557	-0.118339	0.131303
FBgn0031384	0.60571	0.669421
FBgn0028387	-0.0634494	-0.0628762
FBgn0031909	-0.234377	-0.235734
FBgn0031908	-0.249069	-0.684888
FBgn0031907	-0.520467	-1.20613
FBgn0031906	2.70349	1.6459
FBgn0032407	0.397315	0.460824
FBgn0032408	-1.77585	-1.62063
FBgn0032409	-0.170105	-0.284392
FBgn0029137	-0.634682	-0.806836
FBgn0032193	-0.382092	-0.521067
FBgn0024248	0.272621	-0.235797
FBgn0051717	0.336289	0.278098
FBgn0027491	1.16582	1.99139
FBgn0032234	-1.06374	-1.49912
FBgn0000566	-2.82408	-2.74291
FBgn0032195	-0.560592	-0.995907
FBgn0058263	0.784309	2.78903
FBgn0250843	-0.47912	-1.14727
FBgn0003751	-1.00361	-0.612112
FBgn0260750	0.390142	0.205098
FBgn0032197	0.0429991	-0.160053
FBgn0053303	-2.58692	-1.18488
FBgn0000229	0.461882	0.155196
FBgn0032192	-0.680187	-0.93326
FBgn0041092	-0.0610208	0.0371731
FBgn0032100	-0.931435	-0.801729
FBgn0010300	0.0361767	0.186594
FBgn0086447	-2.3778	-1.17893
FBgn0086446	-0.405822	-0.7471
FBgn0086443	-3.54277	-2.13265
FBgn0086445	0.088802	-0.0812561
FBgn0032105	-0.487421	-2.37768
FBgn0010263	0.0303476	-0.0154528
FBgn0041111	0.57505	0.879889
FBgn0263027	-1.36006	-1.08875
FBgn0000053	0.325581	0.325224
FBgn0051908	-0.993611	-1.26308
FBgn0031881	-1.84389	-1.07366
FBgn0063368	3.32282	5.32177
FBgn0032054	-2.01221	-1.4462
FBgn0263198	-0.0990008	-0.0602652
FBgn0032744	-1.08128	-0.75859
FBgn0002022	0.40527	0.453478
FBgn0086442	0.770423	0.476304
FBgn0032907	0.639908	1.56184
FBgn0032741	2.68609	2.51211
FBgn0001202	2.06276	1.17172
FBgn0051793	2.01114	2.22549
FBgn0032026	0.131856	0.0227749
FBgn0010265	0.266993	-0.115135
FBgn0261437	-0.743812	-1.72671
FBgn0260439	0.35833	0.663676
FBgn0032029	-0.112539	0.601895
FBgn0032030	0.149176	0.35348
FBgn0032031	0.30447	0.327991
FBgn0032032	1.88692	2.88037
FBgn0027094	-1.35322	-1.48211
FBgn0031498	-0.308716	-0.283879
FBgn0051922	-0.0332603	-0.217653
FBgn0031317	1.0533	1.0288
FBgn0031321	-0.858875	-0.384707
FBgn0031322	-1.19652	-1.4282
FBgn0031324	-0.278898	-0.241721
FBgn0031327	-0.396723	-0.461434
FBgn0030136	10.7371	19.1564
FBgn0053126	-1.16983	-1.46338
FBgn0002543	0.539287	0.0882249
FBgn0031344	-0.631884	-0.956997
FBgn0261509	0.659698	0.794399
FBgn0021906	-0.712734	-0.206563
FBgn0086758	0.259752	0.444351
FBgn0011570	-0.852868	-0.508804
FBgn0031356	0.320839	0.959263
FBgn0053113	-0.269086	-0.1655
FBgn0004507	-1.18245	-1.48937
FBgn0001995	-0.894546	-0.815422
FBgn0014092	-0.327182	-0.140454
FBgn0000250	0.383443	0.401803
FBgn0000339	0.449892	0.476805
FBgn0011708	0.18203	0.0960902
FBgn0015338	-2.13569	-2.10004
FBgn0028525	0.800692	0.955954
FBgn0028894	-1.54239	-1.18264
FBgn0028895	-0.287919	-0.410097
FBgn0027582	-0.0559135	0.00030093
FBgn0283682	0.157898	0.235167
FBgn0032339	-1.38547	-1.25055
FBgn0051633	1.14126	0.65498
FBgn0032338	-0.426631	-0.282305
FBgn0032337	0.0103643	0.844664
FBgn0032336	1.04579	0.798279
FBgn0032330	-3.24799	-1.0791
FBgn0250837	1.333	0.351816
FBgn0032259	1.71518	1.55016
FBgn0032260	-0.812568	-1.0074
FBgn0086347	-0.0611427	0.20595
FBgn0031518	0.747788	1.40689
FBgn0031519	-0.44136	-0.858307
FBgn0031520	1.13739	1.35429
FBgn0053281	0.143975	0.0933311
FBgn0020445	0.677516	0.541542
FBgn0085423	0.405168	0.395921
FBgn0031528	0.0786562	0.188343
FBgn0031529	0.684648	0.618707
FBgn0016698	-2.22415	-1.46202
FBgn0031530	0.525055	0.682903
FBgn0032414	2.47607	2.19354
FBgn0032415	0.391863	0.155998
FBgn0032416	0.218932	0.296487
FBgn0051760	0.373783	0.432597
FBgn0032420	-1.14911	-1.12659
FBgn0041184	0.039708	0.519268
FBgn0032706	-0.314697	-0.306054
FBgn0032705	4.04923	3.05918
FBgn0025608	1.30634	1.9391
FBgn0032704	-0.362117	-0.0138818
FBgn0031973	-1.41445	-2.44321
FBgn0031972	-0.100776	0.0722538
FBgn0031971	1.28219	1.2429
FBgn0259717	0.675189	0.263277
FBgn0031398	0.901151	-0.23973
FBgn0085203	-1.2786	-1.40838
FBgn0004838	0.148348	0.438327
FBgn0031869	-0.0710282	-0.175985
FBgn0031872	0.22471	-0.0700718
FBgn0031873	0.375031	0.0622284
FBgn0020616	1.25146	1.33955
FBgn0031874	-1.77123	-1.15876
FBgn0031875	-0.517953	-0.553059
FBgn0028703	0.351057	1.07544
FBgn0031848	-0.723358	-0.321536
FBgn0000351	-0.133582	0.445604
FBgn0028990	-0.737416	-0.664761
FBgn0000392	0.97147	1.09068
FBgn0016978	-0.371237	-0.391902
FBgn0264922	-0.570427	-0.605977
FBgn0021944	-0.617661	-0.381742
FBgn0031878	-0.512847	-0.772832
FBgn0031877	-0.0905993	-0.0780862
FBgn0031876	-0.0586389	-0.695854
FBgn0028467	-1.34073	-0.582199
FBgn0051636	-0.997879	-1.14634
FBgn0286898	-0.884085	-0.589957
FBgn0051635	-0.187966	0.0484682
FBgn0051634	-0.155481	-0.15947
FBgn0032123	0.464506	1.49459
FBgn0032124	-0.0552236	-0.382084
FBgn0259712	0.202113	0.174936
FBgn0032163	-0.644534	-0.683029
FBgn0032160	-0.081813	-0.200721
FBgn0025700	-0.2349	-1.29645
FBgn0040064	0.892937	0.708389
FBgn0024285	1.88694	1.21329
FBgn0032157	1.30077	1.07812
FBgn0032156	0.524913	0.709064
FBgn0004867	-0.917611	-1.53793
FBgn0010520	-0.919221	-1.39045
FBgn0032154	-1.69485	-2.13931
FBgn0032153	-0.111228	-0.390562
FBgn0085212	-0.875981	-1.08923
FBgn0029174	0.4837	1.06769
FBgn0031816	-0.915939	-0.263643
FBgn0031815	0.386883	0.277416
FBgn0032973	0.751905	1.37685
FBgn0028979	0.00187686	0.122508
FBgn0003866	-0.301715	-0.0634755
FBgn0051612	1.0384	1.682
FBgn0032961	1.40582	1.95407
FBgn0086779	0.751823	0.947615
FBgn0260861	0.230443	0.49171
FBgn0032059	1.03788	1.18883
FBgn0040349	0.644505	0.490117
FBgn0026268	0.00509688	-0.124152
FBgn0030276	0.746433	0.54928
FBgn0052668	0.754441	0.497475
FBgn0261277	0.778548	1.29466
FBgn0030274	-0.439528	-0.725657
FBgn0030038	0.858529	0.356017
FBgn0030040	-0.90295	-1.09887
FBgn0010341	-2.12862	-2.25862
FBgn0031059	-0.960528	-1.23699
FBgn0086384	0.952753	0.740785
FBgn0031057	-0.690689	-0.216085
FBgn0043903	-0.209	-0.235533
FBgn0004057	-0.261894	-0.519585
FBgn0031054	-1.47586	-1.27481
FBgn0031053	0.313798	0.965616
FBgn0031052	1.09097	0.635344
FBgn0022786	-5.02238	-1.94599
FBgn0026428	0.796469	0.368537
FBgn0030631	-0.199433	-0.187659
FBgn0000028	0.254877	0.379061
FBgn0030141	0.196457	0.333917
FBgn0002590	-1.09783	-2.7633
FBgn0260748	-0.46687	-0.453317
FBgn0052708	0.110123	-0.0887373
FBgn0030817	0.80929	1.15544
FBgn0030816	-0.0233352	0.721399
FBgn0030815	-1.08205	-2.01007
FBgn0030812	0.317989	0.287336
FBgn0266354	0.486021	0.650258
FBgn0030049	0.208066	0.0470381
FBgn0030052	-1.00653	-0.721225
FBgn0003189	-0.0624491	0.313941
FBgn0039943	3.52419	4.565
FBgn0039942	0.137242	0.126582
FBgn0039941	-0.81232	-0.538568
FBgn0265767	-0.0968973	-0.159509
FBgn0039965	0.750647	0.313101
FBgn0029783	0.123359	1.75213
FBgn0028474	0.0886504	0.318693
FBgn0029785	-1.04092	-3.3021
FBgn0027066	14.2899	25.7821
FBgn0046687	-1.133	-0.603283
FBgn0029789	-0.0787937	-0.191989
FBgn0000394	-1.32976	-1.48512
FBgn0024992	-0.935143	-0.742815
FBgn0003068	0.124081	0.0278516
FBgn0264502	0.354833	0.323022
FBgn0003965	-0.343848	-0.28955
FBgn0030251	-0.838029	-0.236914
FBgn0031098	-0.664622	-1.64316
FBgn0022770	-1.71197	-0.993913
FBgn0031097	-0.539111	-0.0487349
FBgn0000084	1.98985	0.94377
FBgn0031093	2.17067	1.6893
FBgn0031092	0.274249	0.014487
FBgn0025640	0.370366	0.532852
FBgn0003360	-1.37185	-0.736164
FBgn0025111	2.10092	2.00718
FBgn0030234	0.333989	0.718501
FBgn0026181	0.684946	0.401386
FBgn0030763	-0.739977	-0.972914
FBgn0025743	0.648522	1.0181
FBgn0261791	0.719197	0.559013
FBgn0010412	-1.91785	-2.5728
FBgn0030655	-0.538066	-0.770854
FBgn0031051	0.594572	0.650205
FBgn0029957	1.14632	1.18992
FBgn0029958	-0.324747	-0.957769
FBgn0029959	-1.18115	-1.47184
FBgn0016041	-0.167498	-0.0261484
FBgn0029962	0.46146	0.763257
FBgn0038387	1.08571	0.951866
FBgn0027574	-0.53392	-0.266293
FBgn0025836	0.104783	-0.0480665
FBgn0036018	-2.14723	-1.27336
FBgn0000524	-0.135179	-1.16989
FBgn0085446	-0.487908	-0.456803
FBgn0029878	0.239581	0.42556
FBgn0250862	-1.16798	-1.06691
FBgn0052638	-0.688894	-0.883226
FBgn0029843	-0.103616	0.252142
FBgn0053107	0.0337858	0.112111
FBgn0029839	-0.271378	-0.121198
FBgn0029838	-0.557568	-0.791261
FBgn0029837	0.491532	0.494325
FBgn0029716	0.296582	0.321948
FBgn0262730	0.948361	0.918207
FBgn0029851	0.213679	0.410725
FBgn0023458	0.205468	0.343843
FBgn0015818	-0.040897	-0.322163
FBgn0040918	-0.521319	-0.721505
FBgn0029854	-0.20064	-0.642439
FBgn0003392	0.595316	0.964037
FBgn0004574	0.953063	2.2906
FBgn0030719	-0.407564	0.00624411
FBgn0030687	-1.67904	-0.208878
FBgn0003463	1.0861	1.58431
FBgn0036727	0.620289	0.644457
FBgn0036726	-0.443474	-0.169888
FBgn0035171	0.207163	0.37128
FBgn0035170	-0.0265213	-0.0513834
FBgn0261112	-0.224611	-0.103581
FBgn0036126	-0.214472	-0.379281
FBgn0020412	0.0679178	0.43225
FBgn0036124	-0.389971	-0.60247
FBgn0028484	-0.624756	-0.528871
FBgn0035533	0.0914177	0.343153
FBgn0264606	0.628083	0.733736
FBgn0052296	-0.0486586	-0.0556731
FBgn0035370	-0.667419	-0.899218
FBgn0035371	0.296717	0.691889
FBgn0035372	-2.77176	-1.64356
FBgn0052039	-0.79904	-0.784892
FBgn0035978	0.677469	0.191976
FBgn0035977	-1.97003	-2.52637
FBgn0035976	-0.0488374	-0.036472
FBgn0035975	-1.02206	-0.878032
FBgn0004619	0.453447	0.375698
FBgn0035708	-0.347511	-0.218567
FBgn0286051	0.177649	0.31033
FBgn0263973	-2.28425	-2.16564
FBgn0020251	0.761578	0.667834
FBgn0035704	-0.384498	-1.18735
FBgn0035703	-0.0280827	-0.120985
FBgn0034432	0.0904236	-0.11097
FBgn0261801	-0.97308	-1.04254
FBgn0035699	0.752139	0.832801
FBgn0001258	-1.05516	-0.197057
FBgn0035696	-0.286707	0.187779
FBgn0002526	-0.521506	-0.608091
FBgn0035234	0.461286	0.0211434
FBgn0035235	-0.406108	-0.301036
FBgn0035233	-0.658734	-1.18492
FBgn0035236	-0.0120599	0.0682597
FBgn0026160	0.00449754	0.357392
FBgn0036104	0.742873	0.808663
FBgn0035754	-0.475524	-0.656182
FBgn0012058	0.00305749	0.0613045
FBgn0036005	1.50592	4.86046
FBgn0036004	0.401762	0.343983
FBgn0011327	-0.30421	-0.25048
FBgn0266101	1.0109	1.04017
FBgn0036000	0.564237	0.493636
FBgn0035999	-0.112793	-0.396776
FBgn0035998	-0.0764425	0.252292
FBgn0035997	0.72707	0.997293
FBgn0035996	-1.01961	-0.637146
FBgn0035995	-0.518364	-0.589997
FBgn0260936	0.631798	0.592205
FBgn0052418	-1.46597	-2.09391
FBgn0040298	0.290508	0.221015
FBgn0044419	-2.45972	-2.82934
FBgn0260458	-0.101295	-0.282208
FBgn0035636	-0.540676	-0.962588
FBgn0010223	-0.408816	-0.505446
FBgn0040512	-0.948072	-0.833648
FBgn0063485	0.931202	1.36714
FBgn0000414	0.932884	0.757318
FBgn0036656	-0.808039	-0.793033
FBgn0043578	-0.543147	-0.565834
FBgn0004556	-0.487717	-0.52896
FBgn0036659	-1.00661	-0.693871
FBgn0004108	1.21963	1.49883
FBgn0287696	1.93821	0.361763
FBgn0036661	-0.743944	-0.302578
FBgn0036662	-1.92885	-2.69679
FBgn0025582	-1.52464	-2.27294
FBgn0036663	0.815261	1.40074
FBgn0021768	-1.38039	-2.48342
FBgn0010786	1.46135	2.06582
FBgn0035211	0.338959	0.0784321
FBgn0011361	-0.716185	-0.578413
FBgn0010246	0.543869	-1.26341
FBgn0035207	1.50327	2.30819
FBgn0035206	0.194838	0.204484
FBgn0035205	0.45694	0.50263
FBgn0035204	0.303893	0.266022
FBgn0035203	-0.255338	-0.253077
FBgn0010333	0.66938	0.742248
FBgn0025682	-0.772042	-0.260122
FBgn0262937	0.117472	-0.276946
FBgn0052333	0.327306	0.566322
FBgn0035199	0.602186	0.66079
FBgn0283500	1.37246	0.880983
FBgn0035192	-0.0386049	-0.492896
FBgn0028429	-0.876993	-1.35557
FBgn0264489	-0.121228	-0.28982
FBgn0044328	1.16946	1.35116
FBgn0044050	0.066956	-0.51303
FBgn0036046	1.13782	1.05354
FBgn0036044	0.154626	0.0155313
FBgn0036043	0.568737	0.494529
FBgn0259163	0.430733	0.647325
FBgn0036040	-2.01183	-1.57436
FBgn0019644	-3.08898	-1.58024
FBgn0036039	-0.316344	-0.236885
FBgn0036038	0.46469	0.00339771
FBgn0261530	-0.308648	-0.435945
FBgn0036036	0.19448	-0.112314
FBgn0035529	-1.73717	-1.52562
FBgn0052251	0.638735	0.284021
FBgn0052250	1.19386	1.42233
FBgn0035532	-2.23003	-1.52013
FBgn0035166	1.07222	1.17376
FBgn0035165	-0.679876	-0.738766
FBgn0035164	-0.66217	-0.579768
FBgn0260755	0.192264	-0.37737
FBgn0035162	-0.224266	-0.0643443
FBgn0000575	0.261811	0.113871
FBgn0035160	-0.354988	-0.460744
FBgn0030486	0.854053	0.854315
FBgn0035158	0.43862	0.315219
FBgn0035157	-0.538407	-0.508429
FBgn0260862	-0.872229	-0.863521
FBgn0035155	-0.949436	-1.20768
FBgn0035153	-0.135897	-0.00879634
FBgn0035152	1.11167	0.741502
FBgn0035150	0.267942	-0.0845173
FBgn0035132	-1.53883	-1.86581
FBgn0035131	-1.58014	-1.67409
FBgn0262679	0.56942	-0.666373
FBgn0035102	0.25874	0.416686
FBgn0083992	2.04636	1.20472
FBgn0083976	1.10787	1.45176
FBgn0027786	3.14127	2.28987
FBgn0035189	0.00582472	0.14941
FBgn0264272	0.287909	0.541509
FBgn0036053	-0.6269	-0.641778
FBgn0036052	-1.20188	-1.23927
FBgn0035390	0.639189	0.548782
FBgn0040308	-3.06948	-2.2478
FBgn0035388	0.487936	0.345932
FBgn0035229	0.444147	0.396822
FBgn0041342	-0.588613	-0.735227
FBgn0035232	-0.552888	-0.666544
FBgn0035692	0.895686	0.835207
FBgn0035691	-0.231251	-0.335857
FBgn0022935	0.200591	-0.0965407
FBgn0035690	0.0263631	-0.0413118
FBgn0035689	0.706796	0.120773
FBgn0261111	-1.51056	-2.05732
FBgn0035753	-1.48963	-2.46235
FBgn0024542	-0.83502	-0.386503
FBgn0052037	-0.277623	-0.61816
FBgn0036007	1.20657	0.743934
FBgn0036008	-0.592183	-0.639256
FBgn0010408	-0.673351	-1.70663
FBgn0261555	0.111388	0.228486
FBgn0267796	0.909271	0.668758
FBgn0267348	-0.621229	-0.609374
FBgn0036019	0.350324	0.222895
FBgn0036020	0.231014	0.457901
FBgn0016081	0.842392	1.14362
FBgn0036028	0.370726	0.806477
FBgn0036030	-0.648855	-0.762835
FBgn0015321	-0.00401557	-0.118444
FBgn0036031	-0.0329321	0.156748
FBgn0005533	-0.882487	-2.01817
FBgn0027945	-0.391209	-0.214767
FBgn0012034	1.79274	1.87605
FBgn0037063	0.526846	0.627169
FBgn0028427	-0.402754	-0.19603
FBgn0037061	-0.27079	-0.267695
FBgn0037060	1.72719	1.82421
FBgn0037057	1.28561	1.66324
FBgn0053056	-0.167981	0.0967616
FBgn0041100	-0.696991	-1.22171
FBgn0259239	0.265385	0.209846
FBgn0021760	0.623481	0.584753
FBgn0270926	0.970401	1.13293
FBgn0024150	0.401974	0.272902
FBgn0004390	0.779967	1.32035
FBgn0035945	-0.802643	-0.598567
FBgn0086706	-0.449842	-0.761497
FBgn0035947	-1.49997	-1.16866
FBgn0035948	-0.0108666	0.0420537
FBgn0035949	-0.438337	-0.617938
FBgn0263199	0.266922	0.125198
FBgn0035951	-0.497499	-0.422578
FBgn0035952	1.19556	0.930536
FBgn0016070	-0.146695	-0.176185
FBgn0035953	1.30694	0.760388
FBgn0028789	-0.0589726	-0.0935143
FBgn0036096	-1.22544	-1.54372
FBgn0052066	-0.399861	-0.452769
FBgn0036090	-0.980488	-1.78815
FBgn0000629	-0.207885	-0.183105
FBgn0001179	-1.3796	-1.60254
FBgn0052062	-0.0340702	0.217419
FBgn0037046	2.60854	1.80363
FBgn0011802	-0.0407386	-0.509399
FBgn0036080	0.273773	0.481486
FBgn0036078	-0.0261553	0.0754672
FBgn0052056	-0.676105	-0.370068
FBgn0000451	0.730012	0.750622
FBgn0052057	0.219556	0.627949
FBgn0265296	0.43914	0.587275
FBgn0010741	-0.547463	-0.529404
FBgn0263241	0.383085	0.772157
FBgn0036121	-0.439605	-0.313116
FBgn0025355	1.45813	0.918601
FBgn0266540	0.398767	0.0057616
FBgn0052075	2.74469	2.62415
FBgn0036118	0.941262	1.11869
FBgn0036117	0.125027	0.192711
FBgn0036116	-0.254908	0.00472918
FBgn0263776	-0.65018	-0.216819
FBgn0013469	-0.605566	-1.0388
FBgn0260763	0.297718	-0.23488
FBgn0036111	0.204772	0.28369
FBgn0035179	0.448304	0.593757
FBgn0264574	0.840166	1.10261
FBgn0054056	2.49729	3.56771
FBgn0052479	-1.31428	-1.1848
FBgn0035168	0.125744	0.626422
FBgn0035488	-0.0124321	0.319572
FBgn0263832	0.543895	0.537917
FBgn0035490	-0.690917	-0.809339
FBgn0042179	-1.3521	-1.01723
FBgn0024179	1.83331	1.31585
FBgn0016013	-0.31773	-0.0352303
FBgn0004516	-0.0714146	0.0854194
FBgn0035495	-0.116855	0.0682558
FBgn0035497	0.204453	0.280478
FBgn0035498	0.0274715	0.641204
FBgn0028402	3.51639	1.49632
FBgn0026179	0.149635	0.429375
FBgn0020294	-0.072226	-0.0183357
FBgn0037050	4.04558	1.49557
FBgn0037051	-1.43151	-1.52319
FBgn0052484	-0.846569	-1.6275
FBgn0035392	1.82956	2.48543
FBgn0015618	-0.496841	-0.387724
FBgn0035393	-0.0725503	0.304593
FBgn0266918	0.868742	0.627368
FBgn0033480	0.272269	0.336037
FBgn0035385	-0.0152766	0.517895
FBgn0035383	-0.231143	-0.418441
FBgn0262593	0.00901823	0.293111
FBgn0035379	-0.0410173	0.000549935
FBgn0263392	-0.157384	-0.0405696
FBgn0035375	0.0942451	0.185247
FBgn0035374	-0.450575	-0.219832
FBgn0085484	0.0206753	0.0647464
FBgn0085485	0.0183839	0.119568
FBgn0004379	-0.826497	-0.392775
FBgn0035981	0.0710237	-0.103282
FBgn0011769	-0.580442	-0.812849
FBgn0001229	0.130305	0.704119
FBgn0035982	0.921506	0.538942
FBgn0001225	0.6518	3.69357
FBgn0001227	-0.323403	0.125727
FBgn0001226	0.017176	0.290803
FBgn0035983	1.05235	0.836158
FBgn0038928	-0.696567	-0.48658
FBgn0015218	0.926355	1.85976
FBgn0035805	0.233044	0.245408
FBgn0035806	-0.623443	-1.3049
FBgn0035807	1.49318	0.47711
FBgn0035811	1.09261	0.40619
FBgn0035812	1.59772	1.15312
FBgn0263603	0.151183	0.283632
FBgn0036570	-0.260332	-0.465998
FBgn0036569	-0.32956	-0.449593
FBgn0036567	0.676335	0.712267
FBgn0036566	1.93621	2.36962
FBgn0263602	-0.270653	-0.176901
FBgn0005536	2.24507	0.941025
FBgn0260635	-1.65221	-0.709981
FBgn0036560	1.04369	1.18132
FBgn0044028	1.0342	1.15906
FBgn0040823	0.740291	0.465209
FBgn0036063	0.00149806	-0.34326
FBgn0026404	-2.80025	-1.3928
FBgn0036062	-0.644496	-0.646624
FBgn0085385	0.174982	0.270312
FBgn0036059	-0.0825305	-0.20588
FBgn0036058	-1.38392	-0.826942
FBgn0025866	-0.896916	-0.39353
FBgn0011836	-0.979881	-0.625572
FBgn0027567	0.707129	0.903417
FBgn0035944	0.472205	1.09843
FBgn0035147	0.0523622	0.148178
FBgn0035148	-0.422468	-0.345297
FBgn0035149	-0.754933	-1.05084
FBgn0261985	0.348217	0.432227
FBgn0035140	1.34045	0.523595
FBgn0035142	1.22861	1.55368
FBgn0035144	-0.088784	-0.0188094
FBgn0035145	0.131092	0.640267
FBgn0035146	-0.777928	-1.01948
FBgn0003295	-0.0443205	-0.21961
FBgn0004635	-0.16049	-0.0553623
FBgn0020248	-0.450849	-0.257749
FBgn0043458	0.473897	0.587075
FBgn0028577	-0.348218	-0.405979
FBgn0011204	-1.22539	-1.5011
FBgn0261243	-1.17502	-0.806635
FBgn0035227	0.899941	1.23078
FBgn0035228	-0.282608	-0.109171
FBgn0035534	-0.349795	-0.589616
FBgn0027500	3.57842	3.87591
FBgn0036648	0.0251734	-0.958305
FBgn0002284	-0.134249	0.116612
FBgn0004465	0.563182	0.399428
FBgn0025558	1.02861	1.18211
FBgn0017572	0.957928	0.77192
FBgn0000017	-0.639073	-0.815064
FBgn0262732	0.209092	1.0258
FBgn0260960	-1.29013	-0.850011
FBgn0053993	0.124034	0.870955
FBgn0035656	-3.80923	-3.547
FBgn0052406	0.774578	1.34628
FBgn0028980	1.66294	0.73088
FBgn0259164	0.786412	0.78897
FBgn0035674	-0.763154	-1.20798
FBgn0011016	-0.670285	-1.76059
FBgn0003076	0.778185	-0.0397803
FBgn0036571	-0.25946	-0.183667
FBgn0002183	-0.830456	-0.472374
FBgn0035286	0.629339	1.46612
FBgn0035285	0.000485464	0.324979
FBgn0042712	0.64151	-0.248448
FBgn0004636	-0.0442785	-0.430898
FBgn0035283	-0.197608	-0.307554
FBgn0035282	-0.170506	0.021066
FBgn0035281	-0.851468	-1.37604
FBgn0035280	-0.669476	-0.661453
FBgn0027790	1.0541	1.31748
FBgn0261562	1.00574	0.539167
FBgn0025820	0.721696	1.53848
FBgn0067864	0.244007	0.568865
FBgn0011573	-1.00294	-0.333207
FBgn0035468	0.0228169	-0.127651
FBgn0026592	0.649387	1.38625
FBgn0013751	-0.185681	-0.115333
FBgn0004875	-0.024807	0.0815195
FBgn0035464	1.82626	4.16529
FBgn0052262	0.294674	0.93953
FBgn0035462	0.108244	-0.00368435
FBgn0052264	0.428946	0.571503
FBgn0263239	-2.28352	-2.59358
FBgn0035453	0.925145	1.02312
FBgn0035452	-1.8089	-1.60648
FBgn0005640	0.581442	0.703375
FBgn0259224	0.754697	1.10453
FBgn0037082	1.34739	0.700792
FBgn0035876	1.32716	0.874576
FBgn0035877	0.601802	-0.284603
FBgn0011762	-0.300913	-0.412687
FBgn0035878	-1.4835	-1.62735
FBgn0035879	-0.528769	-0.399012
FBgn0035880	0.660853	1.08565
FBgn0001248	-0.0807321	-0.164921
FBgn0001253	1.22641	1.60748
FBgn0035888	0.413205	0.131104
FBgn0035890	-0.0953049	-0.461413
FBgn0265102	0.215462	0.141831
FBgn0266667	-0.881813	-0.941489
FBgn0052354	-0.699917	-0.45852
FBgn0020224	0.106533	0.331874
FBgn0263352	0.702889	0.768389
FBgn0036702	0.154241	0.286132
FBgn0036698	1.0646	1.13005
FBgn0036697	-0.596786	-0.397525
FBgn0010424	-0.435146	-0.650947
FBgn0259200	-1.36093	-1.58727
FBgn0027082	0.185417	-0.044223
FBgn0035360	-0.878044	-0.641438
FBgn0035359	0.822591	0.687557
FBgn0035358	-0.411996	0.00312066
FBgn0035357	0.304196	0.444306
FBgn0250911	1.69003	1.27272
FBgn0011828	-0.538044	-0.518757
FBgn0035356	-0.450997	0.0849087
FBgn0028504	1.20385	1.2598
FBgn0016794	0.0856056	0.213758
FBgn0261602	-0.773019	-1.80055
FBgn0010909	0.161468	0.000354314
FBgn0004167	0.155506	0.879281
FBgn0035241	-0.273608	-0.292986
FBgn0035238	0.361372	0.988066
FBgn0035237	0.29492	0.691044
FBgn0035771	1.54486	1.9231
FBgn0035772	-0.350042	-0.659365
FBgn0082598	1.26977	1.90938
FBgn0052380	-0.0873908	-0.483215
FBgn0016983	0.2357	0.0626003
FBgn0035777	-0.588664	-0.544668
FBgn0035781	-0.68177	-0.482527
FBgn0014011	-2.45289	-0.657452
FBgn0259935	-0.456351	-0.0656124
FBgn0035785	-0.719043	-0.481157
FBgn0015033	0.620438	0.807269
FBgn0035791	1.05455	0.281075
FBgn0015829	-0.1309	-0.246464
FBgn0041630	-0.244593	-0.16013
FBgn0035528	-1.44687	-1.05551
FBgn0036035	-0.991658	-0.822981
FBgn0045823	0.0474236	-0.411285
FBgn0040475	-0.848826	-0.999866
FBgn0036032	0.443699	0.793442
FBgn0040305	-0.858758	-2.50081
FBgn0033845	0.000615811	-0.225733
FBgn0035632	-0.527783	-0.645758
FBgn0261872	-0.381221	-0.705697
FBgn0036691	-0.528773	-0.123908
FBgn0036690	-0.736502	-1.26731
FBgn0035436	-0.596417	-1.45776
FBgn0035437	-1.59089	-1.13259
FBgn0035438	-0.0530794	0.0249746
FBgn0035247	0.991339	2.1645
FBgn0013753	0.112618	0.153811
FBgn0025725	-0.828923	-1.08885
FBgn0035248	0.503549	-0.0580265
FBgn0035249	-0.375546	-0.7292
FBgn0025712	0.49974	0.708678
FBgn0035251	-2.68819	-2.17103
FBgn0035253	-0.144379	-0.102613
FBgn0035254	-0.666524	-0.43527
FBgn0026372	-0.318425	-1.39366
FBgn0035260	-0.66408	-0.626507
FBgn0027594	-0.987817	-1.01804
FBgn0035755	-0.0045115	-0.0409687
FBgn0035756	0.589756	0.854709
FBgn0035760	-0.108551	-0.0966775
FBgn0035762	0.675789	0.664178
FBgn0035763	-2.61737	-3.68379
FBgn0002909	0.456905	0.264065
FBgn0015793	-0.22697	-0.528556
FBgn0063498	-2.00453	-1.57326
FBgn0027569	-1.74647	-1.04867
FBgn0263219	0.538774	0.812013
FBgn0035854	-0.747641	-1.36828
FBgn0035853	0.96476	0.240861
FBgn0035851	1.94803	1.47514
FBgn0035850	0.247611	0.170031
FBgn0035849	-1.03865	-1.04947
FBgn0035848	-1.02056	-0.978995
FBgn0020392	-1.46253	-1.60049
FBgn0040290	-0.848076	-1.84736
FBgn0035432	0.301439	1.12837
FBgn0036688	0.0592453	0.25481
FBgn0036686	-0.438272	-0.504302
FBgn0036685	0.0674348	-0.216789
FBgn0036684	0.941192	1.86509
FBgn0010352	0.0431982	0.185921
FBgn0036680	1.40117	1.95024
FBgn0035985	0.479222	0.797743
FBgn0035986	-0.43882	-0.383249
FBgn0288470	0.691411	0.938337
FBgn0035989	-0.915512	0.0148585
FBgn0023129	-1.29855	-0.392086
FBgn0015296	-0.147191	-0.0460678
FBgn0259785	0.221327	0.0743101
FBgn0037070	1.30144	0.770147
FBgn0037071	0.429585	0.720666
FBgn0003042	-0.394864	-0.615511
FBgn0037073	-1.1524	-0.865132
FBgn0037074	1.08464	1.13606
FBgn0052436	0.228181	0.55507
FBgn0261258	-0.0788888	0.0488335
FBgn0053288	0.452099	0.647797
FBgn0005694	0.817349	1.27057
FBgn0035449	-1.22686	-0.984426
FBgn0002638	0.0750184	0.268647
FBgn0053523	0.779689	0.98419
FBgn0052407	1.24998	1.30769
FBgn0035649	2.29632	1.03215
FBgn0035648	-0.0765256	-0.219503
FBgn0052412	0.0600463	0.137168
FBgn0052409	-0.623411	-0.418568
FBgn0035644	-0.205371	-0.207245
FBgn0003984	0.495743	0.987273
FBgn0035640	-0.155184	-0.164155
FBgn0035639	0.424326	0.661865
FBgn0259167	3.27102	4.29494
FBgn0035638	1.32356	0.688662
FBgn0086694	-0.0646033	-0.128417
FBgn0259173	0.571718	0.277028
FBgn0023001	-0.33335	-0.716
FBgn0010387	0.748388	1.27207
FBgn0035741	0.456798	0.468287
FBgn0002775	1.54208	0.694952
FBgn0053556	0.933386	1.42337
FBgn0027615	-1.99316	-1.56038
FBgn0036107	-0.804231	-0.277493
FBgn0036105	-1.78422	-1.95735
FBgn0035420	-0.494593	-0.352515
FBgn0286567	1.03056	0.548338
FBgn0047135	0.125895	0.0846088
FBgn0035415	-0.380833	-0.290317
FBgn0001233	0.373382	2.20148
FBgn0035414	-1.97267	-1.12405
FBgn0283724	0.251063	0.700908
FBgn0035410	-0.0631363	-0.129918
FBgn0052278	0.730918	1.04891
FBgn0052281	-0.930202	-1.2681
FBgn0036266	-1.42792	-0.563578
FBgn0036264	0.208573	0.781507
FBgn0036263	1.99787	1.94059
FBgn0035900	-0.265857	-0.506932
FBgn0035901	-1.46628	-2.03685
FBgn0035902	0.101809	-0.073609
FBgn0035903	0.251166	0.173447
FBgn0035904	-0.331457	-0.376849
FBgn0086348	1.63828	1.5017
FBgn0036732	-0.209043	1.04424
FBgn0085279	-0.514714	-0.51525
FBgn0036728	0.0864242	0.000302322
FBgn0035603	-0.509616	-0.326771
FBgn0260856	-0.205409	-0.230261
FBgn0035601	0.701969	0.610887
FBgn0035600	-1.49846	-0.428763
FBgn0004380	0.555407	0.594558
FBgn0016031	-0.978356	-0.928615
FBgn0261934	0.423146	0.664361
FBgn0005626	-0.276814	-0.0427378
FBgn0035711	0.557137	0.388429
FBgn0035710	-0.820765	-1.08966
FBgn0264000	0.0241403	0.151059
FBgn0035968	-0.505967	-0.370381
FBgn0004244	0.176846	0.596326
FBgn0263456	0.304925	0.688945
FBgn0037044	-0.185509	0.293417
FBgn0037045	0.312911	0.193735
FBgn0035688	0.719896	0.72662
FBgn0020642	-0.2697	-0.495908
FBgn0042119	-0.0114339	0.500512
FBgn0005658	-0.464224	-0.327373
FBgn0061492	0.188412	-0.520931
FBgn0035679	-1.31777	-1.03209
FBgn0035678	4.44999	3.61502
FBgn0035677	-0.332489	-0.327807
FBgn0035676	0.657646	0.721412
FBgn0035675	-0.629469	-0.935371
FBgn0035110	2.59412	1.24162
FBgn0051759	-0.544632	-0.5215
FBgn0027587	-0.241119	-0.842085
FBgn0035109	-0.141108	-0.657531
FBgn0025592	2.96327	6.59752
FBgn0035107	-1.0394	-1.38435
FBgn0035106	0.89905	0.790057
FBgn0040281	-0.22734	-0.0102599
FBgn0035187	0.129494	0.660314
FBgn0035186	-0.49603	-0.409554
FBgn0025525	-0.275226	-0.176762
FBgn0004870	-0.258896	-0.192484
FBgn0035181	3.8976	1.6035
FBgn0024277	0.139645	0.36089
FBgn0035402	-0.813332	-0.754591
FBgn0035401	-10.2747	-1.65114
FBgn0035400	0.230943	0.463924
FBgn0026189	-0.112655	-0.0605347
FBgn0035398	-0.741145	-1.1243
FBgn0035397	1.89228	1.17263
FBgn0035537	-0.0926088	-0.303933
FBgn0035538	0.248037	0.524346
FBgn0035539	1.40471	1.91627
FBgn0035540	0.988199	0.725309
FBgn0035541	-1.9074	-1.3377
FBgn0035542	0.18262	0.0703591
FBgn0035543	-0.259045	-0.296
FBgn0000038	-0.00100682	0.0549835
FBgn0035544	0.372982	0.470588
FBgn0035553	-0.711851	-0.940956
FBgn0014073	2.05784	1.5239
FBgn0035557	-0.221874	-0.130914
FBgn0035558	1.03832	0.902462
FBgn0260657	0.226566	0.104616
FBgn0262733	0.479492	0.194319
FBgn0015805	-0.648953	-0.225171
FBgn0262870	0.799442	0.836681
FBgn0035574	-0.447643	-0.842271
FBgn0035575	-0.282751	-0.2229
FBgn0261797	0.155571	0.342358
FBgn0027085	1.98102	1.60889
FBgn0035577	-0.281299	-0.128456
FBgn0035578	0.0397982	0.225229
FBgn0035581	0.188659	0.126132
FBgn0028699	0.199457	0.618423
FBgn0005775	0.694865	1.23129
FBgn0035431	-0.571343	-0.431662
FBgn0085294	0.232594	0.390191
FBgn0035427	-0.156212	0.016536
FBgn0035425	-0.779969	-0.381134
FBgn0035424	0.564664	0.689286
FBgn0035422	-1.32234	-4.02191
FBgn0035482	-0.837709	-1.91577
FBgn0004880	0.0121857	0.204114
FBgn0035481	0.350518	0.739655
FBgn0035480	-0.3034	-0.439626
FBgn0035477	-0.376577	-0.153837
FBgn0035475	-0.369725	-0.263768
FBgn0004910	0.0594196	0.165498
FBgn0035473	-0.757974	-0.833208
FBgn0041147	-1.13291	-1.58911
FBgn0035471	-0.954239	-0.434358
FBgn0035470	-0.843649	-1.02725
FBgn0024510	1.06961	0.734241
FBgn0250789	0.26651	0.265652
FBgn0035272	-0.0318413	-0.113086
FBgn0035271	-0.691595	-1.12583
FBgn0027903	-0.0446666	-0.238392
FBgn0035270	-0.0570944	-0.205604
FBgn0013811	0.434442	0.426966
FBgn0035268	-0.0765566	0.18859
FBgn0022702	0.0601411	-0.341082
FBgn0035267	0.163905	0.416607
FBgn0035266	0.390246	0.577696
FBgn0035264	-0.389872	-0.323655
FBgn0266696	0.52514	1.0526
FBgn0035348	-0.775333	-0.339739
FBgn0010905	0.0259054	0.383427
FBgn0035440	0.298075	-0.173402
FBgn0035104	0.00759772	-0.178909
FBgn0035103	2.29667	3.26358
FBgn0000541	0.787825	0.919853
FBgn0052476	-1.00599	-1.19527
FBgn0024806	0.455527	0.957268
FBgn0035120	1.14762	1.97243
FBgn0035121	-0.627053	-1.72112
FBgn0035194	0.166242	-0.0559241
FBgn0035122	0.942529	1.52969
FBgn0085292	0.619191	0.138376
FBgn0027111	1.57317	2.16398
FBgn0029002	-1.00962	-1.19651
FBgn0264707	0.458354	0.436358
FBgn0052343	-0.252978	-0.431793
FBgn0052344	0.284902	0.38755
FBgn0004373	0.503054	1.02526
FBgn0035113	2.24429	1.88752
FBgn0035112	-0.75868	-0.924088
FBgn0035111	3.34706	2.20399
FBgn0036574	-4.65088	-2.05285
FBgn0263605	-1.60481	-0.963368
FBgn0036579	-0.822289	-1.19586
FBgn0036580	-0.137781	-0.25725
FBgn0036581	2.15713	1.24812
FBgn0263606	-0.567772	-0.723345
FBgn0263607	0.298606	0.151617
FBgn0036583	0.781087	1.41912
FBgn0036584	0.00662325	0.298753
FBgn0036587	0.647009	-0.0067674
FBgn0036597	0.625391	0.564547
FBgn0042201	-0.334315	-0.0477465
FBgn0040074	-0.25655	-0.0456421
FBgn0036612	0.00179641	-0.143145
FBgn0285951	-0.236953	-0.211472
FBgn0036614	-0.0489942	0.0668046
FBgn0283681	-3.7002	-1.91253
FBgn0266417	-1.15845	-1.05857
FBgn0036620	1.23407	0.86075
FBgn0036621	0.680125	0.786366
FBgn0036623	0.123475	0.0205164
FBgn0036624	-1.28599	-1.13522
FBgn0266099	-0.0724703	0.0435121
FBgn0014163	0.216629	0.2425
FBgn0028399	0.336247	0.606968
FBgn0036629	-1.06123	-0.761381
FBgn0027080	-0.872538	-0.766095
FBgn0053158	-2.50807	-1.2243
FBgn0260388	3.12113	1.49617
FBgn0003515	-0.114469	-0.217331
FBgn0263131	0.33821	0.604192
FBgn0026061	0.224549	0.0891046
FBgn0036640	0.163229	0.497991
FBgn0036641	-0.473942	-0.522514
FBgn0028693	-0.139675	-0.39634
FBgn0250814	-1.4105	-0.632839
FBgn0036643	-2.06843	-2.171
FBgn0011206	0.103926	0.332458
FBgn0040827	0.464484	0.266255
FBgn0043806	-1.67025	-1.35535
FBgn0023479	-0.0523066	-0.0626701
FBgn0035959	1.0454	1.06023
FBgn0000116	-0.132598	-0.00839693
FBgn0052068	1.61971	1.25146
FBgn0010762	-0.0319116	0.164151
FBgn0036099	-2.05392	-0.201369
FBgn0053493	-0.831382	-0.83021
FBgn0047038	-1.64395	-0.718227
FBgn0036101	-0.34149	-0.797679
FBgn0035770	1.30946	1.1981
FBgn0037027	2.53797	1.9109
FBgn0037028	2.44691	2.08252
FBgn0259243	-0.317175	-0.281863
FBgn0037030	0.116392	0.729333
FBgn0027055	-0.4723	-2.42333
FBgn0037031	1.01065	0.427015
FBgn0052432	-0.166155	-0.228819
FBgn0011591	2.07747	2.20301
FBgn0003415	0.434825	0.57673
FBgn0035965	-0.224422	-0.746069
FBgn0035964	-0.743246	-0.851865
FBgn0002283	0.0360931	0.129881
FBgn0035499	-0.318907	-0.035438
FBgn0264693	-0.524318	-0.0962137
FBgn0260985	1.86999	0.899291
FBgn0003206	-0.70697	-0.291667
FBgn0004552	2.99118	0.926864
FBgn0052260	1.55369	3.22681
FBgn0035501	0.232802	0.332487
FBgn0261274	0.00333918	0.187834
FBgn0035504	0.275826	0.248522
FBgn0040697	-0.217779	-0.0777051
FBgn0028664	-1.3814	-1.70366
FBgn0003710	0.379843	0.531399
FBgn0263110	0.878164	0.898827
FBgn0001257	0.0441328	0.598143
FBgn0035515	-2.098	-2.21811
FBgn0041171	-0.0518572	0.0576128
FBgn0035517	1.3341	1.37388
FBgn0035518	-0.0264077	-0.172386
FBgn0035519	1.05216	1.16546
FBgn0035521	0.0608626	0.345277
FBgn0035522	-0.22632	-0.317998
FBgn0035523	0.932581	1.7187
FBgn0035524	-1.03691	-1.73301
FBgn0035793	0.121651	0.214243
FBgn0268063	0.53472	0.52055
FBgn0028582	1.05214	3.69596
FBgn0035797	0.184609	-0.0640866
FBgn0035802	1.02728	1.1953
FBgn0285926	0.266972	-0.0822509
FBgn0029935	-0.147321	0.00177447
FBgn0025621	0.494197	0.289777
FBgn0015799	0.49643	0.289128
FBgn0000319	0.876296	1.99325
FBgn0030704	0.212198	-0.0913765
FBgn0003274	-0.708258	-1.99413
FBgn0052676	0.89803	0.878785
FBgn0040348	0.0765554	0.530062
FBgn0040347	1.37222	0.779624
FBgn0030672	-2.06528	-2.33435
FBgn0030671	1.19534	0.567924
FBgn0030669	1.13518	1.37175
FBgn0030668	1.33728	0.93873
FBgn0011606	3.24176	3.06754
FBgn0001404	-0.0896414	0.364017
FBgn0086674	2.27123	0.324476
FBgn0040337	0.450694	0.356403
FBgn0003638	0.274963	0.259051
FBgn0023545	-0.441097	-0.0531473
FBgn0261954	-0.0335132	0.0287846
FBgn0031779	-3.09842	-3.97948
FBgn0266450	-0.278439	0.344144
FBgn0266449	-0.106722	-0.0457492
FBgn0031775	-0.878282	-1.00662
FBgn0031773	-3.86228	-3.12892
FBgn0031772	-0.878947	-1.27504
FBgn0031771	-1.97021	-0.864506
FBgn0031769	-2.22135	-1.29851
FBgn0029161	0.0965255	0.095061
FBgn0031766	-2.07724	-2.1428
FBgn0031854	0.393092	0.725294
FBgn0287185	-0.989038	-1.30946
FBgn0029939	0.16238	0.211982
FBgn0283469	0.104946	-0.0684053
FBgn0030884	-1.4227	-1.34293
FBgn0030887	1.87762	1.78456
FBgn0030890	-0.155929	0.0776727
FBgn0030891	0.0514967	0.0773901
FBgn0030892	1.04356	2.04064
FBgn0021765	0.435419	0.282186
FBgn0030869	1.6586	0.924742
FBgn0024184	-0.579888	-0.15349
FBgn0028888	-1.38059	-1.61443
FBgn0028879	-0.0728183	-0.0945528
FBgn0024183	-0.103012	0.195405
FBgn0010422	-0.716425	-0.901145
FBgn0000317	-0.314695	-0.0869404
FBgn0004837	-0.05794	-0.246096
FBgn0001977	-4.37963	-2.87717
FBgn0041713	-1.049	-1.20833
FBgn0260446	0.0419679	0.137986
FBgn0286027	-3.64608	-1.50361
FBgn0283659	-1.96858	-1.83993
FBgn0028926	-0.570918	-0.790085
FBgn0261881	-1.52748	-2.13088
FBgn0040228	-0.86971	-0.633379
FBgn0086711	-2.96994	-4.35053
FBgn0259213	-0.00552772	0.109037
FBgn0032748	0.162611	0.0717722
FBgn0002021	-0.143749	-0.226452
FBgn0032746	-1.20524	-0.715254
FBgn0016122	-0.300547	-0.329446
FBgn0085470	-0.825982	-0.837792
FBgn0250903	-0.647088	-1.127
FBgn0028394	-1.13591	-1.071
FBgn0042627	-0.072609	-0.112458
FBgn0283427	-0.137271	-0.0906587
FBgn0031702	-0.285124	-0.767666
FBgn0031700	0.0952954	-0.16481
FBgn0031698	0.371313	0.347532
FBgn0031697	0.232704	0.624138
FBgn0016076	-0.112811	0.0884655
FBgn0031696	-0.0416371	-0.0212675
FBgn0000228	-1.41305	-0.869442
FBgn0032235	-0.965751	-0.463081
FBgn0051715	-0.975563	-1.04753
FBgn0025366	-0.498438	-0.139009
FBgn0032242	0.199058	-0.190049
FBgn0052590	-1.66484	-1.87378
FBgn0032243	-1.39944	-1.26601
FBgn0024320	-0.604369	-0.120484
FBgn0032200	1.09247	0.278855
FBgn0004419	-1.45335	-2.05358
FBgn0020908	0.138203	0.173113
FBgn0032196	0.127429	-0.0168168
FBgn0032233	0.607732	0.531288
FBgn0026401	2.02007	1.19561
FBgn0039970	-4.16419	-2.21576
FBgn0000384	0.306502	0.363078
FBgn0031883	0.191033	0.250902
FBgn0262872	0.109912	0.0520491
FBgn0024734	1.26607	1.70056
FBgn0028515	-3.90986	-3.65148
FBgn0004858	-0.0287869	-0.164481
FBgn0005771	-0.173576	-0.620451
FBgn0003016	0.10662	0.432168
FBgn0031690	-0.107846	-0.199666
FBgn0031692	0.127607	0.257836
FBgn0003716	-0.226242	-0.000690982
FBgn0031693	1.18508	0.670255
FBgn0032205	-0.441411	-0.356213
FBgn0260987	3.82457	3.50579
FBgn0259482	0.673173	1.33224
FBgn0032363	-0.514085	-0.0747072
FBgn0032362	-0.0893265	0.0622749
FBgn0287204	-0.686176	-0.679559
FBgn0261648	-0.291284	-0.299036
FBgn0000287	1.23962	0.902583
FBgn0020270	-2.57113	-1.65656
FBgn0032358	2.24888	1.47478
FBgn0032354	-1.19723	-3.01653
FBgn0287724	-0.0859832	-0.0404142
FBgn0040211	-1.39344	-0.922127
FBgn0032348	-1.88065	-1.29782
FBgn0028700	-0.888543	-0.955626
FBgn0262647	-1.19374	-0.815126
FBgn0032346	-2.10342	-1.34813
FBgn0041781	0.685332	1.17453
FBgn0010612	-0.812042	-0.841393
FBgn0026148	-2.07779	-1.12043
FBgn0026147	-0.141805	0.275888
FBgn0015756	-1.74227	-1.9821
FBgn0021761	-1.07512	-0.691349
FBgn0032329	-0.617005	-0.790455
FBgn0032258	-0.971771	-0.805608
FBgn0026431	-1.59505	-1.7988
FBgn0051719	0.0298504	-0.0298314
FBgn0032256	0.0529294	0.00102769
FBgn0027611	0.214986	0.219648
FBgn0032252	-0.560037	-0.608023
FBgn0032240	-0.748581	-1.53077
FBgn0032247	-1.73992	-1.87416
FBgn0032248	-0.642029	-0.61363
FBgn0032250	-1.24458	-1.33355
FBgn0067622	-1.76039	-1.12922
FBgn0267330	-2.3158	-1.19068
FBgn0262601	-1.02468	-1.96225
FBgn0032246	1.03051	1.0678
FBgn0032249	0.512122	0.722885
FBgn0004915	-3.96559	-2.68488
FBgn0027052	0.447172	0.00287622
FBgn0032244	-1.23263	-0.86524
FBgn0032204	0.470396	-0.164261
FBgn0051718	0.684278	1.4056
FBgn0032230	4.19209	4.80015
FBgn0032225	-0.972511	-0.671967
FBgn0032224	0.559709	-0.0687263
FBgn0027568	-1.5331	-1.02293
FBgn0032229	-0.087561	0.021818
FBgn0031835	0.396911	0.622431
FBgn0031834	0.0775054	0.230099
FBgn0263916	0.122358	-0.0997456
FBgn0031832	-1.52501	-2.08876
FBgn0031830	-0.809201	-1.8289
FBgn0051694	-1.32152	-1.13256
FBgn0031474	1.54083	1.73304
FBgn0000273	-0.125328	0.122518
FBgn0052683	0.373564	0.901405
FBgn0030204	-0.00797522	-0.159222
FBgn0261710	0.284468	0.333534
FBgn0030206	1.54425	3.07531
FBgn0030208	0.000447723	0.769509
FBgn0052687	-0.951199	-1.03218
FBgn0085443	-0.00622212	0.0373039
FBgn0001206	-2.07068	-0.984814
FBgn0030432	1.3115	2.27539
FBgn0030433	-0.459588	-0.300669
FBgn0013987	0.387336	0.515676
FBgn0029801	-1.57436	-0.449646
FBgn0029799	-0.0263787	-0.156805
FBgn0030411	1.89911	3.29788
FBgn0030410	-0.548474	-1.0432
FBgn0030408	-0.399257	-0.321579
FBgn0030407	-0.984775	-0.624445
FBgn0030406	-0.324772	-0.139674
FBgn0052654	-0.0867964	0.22342
FBgn0036301	-0.298438	-0.378214
FBgn0030403	-4.66571	-1.68791
FBgn0283712	-0.531661	-1.11974
FBgn0030400	0.0179195	0.244388
FBgn0264542	0.538841	0.610787
FBgn0030396	-0.040879	0.341461
FBgn0030394	-1.05677	-0.705215
FBgn0259143	-0.268701	0.0187155
FBgn0003514	0.004519	0.115186
FBgn0029849	0.147734	1.20033
FBgn0052750	-0.212819	-1.57928
FBgn0264386	0.699049	0.794286
FBgn0052645	-0.280197	-0.466512
FBgn0030456	-3.54755	-3.0621
FBgn0025463	0.179553	-0.857205
FBgn0030457	-2.50463	-1.58019
FBgn0085440	0.0806328	0.30289
FBgn0030460	0.404512	0.272972
FBgn0029835	-1.11552	-0.857021
FBgn0027528	1.96036	1.59134
FBgn0001250	0.369268	0.703953
FBgn0030345	0.221512	0.062457
FBgn0030346	-1.32134	-0.780798
FBgn0250874	-1.20062	0.0922915
FBgn0030099	0.538479	1.90571
FBgn0030101	0.816686	0.994437
FBgn0030100	-1.58348	-0.198313
FBgn0086450	-0.0488083	-0.321786
FBgn0030102	-0.691577	-0.684062
FBgn0030974	0.267389	0.422822
FBgn0030964	-0.66574	-0.672195
FBgn0030963	2.13979	2.81601
FBgn0030973	-0.0364403	0.179933
FBgn0030056	0.191396	0.0569399
FBgn0030057	-2.13071	-2.03985
FBgn0041629	-0.0385173	-0.150998
FBgn0030058	0.818385	-0.168519
FBgn0030955	-1.52892	-3.14615
FBgn0025809	-0.636606	-0.692224
FBgn0029761	1.0029	1.2471
FBgn0029762	-0.21005	-0.307721
FBgn0263987	-0.462266	-0.309525
FBgn0002579	-0.734339	-1.19253
FBgn0025635	-0.227908	-0.233282
FBgn0029936	1.07171	0.368775
FBgn0027342	0.300152	0.142754
FBgn0029711	-0.423855	-0.654995
FBgn0023516	1.06968	1.01808
FBgn0023513	0.788107	0.917805
FBgn0023540	-0.614425	-0.503381
FBgn0005670	-1.11835	-1.24897
FBgn0030246	0.335089	0.144851
FBgn0017561	0.618272	0.58079
FBgn0030245	6.50555	6.11924
FBgn0030243	0.50748	0.615091
FBgn0030343	-0.342348	-0.372698
FBgn0030344	-1.97951	-3.25119
FBgn0030582	0.179736	0.740964
FBgn0030584	-0.469076	-0.761358
FBgn0003517	1.13779	1.38561
FBgn0052230	-0.290127	-0.551759
FBgn0026374	-0.841377	-1.30428
FBgn0011293	1.30149	1.37685
FBgn0025814	-0.271903	-0.0567346
FBgn0031146	0.498617	0.542798
FBgn0031145	-0.38429	-1.00189
FBgn0031144	-0.593318	-0.403516
FBgn0030178	0.537161	-0.121378
FBgn0030177	-0.488312	-1.04121
FBgn0052685	0.336993	0.81931
FBgn0030174	0.395992	0.248317
FBgn0030946	-0.575138	-0.169395
FBgn0001079	-0.414097	-0.569953
FBgn0030947	0.0157164	-0.0996091
FBgn0010383	-0.525462	-2.89442
FBgn0052350	-1.60881	-0.681001
FBgn0037723	-0.118747	-1.67448
FBgn0024733	-2.9819	-2.74119
FBgn0020660	1.22447	1.31578
FBgn0063670	-0.41878	-0.457201
FBgn0005585	-2.82019	-1.82789
FBgn0028697	-1.2469	-1.96591
FBgn0011742	-0.281132	-0.419412
FBgn0267912	-0.369888	-0.185615
FBgn0030788	0.431904	0.236457
FBgn0030790	0.113048	0.103645
FBgn0030791	-1.37301	-1.02108
FBgn0030787	0.791124	0.25714
FBgn0030786	-4.67775	-2.96016
FBgn0030485	-0.451561	-0.283156
FBgn0030870	0.501649	0.505399
FBgn0040285	-0.377962	-0.256788
FBgn0263257	0.468548	0.723893
FBgn0030634	-0.152364	0.0560199
FBgn0041096	0.0578285	0.439887
FBgn0284221	0.736452	0.271861
FBgn0036249	0.60307	0.0425613
FBgn0022959	-0.136227	-0.0443771
FBgn0261283	0.661161	1.11242
FBgn0260874	0.166746	0.261051
FBgn0083952	-0.326535	-0.518736
FBgn0036909	-0.480429	-0.279221
FBgn0040786	1.53231	2.58954
FBgn0024889	0.0873211	1.04161
FBgn0036910	0.120981	0.199757
FBgn0023094	-0.106592	-0.0344588
FBgn0036911	2.05071	2.46021
FBgn0013799	0.259939	0.205505
FBgn0003744	0.0803723	0.102058
FBgn0052221	-0.592317	-0.786921
FBgn0263601	-0.590988	-0.690876
FBgn0036557	-0.790631	-0.390929
FBgn0037017	-0.324704	-0.754654
FBgn0037016	0.100886	0.0468455
FBgn0037015	-0.351744	-0.317932
FBgn0001320	-0.365875	-0.617564
FBgn0037014	0.516018	0.656815
FBgn0001323	0.614914	1.46984
FBgn0287585	0.324802	1.77398
FBgn0037008	-1.91482	-2.08251
FBgn0037007	-0.529053	-0.973297
FBgn0052425	0.973591	1.85736
FBgn0037001	0.804518	0.770068
FBgn0037000	-1.31013	-1.10713
FBgn0052428	-1.39281	-1.85767
FBgn0036997	-0.509431	-0.885783
FBgn0036995	0.641426	0.52345
FBgn0036994	-0.532844	-0.513131
FBgn0036992	0.521695	0.882785
FBgn0036991	1.16966	1.29771
FBgn0036990	-0.992845	-0.655145
FBgn0284421	-1.39277	-0.592804
FBgn0264561	0.536272	0.534175
FBgn0015239	1.09724	0.969118
FBgn0037087	-0.6208	-0.580422
FBgn0052227	0.791319	0.634905
FBgn0259676	-1.33104	-0.683817
FBgn0024887	0.976506	1.48683
FBgn0036975	2.01764	1.45377
FBgn0036974	-3.53346	-4.97282
FBgn0036973	0.0180173	0.104336
FBgn0262057	-1.30402	-2.56753
FBgn0250791	0.232451	0.792797
FBgn0052225	-0.107551	0.0422959
FBgn0036819	-0.569344	-0.82627
FBgn0036818	0.368153	-0.285031
FBgn0036816	0.280282	0.501554
FBgn0000261	0.0926786	-0.030787
FBgn0036814	0.670646	0.475531
FBgn0001078	0.467031	0.753894
FBgn0036813	0.347272	-0.0776747
FBgn0036812	0.0496441	-0.163922
FBgn0036811	1.34188	0.47865
FBgn0030954	0.135469	0.207376
FBgn0264389	-0.604825	-0.355071
FBgn0030605	-2.55188	-2.26469
FBgn0030600	0.349627	0.494565
FBgn0040351	0.261203	0.48553
FBgn0039269	-1.5877	-2.0208
FBgn0045866	-1.22741	-5.37585
FBgn0259178	-2.87094	-1.90972
FBgn0002431	-2.78615	-2.12121
FBgn0259677	0.327909	0.309395
FBgn0000719	0.108077	0.317069
FBgn0052499	-0.00103272	0.193314
FBgn0030653	-0.585083	-0.181757
FBgn0030654	-0.519034	-0.471094
FBgn0030658	0.565161	0.230412
FBgn0030659	-0.754617	-0.801288
FBgn0030660	-1.68508	-1.2895
FBgn0030662	-0.248387	-0.308816
FBgn0024366	-0.962802	-0.448861
FBgn0024362	0.942071	0.575753
FBgn0024360	-0.637193	-0.296001
FBgn0024365	-1.07956	-0.865833
FBgn0024364	-1.66648	-1.02127
FBgn0040358	0.381061	-0.279173
FBgn0040359	-1.14389	-1.44994
FBgn0040364	1.73926	1.22744
FBgn0040397	0.807614	1.62266
FBgn0085420	0.311951	0.380402
FBgn0035604	0.386159	0.982776
FBgn0034978	0.227044	0.382538
FBgn0041582	-0.487923	-0.195216
FBgn0021875	-0.578729	-1.06583
FBgn0034982	0.0254154	-0.0292695
FBgn0287831	-1.05709	-0.38468
FBgn0260775	1.63443	2.9097
FBgn0015544	-0.774743	-1.41569
FBgn0034985	0.811469	1.05366
FBgn0034986	-0.455533	-1.23921
FBgn0033272	-1.12696	-1.27884
FBgn0263593	0.707887	1.61947
FBgn0033268	-1.20819	-1.57286
FBgn0005648	-0.738479	-0.636925
FBgn0260390	0.298876	0.0436361
FBgn0260398	-0.127231	-0.594613
FBgn0033266	0.796548	0.225407
FBgn0033265	-1.62169	-1.14405
FBgn0033264	0.117569	-0.335038
FBgn0050372	-0.226772	0.00825905
FBgn0033260	0.585135	0.363039
FBgn0033259	0.15661	0.410115
FBgn0033258	1.78902	1.45363
FBgn0033257	0.368749	0.197496
FBgn0028563	-0.625968	-0.0477911
FBgn0025469	0.4869	0.307379
FBgn0021814	-1.25484	-2.18898
FBgn0020279	-0.320105	-0.165609
FBgn0033252	-0.342312	-0.340581
FBgn0025360	-0.385038	-0.233846
FBgn0033250	0.285119	0.157548
FBgn0013307	-0.288406	-0.602925
FBgn0033249	0.223422	0.372367
FBgn0033247	1.06359	1.69118
FBgn0033246	0.428387	0.814658
FBgn0027054	0.525669	0.160934
FBgn0050169	1.13702	0.286912
FBgn0035020	-1.06943	-0.0871018
FBgn0035021	0.451028	0.775404
FBgn0016687	-0.865347	-0.747477
FBgn0035024	0.27274	0.143029
FBgn0035025	0.912946	0.832167
FBgn0035027	0.680012	0.609135
FBgn0035028	-0.833229	-0.944654
FBgn0053527	0.321612	0.116962
FBgn0020521	0.75157	1.75418
FBgn0035032	-2.75087	-1.08286
FBgn0035033	-0.222873	-0.325887
FBgn0050493	-0.776125	-0.749826
FBgn0033212	-1.46205	-0.612687
FBgn0033210	-1.83068	-1.79646
FBgn0033209	-0.404024	0.0728614
FBgn0033208	-0.998513	-1.08587
FBgn0033206	-0.0228383	-0.0473169
FBgn0033205	0.320101	0.238477
FBgn0033753	-0.417012	-0.452964
FBgn0033754	-1.07183	-1.5586
FBgn0033755	-0.113467	0.230862
FBgn0022764	0.273246	0.193756
FBgn0287873	0.029248	0.208296
FBgn0035091	-0.175951	-0.0858328
FBgn0010435	0.751015	0.927447
FBgn0035090	-0.632976	-0.216218
FBgn0035089	-2.80154	-2.62865
FBgn0035088	0.0716616	-0.301626
FBgn0285950	-1.35042	-1.73956
FBgn0035087	-2.56598	-1.10656
FBgn0035086	0.259897	0.353321
FBgn0027599	-0.138002	-0.306106
FBgn0035085	0.54605	0.906618
FBgn0035084	0.258161	1.51268
FBgn0035083	0.172143	0.589939
FBgn0010105	1.57895	1.20066
FBgn0041160	-0.198735	0.343308
FBgn0085481	0.085101	0.412252
FBgn0036522	-0.229504	-0.69194
FBgn0036518	0.649345	1.36355
FBgn0036516	-1.34324	-1.7835
FBgn0036515	-1.73404	-0.546294
FBgn0260027	0.422825	0.314262
FBgn0042134	-0.140213	-0.102082
FBgn0052137	-1.01377	-0.855825
FBgn0001108	0.116288	0.116087
FBgn0036386	1.03037	1.00496
FBgn0259140	0.323054	0.169499
FBgn0036208	-0.788303	-0.527615
FBgn0004381	-0.249664	-0.155597
FBgn0036207	0.626271	0.127528
FBgn0036206	0.745368	0.223784
FBgn0015278	0.984915	0.881775
FBgn0036202	-3.07756	-1.06638
FBgn0036199	-0.0803794	-0.115647
FBgn0040817	0.761454	1.40687
FBgn0036198	0.706745	0.478807
FBgn0036196	-0.458723	0.0215933
FBgn0036194	-0.210334	-0.200346
FBgn0036195	0.649621	0.770528
FBgn0036191	-0.621544	-0.138581
FBgn0015828	1.30866	0.921161
FBgn0052085	0.0437127	0.0524336
FBgn0036188	-0.362134	-0.580045
FBgn0036187	-0.466893	-0.680339
FBgn0052091	0.514838	0.114486
FBgn0042138	1.60074	1.50342
FBgn0036184	0.180041	-0.280633
FBgn0036183	-4.01197	-2.32364
FBgn0036181	0.483498	0.0438297
FBgn0036180	-0.077493	-0.0104778
FBgn0036179	1.082	0.917374
FBgn0003292	0.398361	0.360212
FBgn0034758	-2.76469	-2.69973
FBgn0085474	-0.335055	-0.375963
FBgn0085475	-0.683225	-0.707935
FBgn0050195	-0.952723	-0.917125
FBgn0261612	0.183962	0.687013
FBgn0025519	-0.415208	-0.457076
FBgn0001308	0.11151	0.338821
FBgn0034103	1.40767	0.62327
FBgn0034109	-0.124104	-0.554277
FBgn0028622	-0.712649	-0.661823
FBgn0034521	0.183291	0.522302
FBgn0033936	0.0413509	0.075322
FBgn0033935	0.441148	0.198533
FBgn0033934	2.14891	2.84618
FBgn0033932	0.321586	0.321822
FBgn0033929	0.0974698	0.207175
FBgn0033928	-0.781218	-0.563981
FBgn0033926	-0.587245	-0.713202
FBgn0033925	-1.52448	-1.25154
FBgn0033924	2.20117	1.04078
FBgn0085408	-0.966604	-0.797517
FBgn0034786	0.724406	0.559583
FBgn0010551	0.036227	-0.249177
FBgn0034397	0.390508	-0.0953434
FBgn0034398	-0.437922	-0.482026
FBgn0034399	-0.438871	-0.612543
FBgn0034400	-0.311092	-0.139045
FBgn0034401	-2.62084	-1.17544
FBgn0034402	-0.245394	-0.808217
FBgn0010053	0.530803	0.65115
FBgn0034406	-1.03749	-0.845174
FBgn0034407	-0.771348	-1.86037
FBgn0034408	-0.176814	0.0523826
FBgn0014269	-0.992331	-1.01536
FBgn0267351	0.364839	0.392365
FBgn0265356	-0.344084	-0.384314
FBgn0263116	-0.237772	-0.159546
FBgn0004168	0.325641	0.373769
FBgn0034315	0.317021	0.266329
FBgn0033309	-0.72301	-1.09374
FBgn0033308	-1.86776	-1.96788
FBgn0259226	1.13296	1.05618
FBgn0033738	0.822853	0.524939
FBgn0050051	-1.03457	-1.24356
FBgn0033739	-0.0784959	0.0839884
FBgn0010238	-0.997382	-1.24624
FBgn0033740	-0.377268	-0.395008
FBgn0033615	0.13502	-0.129781
FBgn0025373	-1.27221	-2.32714
FBgn0033616	0.221371	-0.311376
FBgn0016047	-0.236092	-0.133415
FBgn0060296	-0.0136838	0.600653
FBgn0085434	0.625454	0.905661
FBgn0035077	-3.99494	-3.88311
FBgn0035076	-0.0053525	-0.115792
FBgn0085442	2.56472	1.96016
FBgn0085428	-0.628578	-0.534286
FBgn0034110	-1.56442	-1.39345
FBgn0267791	-1.89341	-2.64401
FBgn0050147	-0.706491	-0.501494
FBgn0034527	0.180174	0.07125
FBgn0034528	-1.27327	-1.13633
FBgn0034529	3.97598	0.960472
FBgn0034530	-0.565087	-0.298563
FBgn0250850	-0.365941	-0.390294
FBgn0034534	0.534523	0.817516
FBgn0034535	-1.42978	-1.07626
FBgn0061361	-0.865524	-0.754287
FBgn0034537	0.193519	-0.0656693
FBgn0034538	-1.99177	-2.4713
FBgn0034540	0.261198	0.3714
FBgn0034541	1.75887	1.31514
FBgn0034542	-0.337074	-0.349308
FBgn0000615	0.110076	-0.0492254
FBgn0034543	2.50497	1.52692
FBgn0011674	-0.91332	-1.6962
FBgn0050295	0.0907357	0.13589
FBgn0034558	-0.0970304	-0.0135829
FBgn0015524	1.36456	1.96343
FBgn0000044	-0.0496904	-0.601077
FBgn0008636	-0.993195	-0.518012
FBgn0034564	-0.590783	-0.810161
FBgn0086656	-3.59407	-2.93068
FBgn0050342	0.447817	0.599089
FBgn0050344	0.335814	0.530138
FBgn0033387	1.51839	1.39348
FBgn0033388	-1.28566	-1.00333
FBgn0033389	-0.965819	-1.08201
FBgn0015477	-0.306924	-0.209708
FBgn0002567	-0.144817	0.0101757
FBgn0033391	1.25522	2.23206
FBgn0265935	-0.723972	-0.582157
FBgn0033110	0.566388	0.418154
FBgn0034075	-0.270958	-0.507848
FBgn0265605	0.0990323	0.150578
FBgn0014020	-0.66705	-0.987085
FBgn0083983	-1.07859	-0.722746
FBgn0034072	-0.315709	-0.200386
FBgn0034071	1.42864	2.06963
FBgn0034070	0.303616	0.352201
FBgn0034069	0.143073	0.174025
FBgn0034068	-0.822657	-1.93901
FBgn0034067	-0.983503	-0.423631
FBgn0034066	0.990867	0.483864
FBgn0034065	-0.368357	-0.389683
FBgn0010590	-0.653177	-0.244097
[truncated: 5,475 more rows]

## Sheet: Δx_Dmel_B
FBgn	deltaX_mel_BF	deltaX_mel_BM
FBgn0025740	0.598354	-0.238365
FBgn0051961	-0.384355	-4.97667
FBgn0031589	0.583544	0.667773
FBgn0031227	0.59416	0.900024
FBgn0031228	-0.328611	-0.51887
FBgn0031229	1.75595	1.32435
FBgn0053635	-0.252804	-1.17741
FBgn0016977	0.518637	-0.470584
FBgn0031231	1.54058	2.16712
FBgn0266557	0.96546	-0.0690577
FBgn0283652	0.185661	-3.0428
FBgn0031239	-0.337803	0.197317
FBgn0086856	0.187349	-2.12537
FBgn0086855	0.378022	0.402095
FBgn0003444	0.486864	-0.203457
FBgn0031245	0.812244	0.25804
FBgn0025686	0.218279	0.0939517
FBgn0017457	-0.0607604	0.446401
FBgn0024352	0.912817	-0.650285
FBgn0020622	-0.398286	-0.936503
FBgn0261560	-0.231028	-0.0385661
FBgn0031540	0.310737	-0.782338
FBgn0021967	-0.834225	-1.58018
FBgn0085450	0.15514	-0.320085
FBgn0031961	0.840415	-0.679941
FBgn0031959	0.724716	-0.652829
FBgn0045038	-0.321704	-0.261836
FBgn0004177	0.168648	-1.30541
FBgn0032596	0.523536	-0.342303
FBgn0032597	-0.123636	-1.26617
FBgn0015391	0.143417	-3.02127
FBgn0261068	0.496663	-0.157854
FBgn0032600	-0.584842	-0.760294
FBgn0032601	0.564896	-0.222507
FBgn0032602	-0.980387	-0.775462
FBgn0264695	-0.878474	-2.18052
FBgn0000406	-0.0680703	-0.315675
FBgn0032603	0.275071	-0.0450319
FBgn0040262	-1.32566	-1.66746
FBgn0040261	-1.31572	-1.26444
FBgn0040260	-0.80362	-0.690585
FBgn0032398	1.01887	0.419953
FBgn0032401	1.51503	0.839643
FBgn0053120	0.839144	-0.0343893
FBgn0032404	-0.592564	-0.335773
FBgn0027505	-0.122734	5.27901
FBgn0032405	-2.1116	-2.58529
FBgn0031902	1.49712	0.672711
FBgn0010453	-0.587315	1.12359
FBgn0041182	-0.945812	-0.745082
FBgn0041181	0.0689788	-0.327392
FBgn0031939	-0.706852	-0.723058
FBgn0031940	-0.823088	-2.32483
FBgn0032925	-0.244187	-0.668439
FBgn0263050	5.06143	0.251382
FBgn0010100	-1.08296	-1.70218
FBgn0000239	0.581918	0.398484
FBgn0032929	0.314824	0.54878
FBgn0011829	-0.635226	-2.06144
FBgn0031717	0.12116	0.122848
FBgn0002525	0.346308	-0.554804
FBgn0014189	-0.210576	-1.03211
FBgn0031716	-0.125339	-0.921631
FBgn0051989	0.559583	0.892302
FBgn0031710	-0.0135497	0.120884
FBgn0000318	-0.519499	-0.59641
FBgn0031708	-0.624353	-0.95312
FBgn0261963	-0.305572	-0.175169
FBgn0016660	0.124783	0.204212
FBgn0016920	0.448947	-0.102319
FBgn0031703	-1.25632	-1.97706
FBgn0015600	0.676445	1.8189
FBgn0031505	-0.490686	-0.546052
FBgn0011648	0.448801	-0.503733
FBgn0260817	1.16942	0.646378
FBgn0261458	1.5009	-0.904739
FBgn0031310	-0.148596	0.161373
FBgn0031309	-0.453119	0.381884
FBgn0283525	-1.69957	-1.69958
FBgn0031307	-0.988465	-0.624036
FBgn0031306	1.50122	1.47334
FBgn0031304	0.491684	1.04535
FBgn0016926	-0.482251	-0.558327
FBgn0261938	-0.935836	-1.68399
FBgn0031299	-0.571529	-1.14532
FBgn0031298	-0.0775685	-0.629765
FBgn0015905	1.25867	0.0552413
FBgn0003310	0.396405	0.131501
FBgn0031294	-0.56749	-0.792278
FBgn0031598	-0.101623	-0.272418
FBgn0261976	0.778215	3.6062
FBgn0027560	0.207755	-0.21154
FBgn0031600	7.44447626935393e-05	-0.433963
FBgn0025874	1.23614	0.688851
FBgn0022153	0.912228	0.611272
FBgn0031601	-0.498466	0.132941
FBgn0031602	0.299878	0.242465
FBgn0031603	-0.37679	-0.553138
FBgn0027609	0.0841729	0.0676809
FBgn0031604	0.344837	-2.67893
FBgn0031606	0.829475	-0.415947
FBgn0031607	-0.136309	0.222581
FBgn0040705	-0.370309	-0.0246485
FBgn0285948	-0.157182	-1.01063
FBgn0015803	0.914498	0.445071
FBgn0032857	0.390373	1.34085
FBgn0032858	-0.743477	-1.00867
FBgn0032859	0.48383	-1.09147
FBgn0263355	0.0484418	-0.202354
FBgn0032445	-0.243065	0.308419
FBgn0032863	-0.276715	1.11212
FBgn0032429	0.0246695	-0.226657
FBgn0043841	0.240033	-0.63558
FBgn0262475	0.295994	0.01106
FBgn0000114	1.23548	0.90459
FBgn0032422	-0.643745	-0.759249
FBgn0032421	0.434863	0.022073
FBgn0001301	0.588833	-0.351146
FBgn0032666	-0.247012	-0.160911
FBgn0032665	-0.539094	-1.28685
FBgn0002939	-0.0832982	-0.126314
FBgn0243486	-0.725291	-0.12383
FBgn0023096	-1.76682	-2.17764
FBgn0015609	-0.0436478	0.125956
FBgn0261089	0.425534	-0.0596925
FBgn0032652	0.474878	-0.161998
FBgn0013810	1.41173	0.137442
FBgn0032646	0.132578	1.16877
FBgn0003187	0.388425	1.12256
FBgn0032644	-0.11539	-1.56451
FBgn0032643	0.480653	-0.643467
FBgn0032642	-0.0576781	-0.451664
FBgn0024689	1.19713	1.93972
FBgn0286781	0.096641	1.04733
FBgn0250785	0.0764434	0.0769389
FBgn0032884	0.120132	0.284216
FBgn0000251	0.144932	1.22065
FBgn0011202	-0.253622	-0.405584
FBgn0031985	0.949265	0.335286
FBgn0261822	2.33379	0.0569205
FBgn0267488	-0.0761978	-0.837945
FBgn0010287	0.241215	0.358511
FBgn0011230	0.266009	-0.416102
FBgn0031981	0.377334	0.0287324
FBgn0031980	-0.827209	-4.18474
FBgn0031979	0.458877	0.595958
FBgn0044323	0.169457	-0.0814066
FBgn0031975	0.229217	-0.942851
FBgn0032703	0.148058	0.471191
FBgn0032700	0.581175	-0.295666
FBgn0032699	1.23764	0.594526
FBgn0032698	0.0367711	-1.10504
FBgn0015553	0.656267	0.084007
FBgn0032724	-0.122032	-0.36364
FBgn0032726	0.663958	0.975652
FBgn0032479	1.0039	-0.526238
FBgn0051849	0.0916593	0.147075
FBgn0032476	1.27058	-0.24095
FBgn0032475	1.11628	-0.390918
FBgn0024291	0.733895	-0.154382
FBgn0032474	2.22214	0.690435
FBgn0262160	-0.173547	-0.621318
FBgn0028965	0.66763	2.90713
FBgn0032467	-0.180048	1.56325
FBgn0021796	0.634504	-0.320211
FBgn0265262	-0.747943	-0.722341
FBgn0032465	-0.04317	0.0800392
FBgn0263598	0.521618	-1.61659
FBgn0015399	2.07828	0.561622
FBgn0031948	-0.932238	-1.09693
FBgn0286198	-0.744917	-0.758154
FBgn0031950	0.142277	0.332069
FBgn0031952	0.55764	0.424709
FBgn0261800	0.035136	-1.06642
FBgn0027515	0.613718	0.723041
FBgn0020618	-0.458621	-2.21315
FBgn0051812	0.167113	-0.563117
FBgn0027779	0.414462	-1.55362
FBgn0032864	0.304545	-0.430073
FBgn0032373	-1.93491	-3.3813
FBgn0015400	0.619675	-0.85379
FBgn0051706	-1.15332	-1.14285
FBgn0028490	0.0925098	-0.148571
FBgn0032727	4.95625	1.93001
FBgn0015772	1.01631	-0.492221
FBgn0032728	0.402727	-0.824966
FBgn0032729	-0.441214	0.0497852
FBgn0032730	-0.586034	0.223017
FBgn0032731	-0.098513	-1.7516
FBgn0032732	-0.461169	-2.4188
FBgn0032733	0.661218	-0.0389633
FBgn0046302	-0.597608	-3.00519
FBgn0032025	0.439475	-0.921561
FBgn0032024	-0.214203	-0.884768
FBgn0032023	-1.08554	-2.81754
FBgn0032022	0.506394	0.443616
FBgn0032021	0.618115	0.5262
FBgn0032020	-0.256802	-0.290344
FBgn0032018	0.0943935	-0.684474
FBgn0032017	0.85168	0.587943
FBgn0032016	-0.662968	-4.41994
FBgn0032015	-0.208804	-1.33081
FBgn0032014	4.06217	-0.360085
FBgn0032013	-0.474547	-3.43563
FBgn0261020	1.13499	0.272217
FBgn0003502	0.643726	0.227904
FBgn0032010	0.510801	0.611714
FBgn0032008	-0.0219259	0.190934
FBgn0032006	-0.0735378	-0.18731
FBgn0005616	-1.45683	-0.832177
FBgn0031538	-0.719891	-0.212313
FBgn0266670	0.0673736	-0.575119
FBgn0031536	-0.468459	-1.4717
FBgn0031535	-0.0806969	0.616458
FBgn0031534	-0.210879	0.273823
FBgn0015797	0.0496095	-0.280521
FBgn0027081	-0.244934	-2.08779
FBgn0032222	0.187462	-0.34473
FBgn0051716	0.95498	0.868544
FBgn0011703	-0.116242	-2.38877
FBgn0032797	0.126976	0.469025
FBgn0032798	0.0921911	0.0813313
FBgn0026718	-0.32578	-1.51904
FBgn0285971	0.0835943	-0.554182
FBgn0262029	-0.692518	-0.195165
FBgn0032048	0.316618	0.282364
FBgn0032050	-0.463382	-0.259842
FBgn0032051	0.258566	-2.1365
FBgn0032052	0.121193	-1.56181
FBgn0032053	0.136159	0.145303
FBgn0039958	0.296715	-0.89037
FBgn0032987	-0.989487	-1.86267
FBgn0037504	-0.746243	-0.196074
FBgn0032986	3.66962	3.50791
FBgn0040009	3.18122	2.21756
FBgn0064225	-0.0975355	-1.519
FBgn0002566	1.27793	5.26714
FBgn0086683	1.37658	1.36962
FBgn0027507	0.885548	-1.3017
FBgn0033029	1.22403	0.696824
FBgn0033031	0.814589	-0.0453648
FBgn0031217	0.544681	0.0939118
FBgn0040010	0.783257	1.8557
FBgn0032979	0.877516	1.01706
FBgn0025674	2.09858	3.297
FBgn0263278	0.967554	-0.0243203
FBgn0031808	-0.439061	-0.8286
FBgn0043854	-0.970527	-2.0299
FBgn0015623	0.982175	2.81979
FBgn0031799	0.37703	-0.751746
FBgn0265778	0.768829	1.02533
FBgn0032839	-0.413259	-0.571598
FBgn0031791	-0.38353	-1.18354
FBgn0085409	-0.276452	-0.975898
FBgn0043362	-0.185881	-0.517509
FBgn0001128	-0.118741	-0.305972
FBgn0031752	-1.23644	-1.21866
FBgn0001942	0.172194	-1.34965
FBgn0031759	0.484418	-0.154761
FBgn0031760	-1.11658	0.0451169
FBgn0025742	1.67348	-1.82208
FBgn0046704	0.655366	0.792023
FBgn0025777	1.07005	1.82837
FBgn0031851	-0.163226	-0.433132
FBgn0025595	-0.599375	-1.00145
FBgn0031850	-0.452098	-0.707597
FBgn0031879	-0.0354496	-0.756329
FBgn0051626	-0.337587	0.291437
FBgn0026577	0.643047	-0.274113
FBgn0032934	-0.0776261	-0.0858568
FBgn0032935	0.863279	0.563329
FBgn0026255	0.246709	0.164714
FBgn0004620	0.239407	0.163916
FBgn0020429	-0.974914	-0.965673
FBgn0051646	-0.0820017	0.312717
FBgn0031730	0.201826	0.563961
FBgn0031732	4.1619	2.71345
FBgn0024191	0.0341427	-0.178392
FBgn0031734	2.16754	0.681644
FBgn0031738	0.923947	0.255127
FBgn0283467	-0.0954977	-2.05542
FBgn0261239	0.889542	-0.0335482
FBgn0024947	-1.15334	-1.14086
FBgn0028970	-0.936116	-0.399495
FBgn0051950	-0.364272	1.28355
FBgn0031478	2.2781	1.08405
FBgn0031829	1.10335	-0.0270571
FBgn0000320	0.204524	1.13727
FBgn0035262	1.91636	-0.0515809
FBgn0014000	-0.657275	0.389791
FBgn0032833	-0.945662	-1.31879
FBgn0263873	0.410076	0.186066
FBgn0004811	-0.23959	1.16814
FBgn0032822	0.383426	0.643311
FBgn0032821	-0.551324	-0.47405
FBgn0032820	0.808748	-0.0997517
FBgn0032819	-1.16134	-1.12722
FBgn0032818	1.29438	0.695948
FBgn0032817	-0.823164	-0.682085
FBgn0032816	-0.436029	-1.86573
FBgn0032815	-0.225317	-0.826079
FBgn0000464	1.39028	0.288414
FBgn0032814	0.436235	0.433236
FBgn0031817	-0.836009	2.53781
FBgn0032150	-0.543193	-1.17652
FBgn0032149	0.623653	4.36375
FBgn0288834	0.0709508	-0.924767
FBgn0032147	1.90217	6.54309
FBgn0032144	0.741945	0.121088
FBgn0028506	0.00640253	0.113568
FBgn0025678	-0.246453	-1.78171
FBgn0028841	0.635936	0.221884
FBgn0028523	1.47683	0.133997
FBgn0005677	-0.199433	0.19471
FBgn0032586	1.19002	0.605322
FBgn0032587	-0.175668	-0.0998102
FBgn0259735	0.730494	0.0236253
FBgn0032593	0.0681147	0.307898
FBgn0261278	1.34709	1.06548
FBgn0000579	-1.77056	-1.30019
FBgn0260648	-0.227933	-1.51983
FBgn0031360	1.97545	1.95325
FBgn0031361	-0.962833	-1.20713
FBgn0264494	-0.929994	-1.34103
FBgn0027597	1.23625	0.00105258
FBgn0051665	0.256435	0.0576816
FBgn0051663	0.33079	0.62481
FBgn0031374	1.20583	-0.0518857
FBgn0267972	0.00484319	-0.175973
FBgn0031377	0.231936	-0.82029
FBgn0031378	1.16719	1.83349
FBgn0031379	0.409256	1.51198
FBgn0001125	1.06444	0.705794
FBgn0031381	0.728952	0.144998
FBgn0053543	0.42945	1.01682
FBgn0040718	0.117842	-0.0754418
FBgn0262126	0.519052	-0.404042
FBgn0267378	-0.634879	-0.878913
FBgn0031403	-0.587494	-0.70428
FBgn0031401	-0.33892	-0.126421
FBgn0031399	0.170914	0.5504
FBgn0083962	1.26818	0.185264
FBgn0031664	0.0675419	-0.580624
FBgn0025684	0.189531	-0.031428
FBgn0004367	0.719441	-2.06424
FBgn0031663	-0.105741	-0.148741
FBgn0031662	0.243331	-0.727901
FBgn0031968	0.355831	-0.0698002
FBgn0032377	0.155728	0.892166
FBgn0032378	-0.163503	-0.056149
FBgn0264815	0.672151	1.87649
FBgn0005664	-0.886235	-0.32098
FBgn0032391	-0.253398	-0.726445
FBgn0032390	0.752579	2.0321
FBgn0031488	-2.26938	-1.43102
FBgn0031490	0.984231	1.04596
FBgn0031491	0.388293	-0.53135
FBgn0031493	0.272227	0.085286
FBgn0031494	-0.579979	-0.478631
FBgn0031495	0.963697	1.25237
FBgn0031497	-0.2905	-0.832416
FBgn0032033	0.154855	0.000478683
FBgn0032036	0.314862	-0.00244442
FBgn0051823	-0.697886	-1.25133
FBgn0028644	-0.751504	-0.253506
FBgn0000182	0.560986	-0.930071
FBgn0250816	0.679565	-0.8352
FBgn0032218	0.286789	0.212228
FBgn0026238	0.568375	0.0368396
FBgn0032236	0.178645	0.912438
FBgn0005322	0.0212814	-3.02033
FBgn0032216	0.749174	0.0679291
FBgn0032202	-0.512716	-2.69746
FBgn0267365	0.471164	1.69397
FBgn0011305	-0.396275	-0.146476
FBgn0026379	-0.954099	-1.13535
FBgn0260749	-0.743245	-1.18183
FBgn0032219	-0.93605	1.25534
FBgn0032217	0.263684	0.00306107
FBgn0004106	-0.0239397	0.375234
FBgn0267821	1.40945	-0.155088
FBgn0032213	-0.231505	-0.153127
FBgn0032209	1.58501	1.29085
FBgn0032214	3.94685	1.90026
FBgn0262782	1.8226	0.845247
FBgn0032231	0.515249	1.81928
FBgn0032208	0.888741	0.0547546
FBgn0032210	-1.0062	1.34588
FBgn0003256	1.41062	1.00274
FBgn0267861	0.551245	-0.446372
FBgn0033261	-0.125987	-0.686162
FBgn0069969	0.418152	0.813454
FBgn0040005	0.599548	-0.0952196
FBgn0262117	0.639078	0.0655096
FBgn0039993	4.90261	3.68782
FBgn0085638	-0.28952	-2.23059
FBgn0250830	1.62383	0.715291
FBgn0262124	0.754618	-0.897619
FBgn0032883	0.186307	0.860808
FBgn0032881	0.766159	0.101182
FBgn0262743	0.632313	0.16035
FBgn0032880	0.053133	-0.885126
FBgn0014859	-0.0412971	0.160177
FBgn0032877	1.53502	0.51058
FBgn0086657	0.679414	-2.48336
FBgn0051678	-0.619058	-0.193513
FBgn0032873	-0.525384	-0.0100179
FBgn0261787	0.301158	-0.390548
FBgn0032871	0.0152591	0.71929
FBgn0032870	0.37431	-1.45633
FBgn0016054	0.510761	-0.398687
FBgn0053516	0.0228486	0.226726
FBgn0003557	0.641848	-1.2823
FBgn0259192	0.172652	-0.786597
FBgn0031384	1.12724	-1.13719
FBgn0028387	0.593109	-0.000323798
FBgn0031909	-0.134159	-0.736534
FBgn0031908	0.0423187	0.261015
FBgn0031907	-0.776995	-1.40329
FBgn0031906	0.903455	1.07602
FBgn0032407	0.246935	-1.17435
FBgn0032408	-0.0425612	-0.643903
FBgn0032409	0.0510257	-1.16935
FBgn0029137	0.100772	-0.177099
FBgn0032193	-0.372108	0.118028
FBgn0024248	-1.13142	-0.814121
FBgn0051717	0.361602	0.736805
FBgn0027491	0.192119	1.12537
FBgn0032234	-1.28198	-0.846329
FBgn0000566	0.533049	-0.395374
FBgn0032195	-0.500083	-1.46104
FBgn0058263	0.742108	0.306473
FBgn0250843	0.48202	-1.19721
FBgn0003751	-2.29797	-1.35196
FBgn0260750	0.684169	-1.18954
FBgn0032197	0.574213	-1.85965
FBgn0053303	0.13177	-0.0537696
FBgn0000229	-0.833997	-0.815601
FBgn0032192	-0.680695	0.0992044
FBgn0041092	-0.411354	-0.43444
FBgn0010300	0.654311	-0.274436
FBgn0086447	-0.563888	-1.36334
FBgn0086446	-0.204563	-0.601467
FBgn0086443	-0.792351	-2.65821
FBgn0086445	0.360312	-0.932428
FBgn0032105	0.351155	-0.392374
FBgn0010263	-1.28146	-2.40515
FBgn0041111	0.831033	0.322987
FBgn0263027	-1.00476	-1.00966
FBgn0000053	1.08876	-0.842596
FBgn0051908	0.377744	-0.275197
FBgn0031881	-0.94958	-3.32488
FBgn0063368	-0.0777866	-0.11046
FBgn0032054	0.0108439	1.29701
FBgn0263198	-0.147029	-0.778729
FBgn0032744	-0.990425	-1.13178
FBgn0002022	0.642891	0.424666
FBgn0086442	0.0430914	2.18163
FBgn0032907	0.00336229	-0.394181
FBgn0032741	-0.0121496	-0.215093
FBgn0001202	0.416273	-2.96632
FBgn0051793	-0.0194943	-1.29958
FBgn0032026	0.896488	-0.58157
FBgn0010265	1.19217	-0.380642
FBgn0261437	-0.042271	-1.91542
FBgn0260439	1.39945	-0.315423
FBgn0032029	0.659706	0.157892
FBgn0032030	-0.295799	-4.25899
FBgn0032031	0.0376354	0.364418
FBgn0032032	0.973016	1.22264
FBgn0027094	-0.239896	-2.34524
FBgn0031498	-0.435946	1.52136
FBgn0051922	-1.20525	0.624577
FBgn0031317	0.322648	-1.69682
FBgn0031321	-0.543936	-0.280755
FBgn0031322	-1.59991	-0.894591
FBgn0031327	-0.00683149	-0.351918
FBgn0030136	14.329	10.6543
FBgn0053126	-0.412148	-1.20129
FBgn0002543	1.49612	0.112077
FBgn0031344	0.531947	-2.57548
FBgn0261509	-0.922667	-0.895209
FBgn0021906	-1.41468	-1.75779
FBgn0086758	-0.155478	0.605855
FBgn0011570	0.350911	-0.261908
FBgn0031356	1.26106	0.702143
FBgn0053113	-0.600669	-0.987092
FBgn0004507	-1.01765	-2.31766
FBgn0001995	-0.0521278	-0.895471
FBgn0014092	0.0489603	-1.80747
FBgn0000250	0.264211	0.542996
FBgn0001086	0.392926	1.46432
FBgn0000339	0.0193567	-0.479758
FBgn0011708	-0.144043	-0.262879
FBgn0015338	-0.0670455	-1.10394
FBgn0028525	5.16089	1.34822
FBgn0028894	-2.02867	-0.983048
FBgn0028895	0.779531	-0.924355
FBgn0027582	0.34834	1.38199
FBgn0283682	0.317808	-0.75442
FBgn0032339	0.147355	0.25208
FBgn0051633	0.980602	0.457508
FBgn0032336	-0.127334	-0.638862
FBgn0032330	-1.43678	-1.19649
FBgn0250837	0.553249	0.660351
FBgn0032259	0.449487	-0.428408
FBgn0032260	-1.63005	-3.8309
FBgn0086347	0.397755	-0.576724
FBgn0031517	-0.205993	-0.440424
FBgn0031518	0.234948	-0.559498
FBgn0031519	-0.414148	1.68356
FBgn0031520	-0.33396	-1.09776
FBgn0053281	-0.704	-1.20098
FBgn0053282	-0.0464108	-0.129143
FBgn0020445	0.781773	-0.700955
FBgn0085423	-0.14722	-0.991019
FBgn0031528	0.0421682	0.226776
FBgn0031529	0.599047	3.6447
FBgn0016698	-0.790295	-3.06373
FBgn0031530	0.366586	0.100945
FBgn0031533	-0.615603	-0.561026
FBgn0032414	-0.721941	-2.0691
FBgn0051760	-0.426732	-0.491859
FBgn0032420	-0.0807498	-1.54168
FBgn0041184	-0.464772	-1.49416
FBgn0032706	4.3544	4.44547
FBgn0032705	0.991615	3.22592
FBgn0025608	1.55453	1.58744
FBgn0032704	0.734974	0.00811229
FBgn0031973	-1.13008	-5.053
FBgn0031972	0.202037	-1.07418
FBgn0031971	0.167026	-0.560246
FBgn0259717	-0.348049	1.00669
FBgn0031398	0.585849	1.12321
FBgn0085203	-0.00136904	-3.2377
FBgn0004838	0.290756	0.0732588
FBgn0031869	-0.68128	-0.986668
FBgn0031872	0.548715	-0.712273
FBgn0031873	0.0897618	0.0896247
FBgn0020616	0.702822	0.139845
FBgn0031874	-0.805594	-0.54756
FBgn0031875	0.0153195	-1.18533
FBgn0028703	0.297247	-1.72443
FBgn0031848	0.289453	-0.663464
FBgn0000351	-0.366363	-1.42606
FBgn0028990	-1.63075	-4.47665
FBgn0000392	0.706773	-0.185734
FBgn0016978	0.288993	-0.113077
FBgn0264922	0.0845358	1.4407
FBgn0021944	0.74786	1.28276
FBgn0031878	0.692208	2.89421
FBgn0031877	-0.416139	-0.285654
FBgn0031876	-0.38047	0.172
FBgn0028467	-0.917961	-1.14606
FBgn0051636	0.0901225	-0.616586
FBgn0286898	-0.219962	-1.20512
FBgn0051635	-0.0223144	-0.22888
FBgn0032123	1.0333	1.93939
FBgn0032124	-0.3306	-1.9804
FBgn0032160	-0.0783327	-0.579135
FBgn0025700	-0.574922	-0.465293
FBgn0040064	1.15009	0.288505
FBgn0024285	0.308139	0.701668
FBgn0032157	0.829427	0.137431
FBgn0032156	0.527148	1.24926
FBgn0004867	-0.684321	-3.85267
FBgn0010520	-0.256093	-1.46616
FBgn0032154	0.348027	-1.40461
FBgn0032153	0.73102	0.898833
FBgn0085212	-0.580702	-0.408461
FBgn0029174	1.2577	-0.245741
FBgn0031816	-0.619712	-0.716865
FBgn0031815	1.1397	-0.514706
FBgn0032973	0.817702	2.53029
FBgn0028979	0.0458525	1.71312
FBgn0003866	0.193408	-0.133695
FBgn0051612	2.44354	1.29302
FBgn0032961	2.05005	0.414297
FBgn0086779	-0.0537617	1.4184
FBgn0260861	-0.0220183	-1.10955
FBgn0032059	0.962804	0.314471
FBgn0040350	0.0822397	-0.204428
FBgn0040349	-0.198155	-0.976572
FBgn0030276	1.43784	-0.0923892
FBgn0052668	0.181376	0.546341
FBgn0261277	-0.277226	-0.00655157
FBgn0030274	-0.149123	0.702145
FBgn0030038	0.595018	-0.364673
FBgn0030040	-0.459593	-2.434
FBgn0021767	0.057817	0.371121
FBgn0010341	-0.294834	-0.928649
FBgn0031059	-0.0838069	0.111092
FBgn0086384	0.412461	0.0511993
FBgn0031057	0.31757	0.102381
FBgn0043903	0.343534	-0.391866
FBgn0004057	-0.724789	-0.602907
FBgn0031054	-1.03725	-2.06221
FBgn0031053	-0.219121	0.603418
FBgn0031052	0.801918	0.894403
FBgn0022786	-0.0698105	-1.18812
FBgn0026428	1.28322	1.269
FBgn0030631	0.522228	-0.415368
FBgn0030141	0.570059	-0.281085
FBgn0002590	-3.26937	-2.52465
FBgn0260748	0.207578	-1.39516
FBgn0052708	-0.490493	0.121523
FBgn0030817	0.814125	1.05123
FBgn0030816	0.950058	-0.546868
FBgn0030815	2.3555	0.547289
FBgn0030812	0.481477	-0.0909058
FBgn0266354	-0.00200415	-0.173116
FBgn0030049	1.18421	-0.211202
FBgn0030052	-0.163973	-0.707615
FBgn0003189	0.0373784	-0.128731
FBgn0039943	0.961471	2.95693
FBgn0039942	0.107121	0.137815
FBgn0039941	1.01531	0.733404
FBgn0265767	2.91863	-0.301811
FBgn0039965	0.774185	-0.438557
FBgn0029783	-0.961808	-0.551004
FBgn0028474	0.225072	-2.19921
FBgn0029785	-1.08706	-2.73071
FBgn0027066	7.84172	2.26953
FBgn0046687	0.42579	-0.685091
FBgn0029789	0.0187833	-0.946139
FBgn0000394	-0.625236	-1.44639
FBgn0024992	-0.25595	-1.83031
FBgn0003068	-0.711278	-1.14357
FBgn0264502	-0.0863231	-0.113812
FBgn0003965	-1.043	-0.54603
FBgn0030251	-1.45534	-2.5364
FBgn0031098	0.330771	-3.48545
FBgn0022770	-1.27716	-1.46892
FBgn0031097	-0.234602	-0.636803
FBgn0000084	0.636836	1.30029
FBgn0031093	0.611892	1.41929
FBgn0031092	0.402645	-0.314764
FBgn0025640	0.116893	-0.152757
FBgn0003360	-1.33689	-2.77272
FBgn0025111	0.721298	0.93521
FBgn0030234	0.0276356	-0.564849
FBgn0026181	1.00861	0.526852
FBgn0030763	-0.419364	-1.12692
FBgn0025743	1.38193	0.181116
FBgn0261791	0.294129	0.37272
FBgn0010412	-1.16926	-3.44956
FBgn0030655	0.553282	-1.6547
FBgn0031051	0.976472	-2.00282
FBgn0029957	0.722017	0.438036
FBgn0029958	0.0118262	-0.645249
FBgn0029959	-0.826723	-1.18327
FBgn0016041	1.12796	-1.18829
FBgn0038387	0.75872	0.367459
FBgn0027574	-0.452898	-1.80562
FBgn0025836	1.55998	-0.212619
FBgn0036018	-0.41982	-1.13229
FBgn0000524	0.359013	-0.527851
FBgn0085446	-0.44153	-1.04041
FBgn0029878	0.2459	-0.724463
FBgn0250862	-0.50747	1.24592
FBgn0052638	-0.39824	-0.507545
FBgn0029843	-0.800705	-1.62244
FBgn0053107	-0.623312	0.0138375
FBgn0029839	-0.138804	-0.243807
FBgn0029838	1.53637	4.84686
FBgn0029837	-0.271291	0.0375081
FBgn0029716	1.51497	0.612475
FBgn0262730	2.66723	0.134303
FBgn0029851	0.365043	0.237219
FBgn0023458	0.491202	-0.63337
FBgn0015818	0.813805	0.00956853
FBgn0040918	0.612359	-0.309194
FBgn0029854	0.107877	-0.646939
FBgn0003392	1.31117	0.460677
FBgn0004574	1.03388	0.570715
FBgn0030719	0.152964	-1.34197
FBgn0030687	-0.285476	-1.26768
FBgn0003463	0.470472	0.0555799
FBgn0036727	1.01086	0.0622412
FBgn0036726	-0.565728	-0.956736
FBgn0035170	-0.18721	-0.0647108
FBgn0261112	-0.222892	5.59901
FBgn0036126	0.662915	0.356049
FBgn0020412	-0.382949	2.18035
FBgn0036124	0.185457	-1.75262
FBgn0028484	-0.343124	-0.637474
FBgn0035533	0.228148	-1.03617
FBgn0264606	-0.705704	-0.682874
FBgn0052296	0.339059	-0.424343
FBgn0035370	0.141165	0.199445
FBgn0035371	0.231072	0.0643198
FBgn0035372	-1.07645	-1.96709
FBgn0052039	-0.129888	-0.938099
FBgn0035978	0.121464	-0.468832
FBgn0035977	-0.887014	-2.22734
FBgn0035976	0.0990777	0.234832
FBgn0035975	-1.16362	-2.09724
FBgn0004619	0.0031793	-1.30668
FBgn0035708	-0.875321	-0.322945
FBgn0286051	1.12503	1.44952
FBgn0024177	0.202399	-0.113529
FBgn0002926	0.267364	-0.423077
FBgn0263973	-0.626107	-1.74176
FBgn0020251	-0.0650991	-0.0978233
FBgn0035704	-0.0960941	2.06814
FBgn0035703	0.338663	-2.1188
FBgn0034432	0.191045	-0.286249
FBgn0261801	0.721112	-1.11299
FBgn0035699	0.561719	0.160871
FBgn0001258	0.306208	-0.855439
FBgn0035697	-0.0339291	-0.239942
FBgn0035696	1.16381	-0.172251
FBgn0002526	0.156244	-1.15766
FBgn0035234	0.124442	0.237267
FBgn0035235	-0.647637	-1.96332
FBgn0035233	0.0327659	0.515126
FBgn0035236	0.764372	-0.15085
FBgn0026160	-0.69874	0.803471
FBgn0036104	-0.11396	-0.0900842
FBgn0035754	-0.122875	-0.0886996
FBgn0012058	0.591137	0.961239
FBgn0036005	0.902247	2.01949
FBgn0036004	0.500306	-0.298051
FBgn0011327	0.215993	0.928601
FBgn0266101	0.642008	1.20902
FBgn0036000	0.534743	1.57179
FBgn0035999	-0.115844	-0.0107431
FBgn0035998	0.618116	0.656113
FBgn0035997	0.849631	-0.381153
FBgn0035996	-0.575592	-2.01159
FBgn0035995	-0.378888	-0.725574
FBgn0260936	0.98152	1.44872
FBgn0052418	-0.476158	-1.44877
FBgn0040298	0.36894	-2.11
FBgn0044419	0.470099	-0.121702
FBgn0260458	-0.0747219	-0.445485
FBgn0035636	-0.328944	-1.51287
FBgn0010223	-0.611357	-0.665092
FBgn0040512	-0.343285	-1.66039
FBgn0063485	0.510739	0.505686
FBgn0000414	2.13745	0.428291
FBgn0036656	-0.134076	-0.479231
FBgn0043578	-0.458186	-1.12838
FBgn0004556	-0.642763	-0.509542
FBgn0036659	-0.948574	-1.3687
FBgn0004108	1.91259	-1.03782
FBgn0287696	0.68221	-0.80913
FBgn0036661	-0.268669	-0.431015
FBgn0036662	0.0392064	-1.21732
FBgn0025582	-1.43454	-3.68815
FBgn0036663	0.283748	0.00615752
FBgn0021768	1.34567	0.52769
FBgn0010786	0.366014	0.230148
FBgn0035211	0.77965	-0.830308
FBgn0035209	0.67568	0.978726
FBgn0011361	-1.15722	-1.34035
FBgn0010246	0.901863	-0.24571
FBgn0035207	0.988656	0.519994
FBgn0035206	0.463809	0.251898
FBgn0035205	-0.0532399	-0.0683169
FBgn0035204	1.41426	1.13109
FBgn0035203	0.981488	-0.385341
FBgn0010333	0.502928	1.28813
FBgn0025682	-1.15851	-0.94898
FBgn0262937	0.258837	0.173239
FBgn0052333	0.219305	-0.133458
FBgn0035199	-0.510657	-0.57185
FBgn0283500	0.443103	0.931417
FBgn0035192	-0.424657	-1.60989
FBgn0028429	-1.04375	-0.296326
FBgn0264489	-0.182409	-0.480568
FBgn0044328	0.895357	0.379676
FBgn0036044	-1.28747	-1.33634
FBgn0036043	0.718557	0.0650107
FBgn0259163	0.605746	0.585851
FBgn0036040	-0.791669	-1.23367
FBgn0019644	-1.02975	-1.62851
FBgn0036039	-0.192608	-1.69856
FBgn0036038	0.838901	0.390386
FBgn0261530	0.390767	-0.64126
FBgn0036036	0.163918	2.19049
FBgn0035529	-0.561916	-0.856817
FBgn0052251	0.250863	-0.3073
FBgn0052250	0.840105	2.35184
FBgn0035532	0.134932	0.340802
FBgn0035166	1.24673	0.651475
FBgn0035165	0.0497493	-0.522095
FBgn0035164	-0.351064	-0.785283
FBgn0260755	0.41824	2.52211
FBgn0035162	0.51149	-0.376066
FBgn0000575	0.480655	-0.213212
FBgn0035160	0.212011	0.483573
FBgn0030486	0.56258	1.32914
FBgn0035158	0.276839	0.0467786
FBgn0260862	-0.350615	-0.725473
FBgn0035155	-0.636259	-0.786633
FBgn0052483	0.725447	1.16088
FBgn0035154	0.2154	-0.145235
FBgn0035153	0.235112	-0.775715
FBgn0035152	0.968435	0.393181
FBgn0035150	0.370367	-0.609416
FBgn0035132	-1.24394	-1.46136
FBgn0035131	-0.0793565	-0.42045
FBgn0262679	-0.012486	-0.569407
FBgn0035102	-0.25145	1.60472
FBgn0083992	1.09735	2.23138
FBgn0083976	1.55677	3.39572
FBgn0027786	3.07471	2.12287
FBgn0035189	0.278931	-0.0863242
FBgn0264272	-0.206589	-0.0356261
FBgn0036053	0.125544	-0.787094
FBgn0036052	-0.132649	-0.146856
FBgn0035390	1.70787	-0.124103
FBgn0040308	-1.05892	0.0113895
FBgn0035388	-0.118112	0.245752
FBgn0035229	1.00693	0.0640678
FBgn0041342	-0.408904	-1.01614
FBgn0035232	-0.504217	-1.35918
FBgn0035692	0.123456	1.35296
FBgn0035691	-0.831282	1.43566
FBgn0022935	0.148875	-0.36542
FBgn0035690	-0.121399	-0.00456602
FBgn0035689	-0.0239563	1.20079
FBgn0261111	-1.73939	-1.0124
FBgn0035753	-0.731853	-2.66509
FBgn0024542	-0.0702188	0.658817
FBgn0036007	2.04989	0.636148
FBgn0036008	0.813321	-0.171914
FBgn0010408	-0.349005	-2.53373
FBgn0261555	0.122673	0.306646
FBgn0267796	-0.391452	-0.245905
FBgn0267348	-0.606816	-1.14914
FBgn0036020	0.324378	2.15497
FBgn0016081	-0.407659	-0.33556
FBgn0036028	0.301064	0.485635
FBgn0036030	-0.022518	-0.978915
FBgn0015321	0.687135	0.388979
FBgn0005533	-0.863185	-2.10345
FBgn0027945	-0.404837	-0.525108
FBgn0012034	1.7344	1.11167
FBgn0037063	0.579165	-0.0491736
FBgn0028427	0.415522	-0.367753
FBgn0037061	-0.0729045	0.194473
FBgn0037060	0.356131	0.748232
FBgn0037057	-0.568982	-0.121644
FBgn0053056	0.0524236	-0.221952
FBgn0041100	-0.524323	0.0341383
FBgn0259239	1.56717	1.69322
FBgn0021760	1.0304	1.09653
FBgn0270926	0.0510959	0.89092
FBgn0024150	0.846018	-0.602277
FBgn0004390	1.11263	-0.0773803
FBgn0035945	0.153347	-1.27845
FBgn0086706	-0.0878193	-0.814905
FBgn0035947	-0.0511992	-1.28067
FBgn0035948	-0.411202	-0.186321
FBgn0035949	-0.318567	-0.874333
FBgn0263199	0.224524	-0.336321
FBgn0035951	0.203011	-0.890314
FBgn0016070	0.359928	-0.161623
FBgn0035953	1.19235	-0.192486
FBgn0036096	-0.432353	0.39726
FBgn0052066	0.0906405	-0.0998344
FBgn0036090	0.00513872	-5.11639
FBgn0000629	0.208891	-0.104586
FBgn0001179	0.20565	-2.19579
FBgn0052062	0.0523286	-0.127044
FBgn0037046	2.00702	-0.497081
FBgn0011802	0.135938	0.792619
FBgn0052056	0.0546446	-0.669939
FBgn0052057	-0.291601	0.772124
FBgn0052054	0.0585887	0.0804314
FBgn0052053	-0.230755	-0.265689
FBgn0036066	0.00951108	0.12605
FBgn0265296	0.551688	0.0766782
FBgn0010741	1.14862	-1.32974
FBgn0263241	0.0872102	-0.25619
FBgn0036121	-0.262893	-0.359446
FBgn0025355	0.575023	-0.683329
FBgn0266540	1.11238	-0.357024
FBgn0052075	4.11417	1.24076
FBgn0036118	-0.107792	0.359638
FBgn0036117	1.16672	0.827977
FBgn0036116	0.826489	-0.948424
FBgn0263776	0.147143	-1.16377
FBgn0013469	-0.447748	-0.530882
FBgn0260763	1.61451	-2.01594
FBgn0036111	1.65546	0.324077
FBgn0035179	-0.196783	0.217127
FBgn0264574	5.85748	2.67924
FBgn0035176	-0.354494	-0.228363
FBgn0054056	1.50665	-1.10056
FBgn0052479	0.223552	-0.0448415
FBgn0035488	0.656967	-0.596383
FBgn0263832	0.987315	0.394034
FBgn0035490	-0.238213	-0.851946
FBgn0042179	-0.579772	0.0128196
FBgn0024179	1.44631	0.264007
FBgn0016013	-1.185	-2.39687
FBgn0004516	4.7339256842726e-06	-0.02199
FBgn0035495	0.132313	-0.228451
FBgn0035497	0.276938	4.0497
FBgn0035498	0.687867	-0.123678
FBgn0028402	1.01436	2.67477
FBgn0026179	0.676021	-0.702176
FBgn0020294	-0.827498	-2.01436
FBgn0037051	-0.0656109	-2.79185
FBgn0052484	0.932074	-2.37823
FBgn0035392	0.96607	0.961741
FBgn0015618	0.129841	-0.216049
FBgn0035393	0.0562669	0.520954
FBgn0266918	0.977507	1.18255
FBgn0033480	0.200519	0.61742
FBgn0035385	-0.381647	-0.705543
FBgn0035383	-0.0950867	-2.96583
FBgn0262593	0.0200984	-0.361084
FBgn0035379	0.492857	0.50283
FBgn0263392	-1.26793	-1.45494
FBgn0035375	0.408638	-0.914445
FBgn0035374	-0.0645101	-0.759722
FBgn0085484	0.563739	0.256469
FBgn0085485	1.02087	0.928174
FBgn0004379	0.316024	0.881825
FBgn0035981	-0.000961628	0.138803
FBgn0011769	-0.201422	-1.31283
FBgn0001229	0.149848	-0.550957
FBgn0035982	0.0412464	0.137886
FBgn0001225	-0.154707	1.14752
FBgn0001227	-0.16217	-0.78061
FBgn0001226	0.147924	0.681884
FBgn0035983	1.00199	0.87025
FBgn0038928	0.0434279	0.052238
FBgn0015218	0.822374	-0.655752
FBgn0035805	-0.66379	-0.14189
FBgn0035806	-0.761348	-0.627551
FBgn0035807	0.751453	0.402442
FBgn0035811	1.06135	0.42478
FBgn0035812	0.329807	-0.233862
FBgn0263603	0.122703	0.206963
FBgn0036570	0.499575	-0.693644
FBgn0036569	0.304879	-2.55911
FBgn0036567	-0.336257	-1.83336
FBgn0036566	0.934137	0.157026
FBgn0263602	0.78754	0.408665
FBgn0005536	0.488638	-1.04504
FBgn0260635	-1.70037	-2.29235
FBgn0036560	0.44619	0.386962
FBgn0044028	0.302876	0.615447
FBgn0036063	-0.0353117	0.114575
FBgn0026404	-0.0625564	-2.03531
FBgn0036062	0.2689	0.100968
FBgn0036059	0.158703	0.265107
FBgn0036058	-0.0595042	-0.865776
FBgn0025866	0.382507	-1.62831
FBgn0011836	0.268979	-0.572176
FBgn0027567	0.980119	0.574302
FBgn0035944	0.738707	0.0488013
FBgn0035147	-0.100664	-0.0613305
FBgn0035148	0.0686731	-0.234954
FBgn0035149	0.117786	2.92866
FBgn0261985	1.69707	3.40712
FBgn0035140	0.359771	0.280488
FBgn0035142	1.82292	0.0751014
FBgn0035144	0.0347899	0.613539
FBgn0035145	0.273078	-0.28545
FBgn0035146	-0.0888287	0.23237
FBgn0004635	-0.107928	-0.640804
FBgn0020248	-0.201823	-0.82724
FBgn0043458	-0.461379	-0.292196
FBgn0028577	0.0761366	-1.05194
FBgn0011204	-0.0268344	-1.9191
FBgn0261243	-0.365572	0.596708
FBgn0035227	0.56384	0.269135
FBgn0035228	-0.344366	-1.26445
FBgn0053514	-0.247596	-0.534839
FBgn0035534	0.0763164	0.226285
FBgn0027500	1.10019	1.00948
FBgn0036648	0.110342	0.203746
FBgn0002284	0.767887	1.55664
FBgn0004465	0.580293	-1.95397
FBgn0025558	0.143256	0.491091
FBgn0017572	0.443089	-0.523489
FBgn0000017	0.199107	-0.97793
FBgn0262732	0.325224	0.78344
FBgn0260960	-1.51363	-0.586626
FBgn0053993	-0.332992	-0.825116
FBgn0035656	1.01876	1.7499
FBgn0052406	-0.230705	-0.119525
FBgn0035665	0.387238	0.396825
FBgn0035886	-0.659681	-1.33333
FBgn0020906	2.25156	2.66302
FBgn0028980	0.1066	5.32132
FBgn0259164	1.1021	1.03361
FBgn0035673	1.25303	0.205814
FBgn0035674	0.547362	-2.20752
FBgn0011016	-0.802717	-1.27263
FBgn0003076	0.324618	-0.504975
FBgn0036571	0.240497	-1.02627
FBgn0002183	0.325867	-0.257667
FBgn0035285	0.124861	1.05238
FBgn0042712	0.677909	0.831594
FBgn0004636	0.208653	-0.425005
FBgn0035283	-0.291187	-0.0462712
FBgn0035280	-0.575871	-0.641323
FBgn0027790	-0.152682	-1.06836
FBgn0261562	0.788285	3.29366
FBgn0025820	1.24663	0.187819
FBgn0067864	0.297266	0.149017
FBgn0011573	-0.10516	-0.16158
FBgn0026592	0.358462	0.94335
FBgn0013751	0.989955	0.756573
FBgn0004875	0.885942	0.0708136
FBgn0035464	0.485936	-0.186001
FBgn0052262	-0.693523	1.78401
FBgn0035462	-0.44318	-0.25814
FBgn0052264	0.522823	0.904551
FBgn0263239	-1.88231	-1.18624
FBgn0035452	-0.990896	-2.34144
FBgn0005640	0.57779	0.17019
FBgn0259224	0.344408	0.439686
FBgn0037082	0.687123	1.39826
FBgn0035876	0.576622	0.787332
FBgn0035877	0.126525	-0.360714
FBgn0011762	0.0538765	-1.17792
FBgn0035878	0.198865	-1.90146
FBgn0035879	0.133898	-0.924149
FBgn0035880	0.828803	0.793502
FBgn0001248	0.0311382	0.112873
FBgn0001253	0.154069	0.444912
FBgn0035888	1.27276	0.575775
FBgn0035890	0.642624	1.395
FBgn0265102	1.08823	0.458068
FBgn0266667	-0.2564	-1.2098
FBgn0052354	-0.12513	-0.647887
FBgn0020224	0.856345	0.214517
FBgn0263352	1.01697	-0.910788
FBgn0036702	1.36128	2.56122
FBgn0036698	1.1221	2.20199
FBgn0036697	0.295708	0.0679469
FBgn0010424	-0.515068	-0.403702
FBgn0259200	-0.153607	-0.266871
FBgn0027082	0.442811	-0.301186
FBgn0035360	-0.662304	-0.811871
FBgn0035359	0.504611	0.951163
FBgn0035358	-0.193883	0.36972
FBgn0035357	0.473266	-0.615056
FBgn0250911	0.233119	-0.382458
FBgn0011828	-0.540612	-0.425017
FBgn0035356	0.344037	0.986935
FBgn0028504	-1.81872	0.458465
FBgn0016794	0.941547	-0.136663
FBgn0261602	-0.659213	-2.03695
FBgn0010909	1.40471	-0.322747
FBgn0004167	0.240848	-0.6219
FBgn0035241	0.0412628	0.267238
FBgn0035238	0.438754	1.54979
FBgn0035237	0.983115	-1.22287
FBgn0035771	1.46252	0.949472
FBgn0035772	0.0340187	-1.11743
FBgn0082598	0.514282	-1.2476
FBgn0052380	1.21655	0.605762
FBgn0016983	-0.00086472	-1.27172
FBgn0035777	0.202548	-0.680814
FBgn0035779	-0.17274	-0.407879
FBgn0035780	-0.634884	-0.681261
FBgn0035781	-0.185187	-0.553164
FBgn0014011	-0.734875	-1.18836
FBgn0259935	0.0306951	-0.405863
FBgn0035785	-0.747049	-0.876624
FBgn0015033	1.21676	0.65147
FBgn0035791	0.365899	-0.549477
FBgn0015829	0.0686555	-0.092007
FBgn0041630	-0.248676	-0.811195
FBgn0035528	-0.258537	-2.26652
FBgn0036035	-0.0671272	3.0816
FBgn0045823	0.112615	0.0544779
FBgn0040475	0.250718	-1.84391
FBgn0036032	0.291261	1.77272
FBgn0040305	-0.745739	-1.0624
FBgn0033845	0.931916	-0.68592
FBgn0035632	0.3753	0.0590407
FBgn0261872	-0.280688	-1.52714
FBgn0036691	1.18055	0.376573
FBgn0036690	0.0536336	-0.332003
FBgn0035436	-0.444005	-0.358439
FBgn0035437	-0.234547	0.10764
FBgn0035438	-0.144564	-0.751846
FBgn0035247	1.01042	2.22453
FBgn0013753	0.0737547	-0.0630462
FBgn0025725	-0.242306	-0.818138
FBgn0035248	0.240867	-0.253551
FBgn0035249	-0.246702	-8.85811
FBgn0025712	-0.149179	-0.142098
FBgn0035251	-0.437608	-1.72778
FBgn0035253	-0.0303834	-0.25233
FBgn0035254	0.0354396	0.445602
FBgn0026372	0.0615109	-1.10089
FBgn0027594	-0.0574615	-0.725967
FBgn0035755	0.0179667	-0.307351
FBgn0035756	-0.308358	0.502145
FBgn0035760	0.0223312	-0.752953
FBgn0035761	0.060079	-1.9223
FBgn0035762	1.07757	0.0492388
FBgn0035763	-0.554779	-1.10037
FBgn0002909	1.68421	1.59824
FBgn0015793	0.0632455	4.72229
FBgn0063498	-2.1329	-7.12051
FBgn0027569	-0.512504	-0.199044
FBgn0035854	-0.464209	-1.4911
FBgn0035853	0.733303	-0.616186
FBgn0035851	1.41073	-0.812547
FBgn0035850	0.976648	0.12434
FBgn0035849	-0.095709	-0.286753
FBgn0035848	-0.259776	-0.396296
FBgn0020392	-0.0624833	-0.627691
FBgn0040290	0.345924	-0.927541
FBgn0035432	1.29556	0.0843582
FBgn0036688	1.20245	0.612582
FBgn0036686	-0.114714	-0.833809
FBgn0036685	0.87377	-0.408079
FBgn0036684	2.14359	0.717127
FBgn0010352	-0.444111	-0.749541
FBgn0036680	1.35566	2.27152
FBgn0035985	0.0278138	0.151574
FBgn0035986	0.528648	0.871754
FBgn0288470	0.413443	0.728571
FBgn0035989	0.60849	1.46802
FBgn0023129	-0.638632	-0.596224
FBgn0015296	0.726526	0.110155
FBgn0259785	0.790993	-0.137371
FBgn0037070	0.785426	0.76745
FBgn0037071	-0.0556478	-1.96563
FBgn0003042	-0.534596	-1.17547
FBgn0037073	-0.632843	-1.36832
FBgn0037074	0.744676	0.27873
FBgn0261258	-0.226821	-1.16206
FBgn0053288	0.582683	6.87356
FBgn0005694	0.0450699	-0.180992
FBgn0035449	-0.87029	-0.85014
FBgn0002638	0.931215	-0.706741
FBgn0053523	0.521984	-0.672628
FBgn0052407	-0.75215	-1.63963
FBgn0035649	-0.197305	1.18742
FBgn0052412	0.967362	-0.821903
FBgn0052409	-0.0451118	-0.00424972
FBgn0035644	-0.0363541	2.02521
FBgn0003984	0.214608	0.259949
FBgn0035640	0.561387	0.642174
FBgn0035639	1.78543	0.812274
FBgn0259167	0.36256	1.99653
FBgn0086694	0.629499	-0.623818
FBgn0259173	-0.0679034	-0.69032
FBgn0023001	-1.87904	-1.30176
FBgn0010387	-0.668736	0.208133
FBgn0035743	-1.03695	-2.369
FBgn0002775	-0.121016	1.54389
FBgn0053556	0.269871	0.00933011
FBgn0027615	0.219951	1.66689
FBgn0036107	-0.219954	-1.53748
FBgn0036105	-0.864539	-0.908643
FBgn0035420	0.719565	0.34791
FBgn0286567	1.00827	0.600408
FBgn0047135	0.134032	0.879209
FBgn0035415	0.252785	0.432618
FBgn0001233	1.13049	-0.0163977
FBgn0035414	0.0858283	-2.37966
FBgn0283724	0.569522	0.000985784
FBgn0035410	0.081303	-0.812071
FBgn0035409	-0.190093	0.00119601
FBgn0052278	-0.388824	-1.3816
FBgn0052281	-0.144025	-0.460848
FBgn0036266	0.306548	1.09862
FBgn0036264	0.476895	0.758648
FBgn0036263	1.12786	-0.413935
FBgn0035900	-0.0371019	-0.343881
FBgn0035901	-0.667321	-1.02216
FBgn0035902	0.933096	-0.00257839
FBgn0035903	-0.958597	-0.727264
FBgn0035904	-0.365571	-0.265387
FBgn0036732	-0.740686	-0.209062
FBgn0085279	-0.639747	-1.00091
FBgn0036728	-0.613708	-0.613875
FBgn0035603	0.291691	-0.63117
FBgn0260856	-0.510137	0.429805
FBgn0035601	0.685681	-0.162862
FBgn0035600	-1.07347	-1.93637
FBgn0004380	0.136709	0.313547
FBgn0016031	0.756467	0.434966
FBgn0261934	0.0407109	0.880687
FBgn0005626	0.0342293	-0.880528
FBgn0035711	0.796994	0.570845
FBgn0035710	-0.0793108	-0.728871
FBgn0035968	-0.00271228	0.344802
FBgn0004244	0.0996397	-0.401801
FBgn0263456	0.267741	0.0741091
FBgn0037044	0.048719	-1.36282
FBgn0037045	0.825444	0.164951
FBgn0035688	0.680225	-0.185796
FBgn0020765	-0.735772	-1.71612
FBgn0042119	2.29672	1.37456
FBgn0061492	-0.0073097	-0.18602
FBgn0035679	0.735888	0.646866
FBgn0035678	-0.177293	5.54185
FBgn0035677	0.745501	0.437246
FBgn0035676	0.174987	-0.571272
FBgn0035675	-0.282403	-1.19117
FBgn0035110	0.819524	1.07823
FBgn0051759	0.170079	0.466319
FBgn0027587	0.0929869	0.0401647
FBgn0035109	-0.47039	-0.44398
FBgn0025592	1.2656	0.689761
FBgn0035107	0.258622	-1.94469
FBgn0035106	1.03838	-0.329518
FBgn0040281	0.209428	-0.0435011
FBgn0035186	-0.0464786	-0.299726
FBgn0025525	0.137801	-0.300302
FBgn0004870	-0.0696501	0.196045
FBgn0035181	2.54482	0.464426
FBgn0024277	0.2004	-0.0404763
FBgn0035402	0.862077	-0.540931
FBgn0035401	-0.0518943	-1.17761
FBgn0035400	1.36631	0.661031
FBgn0026189	0.818996	2.86856
FBgn0035398	-0.909237	-2.14659
FBgn0035397	0.871185	0.771358
FBgn0035537	1.23458	0.271756
FBgn0035538	0.0346933	0.221797
FBgn0035539	0.636575	0.216007
FBgn0035540	0.307407	0.5805
FBgn0035541	-0.699424	-1.46553
FBgn0035542	0.0417777	0.101018
FBgn0000038	0.554608	0.399016
FBgn0035544	1.39815	1.13979
FBgn0014073	-0.341439	-0.960801
FBgn0035557	0.258758	0.32136
FBgn0035558	0.795885	0.849321
FBgn0260657	-1.64768	-0.4914
FBgn0262733	0.961137	0.470549
FBgn0015805	0.155621	-0.521556
FBgn0262870	1.11622	0.261176
FBgn0035574	0.0115845	-0.10444
FBgn0261797	0.102023	-0.506748
FBgn0027085	0.739593	1.14356
FBgn0035577	-0.0273605	-0.356523
FBgn0035578	-0.499433	-1.42722
FBgn0035583	-0.093084	-0.287789
FBgn0028699	-0.377652	-0.847266
FBgn0035431	-0.619066	0.0254856
FBgn0035427	-0.200376	-1.00049
FBgn0035425	0.460931	-1.1326
FBgn0035424	0.686778	1.02213
FBgn0035422	-1.216	-3.19931
FBgn0035482	-0.215249	-0.93137
FBgn0004880	-0.865248	-0.810468
FBgn0035480	-0.260813	-0.972103
FBgn0035477	0.00949239	-0.162855
FBgn0035475	1.29826	1.51923
FBgn0004910	0.800021	0.33736
FBgn0035473	-0.689755	-0.380319
FBgn0041147	-0.419472	-0.526556
FBgn0035471	-0.34619	-0.464467
FBgn0035470	-2.30416	-0.90687
FBgn0024510	0.773559	0.466876
FBgn0250789	0.567077	-0.238487
FBgn0035272	0.52958	-1.05934
FBgn0035271	-0.420688	-2.15623
FBgn0027903	0.362873	1.22585
FBgn0035270	1.1924	0.0319864
FBgn0013811	0.0457269	-0.6422
FBgn0035268	0.270428	1.58651
FBgn0022702	0.0553733	-0.0966623
FBgn0035267	0.86094	-0.703117
FBgn0035266	0.446395	0.194173
FBgn0035265	0.909346	1.70321
FBgn0035264	-0.557367	-0.645567
FBgn0266696	1.3511	1.3233
FBgn0035348	-0.649966	-0.458065
FBgn0010905	1.02906	-0.16799
FBgn0035440	0.695444	0.61062
FBgn0035104	-0.244977	-0.487407
FBgn0035103	0.556769	2.99386
FBgn0000541	1.62856	0.552911
FBgn0052476	-0.3092	-1.26536
FBgn0024806	0.148776	-0.662126
FBgn0035120	0.364916	1.42287
FBgn0035121	-0.0618304	-1.35775
FBgn0035194	-0.0658049	0.986959
FBgn0035122	1.50292	0.0037575
FBgn0085292	0.069198	-0.40095
FBgn0027111	0.0898264	0.601017
FBgn0029002	-1.1562	-2.77486
FBgn0264707	0.701203	1.06339
FBgn0052343	0.0464493	-0.530561
FBgn0052344	1.0505	-0.256721
FBgn0004373	0.414118	-0.176659
FBgn0035113	-0.0257164	0.997246
FBgn0035112	-0.734934	-1.18995
FBgn0035111	1.51791	-0.736381
FBgn0036574	-0.061325	-3.08971
FBgn0036575	-1.61216	-1.47135
FBgn0263605	-0.0725382	-3.60844
FBgn0036579	-0.497273	-1.51325
FBgn0036580	0.371438	-0.0371202
FBgn0036581	0.0763739	1.40677
FBgn0263606	-0.47716	-1.68431
FBgn0263607	-1.30721	-1.6125
FBgn0036587	0.571326	-0.365288
FBgn0042201	-0.337976	-0.694376
FBgn0285951	0.183695	-0.398583
FBgn0036614	-0.312424	-0.471543
FBgn0283681	-0.638393	-1.5434
FBgn0266417	-0.254541	-0.673519
FBgn0036620	0.673971	-2.70631
FBgn0036621	1.22672	0.465754
FBgn0036623	0.719907	0.73611
FBgn0036624	-0.254654	-1.16655
FBgn0014163	0.0523584	-0.299559
FBgn0028399	0.136066	-0.343007
FBgn0036629	-0.714073	-1.50718
FBgn0027080	-1.02977	-1.80512
FBgn0053158	-0.331499	-0.447413
FBgn0260388	0.784306	-0.909444
FBgn0003515	1.26922	0.408395
FBgn0263131	-0.777381	-0.168843
FBgn0026061	0.670164	0.707397
FBgn0036640	1.26983	0.727036
FBgn0036641	1.12441	1.31552
FBgn0028693	0.872932	0.0212117
FBgn0250814	-1.13105	-1.19297
FBgn0036643	-1.96238	-3.60387
FBgn0011206	0.119879	-0.297405
FBgn0040827	0.077814	0.828292
FBgn0043806	-1.57889	-1.04037
FBgn0023479	-0.0879281	-0.171003
FBgn0035959	1.48485	0.208974
FBgn0000116	-0.0983336	-0.691971
FBgn0052068	0.528377	0.613101
FBgn0010762	0.361302	-0.348793
FBgn0036099	0.152099	-0.105183
FBgn0053493	-0.736142	-0.748844
FBgn0047038	-0.552004	-1.09467
FBgn0036101	-0.319897	-0.499754
FBgn0035770	1.29057	1.09877
FBgn0037027	0.707298	0.70126
FBgn0037028	2.71115	1.46364
FBgn0259243	0.338084	-1.22563
FBgn0027055	0.149628	-0.0510267
FBgn0037031	0.625374	-0.00667521
FBgn0052432	-0.691713	-0.512173
FBgn0011591	0.320005	-0.0640736
FBgn0003415	1.08133	0.183847
FBgn0035965	0.453621	-0.60759
FBgn0035964	-0.689912	-1.21164
FBgn0002283	0.433699	0.906273
FBgn0035499	-0.179482	-0.926406
FBgn0264693	0.233098	-0.904547
FBgn0260985	1.09528	0.932279
FBgn0003206	0.0702623	0.440135
FBgn0004552	-0.0170242	0.0970927
FBgn0035501	0.216051	0.0851744
FBgn0011653	0.431234	0.179349
FBgn0261274	0.768922	-0.707228
FBgn0028664	-1.1032	-1.75802
FBgn0003710	0.142304	-0.501565
FBgn0263110	0.833749	0.22034
FBgn0001257	-0.586538	-0.236213
FBgn0035515	-1.43063	-1.60016
FBgn0011692	0.892529	-1.09635
FBgn0041171	0.803609	0.0339139
FBgn0035517	1.86633	1.57994
FBgn0035518	0.53954	-0.098184
FBgn0035519	-0.118988	0.0466432
FBgn0035521	-0.0784795	-0.133058
FBgn0035522	-0.0940431	-0.625592
FBgn0035523	0.519957	-0.288339
FBgn0035524	0.35775	-0.947728
FBgn0035793	0.0103066	-0.126777
FBgn0268063	-0.33635	-0.294034
FBgn0028582	1.74409	0.152832
FBgn0035802	1.682	0.311288
FBgn0285926	1.09206	0.597178
FBgn0029935	2.1182	0.24167
FBgn0025621	0.716825	0.218302
FBgn0015799	0.80504	0.948051
FBgn0000319	1.21242	-0.176223
FBgn0030704	0.355691	-2.27624
FBgn0003274	-0.656409	-1.52189
FBgn0052676	0.588835	1.23132
FBgn0040348	1.38185	0.577686
FBgn0040347	1.45381	0.374779
FBgn0030672	-0.0596043	-1.73218
FBgn0030671	0.755741	2.35607
FBgn0030669	-0.166512	-0.0657612
FBgn0030668	0.456938	1.92341
FBgn0011606	0.558619	6.06149
FBgn0001404	0.641297	-0.427986
FBgn0086674	0.889878	0.525598
FBgn0040337	0.404903	1.3619
FBgn0003638	1.55228	5.26631
FBgn0023545	0.362	-0.204791
FBgn0261954	0.429443	-0.356858
FBgn0031779	-1.73176	-1.35334
FBgn0266450	-0.689634	-0.621998
FBgn0266449	-0.123621	-0.344964
FBgn0031775	-0.536788	-0.351638
FBgn0031773	-2.10955	-2.95183
FBgn0031772	-1.20551	1.00016
FBgn0031771	-1.45044	-1.68012
FBgn0031769	0.281746	-1.14706
FBgn0029161	0.413323	1.36337
FBgn0031766	-1.17442	-1.16248
FBgn0287185	-0.784803	-1.39872
FBgn0029939	0.208822	-0.47707
FBgn0283469	0.379379	0.514402
FBgn0030884	0.734388	0.482938
FBgn0030887	0.344232	1.19465
FBgn0030890	0.951976	-1.14469
FBgn0030891	-0.0607069	-0.886685
FBgn0030892	0.939947	5.27982
FBgn0021765	0.766786	-0.35239
FBgn0030869	2.19544	0.694273
FBgn0024184	-0.443331	-1.51385
FBgn0028879	-0.593927	-0.761317
FBgn0024183	-0.734067	0.829971
FBgn0010422	0.0470385	-0.282684
FBgn0000317	-0.824808	-0.832378
FBgn0004837	-0.444484	-1.48858
FBgn0001977	-0.868555	-1.58639
FBgn0041713	-1.48643	-2.83572
FBgn0286027	-0.123984	-1.28946
FBgn0283659	-1.44839	-2.23795
FBgn0028926	0.0530864	0.149287
FBgn0261881	-0.399135	-0.299833
FBgn0040228	-1.18314	-0.727574
FBgn0086711	0.0463173	-6.3833
FBgn0051956	-0.633242	-1.10841
FBgn0032748	0.740404	2.28947
FBgn0002021	0.971127	0.132789
FBgn0032746	-1.12837	0.0843198
FBgn0016122	-0.587806	-0.637323
FBgn0085470	0.494467	0.528166
FBgn0250903	1.06309	0.504821
FBgn0028394	-0.999415	-0.418017
FBgn0042627	0.0670622	0.474233
FBgn0283427	-0.23642	-0.492489
FBgn0031702	-0.631815	-0.609498
FBgn0031700	-1.1904	-1.09972
FBgn0031698	0.311541	-0.141297
FBgn0031697	0.154619	-1.23848
FBgn0016076	-0.638385	-0.573106
FBgn0031696	0.241106	0.466291
FBgn0000228	-0.0566258	-1.14832
FBgn0032235	0.599277	0.65266
FBgn0051715	-0.447486	-0.830768
FBgn0025366	-1.74765	-1.22203
FBgn0032242	0.683768	0.00579838
FBgn0052590	-1.358	-1.22176
FBgn0032243	-0.944095	-1.3006
FBgn0024320	-0.506892	-0.697489
FBgn0032200	0.102377	0.324575
FBgn0004419	0.00908422	-0.60683
FBgn0020908	-0.805359	-1.81473
FBgn0032196	0.390722	0.0835775
FBgn0032233	-0.778944	-0.956302
FBgn0026401	0.956916	0.578585
FBgn0039970	-1.65781	-3.0143
FBgn0000384	0.962703	-0.33891
FBgn0031883	0.645208	0.535889
FBgn0262872	0.253894	-0.173054
FBgn0024734	-0.0475944	-0.258004
FBgn0028515	-0.76877	-0.960298
FBgn0002673	0.600631	3.36776
FBgn0004858	-0.431283	-0.205731
FBgn0005771	-0.0394295	-1.17762
FBgn0003016	-0.123221	-1.42382
FBgn0031690	-0.860205	2.29683
FBgn0031692	0.483151	0.635723
FBgn0003716	2.29089	0.205099
FBgn0031693	1.16999	1.75644
FBgn0032205	-1.77399	-2.11596
FBgn0260987	1.46233	2.93867
FBgn0259482	0.186578	0.181882
FBgn0032363	-0.110086	-0.761915
FBgn0287204	-1.42115	-0.89419
FBgn0261648	-0.460582	-0.397894
FBgn0000287	0.344626	-1.42601
FBgn0020270	-0.384425	-1.55759
FBgn0032358	0.772189	1.06965
FBgn0032354	-0.481329	-1.47752
FBgn0287724	-0.789922	-1.66859
FBgn0040211	-0.722378	-1.54759
FBgn0032348	-0.752621	-1.88662
FBgn0028700	0.150088	-0.424572
FBgn0262647	0.123567	0.843906
FBgn0032346	0.66011	-3.1667
FBgn0041781	0.73653	0.18441
FBgn0010612	-0.377072	-0.890227
FBgn0004872	-2.29364	-1.10485
FBgn0026148	-0.952428	-1.66904
FBgn0026147	0.084215	1.10844
FBgn0015756	-0.614256	-2.87929
FBgn0021761	-0.0412931	-2.72906
FBgn0032329	-1.07406	1.71179
FBgn0032258	-0.0817767	-1.09058
FBgn0026431	-0.0168471	-0.546489
FBgn0051719	0.500266	0.235735
FBgn0032256	-0.807206	-0.189734
FBgn0027611	0.211235	0.302696
FBgn0032252	-0.373375	-0.300683
FBgn0032240	-0.82478	-1.15006
FBgn0032247	-1.12046	-2.18898
FBgn0032248	-0.020648	0.616215
FBgn0032250	-0.428563	0.0215597
FBgn0067622	-0.191644	-0.452926
FBgn0267330	0.05973	-0.375251
FBgn0262601	0.50347	-1.14273
FBgn0032246	0.847613	1.02627
FBgn0032249	-0.850652	-0.413339
FBgn0004915	-0.138084	-0.296867
FBgn0027052	0.244032	-1.0693
FBgn0032244	0.467361	-0.758483
FBgn0032204	0.456406	0.32735
FBgn0032230	0.76045	1.23046
FBgn0032225	0.0433316	-0.432106
FBgn0032224	1.1889	-1.30323
FBgn0027568	-0.539721	-0.0433455
FBgn0032229	-0.305187	0.87859
FBgn0031835	0.578299	1.03777
FBgn0031834	0.544777	-0.421919
FBgn0263916	-0.638402	0.0646034
FBgn0031832	-1.12687	-1.19864
FBgn0031830	-1.26013	-1.47337
FBgn0051694	-0.717576	-0.690085
FBgn0031474	0.633824	-0.114141
FBgn0000273	1.0339	-0.585426
FBgn0261710	0.888214	-0.30074
FBgn0030206	0.0668689	2.94803
FBgn0030208	0.555423	-0.492387
FBgn0052687	-1.28109	-1.87385
FBgn0085443	0.0682859	-0.21379
FBgn0001206	-0.13578	-1.27488
FBgn0030432	2.69872	1.61774
FBgn0030433	0.209586	-0.240896
FBgn0013987	0.34774	0.0221852
FBgn0029801	-0.321929	-1.35446
FBgn0029799	0.158986	0.14503
FBgn0030411	1.42348	0.484897
FBgn0030410	-0.164222	-0.995886
FBgn0030407	-1.30737	-5.11527
FBgn0030406	0.467153	-1.88715
FBgn0052654	0.356852	-0.678036
FBgn0036301	0.266555	-0.103334
FBgn0030403	-1.94776	-2.23716
FBgn0283712	0.224899	1.47341
FBgn0030400	0.0492364	0.0405996
FBgn0264542	0.277856	-0.539341
FBgn0030396	0.477126	-0.509899
FBgn0259143	0.162996	-0.0502991
FBgn0003514	0.617981	-0.503765
FBgn0029849	0.542167	0.847146
FBgn0029848	-0.189012	-1.0765
FBgn0052750	1.13888	-1.39625
FBgn0264386	-0.6477	-0.620287
FBgn0052645	0.526254	-0.472621
FBgn0030456	0.815094	-2.36512
FBgn0025463	0.825326	-0.106048
FBgn0030457	-0.121829	-0.867753
FBgn0085440	-0.523984	-1.21555
FBgn0030460	0.00811501	-0.114111
FBgn0029835	-0.773174	-1.13355
FBgn0027528	0.0305309	-0.243531
FBgn0001250	0.272126	0.0347152
FBgn0030345	-0.300625	-2.02023
FBgn0030346	0.209398	0.434006
FBgn0250874	-0.556133	-0.0774548
FBgn0030099	-0.93931	0.668083
FBgn0030101	0.218454	0.927504
FBgn0030100	-0.243525	-3.75371
FBgn0086450	-0.0512831	-0.420735
FBgn0030102	0.310155	-0.415041
FBgn0030974	0.405537	0.047868
FBgn0030964	-0.44402	-0.490624
FBgn0030963	2.35479	1.65219
FBgn0030973	0.699511	-0.125737
FBgn0030056	2.00775	-0.579785
FBgn0030057	-0.150754	-1.29514
FBgn0041629	-0.242664	-0.763879
FBgn0030955	0.295485	-0.5274
FBgn0025809	0.0482705	-1.4054
FBgn0029761	-0.779457	-0.537412
FBgn0029762	0.526474	0.684182
FBgn0263987	0.916274	-0.848434
FBgn0002579	-2.12325	-2.44484
FBgn0025635	0.017091	0.793859
FBgn0029936	0.25303	-0.205449
FBgn0027342	0.889918	-0.531886
FBgn0029711	-0.124953	-0.171831
FBgn0023516	0.363584	1.65324
FBgn0023513	0.734178	-0.0337907
FBgn0023540	0.602171	0.295366
FBgn0005670	-0.107455	-0.337907
FBgn0030246	0.666436	0.793306
FBgn0017561	1.2494	0.735854
FBgn0030245	2.10956	2.61717
FBgn0030243	0.625364	0.306664
FBgn0030343	-0.302067	0.409574
FBgn0030344	-0.657733	-2.59861
FBgn0030582	1.29898	1.19192
FBgn0030584	-0.448401	-0.99488
FBgn0003517	2.98155	1.60329
FBgn0052230	-0.271567	-0.853741
FBgn0026374	-0.742504	-1.01785
FBgn0025814	-0.371943	-0.25168
FBgn0031146	0.289125	0.550336
FBgn0031145	0.0189753	-0.80388
FBgn0031144	-0.185787	-0.558197
FBgn0030178	0.474449	-1.17641
FBgn0030177	-0.0130426	-0.419746
FBgn0052685	0.39825	-0.138634
FBgn0030174	2.07254	0.405106
FBgn0030946	2.16402	0.645733
FBgn0001079	0.925044	-0.457885
FBgn0030947	0.655538	-0.35054
FBgn0004959	-1.2951	2.02981
FBgn0010383	-0.467946	-2.92419
FBgn0052350	0.594101	-2.86105
FBgn0037723	0.117743	-1.17881
FBgn0024733	-0.486428	-2.88772
FBgn0020660	-0.289412	-1.15277
FBgn0063670	-2.8414	-2.00502
FBgn0005585	-0.042876	-0.667593
FBgn0028697	-0.369433	-2.63303
FBgn0011742	0.87369	0.310174
FBgn0267912	-0.290525	-0.66647
FBgn0030788	0.681971	0.402209
FBgn0030790	0.476897	-0.430225
FBgn0030791	-0.20125	-1.20438
FBgn0030787	0.547241	0.549067
FBgn0030786	-1.35022	-6.96907
FBgn0030509	0.238871	-0.384537
FBgn0030485	-0.211135	-0.354443
FBgn0030870	0.0420839	-0.928934
FBgn0040285	0.274066	-0.771447
FBgn0263257	0.23694	0.0870537
FBgn0030634	-1.48709	-1.27987
FBgn0041096	-0.3637	-1.20357
FBgn0284221	-0.293038	-1.3387
FBgn0036249	0.175993	0.103211
FBgn0022959	-0.669928	-1.7744
FBgn0261283	1.15132	0.769328
FBgn0260874	-0.20202	0.484434
FBgn0083952	-1.03154	-1.23302
FBgn0036909	-0.104726	-1.4104
FBgn0040786	1.53402	1.93777
FBgn0024889	0.606793	0.640778
FBgn0036910	0.257407	0.429333
FBgn0023094	1.60238	-0.167281
FBgn0036911	1.46783	0.821307
FBgn0013799	0.714916	-0.725406
FBgn0003744	0.748095	0.564767
FBgn0052221	-0.731255	0.378488
FBgn0263601	0.105086	-0.536083
FBgn0036557	0.159676	-0.626903
FBgn0037017	0.620839	-0.953915
FBgn0037016	0.572186	-0.300456
FBgn0037015	0.0245844	0.0496976
FBgn0001320	0.150913	0.261237
FBgn0001323	0.898206	0.558494
FBgn0287585	0.772254	-1.00155
FBgn0037008	-1.91986	-2.15835
FBgn0037007	-0.292502	-0.640811
FBgn0052425	0.908445	1.02254
FBgn0037001	-1.39853	-1.15804
FBgn0037000	0.585966	-2.36485
FBgn0052428	0.283119	-0.623032
FBgn0036997	0.0449208	-0.394639
FBgn0036996	1.76779	0.453608
FBgn0036995	0.115045	3.20984
FBgn0036994	-0.111468	-0.203089
FBgn0036992	0.336375	0.970324
FBgn0036991	1.10645	1.65028
FBgn0036990	0.047059	-1.35908
FBgn0284421	-0.134003	-0.970447
FBgn0264561	0.315642	-0.0388897
FBgn0015239	2.20311	0.757858
FBgn0037087	-0.726	-3.02166
FBgn0052227	0.423931	-1.64883
FBgn0036978	-0.345298	-0.633571
FBgn0259676	0.5924	-0.220384
FBgn0024887	0.646061	2.69045
FBgn0036975	2.8155	0.570163
FBgn0036974	-0.634018	-1.77165
FBgn0036973	0.313039	1.90527
FBgn0262057	-1.45759	-2.84405
FBgn0250791	-0.425824	-0.991454
FBgn0003124	0.705982	0.666747
FBgn0052225	-0.452659	-1.01856
FBgn0036819	-0.484956	-1.78535
FBgn0036818	-0.610965	0.691013
FBgn0036816	0.439337	0.354665
FBgn0000261	0.391297	0.719284
FBgn0036814	0.49113	1.03199
FBgn0001078	1.15492	-0.484875
FBgn0036813	0.0816069	-0.303885
FBgn0036812	-0.331763	-0.538383
FBgn0036811	0.30132	1.03732
FBgn0264389	0.997004	0.409586
FBgn0030605	-1.76447	-2.34296
FBgn0030600	0.235352	-0.00832231
FBgn0040351	0.409155	-0.223201
FBgn0039269	-1.56532	-2.87262
FBgn0045866	-1.00368	-0.419588
FBgn0259178	-1.46724	-4.40286
FBgn0002431	-1.72573	-1.35549
FBgn0000719	0.15772	-0.498931
FBgn0052499	-0.220189	-0.555906
FBgn0030653	-0.811517	1.35664
FBgn0030654	-0.456773	-1.13202
FBgn0030658	0.544914	1.38857
FBgn0030659	0.0736242	-0.800361
FBgn0030660	-0.00454714	2.01209
FBgn0030662	-2.19382	-0.463177
FBgn0024366	0.991202	0.709428
FBgn0024362	0.751084	0.89245
FBgn0024360	-0.24327	0.604392
FBgn0024365	0.704283	-0.987769
FBgn0024364	-0.34187	-1.18026
FBgn0000826	1.33625	0.683404
FBgn0040358	-0.357941	-0.343091
FBgn0040359	-1.49377	-2.58833
FBgn0040363	-1.06837	-1.03134
FBgn0040364	-0.302	-0.361979
FBgn0040397	2.39093	0.268331
FBgn0034978	-2.9219	-1.26932
FBgn0041582	-0.0394948	-0.742489
FBgn0021875	-0.282404	-1.58099
FBgn0034982	0.806608	-0.652033
FBgn0287831	0.706561	0.230506
FBgn0260775	0.518674	1.57837
FBgn0015544	-0.226104	-0.416268
FBgn0034985	0.370854	-1.58377
FBgn0034986	0.0820693	1.03321
FBgn0033272	0.2569	-0.289357
FBgn0263593	1.00564	1.18195
FBgn0033268	-0.022865	2.11633
FBgn0005648	-0.0563472	0.318359
FBgn0260390	1.51549	1.04942
FBgn0260398	0.777711	1.01505
FBgn0033266	0.0922189	-0.371128
FBgn0033265	-1.99	-0.268972
FBgn0033264	0.45486	-1.25559
FBgn0050372	0.741221	-0.234696
FBgn0033260	0.429234	-0.503323
FBgn0033259	0.26291	-0.716892
FBgn0033258	0.442271	0.612111
FBgn0033257	0.177394	0.216626
FBgn0028563	1.32956	-1.44347
FBgn0025469	0.885508	1.33291
FBgn0021814	-0.846238	1.58826
FBgn0020279	1.23262	-0.664115
FBgn0033252	-1.33152	-1.04043
FBgn0033250	0.904312	0.111841
FBgn0013307	0.0606891	-0.272013
FBgn0033249	0.319811	1.33113
FBgn0033247	0.761476	2.84759
FBgn0033246	0.456121	-0.0952312
FBgn0027054	1.37545	0.679474
FBgn0050169	0.294503	-0.26393
FBgn0035020	-0.29166	-0.809908
FBgn0035021	0.247729	0.542039
FBgn0016687	-0.936973	-0.845561
FBgn0035024	0.642503	0.0454315
FBgn0035025	0.267507	1.08216
FBgn0035027	0.596918	0.336232
FBgn0035028	0.0857332	-0.315954
FBgn0020521	0.142362	-0.836668
FBgn0035031	-0.318357	-1.06608
FBgn0035032	-0.729422	-1.20856
FBgn0035033	0.155771	-0.152464
FBgn0003733	-0.0593405	-0.767131
FBgn0050493	-0.911546	-2.70128
FBgn0033212	0.120334	0.25758
FBgn0033210	-0.145415	-1.40551
FBgn0033209	-0.21896	0.857697
FBgn0033208	-1.39351	-0.741806
FBgn0033206	0.290202	-0.356146
FBgn0033205	-0.013919	-0.104567
FBgn0033753	-1.28896	-1.35426
FBgn0033754	-0.167875	-2.7092
FBgn0003527	0.537632	0.573088
FBgn0033755	0.363191	-0.949555
FBgn0022764	0.416182	-0.373089
FBgn0287873	0.1584	-0.502287
FBgn0035091	-0.714799	-0.405536
FBgn0010435	0.539415	-0.153661
FBgn0035090	-0.33172	-0.0423612
FBgn0035089	-1.25559	-0.406719
FBgn0035088	0.100957	-1.87718
FBgn0285950	-2.1145	-2.42284
FBgn0035087	-0.0838529	0.418616
FBgn0035086	0.0908378	1.17675
FBgn0027599	-0.0386569	0.232361
FBgn0035085	0.200502	0.532579
FBgn0035084	2.90807	-0.44007
FBgn0035083	-0.0293752	-0.0539217
FBgn0010105	0.021643	0.0536916
FBgn0041160	-0.990842	-0.127851
FBgn0085481	-0.699668	-1.56863
FBgn0036522	0.380592	0.629005
FBgn0036518	0.831088	0.223752
FBgn0036516	-0.25257	-0.239896
FBgn0036515	-0.254232	-1.3472
FBgn0260027	-0.0409926	-0.307249
FBgn0042134	0.425855	-0.0956093
FBgn0052137	-0.465612	0.478829
FBgn0001108	1.07734	-0.608724
FBgn0036386	0.571572	0.826422
FBgn0259140	0.396888	-0.328125
FBgn0036208	-0.361463	-0.140883
FBgn0004381	0.54191	-0.379687
FBgn0036207	0.00167011	1.2778
FBgn0015278	0.861527	0.14857
FBgn0036203	0.222517	0.541236
FBgn0036202	-3.33374	-1.79315
FBgn0036199	-0.242289	-0.227204
FBgn0040817	-0.0219227	-0.147587
FBgn0036198	0.150839	0.634909
FBgn0036196	0.266449	0.139307
FBgn0036194	0.27497	-1.40138
FBgn0036191	2.38541	0.543817
FBgn0015828	1.27485	1.24035
FBgn0052085	-1.08667	2.17236
FBgn0036188	0.7826	-0.352012
FBgn0036187	0.527995	-0.748648
FBgn0052091	0.483742	0.201509
FBgn0042138	1.69364	-0.914759
FBgn0036184	0.867652	-1.14874
FBgn0036183	-2.7407	-5.83638
FBgn0036181	-0.092945	-0.335212
FBgn0036180	0.362846	2.63257
FBgn0003292	2.68146	-0.0343968
FBgn0034759	-1.0107	-2.26788
FBgn0034758	-1.04734	-2.15921
FBgn0263031	-0.759334	-0.985427
FBgn0085474	-0.201863	-0.0781279
FBgn0085475	0.0265086	0.20359
FBgn0050195	-0.528268	-1.2922
FBgn0261612	0.475873	0.370982
FBgn0025519	0.329185	-0.261992
FBgn0001308	0.677102	-0.292187
FBgn0034109	-0.176816	-0.88092
FBgn0028622	-0.420386	-2.22492
FBgn0034521	0.310278	1.43627
FBgn0034520	-0.792699	-0.688087
FBgn0033935	0.580589	-0.0579471
FBgn0033934	1.01007	4.63736
FBgn0033932	0.270083	-0.146784
FBgn0033929	1.03613	0.186581
FBgn0033928	-0.592078	-0.215972
FBgn0033926	-0.293529	-0.170579
FBgn0033925	-0.362274	0.57132
FBgn0033924	-0.0922543	-0.046927
FBgn0085408	0.138076	-0.297937
FBgn0034786	0.57908	-0.282769
FBgn0010551	0.802426	0.124832
FBgn0034398	0.128658	-0.454448
FBgn0034399	-0.120011	-0.426592
FBgn0034400	0.277684	-0.98095
FBgn0034401	0.152307	0.662543
FBgn0034402	-0.884242	-1.3695
FBgn0034403	0.704387	-1.97117
FBgn0010053	1.01107	0.474608
FBgn0034406	0.967682	-0.0508935
FBgn0034407	-0.592188	-0.394279
FBgn0034408	-0.388832	-0.7263
FBgn0014269	-0.139044	-1.01527
FBgn0267351	1.08271	1.2943
FBgn0265356	-0.209318	-0.616075
FBgn0034315	0.812173	-1.4622
FBgn0033309	-0.0454327	0.645916
FBgn0033308	-0.993193	-3.48437
FBgn0259226	-0.0453088	0.109911
FBgn0033738	2.47886	1.25069
FBgn0050051	-0.894755	-0.746948
FBgn0033739	-0.0406127	0.166757
FBgn0010238	-0.490874	-1.7926
FBgn0033740	-0.02799	-0.44733
FBgn0033615	0.563838	-0.149427
FBgn0025373	-0.183724	-1.52455
FBgn0033616	0.139289	0.249833
FBgn0016047	-0.546119	-0.921989
FBgn0060296	0.541665	-0.169466
FBgn0085434	1.27513	0.443336
FBgn0035076	0.199428	-0.224449
FBgn0085442	1.62584	1.25866
FBgn0085428	0.209989	-2.29631
FBgn0034110	-0.284987	-1.51271
FBgn0267791	-0.413425	-2.51035
FBgn0050147	0.13747	-0.983001
FBgn0034527	0.752682	-0.433382
FBgn0034528	-0.48379	-3.65813
FBgn0034529	0.810278	-0.352779
FBgn0034530	-0.582289	-0.368801
FBgn0250850	0.336896	-0.250409
FBgn0034534	0.0112156	0.526244
FBgn0034535	-0.20674	-0.373382
FBgn0061361	0.268787	-0.88186
FBgn0034537	0.216946	0.259232
FBgn0034538	-0.881079	-0.941456
FBgn0034540	0.257383	-0.212549
FBgn0034542	0.592201	-0.0415671
FBgn0000615	0.263454	-1.23054
FBgn0034543	0.436478	1.88278
FBgn0011674	0.342641	-0.957499
FBgn0034553	2.21027	2.69483
FBgn0050295	0.568374	-0.921112
FBgn0015524	0.881695	0.541104
FBgn0000044	0.0200851	-0.139046
FBgn0034564	-0.122567	-1.20088
FBgn0086656	-0.376754	-1.83334
FBgn0050342	0.0776114	0.849259
FBgn0050344	0.275013	0.272836
FBgn0033387	1.69258	0.587198
FBgn0033388	-0.812032	-1.46645
FBgn0033389	-0.0814631	-0.958203
FBgn0015477	0.637648	-0.169074
FBgn0002567	1.42929	0.290052
FBgn0033391	0.428747	-0.379437
FBgn0265935	0.904717	-1.46763
FBgn0034075	0.00893671	-0.304715
FBgn0265605	-0.0627443	0.724049
FBgn0014020	-0.626585	-0.535374
FBgn0083983	-0.478851	-2.25298
FBgn0034072	-0.0330034	-0.382501
FBgn0034071	1.23523	-0.00805109
FBgn0034070	-1.24921	-1.00104
FBgn0034068	0.43969	-0.289386
FBgn0034067	0.314434	-1.52939
FBgn0034066	0.571131	1.77791
FBgn0034065	0.706254	-1.07605
FBgn0010590	1.37569	0.342517
FBgn0034062	-0.409933	1.05474
FBgn0034061	0.027613	-0.812481
FBgn0034060	0.813458	-0.300461
FBgn0020236	0.25498	-0.141436
FBgn0034059	0.0871426	-0.788525
FBgn0034058	0.599521	-0.0225192
FBgn0034057	0.976517	0.107173
FBgn0034053	0.22296	0.0612136
FBgn0043792	0.774371	3.26988
FBgn0022343	-0.209616	-2.14023
FBgn0035082	2.04986	0.0307507
FBgn0036534	0.950032	0.284715
FBgn0040230	1.30155	1.31504
FBgn0036754	0.0363962	-1.23573
FBgn0052187	-1.36538	-0.877478
FBgn0052191	0.404156	0.0305944
FBgn0036756	0.371999	0.468691
FBgn0001134	0.658139	1.12808
FBgn0036759	0.747023	2.58252
FBgn0036760	3.38051	1.42683
FBgn0036761	0.307629	0.141605
FBgn0289579	-0.917867	-1.2896
FBgn0036763	0.102023	0.966812
FBgn0013718	1.09019	-0.140302
FBgn0001085	1.56563	0.391098
FBgn0003459	1.26944	1.45362
FBgn0036423	-0.929203	-0.416795
FBgn0087007	2.17664	0.658616
FBgn0054015	1.59582	-1.99013
FBgn0013717	-0.0203099	-2.70198
FBgn0036790	-0.584211	-0.456598
FBgn0036789	-0.267626	-0.307859
FBgn0036783	-0.335555	-0.355714
FBgn0003997	0.193929	0.0108243
FBgn0051999	0.132608	0.402782
FBgn0020300	-0.358605	0.649569
FBgn0036778	-0.745022	6.20379
FBgn0052195	0.230102	0.731411
FBgn0036775	0.537104	0.496569
FBgn0036774	0.82381	-0.0705848
FBgn0036771	-0.454639	1.15312
FBgn0036772	-0.107073	-1.37419
FBgn0000568	1.29992	-0.069557
FBgn0036232	-0.153946	-0.101907
FBgn0036237	0.595918	-1.42839
FBgn0026432	0.4112	-0.0260746
FBgn0061515	0.0179672	2.06955
FBgn0005198	0.636079	0.233908
FBgn0036942	-0.131374	-0.458446
FBgn0036945	0.256746	-0.115711
FBgn0261556	1.4169	0.322138
FBgn0260397	0.791264	-0.110878
FBgn0036959	0.339452	0.688767
FBgn0024814	0.439762	-0.869955
FBgn0036958	0.163714	-1.34925
FBgn0053147	1.60258	1.55789
FBgn0034381	-0.0948922	-0.352773
FBgn0034380	0.401098	-0.197148
[truncated: 5,314 more rows]

## Sheet: Δx_Dsim_H
FBgn	deltaX_sim_HF	deltaX_sim_HM
FBgn0025740	0.855884	1.02541
FBgn0051961	-1.65501	-1.42034
FBgn0031589	0.0924996	0.482097
FBgn0031227	-0.088445	0.311592
FBgn0031228	1.55674	2.31803
FBgn0031229	1.7361	3.57352
FBgn0053635	-0.487954	-0.040607
FBgn0016977	-0.203007	0.207675
FBgn0031231	1.73879	1.80291
FBgn0266557	0.204581	0.374502
FBgn0283652	0.425501	0.859611
FBgn0031239	-0.987311	-0.547492
FBgn0086856	-1.10381	-0.697715
FBgn0086855	-0.224711	-0.129923
FBgn0003444	-0.718305	-0.0888462
FBgn0031245	0.864326	0.581695
FBgn0025686	0.0201127	0.0353949
FBgn0017457	-1.5251	-0.528719
FBgn0024352	-1.34176	-0.342024
FBgn0020622	-0.621256	0.0071496
FBgn0261560	-0.0660419	-0.577751
FBgn0031540	0.231361	0.023303
FBgn0021967	-0.392174	-0.0742697
FBgn0085450	0.803543	0.628968
FBgn0031961	0.411026	0.255383
FBgn0031959	0.352341	0.627506
FBgn0045038	0.307729	-0.0238683
FBgn0031955	-0.561696	-0.262712
FBgn0004177	-0.840289	-0.372958
FBgn0032596	0.239484	0.502046
FBgn0032597	-0.961829	-1.10072
FBgn0015391	-2.93736	-1.07912
FBgn0261068	-0.466764	-0.444898
FBgn0032600	-0.680429	-0.112956
FBgn0032601	-0.000177287	-0.000284942
FBgn0264695	-0.884613	-0.830712
FBgn0000406	-0.326354	-0.841693
FBgn0032603	0.564487	0.830083
FBgn0040262	-0.00648998	-0.11174
FBgn0040260	-0.153249	0.360607
FBgn0032398	2.00283	1.63891
FBgn0032401	1.14656	0.432519
FBgn0053120	1.80704	1.22552
FBgn0032404	-0.426934	-1.25972
FBgn0027505	-1.21444	-0.40987
FBgn0032405	-1.45565	-1.56312
FBgn0002938	1.11323	1.4775
FBgn0031903	-0.174051	-0.319187
FBgn0031902	1.22983	1.23173
FBgn0284084	-0.0250756	0.180463
FBgn0010453	0.101468	-0.127988
FBgn0041182	-1.65048	-1.81747
FBgn0041181	1.62194	0.989001
FBgn0031939	-1.91629	-1.02358
FBgn0014454	-0.861682	-0.81173
FBgn0031940	-1.50199	-0.886725
FBgn0032925	-1.45327	-1.31369
FBgn0263050	0.0225976	0.127272
FBgn0010100	-0.348699	-0.0715349
FBgn0000239	2.15682	1.78633
FBgn0011829	-2.11535	-1.35956
FBgn0031717	0.388169	0.773687
FBgn0002525	-1.39152	-0.947758
FBgn0014189	-2.39788	-1.85377
FBgn0031716	-0.311312	-0.16767
FBgn0051989	0.437197	0.661379
FBgn0031710	-1.24299	-0.716114
FBgn0000318	-0.121319	-0.106831
FBgn0031708	-0.0191544	0.721148
FBgn0031707	0.553342	0.044102
FBgn0261963	-1.31372	-0.540267
FBgn0016660	-0.0438328	0.0862949
FBgn0016920	-0.508109	-0.209523
FBgn0031703	-5.07072	-2.99967
FBgn0015600	0.487528	0.626715
FBgn0031505	-0.499658	-0.173901
FBgn0011648	0.654136	0.244083
FBgn0260817	0.195828	0.694228
FBgn0261458	-0.266223	-0.284193
FBgn0031310	-0.806635	-0.386632
FBgn0031309	-0.436403	-0.233263
FBgn0283525	-0.694396	-0.622575
FBgn0031307	-0.392377	-0.641499
FBgn0031306	0.909805	0.668578
FBgn0031304	1.05792	2.22849
FBgn0016926	-1.14915	-0.597561
FBgn0031302	0.0461483	0.114011
FBgn0261938	-0.445017	-0.159234
FBgn0031299	0.559004	0.681967
FBgn0031298	0.752089	1.07014
FBgn0015905	0.869281	0.64028
FBgn0003310	-0.127321	0.0128718
FBgn0031294	-0.878884	-0.270367
FBgn0031598	0.221187	1.18519
FBgn0261976	4.47556	1.84913
FBgn0027560	0.612884	-0.325858
FBgn0031600	0.19268	0.531382
FBgn0025874	1.93458	1.85998
FBgn0022153	0.109565	0.466712
FBgn0031601	-0.164508	-0.00915425
FBgn0031602	-0.145839	0.138262
FBgn0031603	-1.40315	-1.79178
FBgn0027609	-0.664601	0.0978882
FBgn0031604	-1.24344	-1.12105
FBgn0031606	1.22984	1.21144
FBgn0031607	0.184799	0.133169
FBgn0285948	-1.24141	-0.505821
FBgn0015803	0.296366	0.246689
FBgn0032856	1.86605	0.961655
FBgn0032857	0.360083	0.513873
FBgn0032858	-1.21003	-1.02264
FBgn0032859	-0.0472348	-0.017303
FBgn0263355	-1.56331	-0.252615
FBgn0032445	0.262609	0.296307
FBgn0032863	-1.08068	-0.868092
FBgn0032429	0.0916044	-0.130657
FBgn0032428	0.497984	0.521175
FBgn0043841	-0.0407379	0.117262
FBgn0262475	-0.628015	-0.321421
FBgn0000114	0.730867	0.187981
FBgn0032422	-1.72428	-0.754503
FBgn0032421	-0.175544	-0.246104
FBgn0001301	-1.18951	-0.428918
FBgn0032666	-0.377058	-0.20175
FBgn0002939	-0.165291	0.0348001
FBgn0000120	0.149821	0.115237
FBgn0243486	0.388324	0.269602
FBgn0023096	-1.611	-0.916814
FBgn0262018	-1.50168	0.207773
FBgn0015609	0.344788	0.549626
FBgn0261089	-0.0480763	0.280738
FBgn0032652	1.82927	1.7931
FBgn0032651	0.339635	0.208708
FBgn0032646	0.461117	0.723389
FBgn0003187	-0.97359	-0.874811
FBgn0032644	-0.860725	-0.491251
FBgn0032643	-0.539419	-0.700526
FBgn0032642	0.611003	0.777093
FBgn0024689	1.60475	1.20071
FBgn0286781	-0.00475599	0.0553341
FBgn0250785	0.23092	0.587391
FBgn0032884	-0.10814	-0.0154034
FBgn0011202	-0.584818	-0.334273
FBgn0031985	2.68041	1.02508
FBgn0261822	-0.695565	0.188654
FBgn0267488	2.16239	1.03743
FBgn0010287	-0.370566	0.135699
FBgn0011230	-1.62252	-0.0279365
FBgn0031981	0.110974	0.533225
FBgn0031980	-1.76708	-0.683823
FBgn0031979	0.1214	0.0733176
FBgn0044323	0.42901	0.443968
FBgn0031975	-0.861984	-0.656251
FBgn0032703	-0.637419	-0.830068
FBgn0032700	-0.0266364	-0.0790769
FBgn0032699	-0.463821	-0.727183
FBgn0032698	0.430795	1.14901
FBgn0015553	0.409567	-0.24674
FBgn0032724	-1.88165	-0.561516
FBgn0032726	0.524978	0.509779
FBgn0032479	-0.586757	-0.6046
FBgn0032478	3.31249	2.25967
FBgn0051849	0.0400552	-0.101791
FBgn0032476	0.942262	-0.0261876
FBgn0032475	0.194348	0.2464
FBgn0024291	1.27033	2.72375
FBgn0032474	0.483184	1.62373
FBgn0262160	-0.863835	-0.132906
FBgn0028965	0.851524	0.343134
FBgn0032467	0.686941	0.188244
FBgn0021796	0.437535	0.665279
FBgn0265262	-0.0264873	0.298173
FBgn0032465	-0.539572	-0.298394
FBgn0263598	-0.86578	-0.567356
FBgn0015399	0.00626301	0.031805
FBgn0031948	0.898794	1.82002
FBgn0286198	-0.285472	-0.540581
FBgn0031950	-0.38297	-0.185738
FBgn0031952	0.465738	0.357583
FBgn0261800	-0.606027	-0.66514
FBgn0027515	-0.0710367	0.222211
FBgn0020618	-1.45323	-0.969985
FBgn0051812	0.387202	0.563326
FBgn0027779	-0.349582	0.0607706
FBgn0032864	0.7879	1.41427
FBgn0015400	0.464492	0.577155
FBgn0051706	-1.88792	-2.10626
FBgn0028490	0.334589	0.129795
FBgn0032727	0.675478	0.758921
FBgn0015772	0.262015	0.391991
FBgn0032728	0.969741	0.396733
FBgn0032729	-0.753392	0.419374
FBgn0032730	-1.26874	-1.07833
FBgn0032731	-0.648408	-0.320021
FBgn0032732	-1.7122	-0.724704
FBgn0046302	-0.342045	-0.617659
FBgn0032025	-0.723328	-0.498163
FBgn0032023	-0.730903	-0.258231
FBgn0032022	1.16955	0.624217
FBgn0032021	0.351938	0.301902
FBgn0032020	0.0258881	0.178757
FBgn0262598	1.29889	0.545907
FBgn0032018	0.571373	0.685454
FBgn0032017	0.727091	0.823747
FBgn0032016	-0.933131	-0.701138
FBgn0032015	-0.785568	-0.639928
FBgn0032014	0.374109	0.39059
FBgn0032013	-0.609583	-0.532242
FBgn0261020	0.356663	0.586304
FBgn0003502	1.08433	0.89068
FBgn0032010	-0.447525	-0.498417
FBgn0032008	0.491573	0.656553
FBgn0032006	-1.01058	-0.755116
FBgn0005616	-0.479222	-0.685531
FBgn0031538	-0.285663	-0.0564308
FBgn0266670	-1.08493	-0.942076
FBgn0031536	-4.1031	-1.98367
FBgn0031535	0.194854	0.127673
FBgn0031534	-0.872177	-0.621254
FBgn0015797	-0.608438	0.053324
FBgn0027081	-1.69274	-0.966746
FBgn0032222	0.220614	0.40313
FBgn0051716	1.85794	0.52798
FBgn0011703	-1.06095	-2.87648
FBgn0032797	0.590388	0.862681
FBgn0032798	0.26768	0.307799
FBgn0026718	0.367492	0.350899
FBgn0285971	-1.02835	-0.87091
FBgn0262029	-0.454827	-0.562064
FBgn0032048	0.834305	1.37183
FBgn0032050	-0.93986	-1.84194
FBgn0032051	-0.0883686	-0.138167
FBgn0032052	-0.147072	0.279591
FBgn0032053	0.148436	0.620685
FBgn0039958	0.420395	0.509808
FBgn0032987	-0.965015	-0.436494
FBgn0037504	-0.194651	-0.162952
FBgn0032986	3.97853	3.16738
FBgn0040009	0.473232	0.566718
FBgn0064225	-0.300451	-0.0592263
FBgn0002566	3.82492	1.67833
FBgn0086683	3.00502	1.7478
FBgn0027507	1.8045	1.12967
FBgn0033029	2.27434	1.45572
FBgn0033031	2.71189	3.54223
FBgn0031217	-0.640403	0.0280443
FBgn0040010	0.695595	1.02141
FBgn0259683	0.94609	0.149734
FBgn0032979	0.779821	0.627754
FBgn0025674	4.43681	2.78206
FBgn0263278	-0.356286	-0.626116
FBgn0031808	-1.58845	-1.93451
FBgn0043854	5.20195	0.716408
FBgn0015623	-0.0457633	0.420505
FBgn0031799	-1.81275	-0.572199
FBgn0265778	0.262001	0.416285
FBgn0085409	-0.58666	-0.141046
FBgn0261697	-0.069095	-0.261294
FBgn0043362	0.604871	0.460436
FBgn0015381	-0.494476	-0.297503
FBgn0001128	0.670401	0.839841
FBgn0031752	0.0324277	0.577644
FBgn0031753	-0.77652	-0.723143
FBgn0001942	-0.28931	-0.302636
FBgn0031759	-0.0771808	0.217193
FBgn0031760	-0.442907	-0.492541
FBgn0025742	0.533171	0.208648
FBgn0046704	-0.237476	0.271714
FBgn0025777	0.389535	0.415593
FBgn0031851	-0.246524	-0.222652
FBgn0025595	-0.0996214	-0.233839
FBgn0031850	-0.0964162	-0.165514
FBgn0031879	0.238337	0.0197066
FBgn0026577	0.250994	0.344698
FBgn0032934	-0.283792	0.321145
FBgn0032935	0.0218172	-0.179141
FBgn0026255	1.90509	0.632242
FBgn0004620	-1.16899	-0.770972
FBgn0031725	0.326098	0.804417
FBgn0051646	1.21595	0.99868
FBgn0031730	0.664659	0.805652
FBgn0024191	-0.398637	-0.374858
FBgn0031734	3.83068	3.01419
FBgn0031738	-0.114776	0.114743
FBgn0283467	0.946304	1.80206
FBgn0261239	0.681441	1.12328
FBgn0024947	-0.407829	-0.225655
FBgn0028970	-0.686048	-0.276037
FBgn0051950	-0.983821	-0.872065
FBgn0031478	1.42306	1.28901
FBgn0031829	0.609614	0.355787
FBgn0000320	1.18383	0.624432
FBgn0014000	-0.509294	0.3238
FBgn0032833	-0.605286	-0.0938768
FBgn0263873	0.437321	0.417964
FBgn0004811	-0.432781	-0.448707
FBgn0032822	-0.147209	-0.206183
FBgn0032821	-1.22656	-0.643182
FBgn0000529	0.0160664	-0.220111
FBgn0032820	1.3954	1.10347
FBgn0032819	-1.30383	-0.500623
FBgn0032818	-0.388891	-0.166961
FBgn0032817	-0.333794	-0.0397799
FBgn0032816	-0.758289	-0.251734
FBgn0032815	-1.21045	-0.304987
FBgn0000464	1.01515	0.893459
FBgn0032814	-0.449211	0.256958
FBgn0032813	-1.6886	-1.21072
FBgn0031817	-0.795675	-0.925684
FBgn0032151	0.508538	0.535438
FBgn0032150	-1.97793	-1.59659
FBgn0032149	0.829935	0.923781
FBgn0288834	-0.944777	-0.388759
FBgn0032147	3.32873	2.22231
FBgn0028506	0.00276303	0.314591
FBgn0025678	-2.23991	-1.45796
FBgn0028841	1.55248	1.03058
FBgn0028523	1.53899	1.45817
FBgn0005677	0.227035	0.185136
FBgn0032586	-0.0806991	0.871207
FBgn0032587	-0.397854	-0.420744
FBgn0259735	-1.54784	-0.264288
FBgn0032593	-0.807815	-0.715694
FBgn0261278	0.0501372	0.0248122
FBgn0000579	-0.704479	-0.199995
FBgn0260648	-1.5068	-1.30798
FBgn0031360	0.420266	1.18893
FBgn0031361	-1.21155	-1.79803
FBgn0264494	-0.858361	-0.510246
FBgn0027597	1.45315	0.387637
FBgn0051665	0.246752	0.559777
FBgn0051663	-0.227258	0.0449972
FBgn0031374	0.35694	0.272019
FBgn0031375	-0.196243	-0.275608
FBgn0267972	-0.790534	-0.31301
FBgn0031377	-0.335576	-0.212122
FBgn0031378	0.0963267	0.439782
FBgn0031379	2.78383	2.34826
FBgn0001125	2.65349	3.84122
FBgn0031381	1.23306	1.08408
FBgn0053543	0.304593	0.224839
FBgn0040718	0.669544	0.0778823
FBgn0262126	-0.0375251	0.410266
FBgn0267378	-0.292121	-0.366196
FBgn0031403	-1.68961	-1.22095
FBgn0031401	-0.877075	-0.677982
FBgn0031399	0.239721	-0.147516
FBgn0083962	2.51565	1.76923
FBgn0031664	-2.14646	-1.37109
FBgn0025684	0.648977	1.19092
FBgn0004367	-0.751668	-0.485107
FBgn0031663	-0.0911668	0.0787374
FBgn0031662	-0.813429	-0.356353
FBgn0031968	-2.50921	-1.86745
FBgn0032378	-0.581192	-0.48776
FBgn0264815	0.0209138	0.0642081
FBgn0005664	-0.488292	-0.469471
FBgn0032391	-0.396145	-1.3161
FBgn0032390	0.230698	0.0126731
FBgn0031488	-0.512716	-0.371544
FBgn0031491	-0.079359	-0.105012
FBgn0031493	0.31699	0.432256
FBgn0031494	-0.412781	-2.0648
FBgn0031495	0.712765	1.74044
FBgn0031496	-0.529506	-0.526707
FBgn0031497	-0.521109	-0.76377
FBgn0032033	-0.00964302	-0.0453306
FBgn0032036	-0.132041	-0.210461
FBgn0028645	0.336165	0.28987
FBgn0028644	0.224025	0.258547
FBgn0250816	0.491642	0.99701
FBgn0032218	-0.0704429	0.0999765
FBgn0026238	1.55691	0.727816
FBgn0032236	-0.235255	-0.379953
FBgn0005322	-1.62257	-0.810715
FBgn0032216	0.289426	0.539427
FBgn0032202	-1.34523	-0.74696
FBgn0267365	0.874731	0.428882
FBgn0011305	-0.509594	-0.290345
FBgn0026379	0.00487831	0.159536
FBgn0260749	0.591749	0.574976
FBgn0032217	0.131366	0.159779
FBgn0004106	-0.781049	-0.83564
FBgn0267821	0.487913	0.266219
FBgn0032213	-0.204227	0.186718
FBgn0032214	0.925267	0.806195
FBgn0262782	3.11097	2.03291
FBgn0032231	1.12834	0.705138
FBgn0032208	1.71897	0.873087
FBgn0032210	-0.31145	0.0997938
FBgn0003256	1.38244	1.3724
FBgn0267861	1.30971	0.609389
FBgn0033261	-1.12111	-0.343084
FBgn0267428	2.01336	3.4015
FBgn0069969	3.75604	2.13692
FBgn0040005	0.781257	0.747496
FBgn0262117	1.37306	1.20131
FBgn0039993	0.939422	1.14002
FBgn0085638	-1.20689	-0.789337
FBgn0250830	2.71196	2.25424
FBgn0262124	0.505265	0.517552
FBgn0032883	-0.280855	0.0761238
FBgn0032881	-0.133394	0.22514
FBgn0262743	-1.16736	-0.219099
FBgn0032880	-0.365063	0.291489
FBgn0032879	-1.22105	-1.11912
FBgn0014859	0.486889	0.253397
FBgn0032877	-0.316148	-0.304448
FBgn0086657	0.270425	0.176081
FBgn0051678	0.444906	0.685076
FBgn0032873	-0.073448	-0.296852
FBgn0261787	-1.42539	-0.241724
FBgn0032871	0.463497	0.486277
FBgn0032870	1.01174	1.21115
FBgn0016054	-0.606984	0.062283
FBgn0053516	0.231489	0.044775
FBgn0003557	-0.236202	0.0962796
FBgn0031384	0.415578	0.717863
FBgn0028387	-0.417221	-0.200564
FBgn0031909	-0.612098	-1.09446
FBgn0031908	-0.548729	-0.985723
FBgn0031907	-0.326419	-0.488688
FBgn0031906	2.06594	1.36197
FBgn0031905	0.074656	0.102687
FBgn0032407	0.451703	0.468052
FBgn0032408	-1.11484	-0.766775
FBgn0032409	-0.177435	0.0083494
FBgn0029137	-0.478527	-0.434397
FBgn0032193	-0.421447	-0.182316
FBgn0024248	0.334626	0.0876367
FBgn0051717	0.107836	0.11183
FBgn0027491	1.53936	1.89631
FBgn0032234	-0.695854	-0.746997
FBgn0000566	-0.624774	-0.853713
FBgn0032195	-0.606978	-0.554924
FBgn0058263	-0.122984	0.37248
FBgn0250843	-0.179733	-0.195302
FBgn0003751	-1.41989	-1.05205
FBgn0260750	-0.105676	0.291826
FBgn0032197	0.0604787	0.0964351
FBgn0053303	-1.7598	-1.33812
FBgn0000229	0.406988	0.432095
FBgn0032192	-0.384321	-0.514022
FBgn0041092	-0.790435	-0.405204
FBgn0032100	-0.663154	-0.587557
FBgn0010300	-1.08388	-0.316192
FBgn0086447	-1.53815	-1.24538
FBgn0086446	-0.899014	-1.11362
FBgn0086443	-1.34695	-2.05375
FBgn0086445	0.47492	0.549037
FBgn0010263	-1.16577	-1.06212
FBgn0041111	0.600127	0.590401
FBgn0263027	-4.21984	-0.741048
FBgn0000053	1.5015	0.587694
FBgn0051908	-0.752059	-0.566448
FBgn0031881	-1.03018	-1.05383
FBgn0063368	2.6625	6.26983
FBgn0032054	-1.81969	-0.751179
FBgn0263198	-0.142788	-0.0414959
FBgn0032744	-0.83755	-0.673882
FBgn0002022	-0.0619354	0.684205
FBgn0086442	0.867997	0.550596
FBgn0032907	2.39054	3.36376
FBgn0032741	1.33233	0.812001
FBgn0001202	1.39489	0.988203
FBgn0051793	0.757879	0.847131
FBgn0032026	-0.273418	-0.182698
FBgn0010265	0.274414	0.172867
FBgn0261437	-0.656665	-0.527638
FBgn0260439	1.10293	0.499492
FBgn0032029	-0.390874	0.741524
FBgn0032030	0.026554	0.055954
FBgn0032031	0.154539	0.262864
FBgn0032032	2.04669	1.84751
FBgn0027094	-0.629443	-1.46746
FBgn0031498	-0.219356	-0.379424
FBgn0051922	0.0243867	0.23547
FBgn0031317	1.08716	0.559587
FBgn0031321	-0.794119	-1.30208
FBgn0031322	-1.07516	-0.932262
FBgn0031327	-0.890461	-0.754563
FBgn0030136	25.8039	8.58336
FBgn0053126	-0.948061	-1.47682
FBgn0002543	0.427396	0.195963
FBgn0031344	-1.0552	-0.449258
FBgn0261509	0.776541	0.552003
FBgn0021906	-0.242173	-0.0227784
FBgn0086758	-0.164853	0.106095
FBgn0011570	-1.30777	-1.43137
FBgn0031356	0.920867	0.91726
FBgn0053113	0.306986	0.489024
FBgn0004507	-1.61681	-2.54025
FBgn0001995	-0.26367	0.00246151
FBgn0014092	-0.757804	-0.258381
FBgn0000250	1.26803	0.622491
FBgn0001086	0.0837949	0.153158
FBgn0000339	-0.200265	-0.0598336
FBgn0011708	0.873111	1.40072
FBgn0015338	-1.89985	-0.788614
FBgn0028894	-1.22066	-1.62264
FBgn0028895	-0.462662	-0.699289
FBgn0027582	0.451202	0.416091
FBgn0283682	-0.34426	-0.216301
FBgn0032339	-0.488517	-0.930141
FBgn0051633	1.22998	0.728095
FBgn0032338	-0.506559	-0.159162
FBgn0032337	0.225589	0.758404
FBgn0032336	0.648986	0.519903
FBgn0032330	-4.08442	-1.4838
FBgn0250837	0.628332	0.609916
FBgn0032259	0.961929	1.02027
FBgn0086347	-0.14478	0.0806023
FBgn0031518	0.808454	0.368713
FBgn0031520	0.119943	0.0799347
FBgn0053281	0.109123	0.0101844
FBgn0020445	-0.0866536	-0.0718488
FBgn0085423	0.808635	0.432965
FBgn0031528	-0.286031	-0.148625
FBgn0031529	0.575525	0.493278
FBgn0016698	-1.88884	-3.39484
FBgn0031530	0.37338	0.916117
FBgn0032414	1.61414	1.16343
FBgn0032415	1.31522	0.392962
FBgn0032416	-0.0522316	0.352132
FBgn0051760	0.299685	0.444647
FBgn0032420	-2.36825	-1.25832
FBgn0041184	-0.00576849	-0.0127334
FBgn0032706	-1.02631	-1.72299
FBgn0032705	1.1842	0.888325
FBgn0025608	2.04298	2.80167
FBgn0032704	-0.530765	0.00875254
FBgn0031973	-1.48277	-1.73261
FBgn0031972	1.04415	0.742988
FBgn0031971	4.44514	2.7207
FBgn0259717	-1.32115	-1.04093
FBgn0031398	0.314436	0.000777233
FBgn0085203	-0.701172	-0.932295
FBgn0004838	-0.107733	-0.00605128
FBgn0031869	-0.287357	-0.277883
FBgn0031872	0.353946	-0.162616
FBgn0031873	1.52808	0.653382
FBgn0020616	0.53772	0.705642
FBgn0031874	-1.26816	-1.25944
FBgn0031875	-0.0453717	0.327077
FBgn0028703	-0.021885	0.245097
FBgn0031848	-0.241431	0.0749289
FBgn0028990	-2.52091	-0.71617
FBgn0000392	-0.0209802	0.418947
FBgn0016978	-0.416282	-0.287579
FBgn0264922	-2.06284	-0.121509
FBgn0021944	-0.918896	-0.496163
FBgn0031877	0.170497	-0.0445865
FBgn0031876	-0.734601	-0.802943
FBgn0028467	-3.89158	-0.947106
FBgn0051636	-1.47961	-3.21213
FBgn0286898	-2.48544	-0.505016
FBgn0051635	-0.610759	0.0643998
FBgn0032123	0.952615	1.71379
FBgn0259712	-0.130012	0.216912
FBgn0032163	-0.214961	-0.242053
FBgn0032160	-0.191866	0.0905321
FBgn0025700	-0.0966362	-0.312155
FBgn0040064	0.0259903	0.018305
FBgn0024285	2.61163	1.07651
FBgn0032157	1.19899	0.8373
FBgn0032156	0.488749	0.470501
FBgn0004867	-1.44357	-0.743303
FBgn0010520	-1.29611	-1.07411
FBgn0032154	-1.4555	-0.622062
FBgn0032153	-0.317604	-0.456194
FBgn0085212	-0.432976	-0.986117
FBgn0029174	-0.721704	-0.120108
FBgn0031816	-0.582019	0.0153908
FBgn0031815	0.150579	-0.0424455
FBgn0032973	0.601518	0.867839
FBgn0028979	0.205589	0.300711
FBgn0003866	-0.948259	-0.477543
FBgn0051612	2.28921	2.89929
FBgn0032961	1.80409	3.32718
FBgn0086779	1.62338	1.02851
FBgn0260861	0.0585431	0.145899
FBgn0032059	0.485588	0.487656
FBgn0040349	1.36389	0.79956
FBgn0026268	0.351613	0.26384
FBgn0030276	0.526149	0.56709
FBgn0052668	0.724487	1.41159
FBgn0261277	1.99087	1.26203
FBgn0030274	-1.04775	-1.80798
FBgn0030038	0.600978	0.559967
FBgn0030040	-2.06369	-1.56565
FBgn0010341	-2.66111	-1.6036
FBgn0031059	-1.96529	-0.764976
FBgn0086384	1.30331	0.886005
FBgn0031057	-0.694513	-0.244487
FBgn0043903	-0.786947	-0.280182
FBgn0004057	0.799432	0.515525
FBgn0031054	-0.752928	-1.44509
FBgn0031053	0.213344	0.158196
FBgn0031052	-0.236462	0.0392913
FBgn0022786	-3.47844	-1.96492
FBgn0026428	0.476473	0.216089
FBgn0030631	-0.159695	0.116762
FBgn0000028	0.0478713	0.0915635
FBgn0030141	1.16696	0.354134
FBgn0002590	-2.6304	-2.58007
FBgn0260748	-1.11187	-0.981289
FBgn0052708	1.03649	1.79622
FBgn0030817	0.0156299	-0.0608275
FBgn0030816	-1.77454	-0.430535
FBgn0030812	0.165433	0.0957652
FBgn0266354	0.254054	0.312455
FBgn0030049	0.360013	-0.14537
FBgn0030052	-0.903873	-0.85744
FBgn0003189	-1.02874	-0.429628
FBgn0039943	8.62096	16.6772
FBgn0039942	0.317463	0.531282
FBgn0039941	-1.5942	-3.28503
FBgn0265767	-0.530885	-0.443097
FBgn0039965	0.468342	0.0281684
FBgn0029783	0.776575	0.472666
FBgn0028474	-0.0273546	0.0182846
FBgn0029785	-1.51825	-1.17478
FBgn0027066	10.5295	9.18755
FBgn0046687	-1.26443	-1.22897
FBgn0029789	-1.21473	-0.436635
FBgn0000394	-0.857619	-0.80438
FBgn0024992	-1.00297	-1.99493
FBgn0003068	0.614094	0.384264
FBgn0264502	0.102231	0.200635
FBgn0003965	0.467988	1.08413
FBgn0030251	-0.0851236	0.299083
FBgn0031098	-0.547207	-0.252473
FBgn0022770	-0.91695	-0.250755
FBgn0031097	-0.813853	-0.479856
FBgn0000084	1.18277	0.472872
FBgn0031093	4.0223	0.515178
FBgn0031092	-0.194426	-0.0803674
FBgn0025640	1.46037	0.961601
FBgn0003360	-0.711822	-0.475949
FBgn0025111	1.88179	1.44542
FBgn0030234	1.9179	1.01717
FBgn0026181	-0.331003	-0.124257
FBgn0030763	-2.88747	-1.31027
FBgn0025743	1.74628	0.53004
FBgn0261791	1.44294	1.27585
FBgn0010412	-1.43576	-1.47922
FBgn0030655	-0.966796	-1.20682
FBgn0031051	0.766155	0.311894
FBgn0029957	0.898284	0.449345
FBgn0029958	-0.410893	-0.94965
FBgn0029959	-0.796426	-0.583535
FBgn0016041	-0.671108	-0.0921479
FBgn0029962	1.41933	0.699726
FBgn0038387	2.55349	2.31502
FBgn0027574	-0.658653	-0.3694
FBgn0025836	-0.585186	-0.137431
FBgn0036018	-2.16397	-0.875723
FBgn0000524	-0.71888	-0.43769
FBgn0085446	-1.00552	-0.553269
FBgn0029878	1.48643	1.4149
FBgn0250862	-0.798482	-0.901145
FBgn0052638	-0.387946	-0.538247
FBgn0029843	-1.81257	-1.15123
FBgn0053107	-0.675987	-0.267243
FBgn0029839	-0.0489023	0.259773
FBgn0029838	-0.504908	-1.25607
FBgn0029837	-0.15938	-0.0454536
FBgn0262730	0.565345	0.508877
FBgn0029851	1.1891	0.386025
FBgn0023458	-0.111334	0.188532
FBgn0015818	0.371573	-0.0936235
FBgn0040918	-0.406212	-0.563746
FBgn0029854	-0.905776	-0.442828
FBgn0003392	1.09405	1.4332
FBgn0004574	1.07006	0.982793
FBgn0030719	-1.05839	-0.0526173
FBgn0030687	-1.13382	-0.399332
FBgn0003463	0.555158	1.00069
FBgn0036727	0.361651	0.329241
FBgn0036726	-0.175607	0.0439153
FBgn0035171	0.450673	0.374964
FBgn0035170	0.013709	-0.110123
FBgn0261112	-0.196367	0.0913869
FBgn0036126	0.840124	1.34976
FBgn0020412	-0.425597	0.0698009
FBgn0036124	-0.673156	-0.286583
FBgn0028484	-1.10311	-0.904414
FBgn0035533	0.090881	0.423375
FBgn0264606	0.429589	0.487034
FBgn0052296	-0.622782	-0.306636
FBgn0035370	-0.694438	-0.305017
FBgn0035371	0.0907289	0.0873801
FBgn0035372	-0.65096	-0.464732
FBgn0052039	-0.490905	-0.381309
FBgn0035978	1.04473	0.668812
FBgn0035977	-1.58193	-1.42676
FBgn0035976	-0.499521	-0.26369
FBgn0035975	-1.02163	-1.35308
FBgn0004619	1.10609	0.376153
FBgn0035708	-0.27026	-0.118145
FBgn0286051	0.411	0.293747
FBgn0263973	-2.49115	-1.23701
FBgn0020251	0.589486	0.273449
FBgn0035704	-0.634406	-0.249471
FBgn0035703	-0.221237	-0.299473
FBgn0034432	1.30266	0.770336
FBgn0261801	-0.598575	-0.651458
FBgn0035699	0.427403	0.532657
FBgn0001258	-0.883705	-0.623743
FBgn0035696	-0.108781	0.441526
FBgn0002526	-0.36518	-0.471219
FBgn0035234	0.131446	0.501872
FBgn0035235	-0.864832	-0.306429
FBgn0035233	-0.911061	-0.67303
FBgn0035236	-0.101558	-0.0689067
FBgn0026160	-0.251391	-0.0142263
FBgn0036104	1.41156	3.09144
FBgn0035754	-1.23307	-0.825816
FBgn0012058	-0.0298691	0.184557
FBgn0036005	1.30113	2.53747
FBgn0036004	0.0927714	0.131488
FBgn0011327	-0.636002	-0.478148
FBgn0266101	1.33559	0.698944
FBgn0036000	1.39532	0.772771
FBgn0035999	0.714758	0.249133
FBgn0035998	0.113349	0.403868
FBgn0035997	0.473788	0.58461
FBgn0035996	-0.472538	-0.157738
FBgn0035995	-0.347169	-0.271409
FBgn0260936	0.210269	0.0822693
FBgn0052418	-1.17796	-0.442579
FBgn0040298	0.032652	0.601635
FBgn0044419	-1.1937	-0.957286
FBgn0035636	-1.51474	-1.52739
FBgn0040512	-0.537359	-0.0541725
FBgn0063485	0.867918	0.764008
FBgn0000414	0.518537	0.608049
FBgn0036656	-1.78714	-1.30063
FBgn0043578	-0.786058	-1.89434
FBgn0004556	-0.491661	-0.519907
FBgn0036659	-1.04379	-0.782944
FBgn0004108	0.687049	0.869659
FBgn0287696	0.363609	0.599941
FBgn0036661	-0.478329	-0.448772
FBgn0036662	-1.33832	-1.60958
FBgn0025582	-0.637027	-0.922345
FBgn0036663	0.760543	1.16402
FBgn0021768	-0.917016	-0.597059
FBgn0010786	2.39893	1.42046
FBgn0035211	0.162974	0.138666
FBgn0035209	-0.772085	-0.61853
FBgn0011361	-0.885031	-0.697904
FBgn0010246	0.65431	-1.27621
FBgn0035207	2.50257	1.67471
FBgn0035206	-2.21455	-0.704555
FBgn0035205	-0.279205	0.271196
FBgn0035204	0.254241	0.318466
FBgn0035203	-0.953023	-0.42573
FBgn0010333	0.0618723	-0.0281273
FBgn0025682	-1.43897	-0.0625274
FBgn0262937	-0.814665	-0.734184
FBgn0052333	0.668404	0.600219
FBgn0035199	2.04334	1.83634
FBgn0283500	-0.0369393	0.14646
FBgn0035192	0.0242138	-0.226783
FBgn0028429	-0.703395	-0.96277
FBgn0264489	-0.299995	-0.75718
FBgn0044328	1.93332	1.43746
FBgn0044050	0.0456426	-0.123438
FBgn0036046	0.0600612	0.363396
FBgn0036044	0.534053	0.355193
FBgn0036043	-0.0848187	0.0835879
FBgn0259163	0.445773	0.73148
FBgn0036040	-0.795346	-0.753469
FBgn0019644	-1.4229	-1.01097
FBgn0036039	0.0311029	0.115155
FBgn0036038	0.459708	0.303197
FBgn0261530	-0.60077	-0.347845
FBgn0036036	-0.0498222	-0.188033
FBgn0035529	0.122433	0.308445
FBgn0052251	-0.0693381	0.0225919
FBgn0052250	1.48847	0.33
FBgn0035532	-1.14899	-1.74897
FBgn0035166	1.09755	0.873654
FBgn0035165	-0.908446	-0.735862
FBgn0035164	-1.03875	-0.369197
FBgn0260755	-0.184867	-0.0719585
FBgn0035162	0.0319916	0.0157751
FBgn0000575	0.266693	0.0940196
FBgn0035160	0.461801	0.308321
FBgn0030486	0.705332	0.566397
FBgn0035158	-0.0334635	0.173628
FBgn0035157	-0.759866	-0.513185
FBgn0260862	-1.15631	-0.570576
FBgn0035155	-1.35107	-1.48903
FBgn0035153	0.0520069	0.105805
FBgn0035152	0.826892	0.465996
FBgn0035150	-0.019355	0.0518112
FBgn0035132	-4.8642	-3.47787
FBgn0035131	-0.877405	-1.20471
FBgn0262679	0.00483517	-0.285918
FBgn0035102	0.936723	0.839624
FBgn0083992	0.700116	0.867167
FBgn0083976	0.292541	0.427413
FBgn0027786	4.34555	0.466112
FBgn0035189	-0.0599866	0.62748
FBgn0264272	1.14556	1.76379
FBgn0036053	0.00123444	0.117156
FBgn0036052	-1.91222	-0.682185
FBgn0035390	0.0816401	0.0982128
FBgn0040308	-1.28209	-0.817579
FBgn0035388	0.423868	0.661835
FBgn0035229	0.0982498	0.36946
FBgn0041342	-0.473603	-0.509306
FBgn0035232	-0.87449	-0.176975
FBgn0035692	0.346877	0.639475
FBgn0035691	-0.448953	-0.357647
FBgn0022935	0.192402	0.0534138
FBgn0035690	0.321431	0.220931
FBgn0035689	1.54933	0.92587
FBgn0261111	-3.13463	-1.81828
FBgn0035753	-1.14939	-0.93607
FBgn0024542	-1.10351	-0.743013
FBgn0036007	1.27974	0.730038
FBgn0036008	-1.5277	-1.89301
FBgn0010408	-0.707318	-1.15371
FBgn0261555	0.385692	0.148508
FBgn0267796	0.760739	0.380516
FBgn0267348	-0.670993	-0.699253
FBgn0036020	0.835513	1.21392
FBgn0016081	0.89163	0.700804
FBgn0036028	0.0774643	0.459673
FBgn0036030	-0.236354	-0.538604
FBgn0015321	0.533171	0.113997
FBgn0036031	-0.458859	-0.643517
FBgn0005533	-1.97508	-0.944201
FBgn0027945	0.0610851	0.322127
FBgn0012034	1.08636	1.73983
FBgn0037063	0.569881	0.64975
FBgn0028427	-0.573868	-0.184247
FBgn0037061	-0.259048	0.0834629
FBgn0037060	1.24332	1.1689
FBgn0037057	1.0196	0.75986
FBgn0053056	-0.413146	-0.0256881
FBgn0041100	-1.28185	-2.3178
FBgn0259239	0.240582	0.29922
FBgn0021760	-0.0884041	0.134458
FBgn0270926	1.46691	0.643605
FBgn0024150	-0.435152	-0.223107
FBgn0004390	0.661252	0.951361
FBgn0035945	-1.18611	-0.435426
FBgn0086706	-0.166364	-0.241951
FBgn0035947	-0.983271	-1.14089
FBgn0035948	0.310432	1.03163
FBgn0035949	-0.374265	-0.678076
FBgn0263199	0.461204	0.619257
FBgn0035951	-0.531376	-0.402413
FBgn0035952	0.776172	0.312342
FBgn0016070	-0.287514	-0.296812
FBgn0035953	1.5843	2.5266
FBgn0036096	-1.07142	-0.736629
FBgn0052066	-0.653563	-0.49545
FBgn0036090	-0.570423	-1.47479
FBgn0000629	-0.356378	-0.0229483
FBgn0001179	-1.62226	-1.66578
FBgn0052062	-0.711215	-0.065633
FBgn0037046	0.215662	0.127959
FBgn0011802	-0.596671	-0.56468
FBgn0036080	-0.103512	0.136073
FBgn0052056	-0.336791	-0.198579
FBgn0000451	1.68987	1.46985
FBgn0052057	0.101355	0.288867
FBgn0265296	0.422071	0.472067
FBgn0010741	-0.0486146	0.503713
FBgn0263241	0.492184	0.420096
FBgn0036121	-0.820797	-0.64781
FBgn0025355	0.216189	0.104508
FBgn0266540	0.230939	-0.257466
FBgn0052075	5.52829	1.97411
FBgn0036118	0.168032	0.0742787
FBgn0036117	0.347196	0.377092
FBgn0036116	-0.492132	-0.397585
FBgn0263776	-0.679081	-0.25461
FBgn0013469	-1.40198	-1.57297
FBgn0260763	0.172666	0.185707
FBgn0036111	0.441071	0.855983
FBgn0035179	0.588483	0.616075
FBgn0264574	0.652449	0.539775
FBgn0054056	1.89845	3.46931
FBgn0052479	-3.91289	-1.12649
FBgn0035168	-0.332266	0.00946895
FBgn0035488	-0.220491	0.327946
FBgn0263832	0.0508445	0.27254
FBgn0035490	-0.391665	-0.477841
FBgn0042179	-0.3937	-0.417884
FBgn0024179	0.485987	0.909875
FBgn0016013	-7.0385	-1.36674
FBgn0004516	0.00391891	0.466056
FBgn0035495	-0.189943	0.406533
FBgn0035497	0.125041	0.159291
FBgn0035498	-0.385123	-0.260253
FBgn0028402	2.07149	2.43733
FBgn0026179	0.345164	0.307039
FBgn0020294	0.563703	0.556751
FBgn0037050	1.35577	1.52975
FBgn0037051	-3.19166	-2.06006
FBgn0052484	-0.721378	-0.519216
FBgn0035392	1.085	2.07585
FBgn0015618	-0.627362	-0.367041
FBgn0035393	1.12963	0.762448
FBgn0266918	0.873198	0.370228
FBgn0033480	1.84358	1.06329
FBgn0035385	-0.040799	0.214417
FBgn0035383	-0.200985	-0.151066
FBgn0262593	-0.328753	-0.112198
FBgn0035379	-0.732139	-0.509297
FBgn0263392	-0.593713	-0.31094
FBgn0035375	0.389515	0.55112
FBgn0035374	-0.0822854	0.279971
FBgn0085484	-0.116968	0.903699
FBgn0085485	0.196393	0.752168
FBgn0004379	-0.329616	-0.127084
FBgn0035981	0.0247418	-0.25651
FBgn0011769	-0.872014	-0.974373
FBgn0001229	-0.432211	0.476857
FBgn0035982	0.729453	0.445293
FBgn0001225	0.860462	2.25451
FBgn0001227	-0.370648	0.0152722
FBgn0001226	0.00507686	0.520709
FBgn0035983	1.43094	0.773856
FBgn0038928	-0.63969	-0.230894
FBgn0015218	0.650035	1.63396
FBgn0035805	0.323416	0.221994
FBgn0035806	-0.409546	-0.537021
FBgn0035807	0.493267	0.321974
FBgn0035811	1.2207	0.588009
FBgn0035812	1.05227	0.620784
FBgn0263603	0.00660095	0.0730854
FBgn0036570	-0.932313	-0.148779
FBgn0036569	-0.413674	0.0627673
FBgn0036567	0.849488	0.599697
FBgn0036566	1.01115	0.795996
FBgn0005536	1.46937	0.937854
FBgn0260635	-1.20765	-0.350172
FBgn0036560	0.777318	0.978209
FBgn0044028	0.551394	1.19011
FBgn0040823	0.287885	0.596412
FBgn0036063	0.680732	0.929839
FBgn0026404	-2.10218	-1.45719
FBgn0036062	-1.27272	-1.27092
FBgn0085385	0.0657242	0.248999
FBgn0036059	0.999017	0.689497
FBgn0036058	-0.801916	-0.176106
FBgn0025866	-0.895193	-0.450458
FBgn0011836	-0.822277	-2.85775
FBgn0027567	1.63692	1.81829
FBgn0035944	0.953268	0.728884
FBgn0035147	0.0565346	1.16145
FBgn0035148	-0.37956	-0.463875
FBgn0035149	-0.277979	0.0303072
FBgn0261985	0.154668	0.212496
FBgn0035140	1.36746	0.877967
FBgn0035142	1.31427	0.571907
FBgn0035144	-0.408763	-0.339671
FBgn0035145	0.181348	0.288214
FBgn0035146	-1.2098	-0.696235
FBgn0003295	0.606992	0.542617
FBgn0004635	-0.330305	-0.204444
FBgn0043458	1.00545	1.48634
FBgn0028577	-0.459981	-0.501069
FBgn0011204	-1.73161	-1.01432
FBgn0261243	-1.51374	-1.35088
FBgn0035227	0.582585	1.70572
FBgn0035228	-0.544235	-0.434791
FBgn0035534	0.255222	0.347875
FBgn0027500	-0.749719	-0.857591
FBgn0036648	-0.0685802	-0.973741
FBgn0002284	0.262015	0.100892
FBgn0004465	1.37392	2.56103
FBgn0025558	0.160034	-0.00489902
FBgn0017572	1.52439	0.835167
FBgn0000017	-1.31905	-1.36207
FBgn0262732	0.202175	0.509918
FBgn0260960	-1.09743	-0.600037
FBgn0053993	-0.165012	-0.0575357
FBgn0035656	-2.41913	-1.91802
FBgn0052406	0.739603	1.03746
FBgn0028980	1.65813	1.21465
FBgn0259164	0.715632	0.727783
FBgn0035674	-0.997325	-0.573994
FBgn0011016	-0.203478	-0.522309
FBgn0003076	1.02752	1.22668
FBgn0036571	-0.421354	-0.101555
FBgn0002183	-0.301382	-0.161075
FBgn0035285	-0.00938023	0.144905
FBgn0042712	0.261563	-0.00943086
FBgn0004636	-0.190426	-0.120023
FBgn0035283	-0.238047	-0.323598
FBgn0035281	-0.319406	-0.770446
FBgn0035280	-0.280886	-0.185065
FBgn0027790	1.71366	1.40988
FBgn0261562	1.14137	1.16334
FBgn0025820	0.779485	0.766674
FBgn0067864	0.673218	1.20131
FBgn0011573	-1.27319	-0.581867
FBgn0035468	0.459603	0.272563
FBgn0026592	0.786963	1.63626
FBgn0013751	-0.458544	-0.00832903
FBgn0004875	-0.700193	-0.188938
FBgn0035464	2.15241	2.71012
FBgn0052262	0.411202	0.712932
FBgn0035462	-0.00505035	0.161552
FBgn0052264	0.70052	0.812694
FBgn0263239	-3.03191	-1.64349
FBgn0035453	1.94426	2.68811
FBgn0035452	-1.22289	-1.27276
FBgn0005640	0.971591	1.07452
FBgn0259224	0.88931	1.81064
FBgn0037082	-0.30598	-0.144102
FBgn0035876	1.45972	1.02197
FBgn0035877	1.53822	0.36439
FBgn0011762	-0.928776	-0.318558
FBgn0035878	-0.769896	-0.299284
FBgn0035879	-1.10003	-0.136025
FBgn0035880	1.35549	1.716
FBgn0001248	-0.695544	-0.519995
FBgn0001253	1.40492	1.01248
FBgn0035888	-0.019138	-0.32876
FBgn0035890	0.63012	0.785807
FBgn0265102	-0.240934	-0.128715
FBgn0266667	-2.31982	-0.250266
FBgn0052354	-0.688327	-0.514835
FBgn0020224	0.108727	0.446411
FBgn0263352	0.910675	0.546081
FBgn0036702	0.446005	0.757658
FBgn0036698	-1.45164	-0.616775
FBgn0036697	-0.860303	-0.81466
FBgn0010424	-0.646382	-0.518323
FBgn0259200	-0.771258	-0.675186
FBgn0027082	1.68289	0.715728
FBgn0035360	-0.474438	0.0468676
FBgn0035359	1.08228	0.603783
FBgn0035358	0.163919	0.348024
FBgn0035357	0.0847627	0.277414
FBgn0250911	0.758722	0.843399
FBgn0011828	-0.123146	-0.0351292
FBgn0035356	-0.877397	-0.264664
FBgn0028504	3.02748	1.27664
FBgn0016794	0.434677	0.211325
FBgn0261602	-1.82246	-0.388035
FBgn0010909	0.198828	0.0969287
FBgn0004167	0.0679049	0.420486
FBgn0035241	-0.775424	-0.644031
FBgn0035238	0.47201	0.0463533
FBgn0035237	0.0896432	0.266342
FBgn0035771	1.19847	0.860218
FBgn0035772	-0.373645	-0.472761
FBgn0082598	3.41788	0.720538
FBgn0052380	-0.00320342	-0.656112
FBgn0016983	-0.509943	-0.727147
FBgn0035781	-0.370048	-0.53882
FBgn0014011	-2.06718	-0.934681
FBgn0259935	-0.940867	-0.268875
FBgn0035785	-0.3683	-0.0855466
FBgn0015033	-0.140297	0.170738
FBgn0035791	0.227643	0.263042
FBgn0015829	0.798412	0.693339
FBgn0041630	-0.6713	-0.369211
FBgn0035528	-1.07006	-1.0575
FBgn0036035	-1.08344	-0.567886
FBgn0045823	0.00819493	-0.269356
FBgn0040475	-0.488435	-0.500851
FBgn0036032	0.0442114	0.285263
FBgn0040305	-1.24547	-2.06146
FBgn0033845	-0.308992	-0.749751
FBgn0035632	0.10343	0.749542
FBgn0261872	-0.453092	-0.436426
FBgn0036691	-0.471673	-0.0910818
FBgn0035436	-0.732943	-0.504308
FBgn0035437	-1.06443	-1.06874
FBgn0035438	-0.106466	0.0676223
FBgn0035247	1.64227	1.69323
FBgn0013753	0.357788	0.652382
FBgn0025725	-1.60698	-1.40818
FBgn0035248	0.652778	0.0461818
FBgn0035249	-0.701685	-0.447018
FBgn0025712	0.190894	0.274124
FBgn0035251	-0.921061	-0.708749
FBgn0035253	-0.483547	-0.474278
FBgn0035254	-0.96767	-0.66511
FBgn0026372	-0.541661	-0.557103
FBgn0035260	-0.807045	-0.651863
FBgn0027594	-0.823022	-0.470257
FBgn0035755	-0.097242	-0.118193
FBgn0035756	0.272021	0.679711
FBgn0035760	-0.285136	-0.0870517
FBgn0035762	0.439106	0.659275
FBgn0035763	-0.893748	-0.927845
FBgn0002909	-0.0958453	0.0834707
FBgn0015793	-0.454113	-0.671945
FBgn0063498	-2.38007	-0.591493
FBgn0027569	-0.970453	-0.693327
FBgn0263219	0.450926	0.486627
FBgn0035854	-0.725666	-0.534499
FBgn0035853	1.50379	0.609901
FBgn0035851	2.02685	3.79586
FBgn0035850	0.347393	0.18229
FBgn0035849	-1.76311	-0.887228
FBgn0035848	-1.12889	-0.900199
FBgn0020392	-0.978332	-0.897965
FBgn0040290	-0.914427	-1.14374
FBgn0035432	0.159806	1.07565
FBgn0036688	-0.313192	-0.138412
FBgn0036686	-1.02783	-0.650326
FBgn0036685	-0.24167	-0.357394
FBgn0036684	0.861353	0.819591
FBgn0010352	-0.531475	-0.0912193
FBgn0036680	0.603945	0.618618
FBgn0035985	0.643411	1.0379
FBgn0035986	-1.20632	-0.746025
FBgn0288470	1.69426	1.21087
FBgn0035989	-1.08048	-0.523253
FBgn0023129	-0.981932	-0.360716
FBgn0015296	-0.448821	-0.281612
FBgn0259785	0.500443	0.0889069
FBgn0037070	0.0116934	0.0838669
FBgn0037071	2.53682	1.85402
FBgn0003042	-0.442427	-0.44293
FBgn0037073	-1.20055	-0.705709
FBgn0037074	0.605225	0.829355
FBgn0261258	0.106161	0.424876
FBgn0053288	0.402522	0.69261
FBgn0005694	1.04719	0.685572
FBgn0035449	-1.08075	-0.931423
FBgn0002638	0.456273	0.587998
FBgn0053523	-1.13393	-0.275015
FBgn0052407	2.21562	1.03183
FBgn0035649	0.946174	1.26044
FBgn0035648	-0.588448	-1.25978
FBgn0052412	-0.201342	0.681665
FBgn0052409	-0.0749102	-0.125575
FBgn0035644	-0.245207	-0.24324
FBgn0003984	0.613792	0.71854
FBgn0035640	-0.446891	-0.779912
FBgn0035639	2.00017	1.41717
FBgn0259167	0.918792	0.836669
FBgn0035638	-0.0252698	-0.193166
FBgn0086694	-0.239415	0.0279834
FBgn0259173	-0.0105699	0.0840782
FBgn0023001	-1.90324	-0.928419
FBgn0010387	0.9877	2.29342
FBgn0035741	0.102176	0.793521
FBgn0002775	0.80922	0.497532
FBgn0053556	0.637064	0.628243
FBgn0027615	-3.53308	-1.57165
FBgn0036107	0.0668195	0.0937718
FBgn0036105	-2.15748	-1.57639
FBgn0035420	-0.50494	0.0311867
FBgn0286567	1.31006	0.607844
FBgn0047135	0.272009	1.26642
FBgn0035415	-0.0214242	0.325157
FBgn0001233	0.197177	1.34335
FBgn0035414	-1.34364	-0.748091
FBgn0283724	-0.532599	-0.0205192
FBgn0035410	-0.297813	-0.424721
FBgn0052278	1.1513	1.11499
FBgn0052281	-0.706814	-0.38287
FBgn0036266	-0.84714	-0.268369
FBgn0036264	-0.0124628	0.414763
FBgn0036263	1.12625	1.55541
FBgn0035900	-0.392463	-0.286906
FBgn0035901	-2.39243	-1.90133
FBgn0035902	-0.0815638	0.239385
FBgn0035903	0.0703104	-0.0995285
FBgn0035904	-1.13745	-1.17691
FBgn0086348	1.86016	2.30878
FBgn0036732	-0.625714	0.199183
FBgn0085279	-0.739466	-1.24467
FBgn0036728	0.000401541	0.467917
FBgn0035603	0.57245	1.25424
FBgn0260856	-0.625486	-0.0349894
FBgn0035601	0.265887	0.255125
FBgn0035600	-0.685627	-0.116344
FBgn0004380	0.123581	0.305516
FBgn0016031	-0.624661	-0.686314
FBgn0261934	0.162996	0.301023
FBgn0005626	0.0399184	0.0263392
FBgn0035711	0.592092	-0.060426
FBgn0035710	-0.86985	-1.22284
FBgn0264000	-0.24757	0.165577
FBgn0035968	-1.39941	-0.81472
FBgn0004244	-0.249716	0.310625
FBgn0263456	0.137593	0.799648
FBgn0037044	0.713553	1.27947
FBgn0037045	0.306668	0.501917
FBgn0035688	0.755062	0.572539
FBgn0020642	-0.53737	-0.317627
FBgn0042119	-0.541401	-0.355516
FBgn0005658	-0.712109	-0.483053
FBgn0061492	0.411181	0.293105
FBgn0035679	-0.158229	-0.0521429
FBgn0035678	3.41159	2.91786
FBgn0035677	-0.120616	0.0554497
FBgn0035676	0.344673	0.417224
FBgn0035675	-0.140654	-0.1444
FBgn0035110	1.94928	2.5819
FBgn0051759	-1.23376	-1.22732
FBgn0027587	0.165048	-0.127754
FBgn0035109	0.51115	0.267911
FBgn0025592	2.7227	3.67585
FBgn0035107	-1.27623	-2.06182
FBgn0035106	0.842668	0.486365
FBgn0040281	-0.127592	0.331892
FBgn0035187	0.150142	0.489666
FBgn0035186	-0.135616	-0.173182
FBgn0025525	-0.534049	-0.31983
FBgn0004870	-0.48797	-0.327437
FBgn0035181	1.19078	2.29056
FBgn0024277	-0.237063	0.252011
FBgn0035402	-1.7883	-0.650255
FBgn0035401	-1.13759	-1.28323
FBgn0035400	0.273149	0.0873948
FBgn0026189	-0.476702	-0.171582
FBgn0035398	-0.631107	-0.927911
FBgn0035397	1.74664	0.955246
FBgn0035538	1.53978	1.31024
FBgn0035539	1.66603	1.11826
FBgn0035540	0.634851	0.699901
FBgn0035541	-0.813934	-1.33182
FBgn0035542	0.279459	-0.0718896
FBgn0000038	0.0109885	0.0358931
FBgn0035544	-0.232467	-0.0725951
FBgn0035553	0.267979	-0.2806
FBgn0014073	1.64222	0.933755
FBgn0035558	1.37658	0.555408
FBgn0260657	0.101067	-0.120425
FBgn0262733	1.9205	0.708707
FBgn0015805	-0.984484	-0.35767
FBgn0262870	0.0466123	0.307593
FBgn0035574	-0.192349	-0.121272
FBgn0035575	-0.486269	-0.0597503
FBgn0261797	-0.776208	-0.11209
FBgn0027085	0.465653	0.59759
FBgn0035577	-0.164496	0.00552953
FBgn0035578	-0.831405	-0.501762
FBgn0035581	0.588348	0.457506
FBgn0028699	-0.18315	0.0077594
FBgn0005775	0.677149	0.625264
FBgn0035431	-0.815677	-0.385948
FBgn0035427	-0.278088	-0.379782
FBgn0035425	-0.358938	-0.294428
FBgn0035424	0.245103	0.27007
FBgn0035422	-4.64333	-1.7975
FBgn0035482	-0.330062	-0.865936
FBgn0004880	-0.404063	0.0328667
FBgn0035481	0.0888327	0.517188
FBgn0035480	-0.806033	-0.684656
FBgn0035477	-0.525835	-0.175753
FBgn0035475	-0.475779	-0.245227
FBgn0004910	-0.0627351	0.142201
FBgn0035473	-0.454447	-0.0945371
FBgn0041147	-1.52616	-1.09145
FBgn0035471	-1.88553	-0.258405
FBgn0035470	-0.424775	-0.202985
FBgn0024510	0.825064	0.272907
FBgn0250789	-0.005146	0.1812
FBgn0035272	0.332915	0.854356
FBgn0035271	-1.22189	-0.613614
FBgn0027903	-0.420578	-0.424077
FBgn0035270	-0.179912	-0.160624
FBgn0013811	0.0944489	0.084103
FBgn0035268	0.793797	0.493959
FBgn0022702	-0.142422	-0.203763
FBgn0035267	0.281184	0.274982
FBgn0035266	-0.0410584	0.350734
FBgn0035264	-0.946239	-0.533607
FBgn0266696	1.41619	0.832342
FBgn0035348	-0.927584	-0.0577688
FBgn0010905	-0.859325	0.168779
FBgn0035440	-0.216923	0.0448775
FBgn0035104	0.970953	0.73784
FBgn0035103	2.71974	3.12205
FBgn0000541	1.50505	0.984985
FBgn0052476	-0.610275	-0.891384
FBgn0024806	-0.094757	0.179992
FBgn0035120	0.917412	0.909155
FBgn0035121	-0.420522	-1.21883
FBgn0035122	1.04131	0.584668
FBgn0085292	1.62454	0.883906
FBgn0027111	2.58421	2.96678
FBgn0029002	-2.98239	-5.06847
FBgn0264707	0.256029	0.42749
FBgn0052343	-0.042146	0.0206048
FBgn0052344	0.304142	0.215568
FBgn0004373	1.22864	0.799807
FBgn0035113	0.0794427	0.12761
FBgn0035112	-1.21752	-1.0888
FBgn0035111	3.91405	2.40786
FBgn0036574	-2.80241	-3.00824
FBgn0263605	-0.776197	-0.590525
FBgn0036579	-0.636787	-0.564291
FBgn0036580	0.529169	1.09114
FBgn0036581	2.12404	1.74793
FBgn0263606	-0.522051	-0.0340997
FBgn0263607	-0.895584	-0.998532
FBgn0036583	1.86263	0.481608
FBgn0036584	0.165488	0.591654
FBgn0036587	1.39054	1.19926
FBgn0036597	1.38751	1.72274
FBgn0042201	0.0457921	0.0290178
FBgn0040074	0.489882	0.307741
FBgn0285951	-0.328423	0.112367
FBgn0036614	0.452425	0.381292
FBgn0283681	-1.90188	-1.45453
FBgn0266417	-1.9566	-1.54061
FBgn0036620	2.22275	2.44827
FBgn0036621	0.923692	0.318975
FBgn0036623	0.986477	0.726601
FBgn0036624	-1.06817	-1.05382
FBgn0266099	0.070202	0.404962
FBgn0014163	0.270152	0.098937
FBgn0028399	0.652679	0.665836
FBgn0036629	-0.867816	-0.368014
FBgn0027080	-0.151168	-0.163788
FBgn0053158	-2.53357	-1.35468
FBgn0260388	1.54053	0.813436
FBgn0003515	0.429589	0.524279
FBgn0263131	-0.0597856	0.198754
FBgn0026061	-0.0707373	-0.0085731
FBgn0036640	4.06685	1.66025
FBgn0036641	0.529744	0.144701
FBgn0028693	-0.0791582	0.269008
FBgn0250814	-0.853299	-0.162958
FBgn0036643	-1.67172	-2.3528
FBgn0011206	-0.229123	0.207518
FBgn0040827	0.830566	0.268905
FBgn0043806	-2.71096	-2.1232
FBgn0023479	0.329556	0.756343
FBgn0035959	0.36306	0.45407
FBgn0000116	-0.161067	0.036409
FBgn0052068	1.1366	0.761621
FBgn0010762	-0.344549	-0.115537
FBgn0036099	0.313434	0.146987
FBgn0053493	-1.0121	-0.57847
FBgn0047038	-0.486599	-0.296713
FBgn0036101	-1.42948	-0.541555
FBgn0035770	-0.708506	-0.0591442
FBgn0037027	1.69558	2.3761
FBgn0037028	0.150942	0.186485
FBgn0259243	-0.128204	-0.106509
FBgn0037030	0.274871	0.786111
FBgn0027055	-1.00397	-0.994133
FBgn0037031	-0.204477	-0.806693
FBgn0052432	-0.24849	-0.31375
FBgn0011591	1.34438	0.763404
FBgn0003415	0.135235	0.283517
FBgn0035965	-0.263151	-0.000614248
FBgn0035964	-2.72509	-0.681165
FBgn0002283	0.161974	0.493275
FBgn0035499	-0.442684	-0.204775
FBgn0264693	-0.906141	-0.380786
FBgn0260985	2.49567	1.01326
FBgn0003206	-0.509178	-0.715134
FBgn0004552	1.17507	0.596335
FBgn0052260	3.18491	2.33739
FBgn0035501	0.0524329	0.25509
FBgn0261274	0.376001	0.931628
FBgn0035504	0.0512856	-0.0523574
FBgn0040697	-0.917278	-0.141523
FBgn0028664	-1.04793	-1.12161
FBgn0003710	0.48506	0.252297
FBgn0263110	0.509222	0.69492
FBgn0001257	0.807005	0.101667
FBgn0035515	-0.548521	-0.563304
FBgn0041171	0.0263855	0.169048
FBgn0035517	1.14939	0.993292
FBgn0035518	-0.857293	-1.26774
FBgn0035519	-0.220371	-0.0611443
FBgn0035521	0.0632274	0.181783
FBgn0035523	0.977768	0.52382
FBgn0035524	-0.594174	-0.339547
FBgn0035793	-0.286382	-0.0320488
FBgn0268063	-0.316869	-0.513949
FBgn0028582	1.22072	1.02962
FBgn0035797	0.911822	-0.03697
FBgn0035802	0.748172	0.934751
FBgn0285926	-0.297504	-0.240574
FBgn0029935	-0.250406	0.234718
FBgn0025621	-0.00404107	-0.179915
FBgn0015799	0.911919	0.248811
FBgn0000319	1.31265	1.25538
FBgn0030704	-0.63303	-0.239203
FBgn0003274	-1.17597	-0.498474
FBgn0052676	0.0626038	0.290894
FBgn0040348	0.439241	2.01124
FBgn0040347	2.56393	1.71706
FBgn0030672	-1.53716	-2.14552
FBgn0030671	0.992351	1.64759
FBgn0030669	1.07122	0.597139
FBgn0030668	0.779553	0.642561
FBgn0011606	2.53989	4.55121
FBgn0001404	-0.079988	0.120635
FBgn0086674	2.60162	0.00559328
FBgn0040337	-0.10777	0.11127
FBgn0003638	0.518414	0.171677
FBgn0023545	-2.6163	-1.25895
FBgn0261954	-0.814027	-0.316693
FBgn0031779	-4.52531	-3.71706
FBgn0266450	-0.468818	-0.21316
FBgn0266449	-0.159735	-0.119588
FBgn0031775	-0.352707	-0.0831009
FBgn0031773	-6.45761	-7.48677
FBgn0031772	-1.04983	-1.90816
FBgn0031771	-1.45954	-0.958902
FBgn0031769	-2.67556	-4.32315
FBgn0029161	0.762065	0.565058
FBgn0031766	-2.57598	-4.96776
FBgn0031854	0.414727	0.471846
FBgn0287185	-0.449006	-0.293568
FBgn0029939	0.161349	0.342848
FBgn0283469	-0.264169	-0.260818
FBgn0030884	-2.90521	-1.85706
FBgn0030887	2.17422	1.70494
FBgn0030890	-0.394762	0.0543667
FBgn0030891	0.251342	0.147661
FBgn0030892	1.05006	0.526716
FBgn0021765	0.107839	0.0600063
FBgn0030869	0.623272	0.204231
FBgn0024184	-0.62221	-0.114369
FBgn0028888	-3.39876	-1.91297
FBgn0028879	-0.469259	-0.403052
FBgn0024183	-0.3229	0.113293
FBgn0010422	-1.1123	-0.589892
FBgn0000317	-0.621973	-0.0434533
FBgn0004837	-0.0610148	-0.187436
FBgn0001977	-2.46493	-2.81462
FBgn0041713	-0.750285	-0.507004
FBgn0260446	-0.316983	-0.0301223
FBgn0286027	-1.34831	-0.779792
FBgn0283659	-3.01374	-0.966275
FBgn0028926	-0.326665	-0.37231
FBgn0261881	-0.878218	-1.94331
FBgn0040228	-1.02008	-0.751346
FBgn0086711	-2.50135	-6.73174
FBgn0259213	-0.316868	0.0251928
FBgn0032748	-0.192171	-0.213726
FBgn0002021	-0.684914	-0.370686
FBgn0032746	-0.621904	0.11687
FBgn0016122	-0.593385	-0.342073
FBgn0085470	-0.899611	-0.397066
FBgn0250903	-0.619668	-0.395343
FBgn0028394	-1.45563	-3.18165
FBgn0042627	0.11531	0.0173909
FBgn0283427	-0.669302	-0.0132512
FBgn0031702	-0.420179	-0.440318
FBgn0031700	-0.00656517	-0.0186743
FBgn0031698	-0.0983574	0.0795726
FBgn0031697	0.0664544	0.0263663
FBgn0016076	-0.0821213	0.0134563
FBgn0031696	-0.223426	-0.120419
FBgn0000228	-1.74903	-1.29114
FBgn0032235	-0.317338	-0.0532908
FBgn0051715	-1.15821	-1.57706
FBgn0025366	-0.504675	0.113062
FBgn0032242	0.36588	0.320161
FBgn0052590	-2.10867	-1.81489
FBgn0032243	-1.68411	-0.855555
FBgn0024320	-0.298114	0.143781
FBgn0032200	0.361789	0.326307
FBgn0004419	-1.59751	-0.339958
FBgn0020908	-0.183521	0.0895131
FBgn0032196	0.0950403	0.117519
FBgn0032233	0.687034	0.443072
FBgn0026401	1.86279	1.03641
FBgn0039970	-2.91623	-3.04885
FBgn0000384	-0.574887	-0.0932415
FBgn0031883	-0.0227514	0.122998
FBgn0262872	-0.0318959	0.106707
FBgn0024734	4.35243	0.971684
FBgn0028515	-2.52768	-1.615
FBgn0004858	0.436777	-0.227912
FBgn0005771	-0.0140188	-0.129456
FBgn0003016	0.668341	0.659051
FBgn0031690	-1.13326	-0.749908
FBgn0031692	-0.39797	-0.124921
FBgn0003716	-0.81513	-0.697786
FBgn0031693	2.90415	1.20987
FBgn0032205	-0.390913	0.200521
FBgn0260987	2.63141	1.27853
FBgn0259482	0.993379	0.860473
FBgn0032363	-1.43106	-0.275235
FBgn0032362	0.163519	0.754815
FBgn0287204	-0.677858	-1.08339
FBgn0261648	-0.814458	-0.254431
FBgn0000287	2.32939	2.96057
FBgn0020270	-0.423674	-0.344334
FBgn0032358	1.88028	0.766729
FBgn0032354	-0.530369	-0.415212
FBgn0287724	-0.386648	-0.159293
FBgn0040211	-1.11948	-0.820449
FBgn0032348	-1.8097	-2.27366
FBgn0028700	-1.64662	-2.34353
FBgn0262647	-1.72896	-1.48531
FBgn0032346	-1.00184	-1.21052
FBgn0041781	2.45504	1.25341
FBgn0010612	-0.652513	-0.0168814
FBgn0004872	-1.76397	-1.90865
FBgn0026148	-0.868464	-0.907305
FBgn0026147	-0.786353	0.0907008
FBgn0015756	-1.01673	-2.48529
FBgn0021761	-1.54698	-2.48585
FBgn0032329	-0.293184	-0.400672
FBgn0032258	-1.3419	-0.936654
FBgn0026431	-2.50524	-1.50534
FBgn0051719	-0.410707	-0.341694
FBgn0032256	0.0831035	0.154557
FBgn0027611	1.36583	1.12192
FBgn0032252	-0.800318	-0.426898
FBgn0032240	-1.19611	-2.07224
FBgn0032247	-1.46778	-2.81784
FBgn0032248	-0.185651	-0.15081
FBgn0032250	-0.412416	-0.121256
FBgn0067622	-1.48667	-0.728516
FBgn0267330	-1.14045	-1.15865
FBgn0262601	-0.491705	-0.179232
FBgn0032246	1.89034	1.96873
FBgn0032249	0.626386	0.444661
FBgn0004915	-1.42512	-1.7474
FBgn0027052	0.28177	0.276219
FBgn0032244	-0.605163	-0.446794
FBgn0032204	0.169511	0.279169
FBgn0051718	0.383721	0.209178
FBgn0032230	2.46558	1.578
FBgn0032225	-0.58349	-0.572687
FBgn0032224	-1.0927	-0.800592
FBgn0027568	-2.00592	-0.620115
FBgn0032229	-1.12915	-0.594407
FBgn0031835	0.25684	0.553324
FBgn0031834	0.162834	0.081794
FBgn0263916	-0.387994	-0.448501
FBgn0031832	-2.16233	-0.824008
FBgn0031830	-0.575856	-0.313583
FBgn0051694	-0.736285	-0.933798
FBgn0031474	1.20141	1.14446
FBgn0000273	-0.305039	0.0102135
FBgn0052683	0.0813184	0.549994
FBgn0030204	0.396559	0.235431
FBgn0261710	-0.0492216	0.131787
FBgn0030206	1.60448	3.34183
FBgn0030208	-1.0391	-0.328546
FBgn0052687	-0.324934	-0.295647
FBgn0085443	0.553594	0.576379
FBgn0001206	-1.59434	-0.802418
FBgn0030432	0.745937	0.95933
FBgn0030433	-0.497969	-0.176476
FBgn0013987	-0.179223	0.0495883
FBgn0029801	-1.23539	-0.210975
FBgn0029799	-0.740154	-0.648018
FBgn0030411	0.85208	0.870224
FBgn0030410	0.18548	0.0334707
FBgn0030408	-0.0491245	0.706898
FBgn0030407	-0.628044	-0.25738
FBgn0030406	-1.73804	-1.41196
FBgn0052654	-1.24422	-0.0397851
FBgn0036301	-0.155257	0.0345318
FBgn0030403	-2.08732	-0.961571
FBgn0283712	-1.91587	-1.19802
FBgn0030400	-0.247874	0.112471
FBgn0264542	0.587415	0.512199
FBgn0030396	-0.0933216	0.518855
FBgn0259143	-0.340435	-0.116676
FBgn0003514	0.47123	0.395211
FBgn0029849	0.183326	0.336254
FBgn0052750	-0.691609	-0.795776
FBgn0264386	0.849873	0.867119
FBgn0052645	-0.0818586	0.113766
FBgn0030456	-2.11288	-1.07953
FBgn0025463	0.166734	-0.60711
FBgn0030457	-0.349908	-0.327385
FBgn0085440	-0.809282	-0.319351
FBgn0030460	0.136017	-0.0558463
FBgn0029835	-1.492	-1.46779
FBgn0027528	2.16473	1.7327
FBgn0001250	0.0773293	0.147007
FBgn0030345	0.702329	0.47382
FBgn0030346	0.487221	0.204801
FBgn0250874	-0.925724	-0.0331325
FBgn0030099	0.250774	1.73385
FBgn0030101	1.75531	0.546289
FBgn0030100	-0.578967	-0.170356
FBgn0086450	-0.295309	-0.384987
FBgn0030102	-0.697687	-0.573616
FBgn0030974	0.247316	0.536712
FBgn0030964	-1.29424	-1.19448
FBgn0030963	0.536132	1.16707
FBgn0030973	-1.05871	-0.447916
FBgn0030056	0.190238	0.433509
FBgn0030057	-0.86654	-1.0158
FBgn0041629	-0.46893	-0.415459
FBgn0030058	0.901687	0.0913671
FBgn0030955	-0.825491	-1.5274
FBgn0025809	-1.69193	-0.552862
FBgn0029761	0.88441	0.983911
FBgn0029762	-0.920259	-1.45033
FBgn0263987	-0.533808	-0.243781
FBgn0002579	-0.954657	-0.205218
FBgn0025635	-0.637851	-0.838108
FBgn0029936	0.0537133	0.120133
FBgn0027342	-0.607436	-0.380625
FBgn0029711	-1.15488	-0.930735
FBgn0023516	1.11008	4.79339
FBgn0023513	0.412914	1.06778
FBgn0023540	-0.719356	-0.918785
FBgn0005670	-1.23349	-1.14586
FBgn0030246	-1.06201	-0.17771
FBgn0017561	0.819829	1.26799
FBgn0030245	3.37389	3.47712
FBgn0030243	0.885475	0.44925
FBgn0030343	-0.629272	-0.226218
FBgn0030344	-1.92428	-0.988223
FBgn0030582	0.649471	0.49828
FBgn0030584	1.67101	0.0846909
FBgn0003517	1.59383	1.77107
FBgn0052230	-0.398171	-0.105415
FBgn0026374	-2.71916	-3.36786
FBgn0011293	0.927432	0.685925
FBgn0025814	-0.618312	-0.468654
FBgn0031146	-0.384649	-0.143107
FBgn0031145	-0.905089	-1.16991
FBgn0031144	-0.0615111	0.294576
FBgn0030178	0.23606	-0.0607684
FBgn0030177	-0.393698	-0.881656
FBgn0052685	-0.48232	-0.186981
FBgn0030174	0.74634	1.05264
FBgn0030946	-0.135299	0.126729
FBgn0001079	-0.299392	-0.221442
FBgn0030947	-0.253189	-0.295743
FBgn0010383	-0.789235	-1.62575
FBgn0052350	-0.644043	-0.23679
FBgn0037723	0.108791	-0.794233
FBgn0024733	-1.42241	-1.11966
FBgn0020660	1.25692	1.05374
FBgn0063670	-1.00482	-0.253447
FBgn0005585	-1.35122	-0.94424
FBgn0028697	-1.78294	-0.493135
FBgn0011742	0.255343	0.0295379
FBgn0267912	-1.36048	-0.493069
FBgn0030788	0.800776	0.730332
FBgn0030790	0.0790861	0.135817
FBgn0030791	-1.72541	-0.406307
FBgn0030787	-0.16302	-0.0157314
FBgn0030786	-4.89737	-3.29139
FBgn0030485	-1.12509	-0.191327
FBgn0030870	0.871701	0.411146
FBgn0040285	0.183341	0.15599
FBgn0263257	0.186507	0.276128
FBgn0030634	-0.285683	-0.277195
FBgn0041096	0.0741841	0.268953
FBgn0284221	1.38144	0.362394
FBgn0036249	0.416431	0.391612
FBgn0022959	-0.945631	-0.313815
FBgn0261283	0.685959	1.17843
FBgn0260874	0.526454	0.512408
FBgn0083952	-0.829929	-0.750226
FBgn0036909	-0.468706	-0.265247
FBgn0040786	0.800791	1.04626
FBgn0024889	-1.46399	-0.12121
FBgn0036910	-0.267601	8.68384630960295e-05
FBgn0023094	1.07477	1.64315
FBgn0036911	0.157888	0.299106
FBgn0013799	0.498782	0.380967
FBgn0003744	0.0397123	-0.00860161
FBgn0052221	-0.0952602	0.273452
FBgn0263601	-1.25401	-0.634391
FBgn0036557	-0.97174	-0.84167
FBgn0037017	-0.140772	0.231376
FBgn0037016	-0.232348	-0.114622
FBgn0037015	-0.444174	-0.193373
FBgn0001320	-0.355767	-0.410975
FBgn0037014	0.0140833	0.186516
FBgn0001323	0.531787	0.924062
FBgn0287585	0.478173	1.40001
FBgn0037008	-1.08218	-0.452328
FBgn0037007	-0.667577	-0.493994
FBgn0052425	0.371981	1.05021
FBgn0037001	-0.206674	0.0277924
FBgn0037000	-0.761291	-0.795541
FBgn0052428	-3.09521	-2.38274
FBgn0036997	0.427626	-0.0492321
FBgn0036995	2.15208	1.50028
FBgn0036994	-0.742165	-0.609784
FBgn0036992	0.866062	0.663592
FBgn0036991	0.600651	0.71137
FBgn0036990	-1.12544	-0.419654
FBgn0284421	-0.202469	-0.205828
FBgn0264561	0.991952	0.955688
FBgn0015239	0.347928	0.465197
FBgn0037087	-0.217194	-0.133894
FBgn0052227	-0.503816	-0.180095
FBgn0259676	-0.719499	-0.410635
FBgn0024887	2.96695	1.40158
FBgn0036975	1.81014	1.4382
FBgn0036974	-3.32548	-5.80302
FBgn0036973	-0.310642	0.00628058
FBgn0262057	-2.82116	-0.460644
FBgn0250791	0.438117	0.437637
FBgn0052225	-0.243192	-0.102966
FBgn0036819	-0.884304	-0.363523
FBgn0036818	0.0690966	-0.284393
FBgn0036816	0.0733571	0.319158
FBgn0000261	-0.489124	-0.507288
FBgn0036814	0.0802493	0.146675
FBgn0001078	0.329939	0.419399
FBgn0036813	0.632499	0.908462
FBgn0036812	-0.327165	-0.424686
FBgn0036811	0.75208	0.314114
FBgn0030954	-0.219433	-0.58032
FBgn0264389	-1.04648	-0.293492
FBgn0030605	-2.07311	-0.693872
FBgn0030600	-0.435554	0.0127069
FBgn0040351	0.812214	1.33878
FBgn0039269	-2.44747	-0.36476
FBgn0045866	-0.857089	-0.60555
FBgn0259178	-1.41859	-1.02075
FBgn0002431	-6.19367	-2.00928
FBgn0259677	0.516462	0.371179
FBgn0000719	-0.353953	-0.353442
FBgn0052499	-0.197976	-0.331823
FBgn0030653	1.3342	1.84453
FBgn0030654	-0.249818	-0.0904638
FBgn0030658	0.0436642	-0.0267145
FBgn0030659	-1.15954	-0.960535
FBgn0030660	-0.734424	-0.351006
FBgn0030662	-0.419272	-0.560177
FBgn0024362	0.761301	0.471528
FBgn0024360	-0.389872	-0.137616
FBgn0024365	-1.61078	-0.283471
FBgn0024364	-2.06853	-0.699829
FBgn0040364	0.943932	1.45064
FBgn0040397	1.56994	0.762292
FBgn0085420	0.297921	0.298321
FBgn0035604	0.467715	1.66813
FBgn0034978	0.158618	0.566193
FBgn0041582	-0.674861	-0.366969
FBgn0021875	-0.453252	-0.451964
FBgn0034982	0.209485	0.207652
FBgn0287831	0.514048	0.660049
FBgn0260775	0.497694	0.332027
FBgn0015544	-2.98191	-0.765376
FBgn0034985	1.55091	0.34539
FBgn0034986	-0.475841	-0.268505
FBgn0033272	-3.19465	-0.734249
FBgn0263593	0.987267	1.28203
FBgn0033268	-0.963629	-1.06106
FBgn0005648	-0.784815	-0.327039
FBgn0260390	0.134352	-0.0409998
FBgn0260398	-0.38016	-0.839939
FBgn0033266	1.038	0.455493
FBgn0033265	-1.71788	-0.811558
FBgn0033264	-0.107283	-0.510786
FBgn0050372	-0.352604	-0.0991648
FBgn0033260	0.333357	0.0780547
FBgn0033259	0.551575	1.47932
FBgn0033258	2.94483	3.76997
FBgn0033257	-0.038747	-0.0614213
FBgn0028563	-0.63218	-0.475718
FBgn0025469	0.135102	0.0936527
FBgn0021814	-1.67935	-1.19817
FBgn0020279	-1.42644	-0.588469
FBgn0033252	-0.844563	-0.455301
FBgn0025360	-0.297282	-0.161889
FBgn0033250	-0.915291	-0.712855
FBgn0013307	0.650893	0.132594
FBgn0033249	0.337436	0.912713
FBgn0033247	0.768124	0.709956
FBgn0033246	0.129975	1.20875
FBgn0027054	1.15138	0.974064
FBgn0050169	0.548782	0.108457
FBgn0035020	-1.89681	-0.72351
FBgn0035021	0.230606	0.393342
FBgn0016687	-1.04643	-0.555408
FBgn0035024	0.219341	0.253141
FBgn0035025	2.88518	0.717158
FBgn0035027	2.40907	1.61595
FBgn0035028	-0.811521	-0.230909
FBgn0053527	-0.111366	-0.01988
FBgn0020521	0.613826	0.428346
FBgn0035032	-1.23658	-0.623409
FBgn0035033	-0.0956287	-0.0942064
FBgn0050493	-0.785779	-0.918249
FBgn0033212	-1.39197	-1.06558
FBgn0033210	-1.49225	-0.832279
FBgn0033209	-0.778478	-0.229988
FBgn0033208	-1.25717	-1.15161
FBgn0033206	-0.354031	-0.238044
FBgn0033205	0.428573	0.550845
FBgn0033753	-1.03473	-1.02121
FBgn0033754	-2.15389	-1.7645
FBgn0033755	-0.134348	0.228258
FBgn0022764	-0.0132341	0.113997
FBgn0287873	0.0234069	0.348194
FBgn0035091	0.864347	1.27026
FBgn0010435	0.457635	0.482674
FBgn0035090	-1.09113	1.02751
FBgn0035089	-1.47105	-1.71951
FBgn0035088	-0.311065	-0.255881
FBgn0285950	-1.1285	-1.64626
FBgn0035087	-3.74027	-1.49838
FBgn0035086	0.0471291	0.293443
FBgn0027599	-0.266077	-0.0455312
FBgn0035085	-0.100163	-0.21979
FBgn0035083	-0.0715388	0.587644
FBgn0010105	0.520225	0.190518
FBgn0041160	-0.758233	-0.0226508
FBgn0085481	-0.0452878	0.366799
FBgn0036522	-0.13228	-0.487503
FBgn0036518	2.44197	0.873529
FBgn0036516	-2.65541	-0.79963
FBgn0036515	-1.13403	-0.442022
FBgn0260027	0.663047	0.367476
FBgn0042134	-0.417706	-0.268101
FBgn0052137	-0.818111	-0.713776
FBgn0001108	0.397396	0.58296
FBgn0036386	0.884637	1.05584
FBgn0259140	0.165608	0.284722
FBgn0036208	-0.436824	0.153548
FBgn0004381	-0.167443	-0.142948
FBgn0036207	1.45433	0.775577
FBgn0015278	0.503867	0.890439
FBgn0036202	-2.22905	-1.74186
FBgn0036199	1.80305	2.203
FBgn0040817	0.545967	0.46239
FBgn0036198	0.604499	0.728494
FBgn0036196	-0.643527	-0.192825
FBgn0036194	-1.10181	-0.437228
FBgn0036195	0.875926	0.391432
FBgn0036191	-0.947466	-0.873164
FBgn0015828	2.25026	1.12044
FBgn0052085	-0.275679	-0.112561
FBgn0036188	0.0894847	0.115654
FBgn0036187	-0.216059	-0.488851
FBgn0052091	-0.0320631	0.108629
FBgn0042138	1.9644	2.04161
FBgn0036184	0.953075	0.202951
FBgn0036183	-2.76731	-1.93068
FBgn0036181	0.00548929	-0.300526
FBgn0036180	-0.203495	-0.172704
FBgn0036179	2.4519	0.69602
FBgn0003292	-0.214338	-0.306098
FBgn0034758	-2.04645	-1.37978
FBgn0085474	0.136458	0.395255
FBgn0085475	-1.17376	-0.745178
FBgn0050195	-0.528396	-0.344154
FBgn0261612	0.0677828	0.157784
FBgn0025519	-0.436284	-0.177912
FBgn0001308	-0.121068	0.395579
FBgn0034103	1.16635	0.985705
FBgn0034109	-1.75757	-0.501331
FBgn0028622	-0.210637	-0.2295
FBgn0034521	-0.22579	0.317638
FBgn0033936	0.0702149	0.285959
FBgn0033935	2.72384	2.17161
FBgn0033934	3.80914	5.37996
FBgn0033932	0.340252	0.509028
FBgn0033929	0.294731	0.386683
FBgn0033928	-0.436269	-0.454555
FBgn0033926	-0.344776	-0.371089
FBgn0033925	-2.78344	-1.52048
FBgn0033924	1.33887	1.9171
FBgn0085408	-1.76346	-1.09453
FBgn0034786	0.535529	0.573111
FBgn0010551	0.0885666	0.0184188
FBgn0034397	0.0723278	-0.021035
FBgn0034398	-1.25103	-0.854308
FBgn0034399	-1.27222	-0.772224
FBgn0034400	-0.919105	-0.143492
FBgn0034401	-1.54422	-0.780411
FBgn0034402	-0.177538	-0.260869
FBgn0010053	0.543256	1.0537
FBgn0034406	-0.733412	-0.77531
FBgn0034408	-0.471785	-0.10006
FBgn0014269	-2.58752	-0.827431
FBgn0267351	0.486291	0.927054
FBgn0265356	-0.751309	-0.590938
FBgn0263116	-0.38416	-0.121641
FBgn0004168	0.225154	0.415161
FBgn0034315	0.510765	0.14921
FBgn0033309	-0.792697	-0.811155
FBgn0033308	-0.803725	-0.877699
FBgn0259226	0.680824	0.498174
FBgn0033738	0.638015	0.826157
FBgn0050051	-1.87868	-1.36283
FBgn0033739	-0.0118344	0.0130368
FBgn0010238	-2.73646	-1.82187
FBgn0033615	0.0591499	0.0418703
FBgn0025373	-1.98232	-1.92313
FBgn0033616	1.1491	0.554535
FBgn0016047	-0.728888	-0.595495
FBgn0060296	0.0974588	1.05379
FBgn0085434	0.794167	0.859468
FBgn0035076	-0.220475	-0.270796
FBgn0085442	1.59595	1.1204
FBgn0085428	-1.07993	-0.973686
FBgn0034110	-1.16831	-1.609
FBgn0267791	-1.81996	-1.93324
FBgn0050147	-1.32499	-2.72168
FBgn0034527	0.998441	0.812138
FBgn0034528	-0.596543	-0.828809
FBgn0034529	1.55045	1.11758
FBgn0034530	-0.43789	-0.504853
FBgn0250850	-0.981721	-0.84109
FBgn0034534	0.176668	0.174606
FBgn0034535	-1.99506	-0.397964
FBgn0061361	-0.0616044	-0.120962
FBgn0034537	-0.188303	-0.323736
FBgn0034538	-1.85565	-1.79806
FBgn0034540	0.34134	0.3269
FBgn0034541	1.23182	0.755598
FBgn0034542	-0.647748	-0.506025
FBgn0034543	2.75362	2.60641
FBgn0011674	-1.18444	-0.772513
FBgn0050295	0.288861	0.281488
FBgn0015524	0.971486	1.11548
FBgn0000044	-0.324105	-0.818296
FBgn0008636	-1.0478	-0.411614
FBgn0034564	-0.751677	-0.662527
FBgn0086656	-1.82079	-0.806752
FBgn0050342	-0.84167	-0.204896
FBgn0050344	0.902058	0.967598
FBgn0033387	2.39985	2.02278
FBgn0033389	-0.68821	-0.627625
FBgn0015477	-0.369481	-0.160234
FBgn0002567	0.328213	0.525549
FBgn0033391	0.672332	0.628322
FBgn0265935	-1.54947	-1.09892
FBgn0033110	1.61472	1.3731
FBgn0034075	-0.948869	-1.10875
FBgn0265605	-0.130374	-0.134252
FBgn0014020	-2.19144	-0.300805
FBgn0083983	-0.886334	-0.155055
FBgn0034072	-0.455688	-0.273583
FBgn0034071	0.662236	0.620901
FBgn0034070	0.080156	0.306824
FBgn0034069	-0.601969	0.303117
FBgn0034068	-2.06448	-0.700983
FBgn0034067	-0.838769	-0.725922
FBgn0034066	1.33819	0.563549
FBgn0034065	-0.28576	-0.144491
FBgn0010590	-0.992198	-0.360297
FBgn0034062	-0.521516	-0.577598
FBgn0034061	-0.63462	-0.303277
FBgn0034060	0.636673	0.713426
FBgn0020236	-0.285683	0.144212
FBgn0034059	-1.77526	-0.678833
FBgn0034058	0.0378965	0.101322
FBgn0034057	0.465893	0.432175
FBgn0034053	0.512338	0.876183
FBgn0043792	0.150584	0.652208
FBgn0022343	-0.965841	-0.601443
FBgn0035082	0.247762	1.39139
FBgn0036534	1.37949	0.834509
FBgn0040230	0.471639	0.169687
FBgn0036754	-1.03424	-0.882443
FBgn0052187	0.141602	0.234485
FBgn0052191	0.482255	-0.0749425
FBgn0036756	-0.54585	-0.509211
FBgn0261401	-0.0868476	0.263422
FBgn0001134	-0.58413	-0.477203
FBgn0036759	1.86427	6.3312
FBgn0036760	1.18543	0.668919
FBgn0036761	0.0495312	0.253815
FBgn0289579	-0.466096	-0.0404107
FBgn0036763	-1.43712	-0.77511
FBgn0013718	1.11849	0.848782
FBgn0036416	0.370516	0.481681
FBgn0001085	1.50957	0.787254
FBgn0003459	1.52107	1.244
FBgn0036423	0.235398	0.27569
FBgn0087007	2.82384	2.50569
FBgn0054015	0.120184	0.00856176
FBgn0013717	-1.56019	-0.804495
FBgn0036790	0.764194	0.551108
FBgn0036789	0.613642	0.796527
FBgn0036786	-0.242215	0.215629
FBgn0003997	0.825006	0.812296
FBgn0051999	0.221233	0.265006
FBgn0020300	-1.50919	-0.537788
FBgn0036778	-0.493478	-0.484315
FBgn0052195	-2.55029	-0.953485
FBgn0036775	-0.157301	0.0166422
FBgn0036774	0.00469923	0.184563
FBgn0036771	0.27085	0.725354
FBgn0036772	-0.886899	-0.351284
FBgn0000568	0.651143	0.217066
FBgn0036225	-0.958645	-0.986379
FBgn0036235	-0.301022	-0.189707
FBgn0036237	-0.0792261	0.266264
FBgn0026432	0.381494	0.420138
FBgn0061515	-0.6436	-0.358108
[truncated: 5,298 more rows]

## Sheet: Δx_Dsim_B
FBgn	deltaX_sim_BF	deltaX_sim_BM
FBgn0025740	0.046007	-0.94089
FBgn0051961	-0.207135	-1.0944
FBgn0031589	-0.243829	-0.150961
FBgn0031227	0.408854	0.479743
FBgn0031228	0.0309538	0.438937
FBgn0031229	1.84415	0.560884
FBgn0053635	-1.08825	-1.47417
FBgn0016977	0.230572	-0.347503
FBgn0031231	3.33001	0.754274
FBgn0266557	0.0865628	-0.225531
FBgn0283652	0.231076	-2.42138
FBgn0086856	-0.911866	-2.98516
FBgn0086855	0.515132	0.30686
FBgn0003444	0.00845598	-0.567587
FBgn0031245	3.36577	1.32277
FBgn0025686	0.450189	0.286199
FBgn0017457	0.284148	0.118431
FBgn0024352	0.318088	-0.982539
FBgn0020622	-0.214234	-1.14121
FBgn0261560	-0.385965	-0.364401
FBgn0031540	0.857983	-0.302058
FBgn0021967	-1.22923	-2.34306
FBgn0085450	-0.0495219	-0.294906
FBgn0031961	-0.323073	-0.24993
FBgn0031959	0.404878	-0.355505
FBgn0045038	-0.284315	-0.724298
FBgn0004177	0.112717	-1.1617
FBgn0032596	3.31391	0.108358
FBgn0032597	0.407129	-1.20715
FBgn0015391	0.214939	-1.98307
FBgn0261068	1.03068	-0.105093
FBgn0032600	-0.242867	0.123413
FBgn0032601	0.954876	-0.401243
FBgn0264695	-0.554721	-1.25879
FBgn0000406	-0.571419	-0.692959
FBgn0032603	-0.407876	-0.89363
FBgn0040262	-0.637856	-1.18093
FBgn0040261	-0.430629	-0.511026
FBgn0040260	-0.616833	-0.570207
FBgn0032398	0.70353	-0.707652
FBgn0032401	2.44631	1.71209
FBgn0053120	0.427952	0.289972
FBgn0032404	-0.861924	-1.95751
FBgn0027505	-0.142424	2.59259
FBgn0032405	-2.0793	-2.11056
FBgn0031902	0.747763	0.391697
FBgn0010453	-0.585699	-0.130955
FBgn0041182	-0.425612	-0.415423
FBgn0041181	0.272767	0.10567
FBgn0031939	-1.11916	-1.55121
FBgn0014454	-0.7944	-1.12472
FBgn0031940	-0.842816	-1.317
FBgn0032925	-0.259366	-0.323049
FBgn0263050	2.2162	-0.737942
FBgn0010100	-0.710796	-1.40947
FBgn0000239	0.237135	-0.0565685
FBgn0032929	1.11875	-3.71005
FBgn0011829	-0.610535	-0.939593
FBgn0031717	0.132376	0.236414
FBgn0002525	0.11237	-0.983165
FBgn0014189	-0.346857	-0.977734
FBgn0031716	0.641744	-1.23415
FBgn0051989	1.2027	1.26735
FBgn0031710	0.0914791	-1.23822
FBgn0000318	0.0770212	-1.15824
FBgn0031708	-0.81528	-0.910724
FBgn0031707	-0.058618	-0.00829899
FBgn0261963	-0.386424	-0.217023
FBgn0016660	0.0397536	-0.30957
FBgn0016920	-0.0722851	-0.110126
FBgn0031703	-3.8871	-2.36004
FBgn0015600	0.123439	0.814547
FBgn0031505	-0.503221	-1.55644
FBgn0011648	0.32307	-0.70911
FBgn0260817	1.1267	0.47853
FBgn0261458	1.07679	-1.03224
FBgn0031310	0.317027	-1.47252
FBgn0031309	-0.496492	0.697204
FBgn0283525	-1.13676	-1.65917
FBgn0031307	-0.319859	-0.501053
FBgn0031306	0.613304	1.27081
FBgn0031304	0.0469322	0.380445
FBgn0016926	-0.513168	-0.863901
FBgn0261938	-0.502664	-1.18077
FBgn0031299	-0.605481	-0.954883
FBgn0031298	0.0915543	-0.696713
FBgn0015905	1.70018	-0.771743
FBgn0003310	0.120683	0.163425
FBgn0031294	-0.527884	-1.48408
FBgn0031598	-0.153705	0.0944702
FBgn0261976	2.79621	3.73735
FBgn0027560	0.377079	0.255667
FBgn0031600	0.808678	0.282586
FBgn0025874	1.36732	1.45177
FBgn0022153	0.348134	0.0303533
FBgn0031601	-0.0146438	0.232603
FBgn0031602	-0.247802	-0.506457
FBgn0031603	-0.720951	-0.372596
FBgn0027609	0.690921	-0.102599
FBgn0031604	0.0304828	-6.52358
FBgn0031606	0.545586	-0.296132
FBgn0031607	-0.316294	0.603365
FBgn0040705	-0.36633	-0.150142
FBgn0285948	-0.197909	-3.07869
FBgn0015803	0.372222	0.0418903
FBgn0032857	0.202437	2.35251
FBgn0032858	-0.7811	-1.44949
FBgn0032859	0.483179	-1.14881
FBgn0263355	0.120074	-0.427944
FBgn0032445	0.224971	1.11326
FBgn0032863	-0.17696	1.65378
FBgn0032429	0.471482	-0.196606
FBgn0032428	-0.12851	0.954814
FBgn0043841	-0.0649069	-0.900718
FBgn0262475	-0.110154	0.0515539
FBgn0000114	0.116683	0.431594
FBgn0032422	-1.44502	-1.83174
FBgn0032421	1.14222	2.91689
FBgn0001301	0.0611843	-0.687382
FBgn0032666	-0.359948	-0.489786
FBgn0032665	-0.303348	-0.9772
FBgn0002939	0.0646161	0.16286
FBgn0023096	-1.09705	-2.08648
FBgn0262018	-1.49329	-0.271344
FBgn0015609	-0.15635	-0.704688
FBgn0261089	-0.10199	-0.0923371
FBgn0032652	1.82607	-0.0705254
FBgn0013810	1.0003	-0.043691
FBgn0032646	0.568934	1.16665
FBgn0003187	0.277346	1.46725
FBgn0032644	-0.529371	-1.98102
FBgn0032643	0.876681	-0.923195
FBgn0032642	-0.267543	-0.579368
FBgn0024689	0.42517	0.622389
FBgn0286781	-0.108595	0.0356998
FBgn0250785	-0.297234	-0.392864
FBgn0032884	1.05415	0.633354
FBgn0000251	0.199021	0.343007
FBgn0011202	-0.126803	-0.304408
FBgn0031985	0.256628	0.557202
FBgn0261822	0.0922454	-0.0179583
FBgn0267488	-0.103266	-0.670528
FBgn0010287	0.685292	-0.838878
FBgn0011230	0.26815	-0.434327
FBgn0031981	0.0379758	-0.150265
FBgn0031980	-0.462007	-2.47305
FBgn0031979	1.83037	0.00447986
FBgn0044323	0.16503	-0.520963
FBgn0031975	-0.0565421	-1.05865
FBgn0032703	0.331603	-0.633394
FBgn0032700	0.460363	-0.354488
FBgn0032699	0.157909	0.0836386
FBgn0032698	0.813723	-1.52596
FBgn0015553	1.00774	-0.323797
FBgn0032724	-0.279967	-0.146377
FBgn0032726	0.576557	0.458379
FBgn0032479	0.213739	-0.350444
FBgn0051849	0.068276	-0.374254
FBgn0032476	1.80826	-0.540306
FBgn0032475	0.372942	-0.170209
FBgn0024291	0.126765	-0.0729421
FBgn0032474	0.796582	1.33139
FBgn0262160	-0.0527108	-0.549768
FBgn0028965	2.24795	1.16533
FBgn0032467	-0.00322235	0.266413
FBgn0021796	0.093512	-0.0617014
FBgn0265262	-0.838276	-0.933673
FBgn0032465	0.0966173	0.547935
FBgn0263598	0.0393791	-1.24894
FBgn0015399	0.220584	0.29341
FBgn0031948	-0.474566	-0.763366
FBgn0286198	-1.40972	-2.12862
FBgn0031950	0.27043	0.00262134
FBgn0031952	-0.061457	0.534452
FBgn0261800	-0.320955	-1.09793
FBgn0027515	0.299692	0.254654
FBgn0020618	-0.778381	-2.12797
FBgn0051812	0.358003	-0.776669
FBgn0027779	-0.0621986	-1.26221
FBgn0032864	0.419305	-0.177663
FBgn0032373	-2.73933	-2.98191
FBgn0015400	0.172225	-1.00875
FBgn0051706	-1.18337	-1.6818
FBgn0028490	0.198516	0.136523
FBgn0032727	5.13326	1.94337
FBgn0015772	0.0188725	-0.86829
FBgn0032728	0.00606273	-4.22008
FBgn0032729	-2.64927	-0.92399
FBgn0032730	-0.413939	0.032696
FBgn0032731	0.342026	-1.26889
FBgn0032732	-0.094838	-1.73388
FBgn0032733	0.783207	0.290993
FBgn0046302	-0.605546	-1.22477
FBgn0032025	0.73089	-0.920375
FBgn0032024	-0.124662	-0.858186
FBgn0032023	-1.0967	-4.13564
FBgn0032022	0.712591	0.574624
FBgn0032021	0.244574	0.391738
FBgn0032020	-0.915552	0.0737532
FBgn0032018	0.0662142	-0.358293
FBgn0032017	0.746306	0.657604
FBgn0032016	-0.817897	-3.34983
FBgn0032015	-0.174993	-0.929715
FBgn0032014	6.19769	-1.34664
FBgn0032013	-2.88667	-2.25728
FBgn0261020	1.93387	2.12468
FBgn0003502	0.426488	0.446645
FBgn0032010	0.324408	0.490242
FBgn0032008	0.238404	0.939672
FBgn0032006	-0.173544	-0.398039
FBgn0005616	-1.23701	-1.25414
FBgn0031538	-0.515612	0.0714214
FBgn0266670	0.103574	-1.2794
FBgn0031536	-0.460598	-1.40458
FBgn0031535	0.482434	0.291964
FBgn0031534	-0.18856	-0.269901
FBgn0015797	0.353995	0.414152
FBgn0027081	0.0233465	-1.70308
FBgn0032222	-0.00563065	-0.326829
FBgn0051716	0.279888	1.01416
FBgn0011703	-0.187191	-2.38663
FBgn0032797	0.180465	0.531698
FBgn0032798	0.0200398	0.0440795
FBgn0026718	-0.571272	-0.8664
FBgn0285971	-1.13954	-1.19257
FBgn0032048	0.244754	0.203859
FBgn0032050	-0.368832	-0.919876
FBgn0032051	-0.0181702	-1.05405
FBgn0032052	0.344395	-1.3732
FBgn0032053	0.120107	-1.12428
FBgn0039958	0.180658	-0.54237
FBgn0032987	-0.306695	-2.24408
FBgn0037504	-1.2921	-0.013601
FBgn0032986	4.62784	1.30433
FBgn0040009	1.61445	0.710319
FBgn0064225	-0.0961711	-1.93748
FBgn0002566	1.11696	3.47902
FBgn0086683	1.93721	0.467202
FBgn0027507	0.777122	0.898987
FBgn0033029	0.403117	0.253944
FBgn0033031	0.354564	1.28528
FBgn0031217	0.695326	-0.202721
FBgn0040010	2.97324	8.43407
FBgn0032979	0.281524	0.419593
FBgn0025674	1.4559	1.50253
FBgn0263278	0.431449	-0.0777813
FBgn0031808	-0.971454	-1.08243
FBgn0043854	-0.889419	-2.62905
FBgn0015623	0.762617	10.6583
FBgn0031799	0.144304	-0.570917
FBgn0265778	0.0847621	0.480154
FBgn0032839	0.724893	-0.125704
FBgn0031791	1.75146	0.646847
FBgn0085409	-0.128959	-1.53486
FBgn0261697	-0.342054	-0.494465
FBgn0043362	-0.0974014	-0.496683
FBgn0001128	-0.978135	-1.36192
FBgn0031752	-0.617088	-1.65686
FBgn0086265	0.648795	-0.559782
FBgn0001942	-0.00486992	-2.27442
FBgn0031759	0.0200111	-0.289152
FBgn0031760	-0.458588	0.375937
FBgn0025742	0.58544	-0.753772
FBgn0046704	0.0635352	0.222692
FBgn0025777	0.361933	0.992773
FBgn0031851	-0.395217	-0.132086
FBgn0025595	-0.872952	-2.29162
FBgn0031850	-0.713144	-0.803432
FBgn0031879	-0.132413	-1.55809
FBgn0051626	0.399023	-1.0264
FBgn0026577	0.20888	-0.606689
FBgn0032934	0.0684168	-0.482699
FBgn0032935	-0.31286	-0.155938
FBgn0026255	-0.325342	-0.514373
FBgn0004620	0.0122837	-0.15331
FBgn0051646	-0.0501335	3.20998
FBgn0031730	-0.193687	0.630378
FBgn0031732	0.323019	0.439666
FBgn0024191	0.191891	-0.318028
FBgn0031734	0.798505	1.04342
FBgn0031738	0.274324	0.147971
FBgn0283467	0.626999	-1.94507
FBgn0261239	0.178863	0.206989
FBgn0024947	-0.285711	-0.386379
FBgn0028970	-0.852098	-1.07356
FBgn0051950	-0.0473426	2.50537
FBgn0031478	1.08575	2.16288
FBgn0031829	0.454862	-0.40929
FBgn0000320	-0.208696	-0.391398
FBgn0035262	0.502016	-0.862953
FBgn0014000	-1.55976	0.286249
FBgn0032833	-0.545398	-1.51825
FBgn0263873	0.0796062	0.248854
FBgn0004811	0.728972	0.576395
FBgn0032822	0.410383	-0.18096
FBgn0032821	-0.29636	-1.57165
FBgn0032820	0.826721	-0.270209
FBgn0032819	-0.71842	-1.47811
FBgn0032818	0.646933	-0.596811
FBgn0032817	-0.506982	-0.710183
FBgn0032816	-0.816177	-2.68008
FBgn0032815	-0.478902	-1.01481
FBgn0000464	0.150597	0.14995
FBgn0032814	0.70588	0.563118
FBgn0032813	-3.40542	-0.693958
FBgn0031817	-0.863103	10.1522
FBgn0032150	-1.24311	-0.94773
FBgn0032149	0.368517	1.12856
FBgn0288834	1.37203	-0.0117334
FBgn0032147	0.627385	2.31633
FBgn0032144	1.07347	1.10778
FBgn0028506	-0.343829	0.165361
FBgn0025678	0.122479	-1.78532
FBgn0028841	0.364073	0.220505
FBgn0028523	0.699067	0.203898
FBgn0005677	-0.356438	-1.89928
FBgn0032586	0.426626	-0.175317
FBgn0032587	-0.0615125	-0.24493
FBgn0259735	0.00682498	-0.320206
FBgn0032593	0.105774	-0.61819
FBgn0261278	2.7712	-0.300503
FBgn0000579	-0.96804	-1.55127
FBgn0260648	-0.443303	-0.974927
FBgn0031360	1.16365	0.862352
FBgn0031361	-0.721837	-1.7476
FBgn0264494	-0.339842	-1.21481
FBgn0027597	1.34314	0.00936587
FBgn0051665	0.0212647	0.0698529
FBgn0051663	0.0400712	0.00220763
FBgn0031374	0.178934	-0.186919
FBgn0267972	-0.338813	-0.334496
FBgn0031377	0.0374163	-0.508357
FBgn0031378	2.05874	2.18819
FBgn0031379	0.228792	0.573278
FBgn0001125	0.577452	-0.474206
FBgn0031381	1.98299	0.278938
FBgn0053543	0.148136	0.307887
FBgn0040718	0.44253	0.492249
FBgn0262126	0.143513	-0.358683
FBgn0267378	-0.127199	-0.764175
FBgn0031403	-1.03663	-0.618745
FBgn0031401	-0.799897	-0.804403
FBgn0031399	-0.13473	-0.294267
FBgn0083962	0.345105	0.253343
FBgn0031664	0.265771	-0.0667753
FBgn0025684	0.197162	0.162415
FBgn0004367	-0.287127	-1.75479
FBgn0031663	-0.13377	0.398094
FBgn0031662	0.0858811	-1.31334
FBgn0031968	0.684568	-0.252369
FBgn0032377	0.293094	3.40883
FBgn0032378	-0.183371	-0.438236
FBgn0264815	0.614532	1.10984
FBgn0005664	-1.73488	-0.804155
FBgn0032391	-1.16205	-1.00865
FBgn0032390	3.17528	1.10686
FBgn0031488	-1.29644	-0.44897
FBgn0031490	1.63326	1.10965
FBgn0031491	0.583275	-0.825222
FBgn0031493	0.214174	-0.49674
FBgn0031494	-0.86004	-0.847087
FBgn0031495	2.5346	0.679069
FBgn0031497	0.215146	-1.48419
FBgn0032033	0.33222	-1.11088
FBgn0032036	-0.300746	-0.805926
FBgn0051823	-0.318691	-0.165317
FBgn0028645	0.603943	-0.13995
FBgn0000182	0.696161	-0.749106
FBgn0250816	-0.0272525	-1.30359
FBgn0032218	-0.0602761	-0.108011
FBgn0026238	0.665404	0.286473
FBgn0032236	0.566387	0.654822
FBgn0005322	-0.45173	-3.25504
FBgn0032216	0.912318	0.207939
FBgn0032202	-0.912043	-0.832013
FBgn0267365	-0.0528556	2.31931
FBgn0011305	-0.849566	-0.214084
FBgn0026379	-3.78913	-1.75904
FBgn0260749	-0.36192	-1.00558
FBgn0032219	-1.30022	0.587801
FBgn0032217	-0.0472952	-0.529572
FBgn0004106	0.71796	1.34584
FBgn0267821	0.584631	-0.528854
FBgn0032213	-0.0846521	0.248887
FBgn0032209	1.369	3.40029
FBgn0032214	2.0805	3.72682
FBgn0262782	3.01369	0.8591
FBgn0032231	0.19951	3.0146
FBgn0032208	0.0521123	0.297077
FBgn0032210	-0.646854	-1.39147
FBgn0003256	0.944918	1.63524
FBgn0267861	6.10847	0.408341
FBgn0033261	-0.586214	-1.93464
FBgn0069969	0.972303	0.471003
FBgn0040005	0.021799	-0.993107
FBgn0262117	0.751724	0.56109
FBgn0039993	0.833626	0.630789
FBgn0085638	-0.307839	-4.55264
FBgn0250830	2.69283	2.2508
FBgn0262124	0.380207	-1.90918
FBgn0032883	0.253388	0.960703
FBgn0032881	-0.242034	-0.289366
FBgn0262743	0.434316	-0.050418
FBgn0032880	-0.0863976	-0.608392
FBgn0014859	0.0790895	0.932575
FBgn0032877	0.064575	2.12721
FBgn0086657	0.320797	-1.32509
FBgn0051678	-0.313054	0.696618
FBgn0032873	-0.693609	0.416693
FBgn0261787	-0.135308	-0.543112
FBgn0032871	0.236527	0.774523
FBgn0032870	0.76353	-2.18144
FBgn0016054	-0.312949	-1.46682
FBgn0053516	-0.222054	-0.134985
FBgn0003557	-0.00734862	-1.19355
FBgn0259192	0.542303	-1.10092
FBgn0031384	0.247805	-0.437841
FBgn0028387	0.443718	-0.41148
FBgn0031909	-0.680308	-1.60034
FBgn0031908	-0.323729	0.0659674
FBgn0031907	-1.54288	-0.891083
FBgn0031906	1.05643	3.21495
FBgn0032407	0.959599	-1.21346
FBgn0032408	0.172556	-1.02285
FBgn0032409	-0.1639	-1.52209
FBgn0029137	0.179768	-0.685164
FBgn0032193	-0.115387	-0.263724
FBgn0024248	-0.436772	-0.621818
FBgn0051717	0.317761	0.690592
FBgn0027491	-0.0432216	0.855913
FBgn0032234	-3.19181	-2.31091
FBgn0000566	4.06592	-0.476548
FBgn0032195	-0.320792	-0.782768
FBgn0058263	1.20147	-0.395919
FBgn0250843	1.3359	-0.931357
FBgn0003751	-1.25447	-1.6937
FBgn0260750	0.42344	-0.392544
FBgn0032197	0.712009	-0.883075
FBgn0053303	0.0849625	0.370282
FBgn0000229	-1.44919	-0.786705
FBgn0032192	-1.11048	-0.860478
FBgn0041092	-0.131214	-0.592364
FBgn0032100	-0.655264	-0.565887
FBgn0010300	0.312657	-0.408452
FBgn0086447	-1.56868	-2.82178
FBgn0086446	-0.339893	-1.19678
FBgn0086443	-0.113184	-1.64869
FBgn0086445	0.44704	-0.166621
FBgn0032105	0.906292	-0.200652
FBgn0010263	-0.775167	-2.16384
FBgn0041111	0.157561	-0.167162
FBgn0263027	-2.07427	-1.32908
FBgn0000053	0.763657	-0.855925
FBgn0051908	0.0443567	-1.1513
FBgn0031881	-1.74225	-2.58841
FBgn0063368	-0.289575	0.587265
FBgn0032054	0.321305	0.404701
FBgn0263198	-0.00240001	-0.723962
FBgn0032744	-2.01837	-1.39729
FBgn0002022	0.499788	0.0428374
FBgn0086442	-0.00877476	2.44269
FBgn0032907	0.416457	-1.41072
FBgn0001202	-0.443281	-3.85894
FBgn0051793	-0.171392	-0.709021
FBgn0032026	0.993262	-0.805977
FBgn0010265	1.48852	-1.09446
FBgn0261437	0.276981	-0.908617
FBgn0260439	0.381153	-0.254448
FBgn0032029	1.23268	0.141998
FBgn0032030	-0.217688	-2.78254
FBgn0032031	-0.549316	-0.274625
FBgn0032032	1.89749	1.60157
FBgn0027094	0.00911178	-1.97805
FBgn0031498	-0.353056	0.277294
FBgn0051922	-0.367273	1.01648
FBgn0031317	0.34709	-1.35459
FBgn0031321	0.355909	-0.424191
FBgn0031322	-1.42949	-1.66269
FBgn0031327	-0.0345277	-0.753913
FBgn0030136	11.6948	14.3297
FBgn0053126	-0.600211	-1.28663
FBgn0002543	0.183906	0.0389727
FBgn0053128	-0.568701	-0.63295
FBgn0031344	0.129684	-4.79576
FBgn0261509	-0.674112	-1.37098
FBgn0021906	-1.28072	-1.65889
FBgn0011570	0.46081	-0.343349
FBgn0031356	0.284958	0.6193
FBgn0053113	-0.194766	-1.56804
FBgn0004507	-0.724053	-1.87758
FBgn0001995	0.419613	-0.819725
FBgn0014092	-0.277264	-1.59144
FBgn0000250	0.652755	0.578599
FBgn0001086	1.29319	0.95486
FBgn0000339	-0.471796	-0.963538
FBgn0011708	0.202242	-0.0687173
FBgn0015338	0.266008	-2.3142
FBgn0028894	-2.27662	-1.34267
FBgn0028895	0.667474	-1.68608
FBgn0027582	0.0713397	0.561064
FBgn0283682	0.0998582	-0.561754
FBgn0032339	-0.047601	-0.354236
FBgn0051633	0.133673	1.01958
FBgn0032338	-0.379701	-0.495947
FBgn0032336	-0.349944	-1.08296
FBgn0032330	-0.506471	-1.50464
FBgn0250837	2.39139	0.582095
FBgn0032259	0.142738	-1.53881
FBgn0032260	-2.56423	-2.51946
FBgn0086347	-0.0846498	-0.586157
FBgn0031347	-0.202259	1.49585
FBgn0031517	-0.204148	-0.040889
FBgn0031518	-0.0673924	-0.770521
FBgn0031519	-0.120975	0.126655
FBgn0031520	-0.533453	-1.29562
FBgn0053281	-2.01513	-3.12855
FBgn0053282	0.284786	0.274486
FBgn0020445	0.349054	-2.05279
FBgn0085423	-0.0648249	-1.16453
FBgn0031528	-0.52736	-0.463178
FBgn0031529	1.61264	1.44565
FBgn0016698	-1.26429	-5.06128
FBgn0031530	-0.335578	-0.409246
FBgn0031533	-2.4671	-2.48303
FBgn0032415	-0.251903	-0.728262
FBgn0051760	-0.452617	-0.20276
FBgn0032420	-0.0563254	-1.11551
FBgn0041184	-0.347393	-2.34022
FBgn0032706	0.982369	1.48168
FBgn0032705	0.850332	0.949984
FBgn0025608	0.547	1.08333
FBgn0032704	0.873845	-0.810288
FBgn0031973	-1.90963	-3.12454
FBgn0031972	0.561166	-0.677598
FBgn0031971	0.566368	-0.274814
FBgn0259717	-1.5347	-0.946177
FBgn0031398	1.92218	1.35768
FBgn0085203	0.554175	-4.17303
FBgn0004838	0.0782141	-0.152962
FBgn0031869	-0.475351	-1.5197
FBgn0031872	0.72124	-0.966936
FBgn0031873	1.06069	0.502511
FBgn0020616	0.502869	-0.573509
FBgn0031874	-0.536488	-0.749198
FBgn0031875	0.92504	-3.15099
FBgn0028703	-0.247034	-2.49715
FBgn0031848	1.04632	-0.611482
FBgn0000351	-0.267061	-0.829656
FBgn0028990	-1.35726	-2.30949
FBgn0000392	0.324248	-0.0737652
FBgn0016978	0.677241	0.375731
FBgn0264922	0.872161	-0.664428
FBgn0021944	0.848005	0.354682
FBgn0031878	0.622584	3.67591
FBgn0031877	-0.631916	-1.15928
FBgn0031876	-2.50783	-0.62038
FBgn0028467	-0.638758	-0.810865
FBgn0051636	-0.201077	-0.595748
FBgn0286898	-0.152319	-1.79196
FBgn0051635	-0.135578	-0.712153
FBgn0032123	0.116348	0.748595
FBgn0032124	-0.910094	-1.43044
FBgn0259712	0.1832	0.498827
FBgn0032163	0.0291773	1.03876
FBgn0032160	-0.132013	-0.720026
FBgn0025700	-0.634802	-0.478791
FBgn0040064	-0.0264787	-0.148385
FBgn0024285	0.612766	0.535223
FBgn0032157	0.794815	1.41616
FBgn0032156	0.106923	0.468912
FBgn0004867	-1.10509	-4.7108
FBgn0010520	-0.730225	-1.01777
FBgn0032154	0.169609	-1.07234
FBgn0032153	1.05108	0.573792
FBgn0085212	-0.311084	0.603614
FBgn0029174	1.84057	-0.178139
FBgn0031816	-0.143358	-1.15052
FBgn0031815	0.379185	-0.73023
FBgn0032973	0.720038	0.542397
FBgn0028979	0.110185	2.15444
FBgn0003866	-0.00247888	-1.03527
FBgn0051612	1.38156	3.62722
FBgn0032961	1.54944	1.38796
FBgn0086779	0.194819	2.06123
FBgn0260861	-0.215198	-1.17134
FBgn0032059	1.1003	-0.27755
FBgn0040350	-0.131099	-0.42419
FBgn0040349	-0.291774	-1.79117
FBgn0026268	-5.19385	-2.38732
FBgn0030276	0.259076	0.224002
FBgn0052668	0.535456	0.348436
FBgn0261277	-0.52046	0.647102
FBgn0030274	0.555159	-2.38072
FBgn0030038	0.440838	0.197231
FBgn0030040	-1.6457	-2.18502
FBgn0021767	-0.0454374	0.0115342
FBgn0010341	-0.108727	-0.901237
FBgn0031059	0.243772	0.838508
FBgn0086384	0.692214	0.271734
FBgn0031057	0.0283973	0.256427
FBgn0043903	-0.0523316	-0.528406
FBgn0004057	-0.675442	0.249875
FBgn0031054	-0.462237	-0.156665
FBgn0031053	0.0293919	-0.174009
FBgn0031052	0.79278	0.414894
FBgn0022786	-0.032739	-2.44704
FBgn0026428	0.771594	1.30533
FBgn0030631	0.259079	-0.384851
FBgn0030141	0.216393	-0.286648
FBgn0002590	-3.40637	-4.28861
FBgn0260748	-0.101313	-0.706817
FBgn0052708	0.257791	1.1792
FBgn0030817	1.51768	0.158464
FBgn0030816	0.591954	-1.73287
FBgn0030815	2.11719	0.637473
FBgn0030812	0.157057	-0.140718
FBgn0266354	-0.0873477	-0.633788
FBgn0030049	0.700603	-0.298883
FBgn0030052	-0.217729	-1.34013
FBgn0003189	-0.340018	0.0849655
FBgn0039943	3.07596	3.80056
FBgn0039942	0.0936693	0.320049
FBgn0039941	0.0687682	0.0496447
FBgn0265767	0.391534	-1.13427
FBgn0039965	3.41213	-1.1947
FBgn0029783	-0.693304	-0.461899
FBgn0028474	0.121371	-2.0212
FBgn0029785	-0.560903	-3.29214
FBgn0027066	8.74571	5.82616
FBgn0046687	0.554242	-0.785619
FBgn0029789	-0.215238	-4.00525
FBgn0000394	-1.22737	-1.65186
FBgn0024992	-0.669997	-4.11743
FBgn0003068	-0.155555	-0.464434
FBgn0264502	-0.223704	-0.632815
FBgn0003965	-0.286744	0.0369852
FBgn0030251	-1.30724	-0.960297
FBgn0031098	0.203929	-2.15609
FBgn0022770	-0.857345	-1.83594
FBgn0031097	-0.531624	-0.711181
FBgn0000084	0.660539	1.33328
FBgn0031093	0.729388	1.06335
FBgn0031092	0.247128	-0.598939
FBgn0025640	1.3964	1.39865
FBgn0003360	-1.22788	-2.52385
FBgn0025111	0.950726	1.14864
FBgn0030234	0.24241	-0.532841
FBgn0026181	0.361079	0.167441
FBgn0030763	-1.25414	-1.19199
FBgn0025743	0.598424	-0.149396
FBgn0261791	0.844104	1.01732
FBgn0010412	-0.489756	-3.19792
FBgn0030655	0.309867	-0.865998
FBgn0031051	0.0772562	-2.4804
FBgn0029957	0.25296	-0.203534
FBgn0029958	0.723264	-2.51899
FBgn0029959	-0.755116	-1.34161
FBgn0016041	0.569708	-1.2782
FBgn0029962	-0.835109	-0.540784
FBgn0038387	3.01973	1.24838
FBgn0027574	-0.822809	-2.07768
FBgn0025836	0.235819	-0.22723
FBgn0036018	-0.595123	-1.57607
FBgn0000524	-0.0192754	-0.53187
FBgn0085446	-0.118079	-0.655061
FBgn0029878	0.135928	-0.0232185
FBgn0250862	-0.55851	1.24637
FBgn0052638	-0.204523	-0.191942
FBgn0029843	-0.663676	-0.97402
FBgn0053107	-0.322843	0.230706
FBgn0029839	0.519387	0.154327
FBgn0029838	3.1435	5.5112
FBgn0029837	-0.703271	-0.634475
FBgn0262730	0.591188	0.0764625
FBgn0029851	0.200626	0.38129
FBgn0023458	-0.0591915	-0.689163
FBgn0015818	0.970968	-0.353172
FBgn0040918	0.380424	-0.00453704
FBgn0029854	0.218242	-0.753861
FBgn0003392	0.252928	0.291211
FBgn0004574	0.686602	0.700168
FBgn0030719	0.0533454	-0.569506
FBgn0030687	-0.160103	-1.08082
FBgn0003463	-0.0402951	-0.0629717
FBgn0036727	0.679759	0.528723
FBgn0036726	-1.14548	-1.06882
FBgn0035171	-0.312696	0.0725942
FBgn0261112	0.305395	1.07953
FBgn0036126	1.01707	3.67375
FBgn0020412	-0.0443701	0.0429457
FBgn0036124	-0.0796414	-0.312794
FBgn0028484	-0.287216	-1.47089
FBgn0035533	0.239162	-1.238
FBgn0052296	0.0362681	-0.966876
FBgn0035370	2.2921	0.78643
FBgn0035371	-0.0659454	0.703735
FBgn0035372	-0.303276	-0.627658
FBgn0052039	0.202516	-2.27686
FBgn0035978	-0.189889	-0.317835
FBgn0035977	-1.34109	-1.60635
FBgn0035976	-0.331363	-0.945734
FBgn0035975	-1.39793	-1.19314
FBgn0004619	0.153556	-1.8491
FBgn0035708	-0.569567	-0.167823
FBgn0286051	0.439141	1.50037
FBgn0024177	0.160568	0.331063
FBgn0002926	0.116252	-0.193824
FBgn0263973	-0.322944	-0.791863
FBgn0020251	-0.225212	-0.458701
FBgn0035704	-0.192163	0.901167
FBgn0035703	-0.262007	-2.37391
FBgn0034432	0.529995	-0.51912
FBgn0261801	0.314298	-0.375621
FBgn0001258	0.304332	-1.02574
FBgn0035696	0.25857	-0.391891
FBgn0002526	-0.0858433	-0.753695
FBgn0035235	-0.522514	-1.35013
FBgn0035233	-0.161428	-0.337587
FBgn0035236	0.01745	-0.515846
FBgn0026160	-0.288929	0.338908
FBgn0036104	0.00472525	-0.256496
FBgn0035754	0.407001	-0.594341
FBgn0012058	0.456256	1.14376
FBgn0036005	1.36388	1.13944
FBgn0036004	0.0967437	-0.385834
FBgn0011327	1.00613	-0.0954693
FBgn0266101	0.448587	0.465061
FBgn0036000	0.382607	0.928475
FBgn0035999	0.611839	-0.0937832
FBgn0035998	1.41857	0.146921
FBgn0035997	0.629365	-0.550947
FBgn0035996	-0.601675	-1.13222
FBgn0035995	-0.595533	-1.29545
FBgn0260936	0.186499	1.3633
FBgn0052418	-1.16135	-1.1456
FBgn0040298	1.12277	-2.25829
FBgn0044419	1.59293	-1.77056
FBgn0260458	-0.0676535	-0.190614
FBgn0035636	-0.642946	-2.48911
FBgn0010223	-0.14575	-0.818224
FBgn0040512	-0.00560871	-3.11965
FBgn0063485	-0.00966835	0.344636
FBgn0000414	0.434184	0.0036315
FBgn0036656	-0.702517	-1.40995
FBgn0043578	-0.516405	-1.96892
FBgn0004556	-0.896585	-0.662883
FBgn0036659	-1.02323	-1.32053
FBgn0004108	0.377314	-1.47549
FBgn0287696	0.84286	-0.552387
FBgn0036661	-0.20501	-0.262414
FBgn0036662	-0.137833	-0.816373
FBgn0025582	-1.82966	-1.44836
FBgn0036663	0.0107123	0.046071
FBgn0021768	1.15386	0.263779
FBgn0010786	0.177682	0.577446
FBgn0035211	1.94523	-1.05644
FBgn0035209	0.536462	0.989194
FBgn0011361	-1.2289	-1.59667
FBgn0010246	0.121593	-0.662657
FBgn0035208	0.251526	-0.411321
FBgn0035207	0.223422	0.59569
FBgn0035206	-0.0536056	-1.42186
FBgn0035205	-0.469406	-1.57336
FBgn0035204	0.71195	0.167574
FBgn0035203	2.22442	-1.58111
FBgn0010333	1.13078	1.03608
FBgn0025682	-1.81416	-1.19991
FBgn0262937	0.0898468	-0.98911
FBgn0052333	-0.00731207	-0.700453
FBgn0035199	-0.71667	-0.407863
FBgn0283500	0.302357	0.625133
FBgn0035192	-1.36363	-1.52477
FBgn0028429	-0.70854	-0.298346
FBgn0264489	-0.178985	-0.297586
FBgn0044328	0.35125	-0.866879
FBgn0036044	-0.954431	-2.77376
FBgn0036043	0.0401788	-0.0115711
FBgn0259163	0.14725	-0.168136
FBgn0036040	-0.855977	-1.10351
FBgn0019644	-1.30462	-2.30075
FBgn0036039	-0.0853486	-0.93135
FBgn0036038	0.520975	0.239081
FBgn0261530	0.0854008	-1.27224
FBgn0036036	-0.359895	1.10415
FBgn0035529	-0.483044	-0.080921
FBgn0052251	0.497728	-0.251599
FBgn0052250	1.16183	1.61255
FBgn0035532	0.0865085	0.470181
FBgn0035166	1.391	0.808648
FBgn0035165	0.162409	-1.25775
FBgn0035164	-0.281304	-1.47125
FBgn0260755	0.142021	1.73698
FBgn0035162	0.200491	-0.187019
FBgn0000575	0.0448488	-1.16411
FBgn0035160	1.17375	0.263304
FBgn0030486	-0.0677499	-0.224514
FBgn0035158	1.03946	-0.127565
FBgn0260862	-0.356538	-1.10857
FBgn0035155	-0.888518	-1.80469
FBgn0052483	3.59356	5.06689
FBgn0035154	-0.204432	-0.562198
FBgn0035153	1.01178	0.12694
FBgn0035152	2.11737	0.00546848
FBgn0035150	0.190636	-0.536846
FBgn0035132	-0.399445	-1.00343
FBgn0035131	-0.545524	-1.39767
FBgn0262679	-0.0428438	-0.230084
FBgn0035102	-0.068193	1.47319
FBgn0083992	1.40771	0.609091
FBgn0083976	0.042469	-0.0678009
FBgn0027786	0.545453	0.207166
FBgn0035189	0.0968628	-0.199513
FBgn0264272	-0.0629839	0.530365
FBgn0036053	0.011187	-0.10447
FBgn0036052	-0.185984	-2.43834
FBgn0035390	0.618345	-0.226595
FBgn0040308	-1.00435	-0.310508
FBgn0035388	-0.203489	-0.196868
FBgn0035229	0.331461	-1.02499
FBgn0041342	-0.163025	-1.26288
FBgn0035232	-0.399941	-2.2371
FBgn0035692	0.0845421	1.04534
FBgn0035691	-0.721246	1.44779
FBgn0022935	0.11427	-0.520258
FBgn0035690	0.340458	0.18495
FBgn0035689	-0.394797	0.503577
FBgn0261111	-1.4008	-1.47343
FBgn0035753	-0.967731	-3.52766
FBgn0024542	-0.269136	-0.86273
FBgn0036007	0.369835	1.30559
FBgn0036008	0.618727	-0.487674
FBgn0010408	-0.327776	-2.37393
FBgn0261555	0.0823251	-0.00928232
FBgn0267796	-0.792322	-1.00424
FBgn0267348	-0.284453	-0.978245
FBgn0036020	2.26138	3.58219
FBgn0016081	-0.238462	-0.127602
FBgn0036028	0.604733	0.0628862
FBgn0036030	-0.179908	-1.97799
FBgn0015321	1.45037	-0.395004
FBgn0036031	-0.688249	1.98015
FBgn0005533	-0.718525	-2.79318
FBgn0027945	-0.681927	-0.888936
FBgn0012034	1.51156	0.715428
FBgn0037063	0.828038	-0.0604365
FBgn0028427	0.49087	-0.700792
FBgn0037061	0.36143	-0.18665
FBgn0037060	0.427258	0.89107
FBgn0037057	-0.107467	0.322065
FBgn0053056	-0.408627	-1.10869
FBgn0041100	-1.19241	1.4285
FBgn0259239	1.6849	3.29008
FBgn0021760	0.205441	0.607538
FBgn0270926	-0.538343	0.5782
FBgn0024150	-0.417036	-1.75342
FBgn0004390	0.15367	-0.125335
FBgn0035945	0.323147	-0.491307
FBgn0086706	-0.212802	-0.980677
FBgn0035947	-0.0802786	-1.3245
FBgn0035948	-0.564208	-0.60753
FBgn0035949	-0.433635	-0.859383
FBgn0263199	-0.0364801	-0.355405
FBgn0035951	0.355574	-0.992243
FBgn0016070	0.190026	-0.242221
FBgn0035953	0.558282	0.068234
FBgn0035956	-0.424336	-0.507193
FBgn0028789	-0.381556	-0.474435
FBgn0036096	-1.25483	-0.991633
FBgn0052066	0.0124942	-1.66973
FBgn0036090	-0.0785042	-3.18935
FBgn0000629	0.089775	-0.522421
FBgn0001179	0.250837	-1.53199
FBgn0052062	-0.114326	-0.482302
FBgn0037046	0.225983	-0.717209
FBgn0011802	0.122885	0.873113
FBgn0052056	-0.028365	-1.07788
FBgn0000451	0.696081	2.03862
FBgn0052054	-0.109947	0.493028
FBgn0052053	0.241697	-2.80172
FBgn0036066	-0.117694	-0.172498
FBgn0265296	0.213617	-0.315601
FBgn0010741	2.40463	-0.223014
FBgn0263241	-0.1063	-0.198537
FBgn0036121	-0.181652	-0.823363
FBgn0025355	-0.00267782	-0.737905
FBgn0266540	-0.0170772	-0.376446
FBgn0052075	2.27693	1.49615
FBgn0036118	-0.286845	-0.516907
FBgn0036117	1.33029	2.37261
FBgn0036116	0.029515	-2.83777
FBgn0263776	0.071944	-2.26097
FBgn0013469	-0.246632	-0.578922
FBgn0260763	0.393843	-0.79142
FBgn0036111	0.958783	0.182616
FBgn0035179	-0.359494	0.73261
FBgn0264574	2.32312	2.38965
FBgn0035176	0.166039	-0.0160039
FBgn0054056	1.07515	-0.973127
FBgn0052479	0.00705627	-0.744251
FBgn0035488	0.302036	-0.8343
FBgn0263832	0.252618	-1.65507
FBgn0035490	-0.439207	-1.43533
FBgn0042179	-0.267253	0.299541
FBgn0000449	-0.587462	-1.11711
FBgn0024179	0.413084	0.228135
FBgn0016013	-2.39332	-4.91843
FBgn0004516	-0.0429572	-0.0686626
FBgn0035495	-0.416141	-0.766243
FBgn0035497	0.0731606	0.962107
FBgn0035498	0.0180219	-0.51845
FBgn0028402	1.98703	3.11735
FBgn0026179	-0.0203767	-0.320884
FBgn0020294	-0.583742	-1.1304
FBgn0037051	-0.252696	-1.30948
FBgn0052484	0.811127	-3.06948
FBgn0035392	0.310597	0.575988
FBgn0015618	0.268106	-0.345117
FBgn0035393	1.0798	0.689523
FBgn0266918	0.219292	0.640499
FBgn0033480	0.780928	0.273979
FBgn0035385	-0.264325	-0.621119
FBgn0035383	-0.239614	-1.7063
FBgn0262593	-0.424597	-1.28023
FBgn0035379	-0.358212	-0.135402
FBgn0263392	-0.6427	-1.29054
FBgn0035375	0.181662	-0.325539
FBgn0035374	0.481637	-0.26969
FBgn0085484	-0.237409	-0.27964
FBgn0085485	0.371045	0.309778
FBgn0004379	0.95578	0.815387
FBgn0035981	-0.101961	-0.622803
FBgn0011769	-0.612405	-1.98723
FBgn0001229	-0.256861	-0.148539
FBgn0035982	0.0755559	-0.0345478
FBgn0001225	-0.307745	1.5713
FBgn0001227	0.266375	-1.06344
FBgn0001226	1.30615	0.988303
FBgn0035983	0.0802354	0.119586
FBgn0038928	0.690652	0.109507
FBgn0015218	0.751945	-2.90455
FBgn0035805	-0.573434	-0.184881
FBgn0035806	-0.232462	0.00121395
FBgn0035807	0.341432	-0.848983
FBgn0035811	1.40961	0.510843
FBgn0035812	0.229948	-0.231062
FBgn0263603	-0.0509539	-0.45812
FBgn0036570	0.346944	-0.079845
FBgn0036569	-0.0268589	-1.25331
FBgn0036567	0.336356	-0.989861
FBgn0036566	0.14513	-0.204174
FBgn0263602	1.34081	2.34828
FBgn0005536	0.132554	-0.985347
FBgn0260635	-1.89429	-1.99733
FBgn0036560	0.278996	0.233698
FBgn0044028	-0.202461	-0.0810117
FBgn0036063	0.680141	0.230636
FBgn0026404	-0.414511	-1.56907
FBgn0036062	0.346347	-0.183684
FBgn0036059	0.359682	-0.69422
FBgn0036058	-0.0753611	-1.20454
FBgn0025866	-0.0441222	-0.838222
FBgn0011836	0.215337	-0.640969
FBgn0027567	0.967502	0.296415
FBgn0035944	0.950153	0.791497
FBgn0035147	-0.450488	0.169229
FBgn0035148	0.291565	-0.195273
FBgn0035149	0.59869	0.756768
FBgn0261985	0.487927	1.82093
FBgn0035140	-0.0846265	0.222581
FBgn0035142	0.162737	0.027452
FBgn0035144	-0.261856	-0.184484
FBgn0035145	0.0216931	0.041643
FBgn0035146	0.0198021	0.974936
FBgn0004635	-0.167852	-0.835149
FBgn0020248	-0.814829	-1.26931
FBgn0043458	-0.374765	-0.33959
FBgn0028577	0.112429	-1.03413
FBgn0011204	-0.0624813	-1.03368
FBgn0261243	-0.230554	0.439694
FBgn0035227	0.506112	0.151188
FBgn0035228	-0.626918	-2.62775
FBgn0053514	-0.380401	-0.0386109
FBgn0035534	0.435356	0.510516
FBgn0027500	1.77363	-0.166005
FBgn0036648	-0.121168	-1.07398
FBgn0002284	2.17553	0.394132
FBgn0004465	0.968809	-1.33576
FBgn0025558	2.10565	-0.155863
FBgn0017572	-0.0470001	-0.376716
FBgn0000017	-0.0283082	-1.07522
FBgn0262732	0.630562	2.51412
FBgn0260960	-0.435806	-0.785719
FBgn0035656	1.87544	2.62516
FBgn0052406	-0.363384	-0.517803
FBgn0035665	0.879907	0.857533
FBgn0020906	3.58925	3.67688
FBgn0028980	1.3261	5.25997
FBgn0259164	1.19583	1.08686
FBgn0035673	0.778064	0.246449
FBgn0035674	0.740463	-3.63243
FBgn0011016	-0.19796	-1.13224
FBgn0003076	0.579038	-0.221721
FBgn0036571	-0.00373213	-1.24332
FBgn0002183	0.391392	-0.0403937
FBgn0035286	-0.168599	-0.168418
FBgn0035285	0.0891925	0.36811
FBgn0042712	0.691187	0.820868
FBgn0004636	0.0979592	-0.617911
FBgn0035283	-0.544583	-0.322647
FBgn0035281	-0.759661	-1.40567
FBgn0035280	-0.500747	-0.512185
FBgn0027790	-0.957487	-1.63014
FBgn0261562	0.821309	0.371636
FBgn0025820	3.76527	-0.172463
FBgn0067864	0.219323	0.0132365
FBgn0011573	0.290779	-0.410924
FBgn0026592	-0.22097	0.0745383
FBgn0013751	0.486907	0.0556978
FBgn0004875	0.130124	-0.132554
FBgn0035464	0.245206	-0.707998
FBgn0052262	-0.458273	2.34915
FBgn0035462	0.0236906	-0.634981
FBgn0052264	0.44649	4.13874
FBgn0263239	-1.29998	-3.36779
FBgn0035452	-1.98652	-1.18514
FBgn0005640	0.336354	0.215556
FBgn0259224	0.111874	0.577395
FBgn0037082	1.20332	-0.960579
FBgn0085491	-0.933222	-1.26686
FBgn0035876	1.10823	0.267971
FBgn0035877	-0.0154932	-0.343749
FBgn0011762	0.410338	-1.36428
FBgn0035878	0.694789	-0.476928
FBgn0035879	-0.0411129	-0.9928
FBgn0035880	1.06949	1.42228
FBgn0001248	0.0116105	-0.479798
FBgn0001253	0.0698638	0.513166
FBgn0035888	0.197514	0.560794
FBgn0035890	1.21979	2.03721
FBgn0265102	0.680903	-0.650236
FBgn0266667	0.0334158	-1.28144
FBgn0052354	-0.716449	-1.80899
FBgn0020224	0.511256	0.146108
FBgn0263352	0.202512	-0.965108
FBgn0036702	0.606447	2.20776
FBgn0036698	1.30807	1.35306
FBgn0036697	0.0970556	0.163492
FBgn0010424	-0.63128	-0.605306
FBgn0259200	-0.485348	-1.28877
FBgn0027082	1.17874	0.201972
FBgn0035360	-0.205516	-0.642687
FBgn0035359	1.11208	0.725107
FBgn0035358	-0.0114512	0.0429942
FBgn0035357	0.143138	-0.88679
FBgn0250911	0.427035	-0.0292145
FBgn0011828	-0.177851	-0.0870759
FBgn0035356	0.160109	0.828065
FBgn0028504	-0.49364	2.12428
FBgn0016794	0.272342	-0.0370707
FBgn0261602	-0.712306	-3.7339
FBgn0010909	0.157167	0.0971051
FBgn0004167	0.0391675	-0.621468
FBgn0035241	0.144059	0.482285
FBgn0035238	0.662927	0.599165
FBgn0035237	0.0527024	-1.18396
FBgn0035771	0.95949	1.38824
FBgn0035772	-0.136766	-1.32292
FBgn0082598	0.336822	-1.85004
FBgn0052380	0.428366	0.665107
FBgn0016983	0.0187516	-2.23587
FBgn0035777	-0.263759	-1.56846
FBgn0035779	0.0103883	-0.0549548
FBgn0035780	-0.746579	-0.682586
FBgn0035781	0.121954	0.113035
FBgn0014011	-0.232191	-2.97443
FBgn0259935	-0.304892	-2.55123
FBgn0035785	-0.753049	-1.05396
FBgn0015033	0.464608	0.24264
FBgn0035791	-0.159721	-0.442863
FBgn0015829	0.935347	0.473342
FBgn0041630	-1.97917	-2.60483
FBgn0035528	-0.225579	-1.13899
FBgn0036035	0.273403	-1.24608
FBgn0045823	-0.0614568	-0.499535
FBgn0040475	0.0942621	-2.40705
FBgn0036032	-0.083797	0.604106
FBgn0040305	-0.723715	-1.25709
FBgn0033845	1.21567	-1.2811
FBgn0035632	0.825187	0.272917
FBgn0261872	-0.182154	-0.609198
FBgn0036691	2.0417	-0.313967
FBgn0036690	0.243492	-0.0733302
FBgn0035436	-0.622652	-0.667949
FBgn0035437	-0.165108	-0.125063
FBgn0035438	0.26274	-0.159851
FBgn0035247	0.303703	2.72803
FBgn0013753	0.731595	0.492631
FBgn0025725	-0.0963197	-0.896058
FBgn0035248	0.594965	-0.46196
FBgn0035249	-0.260066	-0.961663
FBgn0025712	-0.144969	0.325652
FBgn0035251	-0.529296	-2.30981
FBgn0035253	-0.0372481	-0.618247
FBgn0035254	0.161858	0.619622
FBgn0026372	-1.02009	-3.03222
FBgn0027594	-0.0789581	-2.11725
FBgn0035755	0.144468	-0.575044
FBgn0035760	2.24647	-2.14617
FBgn0035761	0.89185	-0.274926
FBgn0035762	0.963558	-0.00727875
FBgn0035763	-0.286751	-1.07218
FBgn0002909	0.492776	0.065462
FBgn0015793	0.233667	0.921472
FBgn0063498	-2.26619	-3.15428
FBgn0027569	-0.212111	-0.0805765
FBgn0035854	-0.836965	-0.853411
FBgn0035853	1.29364	-1.58222
FBgn0035851	1.37762	-0.53396
FBgn0035850	0.563592	0.0825046
FBgn0035849	-0.994354	-1.1551
FBgn0035848	-0.400147	-0.667021
FBgn0020392	-0.119415	-1.15461
FBgn0040290	0.330549	-0.904088
FBgn0035432	0.206008	0.221796
FBgn0036688	1.10956	0.707251
FBgn0036686	-0.000880192	-0.438721
FBgn0036685	0.0875313	-2.17013
FBgn0036684	0.228343	0.0661286
FBgn0010352	-0.51538	-0.93383
FBgn0036680	0.537331	1.16158
FBgn0035985	0.363917	0.501701
FBgn0035986	0.227586	0.540012
FBgn0288470	0.229955	1.85583
FBgn0035989	0.061524	0.194085
FBgn0023129	-0.900086	-0.435107
FBgn0015296	0.626833	-0.0669279
FBgn0259785	0.186059	-0.176986
FBgn0037070	-0.513552	-0.650417
FBgn0037071	-0.0375199	-1.84901
FBgn0003042	-0.582968	-1.55038
FBgn0037073	-0.662876	-0.962941
FBgn0037074	0.195171	-0.030631
FBgn0261258	-0.00719326	-0.453427
FBgn0053288	0.233224	1.75722
FBgn0005694	-0.0202077	-0.467612
FBgn0035449	-0.516391	-1.8658
FBgn0002638	1.2973	-1.14402
FBgn0053523	-0.36043	-1.21907
FBgn0052407	-1.52133	-1.40788
FBgn0035649	-0.642406	0.546027
FBgn0052412	1.41225	-1.85639
FBgn0052409	0.818249	-0.237065
FBgn0035644	0.0862328	-0.0434325
FBgn0003984	0.0182323	-0.0823582
FBgn0035640	1.68932	0.791095
FBgn0035639	1.10843	0.71034
FBgn0259167	-0.266255	2.60408
FBgn0086694	0.449208	-0.377834
FBgn0259173	-0.965543	-2.94541
FBgn0023001	-1.00144	-3.47597
FBgn0010387	-0.818928	0.708965
FBgn0035743	-1.89862	-2.52632
FBgn0002775	-0.472619	1.26182
FBgn0053556	-0.0234299	-0.285607
FBgn0027615	0.325337	2.15036
FBgn0036107	0.136204	-0.479318
FBgn0036105	-0.907795	-1.20166
FBgn0035420	0.238939	0.275332
FBgn0286567	0.45335	0.369155
FBgn0047135	0.297254	1.9805
FBgn0035415	0.746281	1.14958
FBgn0001233	0.458005	0.531398
FBgn0035414	0.453071	-3.06423
FBgn0283724	0.145189	-0.0730569
FBgn0035410	-0.100421	-0.43455
FBgn0035409	1.06208	2.34453
FBgn0052278	-0.142935	-2.43046
FBgn0052281	0.221061	-1.01158
FBgn0036266	-0.423969	4.55428
FBgn0036264	-0.243515	0.301974
FBgn0036263	1.32272	0.122664
FBgn0035900	-0.439285	-0.543724
FBgn0035901	-0.577383	-1.7108
FBgn0035902	1.305	-0.216977
FBgn0035903	-0.535577	-0.681628
FBgn0035904	-1.29851	-0.859399
FBgn0086348	1.54602	1.73464
FBgn0036732	-0.817351	-0.791788
FBgn0085279	-0.760808	-1.15757
FBgn0036728	-0.790131	-0.528862
FBgn0035603	0.538476	0.566838
FBgn0260856	-0.789428	0.0402194
FBgn0035601	1.00039	-0.155795
FBgn0035600	-1.56898	-1.92994
FBgn0004380	-0.813362	-0.497541
FBgn0016031	0.59177	0.225942
FBgn0261934	-0.104185	-0.287922
FBgn0005626	0.148876	-0.765738
FBgn0035711	0.413723	-0.00937864
FBgn0035710	-0.375934	-0.606683
FBgn0035968	-0.16401	0.632486
FBgn0263456	0.135928	-0.153562
FBgn0037044	0.175982	-1.77278
FBgn0037045	2.14732	-0.273033
FBgn0035688	0.214924	-0.213896
FBgn0042119	2.72025	1.17724
FBgn0061492	-0.249299	0.327986
FBgn0035679	0.0214647	-0.114582
FBgn0035678	0.299643	4.13102
FBgn0035677	1.3772	0.858215
FBgn0035676	0.584046	-0.229845
FBgn0035675	0.142385	-0.147377
FBgn0035110	1.70452	0.405566
FBgn0051759	0.00470205	-0.365628
FBgn0027587	0.208259	0.441798
FBgn0035109	-1.06182	0.202138
FBgn0025592	1.71135	0.714909
FBgn0035107	0.43152	-2.16985
FBgn0035106	0.0772025	-0.258747
FBgn0040281	0.207409	0.19602
FBgn0035187	-0.501353	-1.11209
FBgn0035186	0.0212429	-0.281113
FBgn0025525	-0.0660016	-0.782458
FBgn0004870	0.185967	-0.0891911
FBgn0035181	2.73768	0.0411357
FBgn0024277	0.0058399	-0.196595
FBgn0035402	0.773269	-0.349093
FBgn0035401	0.151356	-0.99344
FBgn0035400	0.341924	0.146852
FBgn0026189	0.36455	1.88468
FBgn0035398	-0.773862	-3.70773
FBgn0035397	0.425301	-0.0179613
FBgn0035538	-0.0359036	0.356696
FBgn0035539	0.423936	0.715112
FBgn0035540	1.14677	-0.333771
FBgn0035541	-1.66123	-1.62322
FBgn0035542	0.0661105	0.0894673
FBgn0000038	0.0645944	-0.175512
FBgn0035544	0.390673	2.3809
FBgn0035553	-0.678696	-1.1825
FBgn0014073	-0.214078	-0.990103
FBgn0035557	-0.180492	-0.0447257
FBgn0035558	0.794472	1.81442
FBgn0262733	0.398084	1.12894
FBgn0015805	0.342316	-0.700831
FBgn0262870	0.282085	0.233169
FBgn0035574	0.707146	-0.116835
FBgn0261797	0.0747923	-0.569488
FBgn0027085	0.440314	-0.276322
FBgn0035577	-0.142249	-1.02942
FBgn0035578	-0.935122	-1.6396
FBgn0035581	0.0430559	0.0365822
FBgn0035583	-0.162881	-0.361336
FBgn0028699	-0.464743	-1.31181
FBgn0005775	0.226983	0.189403
FBgn0035431	-0.989405	-0.323753
FBgn0035427	-0.0527085	-0.815859
FBgn0035425	0.94517	-1.69365
FBgn0035424	0.0891309	0.175923
FBgn0035422	-1.42056	-4.39711
FBgn0035482	0.724747	-0.128836
FBgn0004880	-1.21073	-0.683395
FBgn0035481	0.0261883	1.74013
FBgn0035480	-0.42179	-1.38117
FBgn0035477	-0.0986618	-0.504058
FBgn0035475	0.310256	0.0988314
FBgn0004910	0.370197	0.590251
FBgn0035473	-0.887635	-0.616555
FBgn0041147	-0.842863	-0.102684
FBgn0035471	-0.204342	0.294076
FBgn0035470	-2.03856	-1.58698
FBgn0024510	0.369661	0.368588
FBgn0250789	0.0939145	-0.163542
FBgn0035272	1.04514	-0.797016
FBgn0035271	-0.94447	-1.27896
FBgn0027903	0.575438	-0.00714209
FBgn0035270	0.275722	-0.321047
FBgn0013811	0.0420544	-0.805814
FBgn0035268	0.190026	1.30255
FBgn0022702	-3.20089	-0.27252
FBgn0035267	0.482499	-1.71829
FBgn0035266	0.340032	0.100088
FBgn0035265	0.251013	0.527116
FBgn0035264	-0.635175	-0.533384
FBgn0266696	0.185355	0.967231
FBgn0035348	-0.775671	-0.177987
FBgn0010905	0.260232	-0.027426
FBgn0035440	0.88933	0.239434
FBgn0035104	-0.506379	0.0899941
FBgn0035103	0.716907	1.88599
FBgn0000541	0.590775	0.241274
FBgn0052476	-0.909384	-1.2296
FBgn0024806	-0.070546	-0.8165
FBgn0035120	1.11829	1.19812
FBgn0035121	0.0211927	-1.17339
FBgn0035194	0.718423	0.26502
FBgn0035122	1.42415	-2.06314
FBgn0085292	1.40587	-0.181957
FBgn0027111	1.02617	1.2356
FBgn0029002	-2.69547	-5.48573
FBgn0264707	0.19155	-0.388668
FBgn0052343	0.531318	0.439031
FBgn0052344	0.709597	-0.0701547
FBgn0004373	-0.0468977	-0.532317
FBgn0035113	0.553854	0.79679
FBgn0035112	-1.5049	-0.605818
FBgn0035111	0.44742	-1.29155
FBgn0036574	-0.0815562	-2.74036
FBgn0036575	-0.767499	-1.13242
FBgn0263605	-0.259478	-1.2775
FBgn0036579	-0.551657	-1.18165
FBgn0036580	1.02096	1.55098
FBgn0036581	1.18806	1.46925
FBgn0263606	-0.759701	-1.28536
FBgn0263607	-0.824198	-4.1733
FBgn0036587	0.92511	0.734153
FBgn0036597	-0.123009	-0.459615
FBgn0042201	-1.07995	-1.58795
FBgn0285951	0.127471	-0.701396
FBgn0036614	-0.228168	-0.845676
FBgn0283681	-0.185443	-1.10887
FBgn0266417	-0.659805	-1.2435
FBgn0036620	4.07207	-1.13065
FBgn0036621	0.199599	0.460424
FBgn0036623	0.637451	1.32274
FBgn0036624	-0.117755	-0.608179
FBgn0266099	0.133124	0.120693
FBgn0014163	-0.148366	-0.615973
FBgn0028399	0.0984649	-1.17207
FBgn0036629	-0.882716	-1.28991
FBgn0027080	-0.768262	-2.22976
FBgn0053158	-0.0459212	0.127097
FBgn0260388	-0.22037	-1.98363
FBgn0003515	0.456744	0.247952
FBgn0263131	-0.483687	-1.78471
FBgn0026061	0.153497	0.333368
FBgn0036640	1.19412	0.51502
FBgn0036641	3.05494	1.3312
FBgn0028693	3.53668	0.0748991
FBgn0250814	-0.95917	-0.927459
FBgn0036643	-4.0987	-6.98707
FBgn0011206	-0.069957	-0.340344
FBgn0040827	0.175889	0.733371
FBgn0043806	-4.73413	-3.28508
FBgn0023479	0.115863	0.327258
FBgn0035959	0.815385	0.216473
FBgn0000116	-0.312987	-0.621922
FBgn0052068	0.214209	-0.732895
FBgn0010762	0.176027	-0.674779
FBgn0036099	-0.114606	0.383896
FBgn0053493	-0.701198	-1.03368
FBgn0047038	-1.13513	-1.0911
FBgn0036101	-1.47843	-1.11103
FBgn0035770	-1.36204	-0.661089
FBgn0037027	0.616267	0.859396
FBgn0037028	0.333459	0.600118
FBgn0259243	0.0592255	-0.686012
FBgn0027055	0.0622615	-0.642993
FBgn0037031	0.434298	-0.245772
FBgn0052432	-2.59012	-0.602048
FBgn0011591	0.138328	-0.660144
FBgn0003415	0.115117	-0.383007
FBgn0035965	1.81628	-1.33648
FBgn0035964	-0.625929	-1.86222
FBgn0002283	1.25368	1.09037
FBgn0035499	-0.181799	-1.131
FBgn0264693	0.0327818	-0.686175
FBgn0260985	2.61858	1.84051
FBgn0003206	-0.01959	-0.205009
FBgn0004552	-0.137675	-0.143618
FBgn0035501	-0.193975	0.00455862
FBgn0261274	0.74216	-0.365947
FBgn0028664	-1.82133	-2.42886
FBgn0263110	0.0666895	-0.0698423
FBgn0001257	-0.261928	-2.13518
FBgn0035515	-0.760999	-0.56916
FBgn0011692	0.599336	-1.92453
FBgn0041171	0.421175	0.194958
FBgn0035517	3.16777	1.77055
FBgn0035518	0.601688	-0.987109
FBgn0035519	-0.298583	-0.600454
FBgn0035521	-0.18915	-0.555757
FBgn0035523	0.317962	-0.211193
FBgn0035524	0.468772	-1.38855
FBgn0035793	-0.13903	-0.432521
FBgn0268063	-0.372195	-1.03403
FBgn0028582	0.261599	0.191991
FBgn0035802	0.136035	-0.223746
FBgn0285926	0.286435	0.50085
FBgn0029935	0.813166	0.0837666
FBgn0025621	0.671096	-0.257947
FBgn0015799	0.514606	0.167311
FBgn0000319	0.411546	0.00847747
FBgn0030704	-0.994334	-2.49385
FBgn0003274	-0.513244	-2.66886
FBgn0052676	0.268312	0.381898
FBgn0040348	2.58829	0.329899
FBgn0040347	1.237	0.481075
FBgn0030672	-0.0511193	-0.995417
FBgn0030671	1.78742	1.97076
FBgn0030669	-0.0912719	-0.45124
FBgn0030668	-0.587999	0.615382
FBgn0011606	0.583789	2.37589
FBgn0001404	0.152589	-0.326278
FBgn0086674	0.190594	-0.349112
FBgn0040337	-0.354729	-0.439022
FBgn0003638	0.719413	1.98856
FBgn0023545	0.555817	-0.593039
FBgn0261954	0.0583361	-0.592281
FBgn0031779	-0.530673	-1.5654
FBgn0266450	-0.376355	-0.634879
FBgn0266449	-0.0144128	-0.464
FBgn0031773	-0.63186	-2.89472
FBgn0031772	-1.16098	1.65955
FBgn0031771	-2.27733	-2.5986
FBgn0031769	0.356938	-2.30873
FBgn0029161	0.484443	2.39606
FBgn0031766	-2.8867	-2.72764
FBgn0287185	-0.0642898	-0.738571
FBgn0029939	0.336161	-0.527773
FBgn0283469	0.41087	-0.0587631
FBgn0030884	0.292067	-0.805069
FBgn0030887	0.322287	1.16753
FBgn0030890	0.0254632	-1.19685
FBgn0030891	-0.207809	-0.460782
FBgn0030892	0.435363	1.02117
FBgn0021765	2.21313	-1.05783
FBgn0030869	0.4842	0.211242
FBgn0024184	-0.902697	-0.89698
FBgn0028879	-0.569391	-0.849995
FBgn0024183	-0.547003	0.855794
FBgn0010422	0.0304066	-0.495567
FBgn0000317	-0.0986771	-0.816357
FBgn0004837	-0.0597939	-3.65158
FBgn0001977	-2.50083	-3.65358
FBgn0041713	-1.78763	-1.69209
FBgn0286027	0.0262282	-0.50242
FBgn0283659	-1.1687	-2.06953
FBgn0028926	0.168245	0.0815262
FBgn0261881	-0.318365	-0.663829
FBgn0040228	-0.237849	-1.02645
FBgn0086711	0.340606	-2.86732
FBgn0051956	-1.0123	-2.16134
FBgn0259213	-0.0263455	-1.17801
FBgn0032748	0.258035	1.42075
FBgn0002021	0.693458	1.68031
FBgn0032746	-1.84643	0.0475298
FBgn0016122	-0.507321	-0.580829
FBgn0085470	0.202108	1.01198
FBgn0250903	0.171513	1.20107
FBgn0028394	-0.744309	-0.500994
FBgn0042627	0.160412	1.11785
FBgn0283427	-0.0877924	-0.64709
FBgn0031702	-0.230117	0.106904
FBgn0031700	-0.908396	-1.16826
FBgn0031698	-0.0259318	-0.156038
FBgn0031697	-0.13421	-1.953
FBgn0016076	-0.261932	-0.754308
FBgn0031696	0.108909	-0.0526964
FBgn0000228	-0.26737	-1.34955
FBgn0032235	0.808114	0.779143
FBgn0051715	-0.453476	-0.632433
FBgn0025366	-1.33809	-1.77984
FBgn0032242	0.462562	0.479628
FBgn0052590	-0.775652	-1.94515
FBgn0032243	-0.627146	-1.84399
FBgn0024320	-0.604663	-1.22351
FBgn0032200	0.0764184	0.493485
FBgn0004419	0.240125	-0.198144
FBgn0020908	-1.28929	-0.934125
FBgn0032196	0.78877	-0.821694
FBgn0032233	-1.18061	-0.942804
FBgn0026401	1.61883	1.75079
FBgn0039970	-6.58167	-5.01225
FBgn0000384	0.351032	-0.938101
FBgn0031883	0.0487684	-0.0647451
FBgn0262872	0.0167309	-0.00136269
FBgn0024734	-0.157362	-1.0864
FBgn0028515	-0.710169	-1.89747
FBgn0002673	1.30039	2.25
FBgn0004858	-0.257535	-0.634904
FBgn0005771	-0.169711	-1.15531
FBgn0003016	-0.0236862	-0.498857
FBgn0031692	0.0488786	0.363918
FBgn0003716	0.368244	-0.0569127
FBgn0031693	2.47796	2.64487
FBgn0032205	-2.9105	-2.27503
FBgn0260987	1.06484	2.97146
FBgn0259482	-0.523099	-0.300857
FBgn0032363	-0.125614	-0.478412
FBgn0032362	-0.013091	-0.0283743
FBgn0287204	-1.44142	-1.60146
FBgn0261648	-0.350136	-0.310256
FBgn0000287	0.349704	-0.818629
FBgn0020270	-0.199556	-0.471451
FBgn0032358	0.29197	0.500821
FBgn0032354	-0.530145	-1.73619
FBgn0287724	-0.223426	-1.29174
FBgn0040211	-1.10323	-2.51288
FBgn0032348	-0.440203	-1.70767
FBgn0028700	0.948691	0.181118
FBgn0262647	0.0887933	-0.464135
FBgn0032346	1.00506	-0.809716
FBgn0032345	-0.269966	0.755873
FBgn0041781	0.0533378	0.183842
FBgn0010612	-0.648644	-1.08203
FBgn0004872	-0.910899	-2.85801
FBgn0026148	-0.924718	-2.28394
FBgn0026147	-0.0336565	0.736602
FBgn0015756	-0.639469	-4.74991
FBgn0021761	-0.041871	-3.12588
FBgn0032329	-1.33742	1.64631
FBgn0032258	-0.15561	-3.72112
FBgn0026431	0.024398	-0.246156
FBgn0051719	0.00919279	0.0430773
FBgn0032256	-1.56026	-0.73828
FBgn0027611	0.790047	1.06091
FBgn0032252	-1.09273	-1.36128
FBgn0032240	-0.125942	-0.930098
FBgn0032247	-0.586589	-1.90348
FBgn0032248	0.167586	1.83199
FBgn0032250	-0.35012	0.263765
FBgn0067622	-0.852633	-0.882617
FBgn0267330	-0.136375	-0.417078
FBgn0262601	0.809669	-0.786031
FBgn0032246	0.887865	0.947476
FBgn0032249	-0.808874	-1.09285
FBgn0004915	0.245443	-0.728294
FBgn0027052	0.658542	-0.168139
FBgn0032244	1.22229	-1.27434
FBgn0032204	0.328656	0.0868591
FBgn0032230	0.331913	1.22591
FBgn0032225	0.171651	-0.0950146
FBgn0032224	-0.379187	-1.92149
FBgn0027568	-0.218161	0.466852
FBgn0032229	-0.257062	0.71095
FBgn0031835	0.101942	0.613912
FBgn0031834	0.18289	-0.681215
FBgn0263916	-0.34396	-0.366478
FBgn0031832	-0.999169	-1.68639
FBgn0031830	-1.41293	-1.2661
FBgn0051694	-0.523065	-0.0283518
FBgn0031474	-0.128243	-0.480402
FBgn0000273	0.100612	-0.490163
FBgn0261710	0.318815	-0.303109
FBgn0030206	-0.194462	2.22533
FBgn0030208	0.648201	0.0564844
FBgn0052687	-0.565101	-1.51684
FBgn0085443	0.128563	-0.134004
FBgn0001206	0.123901	-2.93404
FBgn0030432	0.93385	0.745703
FBgn0030433	0.258045	-0.450196
FBgn0013987	0.22872	-0.403091
FBgn0029801	-0.334804	-1.28426
FBgn0029799	-0.588065	-0.647906
FBgn0030411	1.41504	0.202241
FBgn0030410	0.192328	-0.60649
FBgn0030407	-2.63052	-4.9326
FBgn0030406	0.90184	-1.20357
FBgn0052654	-0.00966497	-0.624141
FBgn0036301	0.407816	-0.0761413
FBgn0030403	-1.26114	-2.42837
FBgn0283712	-0.108452	1.00044
FBgn0030400	0.123897	-0.093847
FBgn0264542	0.127963	-0.913683
FBgn0030396	0.346957	-0.197857
FBgn0030395	2.29449	0.311481
FBgn0259143	-0.0754275	-0.389213
FBgn0003514	0.763757	-0.515765
FBgn0029849	0.47515	0.521051
FBgn0029848	-0.0187332	-1.42354
FBgn0052750	0.290696	-0.721868
FBgn0264386	-0.358614	-1.14166
FBgn0052645	0.505275	-2.9822
FBgn0030456	0.0824513	-1.65332
FBgn0025463	0.711518	0.0721798
FBgn0030457	0.432151	-0.492041
FBgn0085440	-0.872231	-1.27251
FBgn0030460	-0.0217239	-4.14279
FBgn0029835	-0.674069	-1.20615
FBgn0027528	-0.13988	-0.166437
FBgn0001250	0.036646	-0.170844
FBgn0030345	-0.504377	-1.60659
FBgn0030346	2.50669	1.45494
FBgn0250874	-0.209349	-0.513933
FBgn0030099	-1.83875	0.566905
FBgn0030101	-0.550749	0.499608
FBgn0030100	-0.676436	-1.78251
FBgn0086450	-0.437287	-0.878244
FBgn0030102	0.305339	-0.554397
FBgn0030974	0.80076	0.023476
FBgn0030964	-0.585053	-1.5101
FBgn0030963	5.60394	1.1427
FBgn0030973	0.40708	-0.981532
FBgn0030056	2.17605	-0.132749
FBgn0030057	-0.701293	-0.712345
FBgn0041629	-0.328004	-2.47523
FBgn0030955	0.577833	-0.75297
FBgn0025809	-0.147714	-1.52352
FBgn0029761	-0.614479	-0.817563
FBgn0029762	0.303871	0.932376
FBgn0263987	0.024074	-0.297469
FBgn0002579	-0.223918	-2.00203
FBgn0025635	0.081531	-0.0169416
FBgn0029936	0.986582	-0.623521
FBgn0027342	0.305922	-1.00518
FBgn0029711	-0.167609	-0.41562
FBgn0023516	0.897168	0.582235
FBgn0023513	0.427854	0.215809
FBgn0023540	0.552573	0.321774
FBgn0005670	-0.00853309	-0.628475
FBgn0030246	0.137585	-0.558498
FBgn0017561	0.202039	0.631692
FBgn0030245	1.53574	2.90871
FBgn0030243	0.55612	0.321529
FBgn0030343	-0.308521	-0.129217
FBgn0030344	0.0589828	-1.10807
FBgn0030582	0.895185	1.56212
FBgn0030584	0.833464	-0.0598179
FBgn0003517	6.50366	3.22756
FBgn0052230	-0.580594	-0.670522
FBgn0026374	-0.806062	-1.31001
FBgn0025814	-1.95501	-0.707167
FBgn0031145	-0.360306	0.921579
FBgn0031144	0.0398731	0.109966
FBgn0030178	0.781587	-1.58444
FBgn0030177	0.0146251	-1.14083
FBgn0052685	-0.0994868	-0.232362
FBgn0030174	2.62093	-0.0827422
FBgn0030946	1.08778	1.30618
FBgn0001079	0.408534	-0.733654
FBgn0030947	0.969742	-0.727059
FBgn0004959	-0.997316	0.86879
FBgn0010383	-0.485265	-2.95974
FBgn0052350	-0.16595	-3.60351
FBgn0037723	-0.337351	-1.67737
FBgn0024733	-1.10478	-4.33297
FBgn0020660	0.0476311	-0.609332
FBgn0063670	-0.627259	-2.96658
FBgn0005585	0.215969	-0.428231
FBgn0028697	-0.446457	-3.20882
FBgn0011742	0.757711	0.721981
FBgn0267912	-0.353998	-1.26614
FBgn0030788	1.04739	0.772758
FBgn0030790	0.273777	-0.413848
FBgn0030791	0.129844	-1.44383
FBgn0030787	1.34151	-0.187148
FBgn0030786	-1.44391	-5.56323
FBgn0030509	-0.472763	-0.393329
FBgn0030485	-0.259733	-0.394249
FBgn0030870	0.134717	-3.72194
FBgn0040285	-0.0440271	-0.906366
FBgn0263257	-0.104924	-0.380695
FBgn0030634	-1.95599	-6.16751
FBgn0041096	-0.536396	-1.08504
FBgn0284221	-0.42653	-1.83647
FBgn0036249	1.54061	0.235766
FBgn0022959	-0.382288	-1.0988
FBgn0261283	0.251912	0.22492
FBgn0260874	0.0861583	-0.205606
FBgn0083952	-1.82683	0.388426
FBgn0036909	-0.0528001	-1.02755
FBgn0040786	0.446249	0.283072
FBgn0024889	0.428618	-1.52304
FBgn0036910	1.93858	-1.80374
FBgn0023094	0.674778	0.552048
FBgn0036911	1.25971	-0.147157
FBgn0013799	0.243699	-1.06331
FBgn0003744	0.370771	0.225261
FBgn0052221	-0.717925	-0.411683
FBgn0263601	-0.191511	-1.17703
FBgn0036557	-0.378226	-1.54527
FBgn0037017	0.710233	-1.76571
FBgn0037016	-0.0400197	-0.452524
FBgn0037015	-0.0768417	-0.0202804
FBgn0001320	-0.273138	-0.647499
FBgn0001323	0.261687	0.235715
FBgn0287585	0.133589	-0.475945
FBgn0037008	-2.20202	-0.9765
FBgn0037007	-0.492221	-1.42566
FBgn0052425	0.532758	1.88613
FBgn0037001	-2.07066	-2.14579
FBgn0037000	1.02296	0.450843
FBgn0052428	-0.261857	-1.02315
FBgn0036997	3.16097	0.514061
FBgn0036996	0.232993	0.348302
FBgn0036995	0.0901807	0.318225
FBgn0036994	0.671373	-0.387684
FBgn0036992	1.76627	0.43893
FBgn0036991	1.18888	0.875755
FBgn0036990	0.652238	-1.93054
FBgn0284421	-0.00152867	-1.23479
FBgn0264561	0.210387	0.0686395
FBgn0015239	0.544749	-0.387917
FBgn0037087	-2.43014	-2.07289
FBgn0052227	-0.119555	-2.52968
FBgn0036978	-0.412711	-1.27514
FBgn0259676	1.97607	-0.0667591
FBgn0024887	1.86085	1.67112
FBgn0036975	1.81606	0.802563
FBgn0036974	-0.372906	-1.7319
FBgn0036973	-0.00010401	0.687511
FBgn0262057	-2.96682	-1.54047
FBgn0250791	0.269071	-0.114695
FBgn0003124	0.544949	-0.390959
FBgn0052225	-1.29194	-2.21787
FBgn0036819	-0.759841	-1.66604
FBgn0036818	-0.28859	0.300021
FBgn0036816	0.0728895	0.0892132
FBgn0000261	-0.0221245	0.821723
FBgn0036814	0.258417	0.329521
FBgn0001078	0.237326	-0.200648
FBgn0036813	0.550888	-0.46784
FBgn0036812	-0.181426	-0.858107
FBgn0036811	0.153106	0.407796
FBgn0264389	3.78324	0.90396
FBgn0030605	-4.0343	-3.40403
FBgn0030600	0.319686	0.291836
FBgn0040351	0.0478093	-0.218673
FBgn0039269	-1.66304	-2.94038
FBgn0045866	-1.16396	-0.0171022
FBgn0259178	-1.36245	-3.54817
FBgn0002431	-0.41986	-0.984755
FBgn0000719	0.118498	-0.434637
FBgn0052499	0.605903	-1.16854
FBgn0030653	0.832783	4.56932
FBgn0030654	0.870581	-1.13223
FBgn0030658	2.23497	0.886372
FBgn0030659	0.336111	-1.96556
FBgn0030660	0.468821	0.657248
FBgn0030662	-0.945074	-0.443631
FBgn0024366	0.25652	-0.407778
FBgn0024362	0.113253	0.354228
FBgn0024360	-0.0608117	0.333012
FBgn0024365	0.152988	-0.820851
FBgn0024364	-0.654909	-2.29603
FBgn0000826	3.49164	2.48327
FBgn0040363	-0.947785	-1.82879
FBgn0040364	0.143459	0.056269
FBgn0040397	0.470906	-0.240149
FBgn0034978	-1.10863	-2.37162
FBgn0041582	-0.104097	-1.21413
FBgn0021875	-0.32736	-1.46322
FBgn0034982	0.293466	-0.859388
FBgn0287831	1.93271	2.69464
FBgn0260775	0.386775	3.26937
FBgn0015544	-0.25982	-1.40651
FBgn0034985	0.394996	-0.88956
FBgn0034986	0.390532	0.939537
FBgn0033272	0.0623748	-1.43013
FBgn0263593	0.287078	0.0925309
FBgn0033268	-0.109169	3.95345
FBgn0005648	-0.0735339	2.14254
FBgn0260390	0.411815	0.113622
FBgn0260398	0.735832	-0.0802975
FBgn0033266	0.0915375	-0.375363
FBgn0033265	-1.39092	-1.38294
FBgn0033264	1.33419	-2.91044
FBgn0050372	0.297335	-0.482141
FBgn0033260	0.132929	-0.561993
FBgn0033259	0.0921622	-0.351956
FBgn0033258	1.56565	-0.326738
FBgn0033257	-0.550936	-0.770613
FBgn0028563	0.691109	-0.552268
FBgn0025469	0.98223	1.46461
FBgn0021814	-2.06228	-2.20399
FBgn0020279	0.121567	-0.76409
FBgn0033252	-0.449797	-0.905733
FBgn0033250	-0.10479	-0.329892
FBgn0013307	0.703946	0.188666
FBgn0033249	0.342931	1.16303
FBgn0033247	2.34049	2.12351
FBgn0033246	0.152591	-0.142644
FBgn0027054	2.48913	0.872054
FBgn0050169	0.0547695	-1.13183
FBgn0035020	-0.623869	-1.81237
FBgn0035021	0.0971109	0.502387
FBgn0016687	-0.238721	-2.25995
FBgn0035024	0.416973	-0.121079
FBgn0035025	0.422412	2.81981
FBgn0035027	0.910826	0.598659
FBgn0035028	0.112706	-0.147182
FBgn0020521	0.0141618	-0.997119
FBgn0035031	-0.0790384	-0.292495
FBgn0035032	-1.00901	-1.47831
FBgn0035033	0.177115	-0.297939
FBgn0003733	-0.433381	-1.7754
FBgn0050493	-3.36528	-2.78908
FBgn0033212	0.0359315	-0.181436
FBgn0033210	0.0515496	-1.33815
FBgn0033209	-0.620721	1.14699
FBgn0033208	-1.00106	-1.24929
FBgn0033206	0.176186	-0.982605
FBgn0033205	0.652945	1.0233
FBgn0033753	-0.897495	-2.24018
FBgn0033754	-0.2781	-3.0245
FBgn0003527	0.433171	0.883086
FBgn0033755	0.0429376	-0.524464
FBgn0022764	0.0804273	-0.507676
FBgn0287873	0.107626	-0.542381
FBgn0035091	0.0936291	0.247788
FBgn0010435	0.203898	-0.195887
FBgn0035090	-0.512818	0.538406
FBgn0035089	-0.761433	-0.367017
FBgn0035088	0.00274983	-2.58571
FBgn0285950	-0.923562	-5.17641
FBgn0035087	-0.18886	0.38922
FBgn0035086	0.0186918	1.33895
FBgn0027599	0.123849	0.181715
FBgn0035085	0.818957	0.773008
FBgn0035084	3.45832	-0.797954
FBgn0035083	-0.700865	-0.421538
FBgn0010105	-0.332292	-0.00937792
FBgn0041160	-0.790036	-1.53686
FBgn0085481	-1.04167	-1.40527
FBgn0036522	0.20359	0.632572
FBgn0036518	0.287802	0.146138
FBgn0036516	-0.435769	-0.884849
FBgn0036515	-0.117013	-0.317224
FBgn0260027	-0.141564	0.300475
FBgn0042134	0.214453	-0.471053
FBgn0052137	-0.232766	-0.525279
FBgn0001108	0.371953	-0.632474
FBgn0036386	1.26473	1.67402
FBgn0259140	0.89699	0.0729387
FBgn0036208	-0.476423	-0.329717
FBgn0004381	0.234486	-0.298505
FBgn0036207	0.649312	0.748248
FBgn0015278	0.160189	-0.155357
FBgn0036203	0.0750158	0.0725008
FBgn0036202	-1.42667	-2.17464
FBgn0036199	-0.168828	0.152615
FBgn0040817	-0.315488	-0.148431
FBgn0036198	1.15876	1.43768
FBgn0036196	-0.19003	0.00438633
FBgn0036194	-0.279896	-2.07892
FBgn0036191	0.23258	-0.00301485
FBgn0015828	3.39361	2.69254
FBgn0052085	-0.795822	0.265158
FBgn0036188	0.56961	-0.173254
FBgn0036187	0.486333	0.0222186
FBgn0052091	0.409886	0.251293
FBgn0042138	0.720121	-0.779754
FBgn0036184	1.15252	-0.0112053
FBgn0036183	-3.40982	-3.57713
FBgn0036181	-0.488957	-1.14668
FBgn0036180	0.346254	2.6548
FBgn0003292	3.02288	-0.567908
FBgn0034759	-0.337704	-0.413525
FBgn0034758	-0.701604	-3.13393
FBgn0263031	-1.11004	-4.07865
FBgn0050196	-1.06985	-0.473006
FBgn0085474	0.619508	-0.00824287
FBgn0085475	-0.049579	-0.17987
FBgn0050195	-1.17894	-1.51754
FBgn0261612	0.331587	0.0906214
FBgn0025519	0.397505	-0.127586
FBgn0001308	0.579487	-0.197021
FBgn0034109	-0.604909	-1.64741
FBgn0028622	-0.533935	-2.6533
FBgn0034521	0.0699478	2.08434
FBgn0033936	-0.551068	-1.58238
FBgn0033935	1.27986	0.24371
FBgn0033934	3.32606	1.03811
FBgn0033932	-0.29461	0.2312
FBgn0033929	0.478175	0.463752
FBgn0033928	-0.547143	-0.316581
FBgn0033926	0.127362	-0.167372
FBgn0033925	-0.0581257	0.681453
FBgn0033924	-0.278301	-0.775267
FBgn0085408	-0.0822768	-0.856335
FBgn0034786	0.252577	-0.428706
FBgn0010551	0.478014	-1.62949
FBgn0034398	-1.18539	-1.86709
FBgn0034399	-0.147118	-2.32555
FBgn0034400	-0.0110516	-0.577801
FBgn0034401	0.174984	0.507831
FBgn0034402	-1.38696	-0.340331
FBgn0034403	2.61614	-6.22514
FBgn0010053	0.55842	0.698138
FBgn0034406	1.56635	0.335108
FBgn0034408	-0.411439	-0.845849
FBgn0014269	-0.350097	-1.28678
FBgn0267351	0.486056	1.42264
FBgn0265356	-0.307674	-0.668105
FBgn0263116	-0.819503	-0.341677
FBgn0004168	-0.176016	0.635918
FBgn0034315	1.60369	-1.23256
FBgn0033309	1.02481	0.140279
FBgn0033308	-1.27682	-5.6256
FBgn0259226	0.602666	-0.232785
FBgn0033738	0.336416	0.811336
FBgn0050051	-1.9275	-1.83729
FBgn0033739	-0.157318	0.216355
FBgn0010238	-0.143169	-1.5114
FBgn0033740	0.802585	0.471626
FBgn0033615	0.51895	0.0451162
FBgn0025373	-0.290965	-2.5243
FBgn0033616	0.14324	0.494454
FBgn0016047	-0.244875	-0.683246
FBgn0060296	-0.117583	-0.658992
FBgn0085434	0.313284	-0.10864
FBgn0035078	0.00165247	0.454071
FBgn0035077	-0.622335	-0.655677
FBgn0035076	-0.548986	-0.975218
FBgn0085442	0.455187	0.403933
FBgn0085428	0.226731	-0.643725
FBgn0034110	-0.351508	-1.59842
FBgn0267791	-0.221466	-3.53663
FBgn0050147	-0.163955	-0.741507
FBgn0034527	0.67453	0.403853
FBgn0034528	-1.49887	-4.18834
FBgn0034529	0.339828	-0.68675
FBgn0034530	-1.02672	-0.651389
FBgn0250850	0.299375	-0.457751
FBgn0034534	0.177573	0.0357144
FBgn0034535	0.078368	-0.432221
FBgn0061361	0.380201	-0.148769
FBgn0034537	0.522163	-0.46146
FBgn0034538	-0.473299	-0.453389
FBgn0034540	0.193466	0.326317
FBgn0034542	0.0638468	-0.688968
FBgn0000615	0.337535	-1.35218
FBgn0034543	2.89827	1.30287
FBgn0011674	0.0872891	-1.05384
FBgn0034553	2.06939	3.02902
FBgn0050295	1.35397	-0.86522
FBgn0015524	0.342257	-0.312711
FBgn0000044	-0.0241789	-0.228087
FBgn0034564	0.559906	-2.27409
FBgn0086656	-0.722628	-5.15273
FBgn0050342	0.89196	0.0688654
FBgn0050344	-0.298652	0.0838032
FBgn0033387	1.49201	0.484239
FBgn0033388	-1.22047	-3.42297
FBgn0033389	-0.219576	-0.592682
FBgn0015477	0.161546	-0.310494
FBgn0002567	0.702814	0.218563
FBgn0033391	0.806569	-0.697172
FBgn0265935	0.247461	-2.39803
FBgn0034075	-0.311428	-0.881998
FBgn0265605	-0.220539	-0.0582872
FBgn0014020	-0.268401	-1.06646
FBgn0083983	-0.347562	-0.911979
FBgn0034072	-0.12904	-0.680718
FBgn0034071	0.0179287	-0.337084
FBgn0034070	-0.16582	-0.604098
FBgn0034068	0.11116	-0.505458
FBgn0034067	0.476625	-1.12613
FBgn0034066	1.0569	3.32698
FBgn0034065	0.126493	-1.23157
FBgn0010590	1.24754	-0.212303
FBgn0034062	-0.27573	0.149079
FBgn0034061	-0.188575	-0.916196
FBgn0034060	0.243985	-0.464946
FBgn0020236	0.0959619	-0.0184645
FBgn0034059	0.146096	-1.41525
FBgn0034058	1.09487	-0.408759
FBgn0034057	0.673049	0.147582
FBgn0034053	-0.187833	-0.207028
FBgn0043792	-0.306428	1.61612
FBgn0022343	-0.00650789	-1.42909
FBgn0035082	0.558111	-0.161053
FBgn0036534	0.093164	0.0473027
FBgn0040230	0.274403	0.323066
FBgn0036754	-0.794257	-0.538653
FBgn0052187	-1.51256	0.616292
FBgn0052191	0.555599	0.0598255
FBgn0036756	-0.227595	0.0973945
FBgn0036759	1.30479	1.59892
FBgn0036760	2.59282	2.36001
FBgn0036761	0.59028	-0.819369
FBgn0289579	-1.18244	-1.22071
FBgn0036763	0.0472898	0.534795
FBgn0013718	0.648077	-0.255768
FBgn0036416	0.0167946	-0.0988828
FBgn0001085	0.939326	0.108813
FBgn0003459	1.40594	1.48522
FBgn0036423	-0.423778	-0.000185687
FBgn0087007	0.772218	0.782826
FBgn0054015	2.21269	-3.2678
FBgn0013717	0.104511	-2.20117
FBgn0036789	-0.0731932	-0.419772
FBgn0011706	-0.667312	-0.378154
FBgn0036783	-0.786744	-0.84792
FBgn0003997	0.0368929	-0.165417
FBgn0051999	-0.42834	-0.53995
FBgn0020300	-1.1336	2.43891
FBgn0036778	-1.58892	5.38591
FBgn0052195	1.27952	1.17243
FBgn0036775	1.2815	0.395232
FBgn0036774	1.44081	-0.397524
FBgn0036771	0.0511941	1.39705
FBgn0036772	0.0133892	-1.7139
FBgn0000568	0.140023	-0.470319
FBgn0036232	-0.403546	-0.7186
FBgn0036237	0.766516	-0.479634
FBgn0026432	0.40927	0.00305864
FBgn0061515	0.384925	0.511095
[truncated: 5,389 more rows]

## Sheet: Δx_Dsuz_H
FBgn	deltaX_suz_HF	deltaX_suz_HM
FBgn0025740	1.04619	0.93198
FBgn0051961	0.0133139	-0.223121
FBgn0031589	0.238488	0.34359
FBgn0031227	0.382775	-0.225212
FBgn0031228	0.854918	2.11362
FBgn0031229	0.850542	1.57985
FBgn0053635	-0.778673	-0.223522
FBgn0016977	0.61484	0.96126
FBgn0031231	4.59561	2.86088
FBgn0266557	0.763879	1.05199
FBgn0283652	0.0103876	-0.482895
FBgn0031239	-0.183837	-0.29504
FBgn0086856	-0.381363	-0.906612
FBgn0086855	0.312826	-0.248588
FBgn0003444	1.38564	0.855288
FBgn0031245	1.99172	2.17469
FBgn0025686	1.04504	3.63845
FBgn0017457	-0.559072	0.428845
FBgn0024352	-0.256664	0.261423
FBgn0020622	0.134441	0.922871
FBgn0261560	0.22139	-0.51854
FBgn0031540	0.672799	0.348461
FBgn0021967	-0.163603	-0.461305
FBgn0085450	0.878252	1.59285
FBgn0031961	0.730362	0.131473
FBgn0031959	0.340331	0.743947
FBgn0045038	1.73362	0.918807
FBgn0031955	0.221388	0.497865
FBgn0004177	-0.0542115	0.109474
FBgn0032596	-0.299297	-1.33358
FBgn0032597	-1.17581	-0.779875
FBgn0015391	-0.342568	-0.957885
FBgn0261068	-0.0499714	0.137009
FBgn0032600	0.308922	0.28915
FBgn0032601	-0.50671	-1.07691
FBgn0264695	-0.342409	-2.15731
FBgn0000406	0.411572	-1.58531
FBgn0032603	-2.20498	-1.44314
FBgn0040262	-0.5449	0.556824
FBgn0040261	-1.73415	0
FBgn0040260	-6.00454	-2.4826
FBgn0032398	1.03198	0.403295
FBgn0032399	0.317801	14.2736
FBgn0032401	0.0421438	0.065479
FBgn0053120	1.47223	0.349577
FBgn0032404	-0.593493	-1.45722
FBgn0027505	-0.231016	-1.20385
FBgn0032405	-4.00571	-6.52817
FBgn0002938	1.17965	0.770706
FBgn0031903	0.663623	2.50296
FBgn0031902	2.89312	1.01055
FBgn0284084	-0.186861	0.311879
FBgn0010453	1.75629	1.22255
FBgn0041182	-1.28405	-1.59478
FBgn0041181	0.442069	0.164398
FBgn0031939	-1.40401	-2.05792
FBgn0014454	-0.562432	-1.37176
FBgn0031940	-1.40037	-0.689126
FBgn0032925	-0.853729	-1.27648
FBgn0263050	-0.805893	-0.52434
FBgn0010100	0.154196	-0.134611
FBgn0000239	0.283049	1.09649
FBgn0011829	-1.62571	-0.303699
FBgn0031717	1.95505	0.630494
FBgn0002525	-0.874513	-0.812869
FBgn0014189	-0.207643	-1.3185
FBgn0031716	1.76424	1.85959
FBgn0051989	-0.045759	-0.172816
FBgn0031710	-0.563544	-0.59803
FBgn0000318	-0.396461	-0.609543
FBgn0031708	-0.59754	-0.403619
FBgn0031707	0.560864	0.220944
FBgn0261963	-0.255174	-1.22386
FBgn0016660	0.278657	0.0959145
FBgn0016920	0.154784	-0.292931
FBgn0031703	-3.35651	-2.24988
FBgn0015600	2.60083	1.42998
FBgn0031505	0.44954	0.645816
FBgn0011648	2.24844	4.31921
FBgn0260817	1.71369	1.17339
FBgn0261458	-0.346973	-0.155066
FBgn0031310	-0.429138	-0.163935
FBgn0031309	1.31468	2.06998
FBgn0283525	-0.47288	-1.88225
FBgn0031307	-0.732568	-1.71881
FBgn0031306	2.78459	9.38959
FBgn0031304	1.57322	13.5626
FBgn0016926	-0.365056	-1.70134
FBgn0031302	1.31033	0.324411
FBgn0261938	0.366063	0.0590777
FBgn0031299	0.723786	1.5508
FBgn0031298	0.481043	0.802861
FBgn0015905	-0.408781	-0.22113
FBgn0003310	0.460726	1.27199
FBgn0031294	0.172757	0.838566
FBgn0031598	1.14547	2.29213
FBgn0261976	0.606647	0.128265
FBgn0027560	0.077734	-1.4932
FBgn0031600	0.620182	2.4629
FBgn0025874	3.32711	0.360275
FBgn0022153	0.991954	0.777173
FBgn0031601	1.06938	1.36507
FBgn0031602	0.807082	1.35661
FBgn0031603	-1.07273	-3.79677
FBgn0027609	0.569602	2.06566
FBgn0031604	-0.830428	-1.60109
FBgn0031606	4.99236	0.630928
FBgn0031607	0.309099	1.71512
FBgn0040705	0.300508	0.0767751
FBgn0285948	-1.09774	-1.38205
FBgn0015803	2.42456	1.81665
FBgn0032856	0.332482	-0.0427388
FBgn0032857	1.69503	2.67969
FBgn0032858	-1.17499	-0.956768
FBgn0032859	0.804113	0.205092
FBgn0263355	0.790613	0.652345
FBgn0032445	-0.540079	-0.644108
FBgn0032863	-0.518405	-1.61854
FBgn0032429	0.183681	0.17582
FBgn0032428	0.129817	0.15569
FBgn0043841	-0.629336	-1.18969
FBgn0262475	-0.0709407	-0.217668
FBgn0000114	0.901613	0.434175
FBgn0032422	-0.141472	-0.915615
FBgn0032421	0.159222	-0.584963
FBgn0001301	1.01928	0.187284
FBgn0032666	1.42098	0.578499
FBgn0002939	-1.20325	-1.55889
FBgn0000120	0.519167	0.0724153
FBgn0243486	1.90824	0.694213
FBgn0023096	-0.599424	10.5917
FBgn0262018	-0.0888528	1.12081
FBgn0015609	1.3077	1.94831
FBgn0261089	2.19174	0.744014
FBgn0032652	15.7912	5.65034
FBgn0032651	0.620039	0.260081
FBgn0013810	0.465407	0.803342
FBgn0032646	1.38684	2.20123
FBgn0003187	-0.148921	-0.00550539
FBgn0032644	-0.161994	-0.195933
FBgn0032643	-0.690361	-0.472269
FBgn0032642	3.42152	0.631628
FBgn0024689	1.96302	1.31696
FBgn0286781	0.388295	0.308258
FBgn0250785	4.27053	2.96514
FBgn0032884	0.0755774	-0.102895
FBgn0011202	0.33299	0.352532
FBgn0031985	1.44205	1.93992
FBgn0261822	0.0628099	0.351362
FBgn0267488	0.309303	0.213996
FBgn0010287	-0.388677	-0.228054
FBgn0011230	0.145865	0.482323
FBgn0031981	2.0424	2.78769
FBgn0031980	-1.28458	-2.26025
FBgn0031979	1.5866	1.21974
FBgn0044323	0.916277	2.12913
FBgn0031975	-2.98752	-1.65379
FBgn0032703	-0.822803	-0.772768
FBgn0032700	1.16532	1.50633
FBgn0032699	-0.85686	-0.384483
FBgn0032698	-0.114326	-0.416088
FBgn0015553	0.602756	-1.07595
FBgn0032724	-1.41006	-0.555414
FBgn0032726	1.4499	1.47463
FBgn0032479	1.08489	0.798837
FBgn0051849	0.575039	0.303378
FBgn0032476	1.66513	0.285495
FBgn0032475	1.0598	1.1234
FBgn0024291	1.30425	1.13981
FBgn0032474	0.76099	3.60761
FBgn0262160	0.137933	0.210989
FBgn0028965	1.24659	0.96665
FBgn0032467	6.25686	1.63379
FBgn0021796	1.30672	2.02001
FBgn0265262	3.06278	4.40637
FBgn0032465	-0.80619	-0.878761
FBgn0263598	-1.45577	-6.2755
FBgn0015399	0.240838	0.382649
FBgn0031948	1.31525	2.67004
FBgn0286198	-0.705787	-0.702847
FBgn0031950	1.00798	2.3371
FBgn0031952	1.24204	0.645673
FBgn0261800	-0.269708	-0.582956
FBgn0027515	1.71819	3.95371
FBgn0020618	-1.2184	-2.30385
FBgn0051812	1.27442	1.56008
FBgn0027779	0.519159	0.597386
FBgn0032864	0.76519	0.272725
FBgn0015400	0.832893	2.02875
FBgn0051706	-5.16452	-2.53951
FBgn0028490	-1.05435	-0.359446
FBgn0032727	-0.374901	-0.540577
FBgn0015772	1.18388	1.08198
FBgn0032728	0.562154	0.0290173
FBgn0032729	0.421688	0.952244
FBgn0032730	-0.268097	-3.80943
FBgn0032731	1.28794	1.18036
FBgn0032732	-0.235172	-0.542529
FBgn0046302	-0.747011	-1.99957e-05
FBgn0032025	-0.59139	-0.627609
FBgn0032023	0.629168	1.54918
FBgn0032022	2.71804	2.24147
FBgn0032021	1.00158	0.824798
FBgn0032020	3.87003	1.78997
FBgn0032018	0.291662	0.313109
FBgn0032017	0.713041	1.96951
FBgn0032016	-1.69949	-0.709985
FBgn0032015	-0.58618	-1.17776
FBgn0032014	-0.0553136	-0.464669
FBgn0032013	-0.0484363	-0.164498
FBgn0261020	0.69069	2.07356
FBgn0003502	0.115829	0.389511
FBgn0032010	-0.72654	-1.26533
FBgn0032008	-0.466783	-0.178459
FBgn0032006	0.920143	0.12243
FBgn0005616	0.444167	-2.0273
FBgn0031538	-3.22254	-3.60086
FBgn0266670	-0.547019	-0.550538
FBgn0031536	-1.56795	-1.64177
FBgn0031535	-0.824543	-0.834427
FBgn0031534	-0.262882	-1.47257
FBgn0015797	-0.519512	0.448938
FBgn0027081	0.0336138	0.323739
FBgn0032222	0.796476	0.662891
FBgn0051716	0.75626	0.31408
FBgn0011703	-0.280576	-1.80882
FBgn0032797	2.1781	1.7281
FBgn0032798	2.04969	2.17789
FBgn0026718	-0.693803	-0.510579
FBgn0285971	-1.37811	-1.29516
FBgn0262029	-0.993029	8.8786
FBgn0032048	0.899717	2.2607
FBgn0032050	-1.12371	-1.37592
FBgn0032051	0.763862	0.195282
FBgn0032052	0.512205	0.0962446
FBgn0032053	0.709293	0.606758
FBgn0039958	0.416007	0.478765
FBgn0032987	0.843924	2.67805
FBgn0037504	0.227641	0.129034
FBgn0032986	7.22729	6.80466
FBgn0040009	2.58604	1.96875
FBgn0064225	1.82662	6.75238
FBgn0002566	4.82399	4.59021
FBgn0086683	3.15708	1.73274
FBgn0027507	2.71701	5.24464
FBgn0033029	3.05532	2.01497
FBgn0033031	2.73096	2.69776
FBgn0031217	-0.600531	-0.286148
FBgn0040010	0.565061	0.0108653
FBgn0032979	1.6267	1.16541
FBgn0025674	0.595421	0.723045
FBgn0263278	1.46105	0.838755
FBgn0031808	-0.642035	-1.17388
FBgn0015623	-0.686168	0.547729
FBgn0031799	6.42652	20.5325
FBgn0265778	3.26133	2.50973
FBgn0085409	2.71927	3.39818
FBgn0261697	-0.15396	-0.356841
FBgn0043362	1.43507	2.41752
FBgn0015381	-1.03809	-1.74191
FBgn0001128	1.47761	3.07158
FBgn0031752	2.46158	1.93716
FBgn0031753	0.228531	-0.0806159
FBgn0001942	-0.318652	-4.36388
FBgn0031759	1.04876	1.24933
FBgn0031760	2.77705	4.89841
FBgn0025742	4.73526	1.82604
FBgn0046704	0.259744	0.978802
FBgn0025777	2.73921	2.70783
FBgn0031851	-0.0695466	-0.16173
FBgn0025595	-1.78223	-2.23148
FBgn0031850	0.779253	0.281773
FBgn0031879	0.928459	1.60293
FBgn0051626	1.52969	8.6448
FBgn0026577	0.250426	0.271748
FBgn0032934	1.30224	4.70587
FBgn0032935	4.06861	1.94605
FBgn0026255	1.84091	1.49384
FBgn0004620	-1.80043	1.27152
FBgn0031725	1.17392	0.896495
FBgn0051646	2.72026	1.45801
FBgn0031730	-0.165547	-0.0219643
FBgn0024191	-1.05922	-0.720591
FBgn0031734	3.96536	2.19679
FBgn0031738	2.39378	2.67489
FBgn0283467	0.663008	1.21046
FBgn0261239	0.574702	1.35932
FBgn0024947	-0.810788	-0.790634
FBgn0028970	-1.02634	-0.799539
FBgn0051950	-0.313254	-0.35859
FBgn0031478	0.522551	0.0437782
FBgn0031829	0.060064	0.0422513
FBgn0000320	4.82277	1.15241
FBgn0014000	-0.434149	-0.383836
FBgn0032833	0.18098	0.407803
FBgn0263873	0.923956	1.38408
FBgn0004811	1.43096	2.02141
FBgn0032822	0.356743	0.128189
FBgn0032821	0.63055	1.13437
FBgn0000529	-0.0242616	-0.209137
FBgn0032820	0.500273	-0.179639
FBgn0032819	-0.763628	-1.63536
FBgn0032818	0.273304	0.554124
FBgn0032817	0.0832195	0.0733381
FBgn0032816	0.0482507	0.196788
FBgn0032815	-0.21094	-0.615992
FBgn0000464	1.31003	1.63895
FBgn0032814	-0.765395	-0.203811
FBgn0032813	-1.81005	-2.21497
FBgn0031817	0.226682	0.302505
FBgn0032151	0.863991	1.12747
FBgn0032150	-0.99237	-1.66924
FBgn0032149	-1.61065	-0.360184
FBgn0288834	-2.26595	-2.61825
FBgn0032147	-0.464618	-0.372814
FBgn0028506	-0.191134	0.175632
FBgn0025678	-2.64892	-1.79556
FBgn0028841	8.30047	22.415
FBgn0028523	1.14527	0.780186
FBgn0005677	0.752696	0.67459
FBgn0032586	2.53162	1.90473
FBgn0032587	-0.267013	0.0597665
FBgn0259735	-0.0728147	0.504847
FBgn0032593	-0.299881	-0.410667
FBgn0261278	0.350295	0.311843
FBgn0000579	0.73199	0.553935
FBgn0260648	-1.19885	-1.19306
FBgn0031360	0.671067	0.143621
FBgn0031361	-0.860815	-1.57517
FBgn0264494	-2.52018	-1.46936
FBgn0027597	5.08406	4.36656
FBgn0051665	1.74009	1.37611
FBgn0051663	0.372589	0.20233
FBgn0031374	0.485639	0.431152
FBgn0031375	0.589096	0.264366
FBgn0267972	-0.826404	-1.22271
FBgn0031377	0.382951	0.157097
FBgn0031378	0.739407	0.757792
FBgn0031379	3.45086	3.05338
FBgn0001125	4.47081	2.97619
FBgn0031381	0.159285	-1.25476
FBgn0053543	0.52944	0.406078
FBgn0040718	0.168502	-0.281653
FBgn0262126	1.46969	1.44738
FBgn0267378	-0.0975741	-0.173649
FBgn0031403	-0.421963	-2.21585
FBgn0031401	-0.497176	-0.734099
FBgn0031399	0.948747	-0.256019
FBgn0083962	1.5138	1.81956
FBgn0031664	-0.507185	-0.539775
FBgn0025684	2.59569	5.16702
FBgn0004367	-0.185213	0.0946746
FBgn0031663	-0.0977485	-0.172275
FBgn0031662	0.120264	0.609164
FBgn0031968	-5.24702	-3.03408
FBgn0032378	1.38648	1.5804
FBgn0264815	0.831181	1.34914
FBgn0005664	0.736479	1.47656
FBgn0032391	-1.23366	-0.795574
FBgn0032390	1.17597	0.381627
FBgn0031488	-0.200828	-0.487285
FBgn0031491	-0.550521	-0.172214
FBgn0031493	1.86962	4.38366
FBgn0031494	-0.0588913	-2.2734
FBgn0031495	2.21785	1.73958
FBgn0031496	0.617588	-0.0288347
FBgn0031497	-3.84577	-1.69985
FBgn0032033	1.33966	1.57543
FBgn0032036	2.43159	1.8936
FBgn0032040	1.12663	0.579822
FBgn0051823	-0.202462	0
FBgn0028645	2.20859	1.16677
FBgn0028644	1.26905	1.59647
FBgn0250816	0.154836	0.127542
FBgn0032218	0.505725	0.147992
FBgn0026238	1.77976	1.28127
FBgn0032236	-0.793005	-0.702192
FBgn0005322	-0.294888	-0.649155
FBgn0032216	0.0736858	-0.160285
FBgn0032202	0.376753	-0.0960017
FBgn0267365	1.31446	0.680645
FBgn0011305	-0.214459	0.181846
FBgn0026379	0.347482	-0.0932728
FBgn0260749	1.80428	0.63472
FBgn0032217	0.854271	0.346486
FBgn0004106	-0.545599	-0.856129
FBgn0267821	1.28773	1.38641
FBgn0032213	-0.923642	-1.58722
FBgn0032214	0.792399	0.564033
FBgn0262782	0.59138	0.999125
FBgn0032231	0.55122	0.183741
FBgn0032208	1.2485	0.906041
FBgn0032210	0.728295	1.76239
FBgn0003256	2.7841	10.5836
FBgn0267861	1.1986	0.474903
FBgn0033261	1.08922	1.4151
FBgn0267428	2.78219	2.31414
FBgn0069969	1.59005	0.735279
FBgn0040005	1.05538	0.517853
FBgn0262117	2.12829	1.65654
FBgn0039993	6.86434	6.39865
FBgn0085638	0.521728	0.804785
FBgn0250830	1.84876	1.5178
FBgn0262124	2.30062	1.85333
FBgn0032883	0.299684	0.123728
FBgn0032881	-0.915714	-0.979152
FBgn0262743	0.283653	0.846541
FBgn0032880	1.44674	1.56118
FBgn0032879	0.0440691	-0.0146188
FBgn0014859	1.86533	0.957645
FBgn0032877	-0.708429	-0.163043
FBgn0086657	-0.079851	-0.591509
FBgn0051678	1.75752	2.77765
FBgn0032873	0.0852234	-0.564148
FBgn0261787	-0.0893285	0.0152319
FBgn0032871	1.45114	2.97426
FBgn0032870	-0.135959	0.433427
FBgn0016054	-1.38174	-0.622332
FBgn0053516	1.21141	1.44447
FBgn0003557	0.00704524	0.731491
FBgn0031384	1.08124	1.4583
FBgn0028387	0.664211	1.01621
FBgn0031909	-0.587971	-0.555613
FBgn0031908	-0.438297	-1.81415
FBgn0031907	0.0842687	-1.04971
FBgn0031906	5.0002	2.14279
FBgn0032407	1.06225	1.46105
FBgn0032408	-1.17459	-1.18139
FBgn0032409	1.04303	0.168615
FBgn0029137	0.448398	0.25146
FBgn0032193	0.200197	-0.240129
FBgn0024248	0.918457	0.101593
FBgn0051717	0.574747	0.628574
FBgn0027491	3.05169	2.13521
FBgn0032234	0.284886	-0.341738
FBgn0000566	-2.34373	-1.82854
FBgn0032195	-1.96345	-1.80882
FBgn0058263	0.440685	0.499955
FBgn0250843	-0.845845	-2.4028
FBgn0003751	-0.641539	0.0782376
FBgn0260750	-0.420405	-0.3362
FBgn0032197	1.01574	0.133002
FBgn0053303	-2.20847	-1.73767
FBgn0000229	1.28414	1.29523
FBgn0032192	-0.0731104	-0.572022
FBgn0041092	-0.0673591	-0.0303836
FBgn0032100	1.85381	2.65416
FBgn0010300	0.214249	0.193913
FBgn0086447	-1.2718	-3.81058
FBgn0086446	-0.381367	-0.909535
FBgn0086443	-3.26225	-2.27251
FBgn0086445	0.31941	0.0167756
FBgn0032105	-1.553	0.285397
FBgn0010263	1.38061	0.947358
FBgn0041111	0.490974	0.824249
FBgn0263027	-0.577915	-1.1636
FBgn0000053	1.05383	1.73352
FBgn0051908	-0.636499	-0.481611
FBgn0031881	-1.42362	-3.50938
FBgn0063368	1.22593	0.553916
FBgn0032054	4.16198	3.76517
FBgn0263198	0.364591	0.352695
FBgn0032744	-0.0891888	-0.302149
FBgn0002022	0.159516	0.763568
FBgn0086442	0.851492	0.735652
FBgn0032907	1.28266	2.48531
FBgn0032741	1.85478	3.32478
FBgn0001202	4.04577	1.30225
FBgn0051793	0.444733	0.111626
FBgn0032026	-0.990123	-1.38259
FBgn0010265	0.714004	-0.41716
FBgn0261437	-0.606205	-1.81871
FBgn0260439	1.43712	3.56076
FBgn0032029	0.155711	4.19864
FBgn0032030	0.559935	0.167544
FBgn0032031	0.255697	0.302795
FBgn0032032	4.97897	8.41153
FBgn0027094	-0.665612	-0.895339
FBgn0031498	-0.26627	-0.183686
FBgn0051922	0.389305	0.193325
FBgn0031317	0.758675	0.209111
FBgn0031321	-0.470315	-0.402587
FBgn0031322	-0.501149	-0.790263
FBgn0031324	-0.707732	-0.210574
FBgn0031327	-0.504713	-0.812938
FBgn0030136	17.0966	22.4455
FBgn0011294	-0.707911	0
FBgn0053126	-1.13534	-1.82819
FBgn0002543	0.908435	0.35086
FBgn0040629	-8.33956	0
FBgn0031344	-0.379574	-0.514347
FBgn0261509	2.07913	2.40458
FBgn0021906	-0.156489	0.156437
FBgn0086758	0.550632	1.14389
FBgn0011570	0.87299	0.751191
FBgn0031356	3.49315	1.27309
FBgn0053113	1.1888	3.06256
FBgn0004507	-2.3797	-3.58814
FBgn0001995	-0.346256	-0.358242
FBgn0014092	-0.194532	-0.0601793
FBgn0000250	-0.160766	0.230115
FBgn0001086	0.940934	-0.181998
FBgn0000339	0.769469	1.03628
FBgn0011708	1.35337	3.68383
FBgn0015338	-1.58519	-1.29783
FBgn0028894	-0.561711	-0.953226
FBgn0028895	-0.361351	-0.50257
FBgn0027582	-1.16533	-0.696504
FBgn0283682	0.405501	0.130221
FBgn0032339	-0.17381	-0.401993
FBgn0051633	3.33396	2.62145
FBgn0032338	0.845278	1.72947
FBgn0032337	1.87065	-76.1278
FBgn0032336	0.524697	0.974631
FBgn0032330	-5.7226	-1.97118
FBgn0250837	0.253864	0.398779
FBgn0032259	1.66525	1.50024
FBgn0032260	-0.67513	-1.32799
FBgn0086347	-0.398345	-0.456331
FBgn0031518	2.85735	1.89499
FBgn0031520	0.449402	0.446802
FBgn0053281	-0.150402	-1.91679
FBgn0020445	0.201673	-0.155713
FBgn0085423	0.363492	0.562727
FBgn0031528	-0.173341	-0.394987
FBgn0031529	0.829325	1.22586
FBgn0016698	-1.52776	-5.01175
FBgn0031530	1.67147	2.80624
FBgn0032414	0.233732	-0.0215901
FBgn0032415	0.225284	-0.0639151
FBgn0032416	-0.1102	0.810521
FBgn0051760	1.34795	1.85599
FBgn0032420	-0.457543	-0.649359
FBgn0041184	0.320375	2.58232
FBgn0032706	1.13268	0.857534
FBgn0032705	2.64456	0.864253
FBgn0025608	1.55788	4.29146
FBgn0032704	0.470845	1.1477
FBgn0031973	-2.92794	-2.13925
FBgn0031972	0.541459	0.671014
FBgn0031971	2.63461	1.87889
FBgn0259717	-0.668077	-0.960264
FBgn0031398	-0.617074	-0.51282
FBgn0085203	-0.969787	-1.2418
FBgn0004838	0.120378	1.57771
FBgn0031869	-0.871894	-3.66291
FBgn0031872	-0.0422301	-0.232249
FBgn0031873	-0.567346	-0.488186
FBgn0020616	0.603236	0.0991689
FBgn0031874	0.036802	-0.588844
FBgn0031875	0.16662	-0.328454
FBgn0028703	1.73947	2.63585
FBgn0031848	0.236718	6.80947
FBgn0028990	-1.47314	-3.51068
FBgn0016978	0.430513	1.36782
FBgn0264922	0.102917	0.880782
FBgn0021944	-0.816195	0.0053338
FBgn0031878	0.0371661	-0.0219483
FBgn0031877	0.227681	-0.448246
FBgn0031876	-0.948228	-0.282504
FBgn0028467	-1.18256	-0.865861
FBgn0051636	-0.583489	-1.22568
FBgn0286898	-0.869455	-0.826519
FBgn0051635	0.447935	0.400001
FBgn0032123	2.68331	6.80574
FBgn0032124	0.340638	0.00352602
FBgn0259712	-0.307968	0.489599
FBgn0032160	-0.612781	-1.32795
FBgn0025700	-0.544815	-2.54442
FBgn0040064	0.105251	-0.275466
FBgn0024285	2.19957	2.07276
FBgn0032157	3.3377	1.56847
FBgn0032156	0.804598	1.1698
FBgn0004867	-2.54276	-1.41814
FBgn0010520	-0.970115	-0.713295
FBgn0032154	-0.523477	-1.455
FBgn0032153	0.0226561	-0.138272
FBgn0085212	-0.186831	-2.43534
FBgn0029174	0.414276	0.978924
FBgn0031816	-0.84245	-0.743491
FBgn0031815	0.451778	0.149195
FBgn0032973	0.241796	0.387642
FBgn0028979	0.0954429	0.527641
FBgn0003866	0.161927	0.432828
FBgn0032961	0.551865	0.838209
FBgn0086779	1.20335	0.481329
FBgn0260861	1.05601	1.37121
FBgn0032059	1.33802	3.43864
FBgn0032057	0.492657	0
FBgn0040349	1.29114	-0.0527321
FBgn0026268	0.47717	1.33424
FBgn0030276	2.24711	2.25489
FBgn0052668	2.31174	2.37743
FBgn0261277	0.708829	0.240155
FBgn0030274	1.23817	2.21421
FBgn0030038	1.24159	1.41369
FBgn0030040	-2.13835	-1.95417
FBgn0010341	-1.18336	-2.53014
FBgn0031059	-3.21017	-2.06021
FBgn0086384	1.31239	3.89836
FBgn0031057	0.0968408	0.668064
FBgn0043903	-0.308551	0.178301
FBgn0004057	0.44143	-0.242156
FBgn0031054	-0.752304	-1.39906
FBgn0031053	1.06193	0.977252
FBgn0031052	1.36029	3.22744
FBgn0022786	-0.288925	-0.337345
FBgn0026428	0.297695	0.440714
FBgn0030631	0.646635	1.60401
FBgn0000028	1.24691	0.637819
FBgn0030141	0.854775	1.1792
FBgn0002590	-4.30993	-4.2754
FBgn0260748	-0.48564	-0.539242
FBgn0052708	-1.23008	-0.228569
FBgn0030817	2.32408	0.914641
FBgn0030816	-0.89299	-1.38396
FBgn0030812	1.17191	2.62713
FBgn0266354	1.30694	2.48532
FBgn0030049	0.194973	0.146251
FBgn0030052	-2.15355	-0.829259
FBgn0003189	-0.0436979	-0.32981
FBgn0039943	5.68721	3.23592
FBgn0039942	1.62699	2.35823
FBgn0039941	-1.49385	-0.563739
FBgn0265767	-0.0154487	-0.0645573
FBgn0039965	1.02317	1.39964
FBgn0029783	0.296061	0.67113
FBgn0028474	-0.439317	-0.153066
FBgn0029785	-1.59524	-4.1688
FBgn0027066	22.3968	42.5164
FBgn0046687	-3.14958	-2.63649
FBgn0029789	-0.587942	-0.655323
FBgn0000394	-0.733303	-1.23734
FBgn0024992	0.145219	3.08782
FBgn0003068	1.50623	2.23006
FBgn0264502	1.33007	1.74732
FBgn0003965	0.116316	0.228227
FBgn0030251	-0.818494	-0.0602203
FBgn0031098	-0.694279	-0.903601
FBgn0022770	-0.974281	-1.18621
FBgn0031097	-0.635002	-0.509779
FBgn0000084	2.84739	3.60404
FBgn0031093	1.83748	2.2792
FBgn0031092	-1.49811	-1.08312
FBgn0025640	9.86264	3.5423
FBgn0003360	-0.732405	-0.582268
FBgn0025111	0.941994	-0.0625798
FBgn0030234	1.5633	1.10264
FBgn0026181	0.896359	0.861665
FBgn0030763	-1.32722	-1.64117
FBgn0025743	1.43779	3.91238
FBgn0261791	0.485682	0.959784
FBgn0010412	-7.38223	-4.52763
FBgn0030655	-0.454765	0.042984
FBgn0031051	1.32287	5.99811
FBgn0029957	3.76118	4.5613
FBgn0029958	-1.48258	-1.57126
FBgn0029959	-2.88914	-0.991354
FBgn0016041	-0.263123	0.316696
FBgn0029962	1.3705	1.76497
FBgn0038387	2.78756	2.2994
FBgn0027574	-0.387734	-0.319084
FBgn0025836	1.44309	1.30511
FBgn0036018	-1.6398	-0.414792
FBgn0000524	0.0531444	-0.647468
FBgn0085446	-0.459536	-1.14862
FBgn0029878	0.265766	0.758015
FBgn0250862	-1.53443	-4.30991
FBgn0052638	-0.3459	-0.325296
FBgn0029843	-0.194342	-0.173712
FBgn0053107	0.0595551	-0.150603
FBgn0029839	-0.100104	0.467969
FBgn0029838	-0.0985249	-0.574689
FBgn0029837	0.564191	0.942847
FBgn0262730	2.17017	3.33042
FBgn0029851	0.724686	0.797178
FBgn0023458	1.02583	2.26695
FBgn0015818	1.03695	-0.0743177
FBgn0040918	0.71051	0.554974
FBgn0029854	-0.598211	-0.416195
FBgn0003392	4.44791	4.31133
FBgn0004574	2.63658	3.49131
FBgn0030719	0.877311	0.960185
FBgn0030687	-0.414844	0.884584
FBgn0003463	1.03652	1.39927
FBgn0036727	0.531486	0.235708
FBgn0036726	1.38978	0.841443
FBgn0035171	0.349662	0.791516
FBgn0035170	1.15145	0.473103
FBgn0261112	-1.99173	-2.11989
FBgn0036126	0.0208244	-0.313922
FBgn0020412	0.984575	0.584666
FBgn0036124	-0.388131	-0.417698
FBgn0028484	-0.766971	0.289046
FBgn0035533	1.51535	0.927482
FBgn0264606	1.23114	1.7451
FBgn0052296	0.37306	0.259895
FBgn0035370	-0.00918884	0.0450016
FBgn0035371	-0.0127385	0.651638
FBgn0035372	-2.14337	-2.86572
FBgn0052039	0.376605	1.97892
FBgn0035978	2.49313	0.682261
FBgn0035977	-2.41956	-2.56443
FBgn0035976	0.00741053	-0.366497
FBgn0035975	-0.956171	-2.73973
FBgn0004619	1.12258	1.19406
FBgn0035708	0.0929932	0.0178676
FBgn0286051	1.48488	0.796682
FBgn0263973	-2.49322	-1.76377
FBgn0020251	0.537557	0.939319
FBgn0035704	1.08732	3.12145
FBgn0035703	0.59209	0.237262
FBgn0034432	-0.429567	-0.788075
FBgn0261801	-0.123695	-0.293029
FBgn0035699	0.635799	0.330235
FBgn0001258	-0.558956	-0.156563
FBgn0035696	1.70596	2.69886
FBgn0002526	-0.542179	-0.939236
FBgn0035234	0.426571	0.10213
FBgn0035235	0.656754	1.2907
FBgn0035233	-0.975704	-1.09224
FBgn0035236	1.52325	1.07111
FBgn0026160	0.522683	0.878947
FBgn0036104	3.6703	3.33407
FBgn0035754	-0.136135	-1.1819
FBgn0012058	1.69468	1.55862
FBgn0036005	1.42121	1.31711
FBgn0036004	1.11336	1.1354
FBgn0011327	-0.941585	-1.17912
FBgn0266101	1.75217	1.18235
FBgn0036000	1.02332	1.14029
FBgn0035999	0.635295	0.491814
FBgn0035998	-0.637479	-0.415451
FBgn0035997	0.957722	2.12888
FBgn0035996	-1.15164	-0.606018
FBgn0035995	1.30039	1.25698
FBgn0260936	0.659221	0.0263635
FBgn0052418	-0.758606	-1.04526
FBgn0040298	0.646661	0.763779
FBgn0044419	-0.298802	-1.20956
FBgn0260458	-0.518767	-0.349912
FBgn0035636	-1.27949	-1.8613
FBgn0010223	-1.00703	0.347151
FBgn0040512	-0.566234	-0.537187
FBgn0063485	0.789671	0.810214
FBgn0000414	1.73368	1.78376
FBgn0036656	-0.951904	-1.38225
FBgn0043578	-0.281697	-0.60966
FBgn0004556	-0.754925	-0.682713
FBgn0036659	-0.388163	-0.498461
FBgn0004108	2.35815	2.38168
FBgn0287696	2.40598	1.12712
FBgn0036661	0.259436	0.657329
FBgn0036662	-1.02425	-5.57632
FBgn0025582	0.221796	-0.119867
FBgn0036663	3.26556	4.93406
FBgn0021768	-0.722186	-1.45188
FBgn0010786	-0.622454	0.123346
FBgn0035211	1.25229	0.911401
FBgn0011361	0.175204	-0.347262
FBgn0010246	-0.231998	-0.188583
FBgn0035207	2.12597	3.41058
FBgn0035206	-0.799949	0.00253072
FBgn0035205	-0.386092	-0.153087
FBgn0035204	1.43824	1.1659
FBgn0035203	0.0443739	0.0255825
FBgn0010333	0.247173	1.42695
FBgn0025682	-0.99961	-0.145078
FBgn0262937	0.603522	-0.00386536
FBgn0052333	0.898306	0.969348
FBgn0035199	1.96976	0.678272
FBgn0283500	1.49398	1.3538
FBgn0035192	-1.2429	2.26185
FBgn0028429	0.160392	0.81388
FBgn0264489	-1.98577	-3.502
FBgn0044328	2.07238	2.393
FBgn0044050	0.985842	-0.0897617
FBgn0036046	0.634549	1.57328
FBgn0036044	1.16665	-0.389474
FBgn0036043	0.669816	0.58522
FBgn0259163	1.60746	1.89843
FBgn0036040	-1.59294	-3.74098
FBgn0019644	-1.02647	-0.93207
FBgn0036039	1.05318	0.866049
FBgn0036038	0.0063523	-0.218297
FBgn0261530	0.612379	0.0744892
FBgn0036036	-0.783647	-0.658171
FBgn0035529	-3.83223	-2.25395
FBgn0052251	0.708494	-2.32876
FBgn0052250	2.04442	2.63996
FBgn0035532	-0.979467	-1.24317
FBgn0035166	0.744572	0.943913
FBgn0035165	-2.59209	-5.9669
FBgn0035164	-0.626105	-0.626405
FBgn0260755	0.109482	0.366921
FBgn0035162	0.0508594	0.281436
FBgn0000575	0.551672	0.257686
FBgn0035160	0.670409	0.164856
FBgn0030486	1.46087	1.2386
FBgn0035158	-0.507575	-0.148986
FBgn0035157	-0.483767	-0.765071
FBgn0260862	3.34596	1.58848
FBgn0035155	-1.35626	-0.883649
FBgn0035153	1.11938	5.49214
FBgn0035152	0.991918	0.284105
FBgn0035150	-0.723976	-0.44463
FBgn0035132	-1.33221	-1.96961
FBgn0035131	-1.14242	3.52172
FBgn0262679	-0.200196	-0.402237
FBgn0035102	2.99965	3.93358
FBgn0083992	0.243226	0.236802
FBgn0083976	0.383429	0.503315
FBgn0027786	1.06028	1.02169
FBgn0035189	-0.220221	-0.314871
FBgn0264272	-0.22812	0.00886191
FBgn0036053	1.7779	2.97155
FBgn0036052	-3.07928	-2.81099
FBgn0035390	1.32683	1.61949
FBgn0040308	-3.11807	-3.55124
FBgn0035388	1.25683	0.861144
FBgn0035229	0.740925	1.30644
FBgn0041342	-1.06518	-0.723959
FBgn0035232	-1.13386	-1.32116
FBgn0035692	0.513647	0.725002
FBgn0035691	0.0866201	0.0261325
FBgn0022935	1.04813	0.747596
FBgn0035690	-0.254441	-0.0918581
FBgn0035689	1.34224	0.730925
FBgn0261111	-0.860037	-0.648788
FBgn0035753	-3.14597	-4.58704
FBgn0024542	-0.308242	-0.063983
FBgn0052037	-0.476708	-0.697118
FBgn0036007	0.000777496	0.506167
FBgn0036008	-1.33674	-0.935352
FBgn0010408	-1.05164	-1.47307
FBgn0261555	1.0164	0.139363
FBgn0267796	3.91696	-0.342461
FBgn0267348	-0.543643	-1.24528
FBgn0036020	0.521839	1.44375
FBgn0016081	1.81323	1.14576
FBgn0036028	-1.03915	-0.468319
FBgn0036030	0.204669	-0.18953
FBgn0015321	0.0788225	0.340064
FBgn0036031	0.175161	0.717225
FBgn0005533	-3.24025	-1.33825
FBgn0027945	-0.698866	-1.21755
FBgn0012034	2.04114	2.25237
FBgn0037063	1.48588	0.756184
FBgn0028427	-1.11014	-0.273933
FBgn0037061	0.803746	1.07125
FBgn0037060	2.52999	1.2151
FBgn0037057	0.0430815	-0.0297572
FBgn0053056	-2.37417	-0.998564
FBgn0041100	-0.960233	-1.72415
FBgn0259239	1.60489	1.63325
FBgn0021760	1.31643	0.769488
FBgn0270926	1.89512	1.24831
FBgn0024150	0.509637	0.498304
FBgn0004390	1.00449	1.46441
FBgn0035945	0.19938	0.262614
FBgn0086706	-0.464878	-1.16251
FBgn0035947	-0.989823	-1.70525
FBgn0035948	0.286469	0.338587
FBgn0035949	-0.946154	-1.12104
FBgn0263199	-0.182942	-1.32073
FBgn0035951	-0.135294	0.044477
FBgn0035952	1.64285	5.57458
FBgn0016070	0.29813	0.370684
FBgn0035953	1.67889	1.17235
FBgn0028789	-0.0937308	0.0421896
FBgn0036096	-0.960732	-1.68632
FBgn0052066	0.243842	0.334949
FBgn0036090	0.323728	-0.0685501
FBgn0000629	0.220209	0.086156
FBgn0001179	-0.25725	-1.33495
FBgn0052062	0.474513	0.666025
FBgn0037046	0.608352	0.466105
FBgn0011802	0.483477	-0.261334
FBgn0036080	-0.158306	0.411221
FBgn0036078	-0.0172277	0.00803093
FBgn0052056	-0.288403	-0.177358
FBgn0000451	0.0902442	-69.1102
FBgn0052057	0.837952	0.760998
FBgn0265296	1.15383	1.10878
FBgn0010741	0.101649	0.817252
FBgn0263241	2.30155	3.30942
FBgn0036121	-1.07151	-1.19034
FBgn0025355	0.923259	0.397278
FBgn0266540	2.23892	0.208155
FBgn0052075	3.05304	1.25615
FBgn0036118	0.89717	0.204342
FBgn0036117	0.100729	0.0522228
FBgn0036116	-0.699054	-0.535883
FBgn0263776	-0.288969	0.000546931
FBgn0013469	-0.842489	-0.725796
FBgn0260763	2.36442	1.80588
FBgn0036111	0.667337	0.969067
FBgn0035179	0.906976	1.21746
FBgn0264574	1.06173	0.798118
FBgn0054056	0.142884	0.0544184
FBgn0052479	-0.531132	-0.482448
FBgn0035168	0.113892	0.531065
FBgn0035488	0.0714877	0.400667
FBgn0263832	0.531704	0.343052
FBgn0035490	-1.01945	-0.944779
FBgn0024179	3.07125	8.47205
FBgn0016013	-1.12456	-0.845846
FBgn0004516	1.98213	2.99241
FBgn0035495	0.822955	1.53843
FBgn0035497	1.27823	0.963358
FBgn0035498	-0.831223	-0.70448
FBgn0028402	3.43638	2.90628
FBgn0026179	0.336957	0.486779
FBgn0020294	3.28674	2.23408
FBgn0037050	2.59498	2.13651
FBgn0037051	-2.98992	-5.78083
FBgn0052484	-2.50841	-2.01092
FBgn0035392	0.912184	0.841937
FBgn0015618	-0.803947	-0.638266
FBgn0035393	0.189726	0.404221
FBgn0266918	2.85756	2.00641
FBgn0033480	2.38781	4.47295
FBgn0035385	0.227789	0.519115
FBgn0035383	-0.74235	-0.988067
FBgn0262593	0.943463	1.2316
FBgn0035379	0.184591	-0.170333
FBgn0263392	0.0853213	0.19626
FBgn0035375	0.461118	0.707634
FBgn0035374	-0.835284	-0.794824
FBgn0085484	0.424923	0.41738
FBgn0035981	-0.359748	-0.954734
FBgn0011769	-0.288068	-0.678321
FBgn0001229	1.05272	1.41533
FBgn0035982	0.120844	-0.0932799
FBgn0001225	1.29594	1.16645
FBgn0001227	0.133333	0.2673
FBgn0001226	-0.283204	0.237188
FBgn0035983	3.62446	3.93605
FBgn0038928	-0.745208	-0.220754
FBgn0015218	0.0118034	0.407215
FBgn0035805	1.89724	1.20264
FBgn0035806	-0.502695	-1.30584
FBgn0035807	1.05465	0.983577
FBgn0035811	0.306324	-0.0450834
FBgn0035812	0.96986	0.253107
FBgn0263603	3.29578	4.32096
FBgn0036570	2.92283	4.58917
FBgn0036569	0.565323	0.937369
FBgn0036567	0.117423	0.0796483
FBgn0036566	0.871661	1.77523
FBgn0263602	0.136217	0.44081
FBgn0005536	3.60073	4.35688
FBgn0260635	-1.55119	-0.074032
FBgn0036560	0.874569	0.471365
FBgn0044028	1.63861	0.617343
FBgn0040823	0.45681	1.10266
FBgn0036063	1.04217	0.639839
FBgn0026404	-0.950429	-0.778535
FBgn0036062	0.466736	0.347578
FBgn0085385	1.04527	0.606665
FBgn0036059	0.646204	0.0870911
FBgn0036058	-2.10254	-0.231543
FBgn0025866	-0.293294	-0.248085
FBgn0011836	-0.0783826	-0.413704
FBgn0027567	1.41652	1.32378
FBgn0035944	1.91426	3.43392
FBgn0035147	-0.16971	0.524175
FBgn0035148	0.0952314	0.427272
FBgn0035149	1.15074	2.39249
FBgn0261985	4.5832	5.44147
FBgn0035140	0.858568	0.767575
FBgn0035142	2.10024	2.43186
FBgn0035144	-0.851983	-0.331926
FBgn0035145	0.702391	1.79537
FBgn0035146	0.339393	0.502134
FBgn0003295	0.383494	1.23332
FBgn0004635	-0.531342	-0.0452593
FBgn0020248	-0.246225	-0.279593
FBgn0043458	0.752798	0.688453
FBgn0028577	0.413694	0.469162
FBgn0011204	-3.35856	-2.77645
FBgn0261243	-1.32156	-1.50178
FBgn0035227	0.77707	0.408783
FBgn0035228	-1.23498	-0.759754
FBgn0035534	0.139435	-0.0689846
FBgn0027500	0.380139	-0.167352
FBgn0036648	0.375042	-0.251697
FBgn0002284	-0.0791277	0.00570315
FBgn0004465	1.61185	1.68899
FBgn0025558	0.295427	0.397439
FBgn0017572	1.25541	2.56436
FBgn0000017	-0.323315	-1.17453
FBgn0262732	-0.00716772	0.407557
FBgn0260960	-2.42952	-1.73728
FBgn0053993	-5.74527	-0.295322
FBgn0035656	-4.52541	-2.07386
FBgn0052406	2.20264	2.10956
FBgn0028980	0.228629	0.962779
FBgn0259164	0.772506	0.573737
FBgn0035674	-0.0673417	-1.14115
FBgn0011016	-0.529318	-0.702421
FBgn0003076	1.44632	0.689395
FBgn0036571	3.0255	3.18925
FBgn0002183	-0.775546	-0.765128
FBgn0035285	0.146007	2.01536
FBgn0042712	0.403903	-0.0391254
FBgn0004636	0.858002	0.0391179
FBgn0035283	-0.196633	-0.613997
FBgn0035282	-0.378626	-0.466628
FBgn0035281	-0.81159	-1.81615
FBgn0035280	-1.25501	-0.863232
FBgn0027790	4.59156	3.30332
FBgn0261562	1.63619	1.04405
FBgn0025820	2.00766	2.54456
FBgn0067864	1.04205	1.26394
FBgn0011573	-0.581084	0.109271
FBgn0035468	0.320259	0.326387
FBgn0026592	3.18326	5.31387
FBgn0013751	0.152526	0.208639
FBgn0004875	0.700433	0.794262
FBgn0035464	1.34233	1.64845
FBgn0052262	1.14418	1.00544
FBgn0035462	0.355816	-0.024174
FBgn0052264	1.31769	1.37474
FBgn0263239	-0.249961	-1.93049
FBgn0035453	1.55255	1.71856
FBgn0035452	-7.29965	-2.7228
FBgn0005640	2.24818	2.85379
FBgn0259224	1.41307	1.17661
FBgn0037082	-0.605761	-0.268464
FBgn0035876	0.314931	-0.0940976
FBgn0035877	1.64233	-0.348622
FBgn0011762	0.108029	0.212012
FBgn0035878	-0.749748	-0.809098
FBgn0035879	0.226771	0.126518
FBgn0035880	2.21517	1.5871
FBgn0001248	-0.992226	-2.08172
FBgn0001253	4.63675	5.17467
FBgn0035888	1.03094	0.808887
FBgn0035890	0.190365	0.165409
FBgn0265102	-0.199646	-0.163721
FBgn0266667	-0.0435525	-0.183733
FBgn0052354	-1.08416	-0.76665
FBgn0020224	1.46355	1.77347
FBgn0263352	1.1208	1.3503
FBgn0036702	2.20621	4.55838
FBgn0036698	-1.25074	-0.393422
FBgn0036697	-2.67176	-0.191251
FBgn0010424	-1.04949	-0.587715
FBgn0259200	-0.100585	-0.625986
FBgn0027082	0.170006	0.441222
FBgn0035360	-0.34038	-0.101284
FBgn0035359	-0.183704	-1.46806
FBgn0035358	1.06928	-6.96075
FBgn0035357	1.29428	0.857365
FBgn0250911	1.28403	1.65592
FBgn0011828	-0.222721	0.31436
FBgn0035356	-2.27658	-1.05114
FBgn0028504	4.22577	2.05141
FBgn0016794	0.919812	0.690255
FBgn0261602	-2.96841	-1.46844
FBgn0010909	0.864725	0.60085
FBgn0004167	1.05963	1.44264
FBgn0035241	-0.428233	0.988362
FBgn0035238	0.593764	0.740559
FBgn0035237	0.549755	0.937137
FBgn0035771	1.74798	1.70214
FBgn0035772	-0.350321	-0.931626
FBgn0082598	3.71797	1.9307
FBgn0052380	0.385879	-0.962978
FBgn0016983	-0.266748	-1.54943
FBgn0035781	-0.771153	-0.184518
FBgn0014011	-2.71836	-0.981296
FBgn0259935	0.59835	0.508742
FBgn0035785	-0.762838	-0.257327
FBgn0015033	-0.162219	-0.745161
FBgn0035791	0.367192	-0.349622
FBgn0015829	0.221316	-0.1382
FBgn0041630	-0.600595	-0.786199
FBgn0035528	-0.71653	-0.780987
FBgn0036035	-2.67581	-1.08891
FBgn0045823	-1.0147	-2.21132
FBgn0040475	-1.14954	-1.18375
FBgn0036032	0.854275	1.38772
FBgn0040305	-0.577959	-0.538265
FBgn0033845	1.51354	3.50709
FBgn0035632	-1.78349	-0.627359
FBgn0261872	0.346315	0.0988917
FBgn0036691	-0.224623	0.261346
FBgn0036690	-0.741554	-16.5115
FBgn0035436	-1.32723	-1.49017
FBgn0035437	-0.888472	-0.763584
FBgn0035438	0.268078	1.02771
FBgn0035247	-0.624528	-0.401788
FBgn0013753	2.24643	1.2248
FBgn0025725	-0.685605	-0.134979
FBgn0035248	0.506513	0.432185
FBgn0035249	-0.692099	-0.665258
FBgn0025712	1.01587	1.14115
FBgn0035251	-0.504593	-0.0733142
FBgn0035253	0.308078	0.405818
FBgn0035254	-1.52928	-0.484092
FBgn0026372	-0.223432	-1.10326
FBgn0035260	-0.513716	-0.560906
FBgn0027594	-0.110409	0.0955437
FBgn0035755	0.638916	0.669637
FBgn0035756	1.20569	1.6739
FBgn0035760	-0.246205	-0.461598
FBgn0035762	1.87849	2.06508
FBgn0035763	-1.5098	-2.34863
FBgn0002909	0.988249	0.275009
FBgn0015793	-0.169266	-0.590159
FBgn0063498	-3.07722	-1.60847
FBgn0027569	-1.6044	-0.949719
FBgn0263219	1.44637	0.968461
FBgn0035854	-0.571243	-1.0254
FBgn0035853	1.44095	1.8378
FBgn0035851	2.55053	1.32693
FBgn0035850	0.00042827	0.452055
FBgn0035849	-0.666959	-1.17278
FBgn0035848	-1.74803	-0.276442
FBgn0020392	-0.877657	-2.38004
FBgn0040290	-1.78645	-4.51408
FBgn0035432	1.0561	1.34126
FBgn0036688	0.647303	0.384443
FBgn0036686	-0.359358	-0.484208
FBgn0036685	1.66024	1.63265
FBgn0036684	1.49085	1.12858
FBgn0010352	0.659806	2.07182
FBgn0036680	0.0727536	0.165415
FBgn0035985	1.54055	1.3541
FBgn0035986	-0.223878	-0.456089
FBgn0288470	1.66527	1.07874
FBgn0035989	-0.196302	0.665785
FBgn0023129	-1.45854	-0.697036
FBgn0015296	0.184196	0.275578
FBgn0259785	0.936023	1.11531
FBgn0037070	-0.742362	-0.671539
FBgn0037071	2.0733	2.14921
FBgn0003042	0.546703	0.407601
FBgn0037073	-2.04989	-1.19265
FBgn0037074	0.559203	0.54713
FBgn0261258	-0.419573	-0.814489
FBgn0053288	0.501188	1.09523
FBgn0005694	1.13763	2.46184
FBgn0035449	-0.878442	0.0224819
FBgn0002638	0.766137	1.23669
FBgn0053523	-0.734552	-0.0353675
FBgn0052407	2.28734	2.04928
FBgn0035649	2.67894	1.91189
FBgn0035648	-0.239521	-0.513377
FBgn0052412	-0.695518	-0.0383327
FBgn0052409	-0.0388014	0.267616
FBgn0003984	1.02185	1.19625
FBgn0035640	-0.408657	-0.226819
FBgn0035639	0.852956	0.209422
FBgn0259167	0.460074	-0.0151687
FBgn0035638	0.214713	0.00568112
FBgn0086694	1.71707	0.582497
FBgn0259173	0.822703	2.02524
FBgn0023001	1.52613	0.00540624
FBgn0010387	0.924213	1.01151
FBgn0035741	-0.00724408	0.237515
FBgn0002775	1.61317	4.32447
FBgn0053556	2.27697	2.88513
FBgn0027615	-2.09994	-2.83873
FBgn0036107	2.43481	3.03324
FBgn0036105	-1.75879	-1.41357
FBgn0035420	1.98249	0.706993
FBgn0286567	1.78069	1.09161
FBgn0047135	-1.3975	-0.643317
FBgn0035415	0.287341	-0.376098
FBgn0001233	0.532137	0.647846
FBgn0035414	0.509835	2.65558
FBgn0260430	-1.28487	0
FBgn0283724	0.575036	0.568096
FBgn0035410	0.101295	-0.247128
FBgn0052278	4.18458	3.68038
FBgn0052281	0.214979	-0.0775712
FBgn0036266	1.21591	10.6829
FBgn0036264	-0.244029	-0.0149205
FBgn0036263	1.50405	2.67991
FBgn0035900	-0.230401	-0.435231
FBgn0035901	-1.2533	-0.531031
FBgn0035902	0.293177	-0.0180825
FBgn0035903	1.12379	0.577548
FBgn0035904	-2.80633	-1.62887
FBgn0036732	-2.1917	-0.573574
FBgn0052185	-0.78469	0
FBgn0085279	0.772843	0.318669
FBgn0036728	0.216498	-1.20429
FBgn0035603	0.12494	0.0692083
FBgn0260856	-2.51819	-0.706326
FBgn0035601	2.11706	2.62824
FBgn0035600	-0.423087	-0.00651989
FBgn0004380	2.06927	1.43666
FBgn0016031	-0.86592	0.398009
FBgn0261934	0.458786	0.391349
FBgn0005626	-3.52604	-1.03094
FBgn0035711	0.265256	-0.00652773
FBgn0035710	-1.30827	-1.34603
FBgn0264000	0.417418	0.738327
FBgn0035968	0.232725	0.291545
FBgn0004244	0.841358	1.19391
FBgn0263456	1.27202	1.49231
FBgn0037044	1.20819	1.17073
FBgn0037045	1.21455	1.05775
FBgn0035688	1.42847	0.858191
FBgn0042119	-0.164861	0.234922
FBgn0005658	0.168537	-0.0169247
FBgn0061492	0.561675	-0.0485908
FBgn0035679	0.0821009	-0.494588
FBgn0035678	13.3354	9.22661
FBgn0035677	0.188441	0.45005
FBgn0035676	1.26642	0.706495
FBgn0035675	-0.202546	-0.973896
FBgn0035110	1.65925	1.78466
FBgn0051759	-1.23743	-1.09411
FBgn0027587	0.817231	0.162643
FBgn0035109	1.79487	1.61579
FBgn0025592	1.45033	2.30656
FBgn0035107	-0.770458	-3.49204
FBgn0035106	0.933358	0.922399
FBgn0040281	4.7805	2.38665
FBgn0035187	0.0773235	0.423077
FBgn0035186	-1.81259	-1.87763
FBgn0025525	-0.403586	0.0582479
FBgn0004870	0.241336	1.26463
FBgn0035181	1.37113	1.60896
FBgn0024277	0.992851	1.18608
FBgn0035402	0.205363	0.11482
FBgn0035401	0.769131	1.09181
FBgn0035400	2.89707	4.87279
FBgn0026189	1.16361	0.811763
FBgn0035398	-0.416516	-0.767382
FBgn0035397	1.58307	1.13279
FBgn0035537	-0.203116	-0.383116
FBgn0035538	1.47932	0.999548
FBgn0035539	3.745	4.07051
FBgn0035540	0.954947	0.824539
FBgn0035541	-1.09504	-1.5984
FBgn0035542	-0.161948	-0.124936
FBgn0000038	0.782516	0.69073
FBgn0035544	-0.213704	-0.855438
FBgn0035553	0.204395	-0.0978544
FBgn0014073	1.05048	1.77332
FBgn0035558	1.19687	1.86329
FBgn0260657	1.10716	0.665107
FBgn0262733	1.55622	1.69818
FBgn0015805	-0.0913355	-0.343672
FBgn0262870	1.6563	3.315
FBgn0035574	0.373087	0.0742435
FBgn0035575	0.0726238	0.0237773
FBgn0261797	0.634213	1.54471
FBgn0027085	0.845064	0.780443
FBgn0035577	-0.0701522	-0.010707
FBgn0035578	0.251873	0.0875422
FBgn0035581	0.916351	0.116448
FBgn0028699	1.20541	1.64313
FBgn0005775	1.25243	1.12896
FBgn0035431	-1.24483	-0.709495
FBgn0085294	-0.129589	-0.281766
FBgn0035427	0.889571	1.00397
FBgn0035425	0.108019	0.174826
FBgn0035424	1.16816	1.56596
FBgn0035422	-1.66101	-5.25398
FBgn0035482	0.0223406	-0.877918
FBgn0004880	0.79792	0.988889
FBgn0035481	1.00099	1.89444
FBgn0035480	-0.715051	-0.569135
FBgn0035477	-0.0446431	0.604769
FBgn0035475	0.0652148	0.423011
FBgn0004910	1.20629	1.77785
FBgn0035473	1.73327	0.759102
FBgn0041147	-2.46652	-1.20477
FBgn0035471	-2.8722	-0.925063
FBgn0035470	-1.58754	-1.6446
FBgn0024510	2.37808	1.77914
FBgn0250789	0.778091	1.73714
FBgn0035272	-0.0106224	0.18489
FBgn0035271	-0.348292	-2.7224
FBgn0027903	-0.419448	-0.713587
FBgn0035270	0.665829	0.0943421
FBgn0013811	2.04117	-0.980288
FBgn0035268	-0.391054	-0.15976
FBgn0022702	0.622679	-0.14524
FBgn0035267	0.399627	1.29031
FBgn0035266	-0.647044	-1.07105
FBgn0035264	-1.33072	0.681626
FBgn0266696	2.59333	1.72648
FBgn0035348	-0.793287	-0.487812
FBgn0010905	0.791825	1.52932
FBgn0035440	-1.68391	-1.24983
FBgn0035104	0.0717848	-0.166159
FBgn0035103	2.68226	2.84099
FBgn0000541	1.32789	0.882391
FBgn0024806	1.28176	0.72412
FBgn0035120	6.63267	9.71222
FBgn0035121	-2.03856	-1.51077
FBgn0035194	1.06408	0.768128
FBgn0035122	1.16389	1.06085
FBgn0085292	0.738545	0.568689
FBgn0027111	2.08888	1.81537
FBgn0029002	-0.131991	-2.35363
FBgn0035124	-0.656692	0
FBgn0264707	1.20662	1.00973
FBgn0052343	1.21463	0.494481
FBgn0052344	3.20264	5.05789
FBgn0004373	2.02041	1.20733
FBgn0035113	0.892913	0.882338
FBgn0035112	-0.431039	-0.558546
FBgn0035111	2.40593	1.15022
FBgn0036574	-1.15947	-2.56624
FBgn0263605	0.169537	0.201416
FBgn0036579	-0.56738	-0.578742
FBgn0036580	-0.118292	-0.261473
FBgn0036581	1.19186	1.27113
FBgn0263606	-0.606769	-0.609754
FBgn0263607	0.118718	-0.280102
FBgn0036583	1.04657	0.61564
FBgn0036584	-0.231478	0.639463
FBgn0036587	-0.0577227	-0.782683
FBgn0036597	2.10187	3.77355
FBgn0042201	0.291668	1.80757
FBgn0040074	1.26007	0.988328
FBgn0040794	-1.36849	0
FBgn0036612	1.37399	0.210429
FBgn0285951	-0.130589	-0.166761
FBgn0036614	0.826968	0.43879
FBgn0283681	-5.16872	-17.7584
FBgn0266417	-1.22268	-0.742498
FBgn0036620	0.697765	0.659527
FBgn0036621	0.755735	0.943834
FBgn0036623	0.651831	-0.0801855
FBgn0036624	-0.0990881	-0.606197
FBgn0266099	0.743522	-26.5435
FBgn0014163	1.72803	2.35314
FBgn0028399	1.46529	3.56541
FBgn0036629	-0.803227	-1.68974
FBgn0027080	-1.09171	-0.697627
FBgn0053158	-1.34958	-1.3618
FBgn0260388	1.48784	1.12793
FBgn0003515	2.12	1.63627
FBgn0263131	0.742107	1.28472
FBgn0026061	0.812379	0.602089
FBgn0036640	-0.334045	-0.0417093
FBgn0036641	3.70254	2.99911
FBgn0028693	-0.0796397	-0.273335
FBgn0250814	-1.71552	-0.427654
FBgn0036643	-3.03439	-2.12686
FBgn0011206	0.514003	0.944023
FBgn0040827	0.401153	-0.225349
FBgn0043806	-1.40352	-1.45364
FBgn0023479	-0.176993	-0.455837
FBgn0035959	1.13985	0.877375
FBgn0000116	0.339923	0.658936
FBgn0052068	2.25795	-0.013021
FBgn0010762	0.303845	0.196363
FBgn0036099	0.199909	0.860671
FBgn0053493	-1.24757	-1.94314
FBgn0047038	-0.401793	-0.358314
FBgn0036101	0.524195	0.257698
FBgn0035770	-0.614423	-0.239714
FBgn0037027	2.39431	1.83516
FBgn0037028	2.1182	4.2356
FBgn0259243	0.454616	0.32573
FBgn0037030	1.75512	2.46746
FBgn0027055	0.616215	0.164768
FBgn0037031	-0.295525	-0.359209
FBgn0052432	0.333839	0.148957
FBgn0011591	1.65544	0.938675
FBgn0003415	0.592363	0.879941
FBgn0035965	-0.356108	-0.519646
FBgn0035964	-1.13526	-1.54091
FBgn0002283	-0.790048	-0.828191
FBgn0035499	1.46621	2.30342
FBgn0264693	0.999533	1.80886
FBgn0260985	5.21016	11.6814
FBgn0003206	-0.10017	-0.759209
FBgn0004552	1.05236	0.813478
FBgn0052260	2.20058	0.306563
FBgn0035501	-1.14939	-1.45927
FBgn0261274	-0.0975522	0.477601
FBgn0035504	0.345427	0.415444
FBgn0040697	1.23062	2.29962
FBgn0028664	-0.673234	-3.14809
FBgn0003710	1.23621	1.57296
FBgn0263110	1.26162	2.2125
FBgn0001257	-1.09184	-0.567875
FBgn0035515	-0.140667	-0.497161
FBgn0041171	0.280905	1.35121
FBgn0035517	2.05152	1.09887
FBgn0035518	-0.544535	-0.525033
FBgn0035519	-0.080909	-0.0439039
FBgn0035521	0.590213	0.532538
FBgn0035522	-1.0674	-0.848703
FBgn0035523	1.80583	0.953115
FBgn0035524	-0.43398	-1.6066
FBgn0035793	0.596081	0.939969
FBgn0268063	-0.0799759	-0.296122
FBgn0028582	4.79774	3.46831
FBgn0035797	-0.250777	-0.669128
FBgn0035802	0.853459	2.28239
FBgn0285926	1.33244	1.67921
FBgn0029935	-0.0649258	0.126196
FBgn0025621	2.19608	3.45972
FBgn0015799	0.728693	0.347119
FBgn0000319	1.99584	3.24907
FBgn0030704	-1.61434	-2.10129
FBgn0003274	-2.30952	-1.0848
FBgn0052676	1.31813	1.77327
FBgn0040348	1.29057	1.16666
FBgn0040347	3.79299	15.6316
FBgn0030672	-1.01463	-1.16614
FBgn0030671	0.887324	0.887719
FBgn0030669	0.706349	1.48215
FBgn0030668	1.41084	0.902145
FBgn0011606	0.662214	0.357988
FBgn0001404	0.211393	0.654876
FBgn0086674	2.75245	1.47172
FBgn0040337	0.812748	0.185646
FBgn0003638	1.24313	0.987126
FBgn0023545	-0.867661	0.166737
FBgn0261954	0.383376	0.659858
FBgn0031779	-0.487368	-1.57749
FBgn0266450	0.632683	2.00307
FBgn0266449	2.5024	4.24554
FBgn0031775	-1.06797	-0.669762
FBgn0031773	-3.46788	-4.4655
FBgn0031772	1.88271	1.97934
FBgn0031771	-1.66238	-0.653687
FBgn0031769	0.184172	-0.00359112
FBgn0029161	-0.584999	0.688512
FBgn0031766	-2.86043	-6.69462
FBgn0031854	1.71207	0.773699
FBgn0029939	0.951933	2.60577
FBgn0283469	0.377952	0.530571
FBgn0030884	-2.34676	-0.953202
FBgn0030887	3.39784	5.16816
FBgn0030890	0.893481	1.22777
FBgn0030891	0.0129056	0.394162
FBgn0030892	-0.687665	-0.72201
FBgn0021765	-0.628248	-0.412094
FBgn0030869	4.84599	4.40709
FBgn0024184	-0.758658	-0.0279573
FBgn0028888	-1.49786	-1.17809
FBgn0028879	1.13393	0.940512
FBgn0024183	0.270705	1.43117
FBgn0010422	-2.29838	-2.57617
FBgn0000317	0.365331	0.76706
FBgn0004837	0.0918892	-0.328126
FBgn0001977	-3.61245	-6.5136
FBgn0041713	-0.531468	-0.184086
FBgn0260446	0.45963	0.348217
FBgn0286027	-3.00475	-1.59383
FBgn0283659	-2.49603	-3.4428
FBgn0028926	-0.453878	-0.894223
FBgn0261881	-0.711481	-0.777258
FBgn0040228	-0.374399	-0.678441
FBgn0086711	-2.35847	-4.13151
FBgn0259213	0.522006	0.817035
FBgn0032749	-0.943396	0
FBgn0032748	-0.438782	-0.285725
FBgn0002021	-1.6965	-1.35297
FBgn0032746	-1.22323	-0.782402
FBgn0016122	0.635301	1.40324
FBgn0085470	-0.194655	0.701114
FBgn0250903	0.796054	0.60534
FBgn0028394	-2.08993	-1.30611
FBgn0042627	0.478883	-0.326238
FBgn0283427	-0.227801	-1.8398
FBgn0031702	-0.146942	-0.833902
FBgn0031700	-0.689602	-1.90552
FBgn0031698	0.846795	0.919958
FBgn0031697	1.58583	1.72795
FBgn0016076	2.03497	0.781102
FBgn0031696	1.36251	0.758053
FBgn0000228	-0.618153	-1.49951
FBgn0032235	-1.16928	12.1217
FBgn0051715	-0.326604	-2.14032
FBgn0025366	1.00388	0.661687
FBgn0032242	0.885893	0.209148
FBgn0052590	-0.877073	-1.87186
FBgn0032243	-1.414	-0.929156
FBgn0024320	0.911335	0.65864
FBgn0032200	1.05315	0.497129
FBgn0004419	-0.026316	-0.406093
FBgn0020908	1.47736	0.763804
FBgn0032196	0.53783	0.115829
FBgn0032233	1.54544	0.68892
FBgn0026401	1.96899	1.88572
FBgn0039970	-2.98206	-1.93702
FBgn0000384	1.30643	0.822877
FBgn0031883	0.642637	0.643805
FBgn0262872	0.85151	1.25035
FBgn0024734	1.39553	0.978555
FBgn0028515	-2.19665	-4.35637
FBgn0004858	0.505674	0.395051
FBgn0005771	-0.450012	-0.372489
FBgn0003016	2.27753	2.48437
FBgn0031690	-0.572182	-0.383479
FBgn0031692	-0.101577	-0.518729
FBgn0003716	-0.4743	-0.0747484
FBgn0031693	2.62325	1.68647
FBgn0032205	-0.237686	-0.244973
FBgn0260987	2.69372	2.01347
FBgn0259482	1.39098	1.03045
FBgn0032363	-0.28934	0.0287756
FBgn0287204	-0.785656	-0.603861
FBgn0261648	0.383714	0.623445
FBgn0000287	0.980861	3.1845
FBgn0020270	-1.65283	-3.359
FBgn0032358	-0.0603288	-0.569118
FBgn0032354	-0.591692	-0.814271
FBgn0287724	0.317178	0.430642
FBgn0040211	-1.59392	-0.833376
FBgn0032348	-0.802965	-1.07851
FBgn0028700	-1.43562	-1.85844
FBgn0262647	-0.57815	-1.29285
FBgn0032346	-1.81463	-1.00438
FBgn0041781	1.02783	1.43781
FBgn0010612	-0.0690293	-0.878005
FBgn0026148	-0.755787	-0.897372
FBgn0026147	0.57082	0.719222
FBgn0015756	-1.25732	-4.5585
FBgn0021761	-0.30964	-1.75756
FBgn0032329	-0.468947	-0.967048
FBgn0032258	0.0213062	-0.194401
FBgn0026431	-1.17944	-2.12907
FBgn0051719	-1.74604	-1.58452
FBgn0032256	0.692218	0.234372
FBgn0027611	3.36962	1.15477
FBgn0032252	-1.42511	0.774683
FBgn0032240	-0.540749	-2.72499
FBgn0032247	-1.88353	-2.69342
FBgn0032248	-1.60718	-0.801373
FBgn0032250	0.854614	0.33749
FBgn0067622	-0.465623	-1.78898
FBgn0267330	-3.01206	-2.25375
FBgn0262601	-0.728184	-1.50232
FBgn0032246	1.1787	2.47798
FBgn0032249	3.03963	2.53652
FBgn0004915	-0.650708	-0.663825
FBgn0027052	1.06668	0.506101
FBgn0032244	-1.40534	-1.1636
FBgn0032204	0.78099	0.326441
FBgn0032230	3.99025	2.05365
FBgn0032225	-0.0971033	-0.37372
FBgn0032224	-0.713778	-0.608873
FBgn0027568	-0.419598	-0.566762
FBgn0032229	-0.0725382	-0.126013
FBgn0031835	0.976417	2.3066
FBgn0031834	-0.701904	-0.189822
FBgn0263916	-0.507013	-0.666332
FBgn0031832	-0.68101	-0.835568
FBgn0031830	0.0635437	-0.317872
FBgn0051694	-0.591526	-0.451228
FBgn0031474	3.23657	3.74654
FBgn0000273	0.674038	1.76996
FBgn0052683	0.84803	1.41733
FBgn0030204	-0.497411	-0.27302
FBgn0261710	0.705555	1.53812
FBgn0030206	1.65575	0.719738
FBgn0030208	0.843921	1.39245
FBgn0052687	0.158339	-3.90199
FBgn0085443	1.4487	2.63991
FBgn0001206	-0.342474	-0.18659
FBgn0030432	-0.291017	0.283269
FBgn0030433	-0.633217	-0.297224
FBgn0013987	0.43471	0.903514
FBgn0029801	-2.11651	-1.33497
FBgn0029799	1.01049	0.742159
FBgn0030411	0.621658	1.49262
FBgn0030410	-0.135692	-0.330092
FBgn0030408	0.125737	0.576765
FBgn0030407	-1.02512	-1.10171
FBgn0030406	-0.864114	-0.65316
FBgn0052654	0.874166	0.893317
FBgn0036301	-0.0477371	-0.0450518
FBgn0030403	-2.81378	-3.59619
FBgn0283712	-1.0076	-0.663215
FBgn0030400	0.653806	1.52059
FBgn0264542	1.60604	2.17027
FBgn0030396	-0.202106	-0.0595591
FBgn0259143	4.9495	3.97645
FBgn0003514	1.55082	3.8041
FBgn0029849	5.35733	3.56745
FBgn0052750	0.934419	-0.0915639
FBgn0264386	0.819825	0.88445
FBgn0052645	-1.33075	-1.39924
FBgn0030456	-3.69793	-3.61089
FBgn0025463	-0.696814	-0.773738
FBgn0030457	-1.56895	-2.73777
FBgn0085440	-1.04311	0.0869657
FBgn0030459	0.664011	0
FBgn0030460	-0.372665	0.472962
FBgn0029835	-3.34049	-1.75321
FBgn0027528	1.06	0.836916
FBgn0001250	0.0118289	0.19805
FBgn0030345	-0.105153	0.0658875
FBgn0030346	0.603328	0.469366
FBgn0250874	-0.205381	0.512724
FBgn0030099	1.59165	5.03819
FBgn0030101	1.71163	2.25641
FBgn0030100	0.135176	0.751756
FBgn0086450	-0.426343	-1.42728
FBgn0030102	-0.662989	-0.561523
FBgn0030974	0.0515984	1.2269
FBgn0030964	-2.46953	-1.75929
FBgn0030963	4.0887	8.35339
FBgn0030973	0.630576	1.96988
FBgn0030056	0.675942	0.102763
FBgn0030057	1.05645	-0.607153
FBgn0041629	-0.725129	-1.09189
FBgn0030058	1.70566	1.06825
FBgn0030955	-0.426167	-1.23729
FBgn0025809	0.421256	0.948145
FBgn0029761	4.47047	1.96049
FBgn0029762	-0.851843	-1.35976
FBgn0263987	-0.528068	-0.447706
FBgn0002579	-1.33127	-3.86521
FBgn0025635	-0.407676	-0.526045
FBgn0029936	1.3909	1.89546
FBgn0027342	0.496672	0.260787
FBgn0029711	-0.27585	-0.532617
FBgn0023516	2.85395	1.77649
FBgn0023513	0.124164	0.483554
FBgn0023540	-1.76368	-2.47118
FBgn0005670	-0.547599	-0.153106
FBgn0030246	0.215686	0.633328
FBgn0017561	2.03023	3.50982
FBgn0030245	2.74311	3.37023
FBgn0030243	0.90925	0.872323
FBgn0030343	-0.27477	-0.220889
FBgn0030344	0.369167	0.720143
FBgn0030582	1.26747	3.06973
FBgn0030584	-0.0860257	0.478555
FBgn0003517	5.21664	2.10053
FBgn0052230	-0.480265	-2.22449
FBgn0026374	-2.90118	-2.55275
FBgn0011293	0.550122	0.649995
FBgn0025814	-0.445801	-1.36912
FBgn0031146	0.123069	-0.230293
FBgn0031145	-0.264241	-1.30736
FBgn0031144	-0.385784	0.292009
FBgn0030178	0.0231717	-0.0372436
FBgn0030177	-1.21606	-1.03517
FBgn0052685	0.98486	1.94587
FBgn0030174	0.678905	1.30968
FBgn0030946	-0.527364	-0.004197
FBgn0001079	-1.07087	-0.665037
FBgn0030947	0.026499	-0.223296
FBgn0010383	-1.54657	-2.86736
FBgn0052350	0.658231	0.285365
FBgn0037723	-0.749398	-2.59954
FBgn0024733	-0.0215537	-1.65977
FBgn0020660	0.828283	0.586871
FBgn0063670	-0.214768	-0.530069
FBgn0005585	-2.86847	-2.08418
FBgn0028697	-0.959276	-4.64628
FBgn0011742	0.981397	0.605966
FBgn0267912	-0.729811	-0.0559718
FBgn0030788	-0.0781978	0.51584
FBgn0030790	0.67342	1.65239
FBgn0030791	-0.367706	1.0385
FBgn0030787	-0.49908	-0.455118
FBgn0030786	-3.71304	-3.42048
FBgn0030485	-0.500786	-0.237061
FBgn0030870	1.35167	0.93597
FBgn0040285	0.25878	2.29137
FBgn0263257	0.977124	1.28232
FBgn0030634	0.376868	0.0669174
FBgn0041096	-2.13041	-0.383999
FBgn0284221	0.591041	0.233292
FBgn0036249	-0.269644	-0.567989
FBgn0022959	-0.328995	-0.277408
FBgn0261283	1.97846	2.35126
FBgn0260874	0.136875	0.0613493
FBgn0083952	-0.329368	-0.436776
FBgn0036909	-1.93541	-0.811615
FBgn0040786	1.40725	4.35454
FBgn0024889	-2.19716	-0.869145
FBgn0036910	-3.85547	-1.98382
FBgn0023094	1.57575	1.07458
FBgn0036911	1.54051	2.71819
FBgn0013799	0.938898	0.744665
FBgn0003744	2.21103	2.57336
FBgn0052221	-2.75172	-0.642093
FBgn0263601	-1.01034	-0.612937
FBgn0036557	0.496344	0.808499
FBgn0037017	-0.277211	-0.477725
FBgn0037016	0.211904	0.0263885
FBgn0037015	1.11984	0.988586
FBgn0001320	-2.01853	-1.54369
FBgn0037014	0.0657421	-0.935496
FBgn0001323	0.229764	0.203164
FBgn0287585	1.51892	5.50705
FBgn0037008	-1.3069	-1.1044
FBgn0037007	-0.874054	-0.554775
FBgn0052425	-0.389136	0.885174
FBgn0037001	-0.0971032	0.140164
FBgn0037000	-0.597759	-0.957874
FBgn0052428	-0.837762	-0.433516
FBgn0036997	-2.84157	-2.28593
FBgn0036995	0.447402	0.227289
FBgn0036994	-0.40067	-0.152211
FBgn0036992	0.390314	0.144739
FBgn0036991	1.65636	1.45651
FBgn0036990	-0.106584	-0.255297
FBgn0284421	1.67663	3.68436
FBgn0264561	2.5385	0.510309
FBgn0015239	0.707658	0.604589
FBgn0037087	-0.798988	-0.586801
FBgn0052227	0.907666	0.273866
FBgn0259676	-1.71873	-1.31537
FBgn0024887	3.1654	1.70238
FBgn0036975	1.04338	2.83418
FBgn0036974	-2.17345	-5.07865
FBgn0036973	-0.592013	-0.340038
FBgn0262057	-1.78556	-2.42537
FBgn0250791	2.56554	3.73885
FBgn0052225	-0.165956	0.372854
FBgn0036819	-0.816306	-0.81676
FBgn0036818	2.93565	0.670608
FBgn0036816	0.846345	0.974706
FBgn0000261	0.290335	-0.187352
FBgn0036814	0.600521	0.789185
FBgn0001078	0.987358	1.04497
FBgn0036813	0.291942	0.744816
FBgn0036812	1.32024	0.615456
FBgn0036811	1.90483	-0.114879
FBgn0030954	-0.983537	-0.511248
FBgn0264389	-0.0818554	0.465848
FBgn0030605	-1.7829	-1.12974
FBgn0030600	0.665215	1.81444
FBgn0040351	0.809859	2.49017
FBgn0039269	-1.25556	-0.304326
FBgn0045866	-2.82678	-1.27571
FBgn0259178	-0.506668	-2.9512
FBgn0002431	-2.7338	-2.91354
FBgn0259677	1.50732	1.69931
FBgn0000719	-0.651515	-0.749781
FBgn0052499	2.61894	5.75331
FBgn0030653	0.304894	0.230734
FBgn0030654	-1.22479	-0.0662271
FBgn0030658	0.255239	0.488696
FBgn0030659	-0.379845	0.409235
FBgn0030660	0.00668606	1.1062
FBgn0030662	-2.81384	-2.57038
FBgn0024362	-0.384285	-0.130796
FBgn0024360	-1.05649	-0.554177
FBgn0024365	-1.24138	-0.683386
FBgn0024364	-1.97197	-2.21649
FBgn0040359	-0.829331	0.733146
FBgn0040364	2.44932	2.5779
FBgn0040397	2.5331	4.39495
FBgn0085420	1.3248	1.09416
FBgn0035604	0.70356	6.8744
FBgn0034978	0.420619	0.856108
FBgn0041582	0.0843001	0.321919
FBgn0021875	0.242071	-0.396206
FBgn0034982	1.42895	0.377592
FBgn0287831	-1.01985	0.618812
FBgn0260775	1.59333	2.37844
FBgn0015544	0.0741124	0.109868
FBgn0034985	2.78589	2.05743
FBgn0034986	-0.571495	-1.56592
FBgn0033272	-0.369347	-0.66056
FBgn0263593	1.76982	1.19301
FBgn0033268	-0.675046	-3.17557
FBgn0005648	-0.502823	-0.283718
FBgn0260390	-0.200974	-0.157184
FBgn0260398	-1.14262	-1.00739
FBgn0033266	1.56748	0.753143
FBgn0033265	0.0506211	-0.139248
FBgn0033264	0.230707	-0.0519168
FBgn0050372	0.281252	0.795628
FBgn0033260	1.59902	1.29096
FBgn0033259	1.50604	0.252167
FBgn0033258	6.21986	11.0466
FBgn0033257	-1.85605	-0.249756
FBgn0028563	-1.71675	-1.71037
FBgn0025469	0.247803	0.206258
FBgn0021814	-1.65164	-2.35961
FBgn0020279	-0.746816	-0.672059
FBgn0033252	-0.00972737	0.042981
FBgn0025360	-0.788032	-0.58017
FBgn0033250	0.343662	0.258877
FBgn0013307	-0.193655	-0.497236
FBgn0033249	0.578299	0.920976
FBgn0033247	0.860363	1.62343
FBgn0033246	0.482202	0.495322
FBgn0027054	0.176557	0.137091
FBgn0050169	-0.38844	-0.323038
FBgn0035020	-0.940791	-0.929559
FBgn0035021	0.783449	0.367423
FBgn0016687	-1.00526	-1.54263
FBgn0035024	-0.275948	0.152378
FBgn0035025	2.12561	3.31972
FBgn0035027	1.45467	0.661468
FBgn0035028	-0.359774	-0.720604
FBgn0053527	0.493337	-0.101431
FBgn0020521	0.0902642	-0.167073
FBgn0035032	-1.93788	-0.928215
FBgn0035033	0.229251	0.125629
FBgn0050493	-0.214128	0.442133
FBgn0033212	-0.0776734	-0.243639
FBgn0033210	-1.71232	-1.61117
FBgn0033209	-0.97171	-0.186387
FBgn0033208	-1.50772	-1.68993
FBgn0033206	0.291824	0.0691553
FBgn0033205	2.12826	3.13214
FBgn0033753	0.867852	1.43298
FBgn0033754	-0.49153	-1.07606
FBgn0033755	-0.639613	-0.681099
FBgn0022764	0.799893	0.486343
FBgn0287873	1.6514	2.17596
FBgn0035091	-1.11059	-1.18147
FBgn0010435	0.220504	0.435875
FBgn0035090	-2.0854	-1.31343
FBgn0035089	-0.696911	-1.12508
FBgn0035088	-1.95824	-1.43568
FBgn0285950	-0.58927	-2.4365
FBgn0035087	-4.52895	-2.82295
FBgn0035086	0.900283	1.39518
FBgn0027599	-0.497746	-0.461876
FBgn0035085	0.534402	2.27812
FBgn0035084	-0.114212	0.0609716
FBgn0035083	0.260135	1.00151
FBgn0010105	0.892519	0.555903
FBgn0041160	-0.0132848	1.11808
FBgn0036522	-0.241413	-6.84836
FBgn0036518	1.67281	2.5922
FBgn0036516	-2.86501	-2.82299
FBgn0036515	-0.65692	-1.25778
FBgn0260027	0.0606699	-0.299872
FBgn0042134	0.450509	0.296787
FBgn0052137	-0.692231	-1.11083
FBgn0001108	1.61164	1.48698
FBgn0036386	1.25548	0.763196
FBgn0259140	0.614683	0.39083
FBgn0036208	-1.11072	-3.27958
FBgn0004381	0.836277	2.9947
FBgn0036207	0.730946	0.22406
FBgn0036206	1.51829	0.225609
FBgn0015278	2.04799	2.07319
FBgn0036202	-2.50626	-1.10923
FBgn0036199	0.645585	0.891685
FBgn0040817	0.311618	0.215542
FBgn0036198	0.367521	0.732794
FBgn0036196	-0.120115	1.89488
FBgn0036194	0.367097	0.423625
FBgn0036195	0.0804208	-0.00977403
FBgn0036191	-0.565298	-0.259695
FBgn0015828	5.74062	3.92943
FBgn0052085	0.625126	0.854589
FBgn0036188	0.349288	0.670805
FBgn0036187	-0.396253	-0.810401
FBgn0052091	-0.488114	0.142895
FBgn0042138	1.05508	0.932638
FBgn0036184	2.33956	1.29956
FBgn0036183	-2.17663	-2.89497
FBgn0036180	0.297765	0.180118
FBgn0036179	1.20497	1.01427
FBgn0003292	0.693722	0.267793
FBgn0034758	-3.4216	-1.87983
FBgn0263031	-0.745899	-1.07223
FBgn0085474	-1.50728	-0.977592
FBgn0085475	-1.43291	-1.23985
FBgn0261612	0.937522	2.14775
FBgn0025519	0.375855	0.194608
FBgn0001308	0.554529	1.55527
FBgn0034103	0.359174	0.221105
FBgn0034109	-0.914545	-1.54086
FBgn0028622	-1.72764	-1.51398
FBgn0034521	2.65419	2.19464
FBgn0033936	0.912886	0.718216
FBgn0033935	1.87959	1.03685
FBgn0033934	2.21883	2.07521
FBgn0033932	1.19218	1.4871
FBgn0033929	2.59463	1.32332
FBgn0033928	-1.11656	-1.24689
FBgn0033926	-1.04148	-0.669767
FBgn0033925	-1.04406	-1.53864
FBgn0033924	3.68255	4.3425
FBgn0085408	-1.24668	-0.752298
FBgn0034786	4.77037	4.97865
FBgn0010551	0.978167	0.721093
FBgn0034397	-0.191131	-0.151065
FBgn0034398	-0.354074	-1.61731
FBgn0034399	-0.295425	-0.873723
FBgn0034400	0.47155	1.19479
FBgn0034401	0.184916	0.419866
FBgn0034402	-0.863889	-0.410593
FBgn0010053	-0.936427	-0.468704
FBgn0034406	-1.6776	-2.25806
FBgn0034407	-0.715372	-1.65279
FBgn0034408	0.842463	1.52156
FBgn0014269	-0.829842	-1.32739
FBgn0267351	2.10539	0.940683
FBgn0265356	-0.949564	-2.1556
FBgn0263116	0.326033	0.580135
FBgn0004168	0.404995	1.08834
FBgn0034315	-0.0385138	-0.766158
FBgn0033309	-0.780279	-2.89188
FBgn0033308	-0.232317	-0.609675
FBgn0259226	-0.808031	-0.40008
FBgn0033738	2.38279	1.87015
FBgn0050051	-1.16604	-1.17681
FBgn0033739	1.02356	0.987202
FBgn0010238	-16.6296	-1.38265
FBgn0033615	0.237237	-0.126849
FBgn0025373	-2.09795	-2.55006
FBgn0033616	1.22218	0.437525
FBgn0016047	-0.498183	1.58117
FBgn0060296	0.0907883	-0.060706
FBgn0085434	1.05884	1.29826
FBgn0035077	-4.24351	-0.00770727
FBgn0035076	0.15809	-0.0749082
FBgn0085442	2.5356	2.25467
FBgn0085428	-1.10159	-0.196744
FBgn0034110	-1.80284	-2.16773
FBgn0267791	-3.59751	-4.2557
FBgn0050147	-1.09073	-0.561492
FBgn0034527	1.077	0.467892
FBgn0034528	-0.507011	-0.611281
FBgn0034529	1.30348	2.81782
FBgn0034530	-0.16154	-0.385269
FBgn0250850	0.165716	-0.873928
FBgn0034534	0.887825	0.63383
FBgn0034535	-0.117027	1.7694
FBgn0061361	0.0388789	0.149334
FBgn0034537	-3.3238	-0.883131
FBgn0034538	-1.35696	-1.46737
FBgn0034540	-0.737706	-0.116187
FBgn0034541	0.489971	0.120369
FBgn0034542	0.543601	-0.0866898
FBgn0034543	0.956509	0.510904
FBgn0011674	-3.31825	-3.11539
FBgn0050295	-0.164038	-0.172278
FBgn0015524	1.02723	1.12239
FBgn0000044	-0.387132	-1.25372
FBgn0008636	0.317677	0.376137
FBgn0034564	-1.99256	-2.10164
FBgn0034565	-0.375749	0
FBgn0086656	-1.43616	-2.69441
FBgn0050342	0.661786	1.0147
FBgn0050344	5.11043	4.37114
FBgn0033387	-0.447852	-0.236653
FBgn0033388	-2.03336	5.18184
FBgn0033389	-0.602584	-0.768917
FBgn0015477	0.352277	-0.122096
FBgn0002567	0.777616	0.455796
FBgn0033391	0.910962	1.23338
FBgn0265935	-2.10194	-1.51484
FBgn0033110	-0.169986	0.033491
FBgn0034075	-0.394396	-1.75923
FBgn0265605	1.16158	1.41787
FBgn0014020	-0.812679	-2.07543
FBgn0083983	-0.33889	-0.557178
FBgn0034072	1.13235	1.60992
FBgn0034071	1.11043	1.81152
FBgn0034070	1.02989	1.31348
FBgn0034069	0.845095	1.20477
FBgn0034068	-0.952046	-0.927743
FBgn0034067	-1.7631	-1.46778
FBgn0034066	0.438631	-0.0553507
FBgn0034065	-0.340065	-0.0238023
FBgn0010590	-1.66407	-1.55889
FBgn0034062	1.22284	0.902311
FBgn0034061	0.217451	0.256243
FBgn0034060	1.37257	0.912937
FBgn0020236	0.776493	0.93931
FBgn0034059	-0.737604	-0.371706
FBgn0034058	-0.609428	-0.776858
FBgn0034057	0.295361	0.0515416
FBgn0034053	5.97803	7.14661
FBgn0043792	0.436422	0.420262
FBgn0022343	-1.0582	-1.34053
FBgn0035082	0.986639	1.21021
FBgn0036534	1.74084	1.18964
FBgn0040230	2.19812	3.64267
FBgn0036754	-0.0280132	-0.604511
FBgn0052187	0.240871	0.578118
FBgn0052191	-1.62839	0.0919881
FBgn0036756	-0.337058	-0.144853
FBgn0001134	-0.131323	0.0163673
FBgn0036759	3.94215	2.96796
FBgn0036760	1.11574	0.713035
FBgn0036761	0.604971	1.19701
FBgn0289579	-0.251527	0.240141
FBgn0036763	-0.341826	-0.713568
FBgn0013718	1.90475	2.23766
FBgn0036416	0.923019	-0.19681
FBgn0001085	2.58024	2.30574
FBgn0003459	4.06392	6.42548
FBgn0036423	-0.557653	6.73537
FBgn0087007	2.43361	2.20907
FBgn0054015	2.05667	3.01129
[truncated: 5,387 more rows]

## Sheet: Δx_Dsuz_B
FBgn	deltaX_suz_BF	deltaX_suz_BM
FBgn0025740	0.0139045	-0.566571
FBgn0051961	-0.179858	-0.216906
FBgn0031589	0.126744	0.0946214
FBgn0031227	0.488273	2.3346
FBgn0031228	-0.0676136	0.376377
FBgn0031229	0.919523	2.77692
FBgn0053635	0.140665	1.05097
FBgn0016977	0.11032	-0.313267
FBgn0031231	1.29193	3.06188
FBgn0266557	0.189221	-0.0129366
FBgn0283652	-0.0398041	-1.95
FBgn0031239	-0.393548	-0.111883
FBgn0086856	0.170068	-7.76451
FBgn0086855	0.164735	-0.623121
FBgn0003444	0.221424	1.6377
FBgn0031245	1.38634	1.76467
FBgn0025686	1.24108	1.8008
FBgn0017457	0.110068	-0.553141
FBgn0024352	0.194042	-0.0601021
FBgn0020622	-0.294188	-6.27756
FBgn0261560	-0.0592148	0.00704763
FBgn0031540	0.773073	0.321022
FBgn0021967	-0.466382	-0.915883
FBgn0085450	-0.296721	-0.205207
FBgn0031961	0.462096	-0.273321
FBgn0031959	0.452977	0.155843
FBgn0045038	-0.365756	1.79866
FBgn0004177	0.128246	-1.40177
FBgn0032596	0.386885	-0.0474622
FBgn0032597	-0.255546	-0.627276
FBgn0015391	0.0780013	-1.08916
FBgn0261068	0.557565	-0.246897
FBgn0032600	-0.242533	-0.429064
FBgn0032601	0.728392	-0.819728
FBgn0032602	-0.185745	-0.0164573
FBgn0264695	-0.254641	-0.28101
FBgn0000406	0.798804	0.757704
FBgn0032603	-2.04469	-3.65749
FBgn0040262	-0.764642	-1.43547
FBgn0040261	-1.99013	-1.69649
FBgn0040260	-1.38525	-2.80227
FBgn0032398	0.525771	-0.780015
FBgn0032401	0.799486	0.66708
FBgn0053120	1.06661	1.71171
FBgn0032404	-0.651706	-2.17371
FBgn0027505	-0.181246	1.9006
FBgn0032405	-4.07797	-3.84897
FBgn0031902	0.607689	2.0765
FBgn0010453	-1.06481	0.129758
FBgn0041182	0.055257	-0.358825
FBgn0041181	0.411144	0.500901
FBgn0031939	-2.36017	-2.77238
FBgn0014454	-0.313633	-0.662479
FBgn0032925	-0.264917	-0.844554
FBgn0263050	1.41515	-0.634225
FBgn0010100	-0.338258	-1.39627
FBgn0000239	0.100871	-1.05189
FBgn0032929	0.0177312	-0.422959
FBgn0011829	-1.90908	-1.35463
FBgn0031717	0.0783169	-1.12901
FBgn0002525	0.131519	-3.79365
FBgn0014189	-0.0325102	-1.83503
FBgn0031716	0.0393892	-0.435323
FBgn0051989	-0.324833	-0.84316
FBgn0031710	-0.0384084	-1.3428
FBgn0000318	-0.626126	-2.037
FBgn0031708	-0.900424	-2.92626
FBgn0261963	-0.841243	-1.04277
FBgn0016660	0.158242	-0.905583
FBgn0016920	2.22763	0.199883
FBgn0031703	-2.16863	-2.43606
FBgn0015600	0.398649	1.81646
FBgn0031505	-0.375818	-0.590938
FBgn0011648	0.30335	-0.290088
FBgn0260817	0.564148	-0.707339
FBgn0261458	1.40687	-0.145306
FBgn0031310	-0.156756	-0.0167831
FBgn0031309	-0.0583288	0.601134
FBgn0283525	-0.927574	-3.21587
FBgn0031307	-0.415976	-1.03284
FBgn0031306	1.09701	2.38293
FBgn0031304	0.772396	1.65678
FBgn0016926	-1.02343	-0.825682
FBgn0261938	0.0165018	-3.35726
FBgn0031299	-0.803698	-2.04482
FBgn0031298	0.902891	0.671235
FBgn0015905	0.676634	-3.11572
FBgn0003310	0.085415	-0.302785
FBgn0031294	-0.972808	-1.61112
FBgn0031598	0.104431	-0.38176
FBgn0261976	0.467051	3.01054
FBgn0027560	0.406762	0.684227
FBgn0031600	0.177708	1.66298
FBgn0025874	0.934862	0.924075
FBgn0022153	0.427358	1.04644
FBgn0053003	0.377128	0.194899
FBgn0031601	-0.0811849	0.531332
FBgn0031602	-0.437193	2.18472
FBgn0031603	-0.448083	-1.2281
FBgn0027609	0.527384	1.94278
FBgn0031604	0.278576	-1.0016
FBgn0031606	0.526979	0.492353
FBgn0031607	0.734414	1.33766
FBgn0040705	-0.316986	0.16474
FBgn0285948	-0.385383	-1.75526
FBgn0015803	0.798827	0.950915
FBgn0032857	0.845895	0.812541
FBgn0032858	-0.372417	-1.92572
FBgn0032859	0.380663	-1.45698
FBgn0263355	0.135187	-0.362042
FBgn0032445	0.146137	-0.178581
FBgn0032863	-0.119284	-0.435602
FBgn0032429	0.387136	0.680945
FBgn0032428	0.365775	2.03454
FBgn0043841	0.36866	-0.189631
FBgn0262475	-0.609428	0.280896
FBgn0000114	0.314562	0.146001
FBgn0032422	-0.0527273	0.356467
FBgn0032421	0.159488	0.784398
FBgn0001301	0.297376	-0.64943
FBgn0032666	-0.724925	-0.0307444
FBgn0032665	-1.58343	-2.4725
FBgn0002939	-0.351551	-1.64352
FBgn0243486	-1.05692	-2.35755
FBgn0023096	-3.38074	-2.59059
FBgn0262018	-4.18861	0.0144596
FBgn0015609	-0.166757	-0.42568
FBgn0261089	-0.227438	-0.567878
FBgn0032652	0.591031	-0.694701
FBgn0013810	-0.594471	0.229191
FBgn0032646	0.0918744	1.24521
FBgn0003187	0.0502595	0.840268
FBgn0032644	-0.307953	-1.59926
FBgn0032643	0.264188	-0.447173
FBgn0032642	-0.0822358	0.226728
FBgn0024689	0.0989303	1.15105
FBgn0286781	-0.061222	-0.0477416
FBgn0250785	-1.63587	0.720807
FBgn0032884	0.512412	0.161651
FBgn0000251	0.00876706	-0.826936
FBgn0011202	-0.0877901	-0.254224
FBgn0031985	0.526588	0.676924
FBgn0261822	0.143491	-0.201815
FBgn0267488	-0.109905	-1.12408
FBgn0010287	0.256588	-1.24579
FBgn0011230	0.234062	-0.586761
FBgn0031981	0.503572	0.295184
FBgn0031980	-1.53593	-2.31241
FBgn0031979	0.805634	0.664677
FBgn0044323	0.113544	-0.75613
FBgn0031975	-1.0423	-2.80257
FBgn0032703	0.13887	-2.21278
FBgn0032700	0.619462	-0.107565
FBgn0032699	0.916391	-0.114505
FBgn0032698	0.105206	-1.37624
FBgn0015553	0.300411	-0.672386
FBgn0032724	0.00138722	-1.50696
FBgn0032726	1.99218	1.11351
FBgn0032479	0.641392	-0.299444
FBgn0051849	0.125252	0.450285
FBgn0032476	0.815054	0.748693
FBgn0032475	0.407079	0.625401
FBgn0024291	0.117948	0.292022
FBgn0032474	-0.321616	-1.28634
FBgn0262160	-0.0263281	-0.46893
FBgn0028965	0.655119	4.35657
FBgn0032467	-0.0410853	0.78049
FBgn0021796	0.245825	0.283262
FBgn0265262	-0.700526	-0.599116
FBgn0032465	0.320693	0.508847
FBgn0263598	0.121996	-1.34651
FBgn0015399	0.426908	0.34345
FBgn0031948	-0.110646	-0.15149
FBgn0286198	-0.88094	-0.471837
FBgn0031950	0.268278	1.28221
FBgn0031952	0.141603	-0.57101
FBgn0261800	-0.0656367	-0.292338
FBgn0027515	0.656596	1.17744
FBgn0020618	-0.120686	-1.97598
FBgn0051812	0.80923	0.630404
FBgn0027779	-0.312752	-2.0522
FBgn0032864	0.7067	-0.547703
FBgn0032373	-1.26526	-2.19366
FBgn0015400	0.912396	-0.538916
FBgn0051706	-0.841714	-1.52252
FBgn0028490	0.00914048	-0.837116
FBgn0032727	2.95799	0.265997
FBgn0015772	0.0836084	-0.969997
FBgn0032728	0.217853	-0.23147
FBgn0032729	-0.281964	-0.368819
FBgn0032730	0.0818884	-0.977702
FBgn0032731	0.0611649	-0.690469
FBgn0032732	0.118047	-0.683633
FBgn0032733	1.15305	-0.215481
FBgn0046302	-1.24404	-1.70723
FBgn0032025	0.177609	-1.20232
FBgn0032024	-0.455614	-0.776733
FBgn0032023	-1.84462	-1.61772
FBgn0032022	0.495319	1.1115
FBgn0032021	1.42385	0.712467
FBgn0032020	-0.379243	-0.967103
FBgn0032018	-1.36787	-1.00919
FBgn0032017	0.838877	-0.365689
FBgn0032016	-0.540337	-1.66022
FBgn0032015	-0.73264	1.906
FBgn0032014	1.93984	0.0868843
FBgn0032013	-0.819099	-0.617983
FBgn0261020	1.40357	1.35013
FBgn0003502	0.306592	-0.882033
FBgn0032010	0.474169	1.09105
FBgn0032008	0.196456	-0.459084
FBgn0032006	-0.355303	-0.168851
FBgn0005616	-0.31577	-1.64759
FBgn0031538	-0.556407	-0.491417
FBgn0266670	-1.14706	-1.85035
FBgn0031536	-0.124967	-1.58731
FBgn0031535	0.194053	0.4566
FBgn0031534	-0.385003	-0.752365
FBgn0015797	0.134249	0.714824
FBgn0027081	-0.19356	-0.603719
FBgn0032222	-0.282892	-0.993574
FBgn0051716	0.197785	0.839904
FBgn0011703	-0.0565639	-2.8193
FBgn0032797	0.204398	0.927669
FBgn0032798	0.341804	0.896427
FBgn0026718	-1.29037	-1.87926
FBgn0285971	-0.0519305	-0.17531
FBgn0262029	-1.05603	0.0693179
FBgn0032048	-0.273923	0.422343
FBgn0032050	-0.431016	-2.67975
FBgn0032051	0.324038	-0.950923
FBgn0032052	0.00211696	-1.55078
FBgn0032053	0.634338	-0.454938
FBgn0039958	0.0515791	-0.512127
FBgn0032987	0.56782	-1.73831
FBgn0037504	0.178445	-0.192896
FBgn0032986	2.20915	4.61619
FBgn0040009	2.46763	1.99419
FBgn0064225	0.401596	4.26376
FBgn0002566	1.94076	9.2735
FBgn0086683	0.914354	0.123943
FBgn0027507	0.082514	-0.299952
FBgn0033029	0.456325	1.38132
FBgn0033031	1.10302	-2.33283
FBgn0031217	0.253768	0.617438
FBgn0040010	1.40567	5.5733
FBgn0032979	0.4735	1.83523
FBgn0025674	0.75489	1.29215
FBgn0263278	0.968361	-0.018889
FBgn0031808	-0.864001	-1.43233
FBgn0043854	-1.67444	-8.67693
FBgn0015623	5.9965	4.09034
FBgn0031799	1.14083	2.96593
FBgn0265778	0.592589	0.85451
FBgn0032839	2.043	0.507137
FBgn0031791	-0.0437481	-0.461597
FBgn0085409	1.78984	0.191084
FBgn0261697	0.00020837	-0.800021
FBgn0043362	0.37098	-0.0878663
FBgn0001128	0.26288	0.386707
FBgn0031752	0.549018	-0.142265
FBgn0031753	-0.00687421	0.494616
FBgn0086265	0.963615	1.2546
FBgn0001942	-0.317376	-1.57127
FBgn0031759	0.187093	0.534699
FBgn0031760	1.02563	4.34906
FBgn0025742	1.8758	0.561927
FBgn0046704	0.260943	0.344131
FBgn0025777	0.158459	0.724879
FBgn0031851	-0.163194	0.195914
FBgn0025595	-1.15699	-3.88969
FBgn0031850	-0.334289	-1.05748
FBgn0031879	0.0259509	-0.735711
FBgn0051626	-0.0851209	0.632207
FBgn0026577	0.0180621	-0.602735
FBgn0032934	-0.2163	-1.73195
FBgn0032935	0.186633	0.316299
FBgn0026255	0.0176773	-0.135941
FBgn0031725	0.0158859	-0.376494
FBgn0051646	0.0875197	-0.719824
FBgn0031730	-0.107722	0.892008
FBgn0031732	1.71943	0.729003
FBgn0024191	-0.354277	-0.464968
FBgn0031734	1.91728	0.577018
FBgn0031738	0.429542	0.444915
FBgn0283467	-0.0316131	-1.46277
FBgn0261239	0.105118	-0.484613
FBgn0024947	-0.854759	-2.39331
FBgn0028970	-1.08743	-0.297136
FBgn0051950	-0.438683	-0.202729
FBgn0031478	1.16827	0.42294
FBgn0031829	0.67734	-0.457734
FBgn0000320	-0.656233	-1.91558
FBgn0035262	1.35854	-0.767128
FBgn0014000	-0.798005	-0.212348
FBgn0032833	-0.028308	-0.0605332
FBgn0263873	0.398959	-0.0860621
FBgn0004811	0.155717	0.681249
FBgn0032822	0.426593	0.128266
FBgn0032821	-0.142385	-0.889678
FBgn0032820	0.600084	-0.940094
FBgn0032819	-0.709337	-3.53876
FBgn0032818	0.729913	0.376081
FBgn0032817	-0.485525	-2.05102
FBgn0032816	-0.203373	-2.7342
FBgn0032815	-0.180562	-1.75971
FBgn0000464	0.339038	0.157369
FBgn0032814	0.389005	-1.2068
FBgn0032813	-3.31592	-1.69746
FBgn0031817	-0.294663	1.66178
FBgn0032150	-1.77533	-0.907639
FBgn0032149	-1.51082	-2.46263
FBgn0288834	0.25795	-0.54989
FBgn0032147	0.230365	0.209112
FBgn0032144	0.318491	0.276769
FBgn0028506	-0.829614	-0.0110286
FBgn0025678	-0.531623	-0.319037
FBgn0028841	2.2701	3.3085
FBgn0028523	1.27123	0.562218
FBgn0005677	-0.594697	-0.559197
FBgn0032586	1.16485	0.701424
FBgn0032587	-0.450228	-0.0917655
FBgn0259735	0.272707	0.337751
FBgn0032593	0.0855534	-0.196743
FBgn0261278	0.618445	-0.811582
FBgn0000579	-0.422899	0.0389876
FBgn0260648	-0.715338	-0.660107
FBgn0031360	2.39773	0.733195
FBgn0031361	-0.40496	-3.48878
FBgn0264494	-2.29132	-1.35653
FBgn0027597	0.727523	0.481146
FBgn0051665	0.307388	0.375953
FBgn0051663	-0.174242	-0.234303
FBgn0031374	0.283692	-0.190152
FBgn0267972	-0.111555	-0.108209
FBgn0031377	0.0453637	-0.890184
FBgn0031378	0.780255	3.28217
FBgn0031379	0.404193	1.80066
FBgn0001125	1.21146	0.111884
FBgn0031381	3.07151	-0.242258
FBgn0053543	0.0220246	0.631071
FBgn0040718	-0.613688	-0.578971
FBgn0262126	0.200256	0.31121
FBgn0267378	-0.172824	-0.916842
FBgn0031403	-0.305478	-0.730038
FBgn0031401	0.0583909	-0.164774
FBgn0031399	-0.0615944	-0.710053
FBgn0083962	0.505529	0.485775
FBgn0031664	-0.0506168	0.0129504
FBgn0025684	-0.0488242	1.025
FBgn0004367	-0.0283654	-2.33425
FBgn0031663	0.179491	-0.12634
FBgn0031662	-0.276495	0.976953
FBgn0031968	0.317811	-1.13525
FBgn0032377	1.08425	3.01856
FBgn0032378	0.0961837	0.600536
FBgn0264815	0.478597	1.52015
FBgn0032391	-0.315648	-1.24655
FBgn0032390	0.725253	3.52684
FBgn0031488	-1.82824	-0.903667
FBgn0031490	0.28004	-0.153347
FBgn0031491	0.163897	-1.77121
FBgn0031493	0.143942	0.439748
FBgn0031494	-0.163318	-0.34081
FBgn0031495	1.00699	5.84249
FBgn0031496	0.0473728	-1.49498
FBgn0031497	-0.824697	-4.54238
FBgn0032033	1.33054	0.597404
FBgn0032036	0.970018	0.231341
FBgn0051823	-0.259631	-0.126603
FBgn0028645	-0.171467	-0.263424
FBgn0028644	-0.0790615	-0.149457
FBgn0000182	0.316758	-1.55116
FBgn0250816	0.803681	-3.34506
FBgn0032218	0.309831	0.665483
FBgn0026238	0.132229	0.762585
FBgn0032236	0.285571	-1.00791
FBgn0005322	-0.61145	-3.73428
FBgn0032216	0.266419	0.507579
FBgn0032202	-0.432308	-0.636044
FBgn0267365	-0.261249	0.532289
FBgn0011305	-0.135063	0.483033
FBgn0026379	-1.45766	-0.569769
FBgn0260749	-0.206244	-0.829625
FBgn0032219	-1.35363	-0.871323
FBgn0032217	-0.111291	-1.07772
FBgn0004106	-0.0561407	-0.537513
FBgn0267821	0.638007	0.0891991
FBgn0032213	0.119012	0.908012
FBgn0032209	0.270394	0.772306
FBgn0032214	0.737255	4.48849
FBgn0262782	1.91843	1.03008
FBgn0032231	0.203007	0.865441
FBgn0032208	-0.356715	0.0142611
FBgn0032210	0.0761839	-0.248676
FBgn0003256	0.522728	3.87838
FBgn0267861	0.935838	-0.0746486
FBgn0033261	0.545977	-1.25616
FBgn0069969	-0.285932	-0.507522
FBgn0040005	0.230116	-1.50039
FBgn0262117	0.513782	2.23952
FBgn0039993	2.79977	10.8416
FBgn0085638	0.1463	-3.16372
FBgn0250830	1.91793	-0.409405
FBgn0262124	0.443914	1.93342
FBgn0032883	0.204891	-0.495404
FBgn0032881	-0.0891657	-2.53899
FBgn0262743	0.334746	-1.17895
FBgn0032880	0.00146897	0.176035
FBgn0014859	0.206359	1.04525
FBgn0032877	0.439042	2.06367
FBgn0086657	0.169311	-2.85639
FBgn0051678	-0.0636071	0.547679
FBgn0032873	-0.346871	0.277261
FBgn0261787	-0.00727863	0.140734
FBgn0032871	0.812669	1.44384
FBgn0032870	0.306306	-0.571182
FBgn0016054	-0.332841	-1.67515
FBgn0053516	2.37803	0.975607
FBgn0003557	0.0183107	-2.53435
FBgn0031384	0.0990873	-2.14269
FBgn0028387	0.112848	-0.00158516
FBgn0031909	-0.0555983	-1.07671
FBgn0031907	-0.195587	-0.733697
FBgn0031906	0.154332	0.766155
FBgn0032407	0.974467	-0.794887
FBgn0032408	0.305623	-1.46372
FBgn0032409	0.104931	-0.603742
FBgn0029137	0.66283	0.83705
FBgn0032193	-0.347834	-1.39837
FBgn0024248	-1.31758	-0.681346
FBgn0051717	0.517788	1.00893
FBgn0027491	-0.0241243	0.698455
FBgn0032234	-2.92711	-0.0175798
FBgn0000566	0.392932	-1.8849
FBgn0032195	-0.465908	-2.0108
FBgn0058263	-2.24115	-0.444149
FBgn0250843	0.506244	-2.79451
FBgn0003751	-0.54647	-1.21095
FBgn0260750	-0.0765479	-1.47123
FBgn0032197	0.341001	-0.596002
FBgn0053303	-0.00594122	1.24283
FBgn0000229	-0.523628	-1.74097
FBgn0032192	-0.390418	-0.612165
FBgn0041092	-0.404026	-0.873426
FBgn0032100	0.310417	0.47427
FBgn0010300	0.0931878	0.00889854
FBgn0086447	-1.1747	-1.54702
FBgn0086446	-0.262659	-0.403985
FBgn0086443	-1.36369	-1.35482
FBgn0086445	-0.638942	-1.04077
FBgn0032105	0.362523	-0.557846
FBgn0010263	-0.709674	-0.799438
FBgn0041111	0.164634	-0.990194
FBgn0263027	-0.361848	-1.51854
FBgn0000053	0.467153	-0.437704
FBgn0051908	0.346557	-3.57345
FBgn0031881	-1.14879	-8.84184
FBgn0063368	0.862036	-0.107184
FBgn0032054	1.88838	4.57105
FBgn0263198	-0.0343155	-0.740439
FBgn0032744	0.214603	-1.3587
FBgn0002022	0.481615	0.88288
FBgn0086442	-0.0797171	0.53295
FBgn0032907	0.0472878	-1.40365
FBgn0001202	-1.54949	-1.85385
FBgn0051793	0.0952496	-1.86767
FBgn0032026	0.31895	-1.7911
FBgn0010265	1.10265	0.582248
FBgn0261437	-0.205035	-1.09676
FBgn0260439	1.24231	-0.214961
FBgn0032029	1.54016	2.68114
FBgn0032030	-0.473235	-3.83087
FBgn0032031	-0.233628	0.462943
FBgn0032032	3.5624	4.60404
FBgn0027094	-0.210525	-1.05746
FBgn0031498	-0.0177959	0.718209
FBgn0051922	-0.592369	0.233205
FBgn0031317	-0.448864	-1.04536
FBgn0031321	0.127586	-0.304149
FBgn0031322	-1.77307	-1.06579
FBgn0031327	0.111061	-0.436516
FBgn0030136	38.2215	33.5419
FBgn0053126	-1.0534	-0.857583
FBgn0002543	-0.112725	-0.820081
FBgn0031344	0.240298	-2.09714
FBgn0261509	-0.79975	-0.652422
FBgn0021906	-0.500521	-0.815908
FBgn0086758	-0.599287	1.26782
FBgn0011570	0.31386	-0.11468
FBgn0031356	0.524515	1.7215
FBgn0053113	-0.388762	-1.01785
FBgn0004507	-0.609451	-1.24781
FBgn0001995	0.323521	-0.398744
FBgn0014092	0.176279	-1.00007
FBgn0000250	0.287853	1.7271
FBgn0001086	0.333122	1.15553
FBgn0000339	-0.0601667	-2.20924
FBgn0011708	0.237004	0.508578
FBgn0015338	-0.103472	-2.03862
FBgn0028525	2.86573	2.10994
FBgn0028894	-1.55886	-0.726194
FBgn0028895	0.133233	-1.73922
FBgn0027582	-0.246582	0.465765
FBgn0283682	0.04207	-0.439057
FBgn0032339	-0.288026	-1.48471
FBgn0051633	2.35177	2.17716
FBgn0032338	-0.229718	-1.97986
FBgn0032336	-0.662095	-2.35954
FBgn0032330	-0.71809	-0.765105
FBgn0250837	0.625198	-0.409862
FBgn0032259	-0.130299	-0.776309
FBgn0032260	-1.80608	-1.36716
FBgn0086347	0.0896757	-0.498874
FBgn0031517	0.275772	0.230059
FBgn0031518	-0.983387	-1.17372
FBgn0031519	0.0746154	0.0952744
FBgn0031520	-0.907462	-2.60191
FBgn0053281	-1.04839	-1.32575
FBgn0053282	1.18923	1.54282
FBgn0020445	0.235535	-1.04233
FBgn0085423	-0.294061	-1.70185
FBgn0031528	0.219155	0.411498
FBgn0031529	0.976805	1.13174
FBgn0016698	-0.856467	-2.9001
FBgn0031530	0.107002	0.38479
FBgn0031533	-2.04931	-1.58639
FBgn0032415	0.174164	-0.203797
FBgn0051760	-1.168	-2.14868
FBgn0032420	-0.0522712	-0.54567
FBgn0041184	-1.16861	-0.530028
FBgn0032706	1.45028	1.80373
FBgn0032705	0.541174	0.425425
FBgn0025608	0.680845	0.986173
FBgn0032704	0.831941	-0.0199718
FBgn0031973	-0.852533	-3.80583
FBgn0031972	0.690061	-0.13492
FBgn0031971	0.419282	-1.28626
FBgn0259717	-0.82049	-0.273682
FBgn0031398	0.983538	1.08663
FBgn0085203	-0.33761	-5.33152
FBgn0004838	-0.126296	-0.0283573
FBgn0031869	-0.315861	-1.81364
FBgn0031872	0.541174	-0.428366
FBgn0031873	0.192108	-0.135805
FBgn0020616	0.286213	-0.505835
FBgn0031874	0.0395855	2.80611
FBgn0031875	0.220168	-2.74316
FBgn0028703	0.139427	-1.78746
FBgn0031848	0.631729	-3.15439
FBgn0000351	-0.0198937	-0.321871
FBgn0028990	-1.81308	-3.41874
FBgn0000392	0.39849	-0.796178
FBgn0016978	0.446051	1.08454
FBgn0264922	0.625123	0.839242
FBgn0021944	0.802941	0.894849
FBgn0031878	0.784626	-0.786132
FBgn0031877	-0.52881	-0.430728
FBgn0031876	-0.30016	-0.292435
FBgn0028467	-1.97079	-1.3311
FBgn0051636	0.97086	-0.175877
FBgn0286898	-0.395943	-0.869737
FBgn0051635	-0.0896378	-1.13542
FBgn0051634	-0.397456	0.498768
FBgn0032123	0.525224	1.573
FBgn0032124	-0.760225	-1.02601
FBgn0032160	0.0695115	-1.76144
FBgn0025700	-1.92978	-0.922752
FBgn0040064	1.23855	-0.892081
FBgn0024285	0.51453	1.14635
FBgn0032157	0.386835	0.793096
FBgn0032156	0.314567	1.30813
FBgn0004867	-0.848979	-2.09013
FBgn0010520	0.0878275	-2.66871
FBgn0032154	-0.107688	-2.08639
FBgn0032153	-0.0475311	0.319304
FBgn0085212	-0.457193	0.132046
FBgn0029174	0.785234	-0.275179
FBgn0031816	0.106585	-0.337731
FBgn0031815	0.110382	-2.66869
FBgn0032973	0.387173	0.397859
FBgn0028979	-0.516598	0.333257
FBgn0003866	-0.00986903	-0.753647
FBgn0051612	0.629522	0.274914
FBgn0032961	0.888454	0.679477
FBgn0086779	-0.0758801	-0.107579
FBgn0260861	0.252359	0.460872
FBgn0032059	1.19389	-0.410656
FBgn0032057	-0.519125	-1.17202
FBgn0040350	0.461906	1.02427
FBgn0040349	0.278753	-1.88747
FBgn0026268	-1.18774	0.272131
FBgn0030276	0.286497	0.579002
FBgn0052668	0.336164	0.324228
FBgn0261277	-0.409592	-0.365406
FBgn0030274	-0.15458	-0.361396
FBgn0030038	0.802518	0.803708
FBgn0030040	-1.44044	-3.15225
FBgn0021767	-0.316078	0.113279
FBgn0010341	-0.286332	-1.43833
FBgn0031059	-0.726512	-0.648595
FBgn0086384	0.666838	4.73165
FBgn0031057	0.263352	0.878442
FBgn0043903	0.069741	-1.56102
FBgn0004057	0.117756	-0.788379
FBgn0031054	-0.619441	-1.78266
FBgn0031053	-1.39974	0.461183
FBgn0031052	1.17411	1.00746
FBgn0022786	-0.168487	-3.05367
FBgn0026428	0.638262	0.88727
FBgn0030631	0.447371	0.215406
FBgn0030141	0.0848855	-1.55509
FBgn0002590	-1.421	-2.79461
FBgn0260748	-0.0200757	-2.18318
FBgn0052708	0.102616	-1.14107
FBgn0030817	0.916852	-0.275616
FBgn0030816	-0.0253574	-2.35149
FBgn0030812	0.0796113	0.760557
FBgn0266354	-0.0418002	-0.200652
FBgn0030049	0.582907	-1.01897
FBgn0030052	-0.586798	-0.772922
FBgn0003189	-0.174364	-1.1977
FBgn0039943	0.774104	5.28473
FBgn0039942	0.222972	0.842356
FBgn0039941	-0.421909	-0.311343
FBgn0265767	0.35302	0.101522
FBgn0039965	0.553498	0.137644
FBgn0029783	-0.478265	-0.799347
FBgn0028474	0.0926935	-1.56974
FBgn0029785	-1.50328	-2.24377
FBgn0027066	4.5276	5.53729
FBgn0046687	0.563114	-0.226358
FBgn0029789	-0.187203	-3.93367
FBgn0000394	-0.518937	-0.124675
FBgn0024992	-0.716087	-2.74141
FBgn0003068	-0.309679	-1.1931
FBgn0264502	0.328466	-0.0668519
FBgn0003965	0.228741	1.1668
FBgn0030251	-0.713833	-1.27222
FBgn0031098	0.466867	-2.76231
FBgn0022770	-0.767817	-0.69998
FBgn0031097	-0.23537	-0.259088
FBgn0000084	0.259524	2.35431
FBgn0031093	1.73454	2.31876
FBgn0031092	-0.513269	-1.13943
FBgn0025640	0.640682	2.0252
FBgn0003360	-1.24126	-0.936732
FBgn0025111	3.96908	-0.0647132
FBgn0030234	0.0561976	-0.256645
FBgn0026181	0.503344	0.484782
FBgn0030763	-0.0540536	-0.599669
FBgn0025743	0.47808	0.0443832
FBgn0261791	0.203339	-0.356454
FBgn0010412	-0.686685	-3.27659
FBgn0030655	0.217461	-0.525777
FBgn0031051	0.172155	-1.61592
FBgn0029957	0.52257	1.84759
FBgn0029958	0.03587	-0.161553
FBgn0029959	-1.01459	-0.670325
FBgn0016041	0.233072	-1.36608
FBgn0029962	-0.607829	-0.50258
FBgn0038387	2.45402	1.89929
FBgn0027574	-0.269667	-0.750679
FBgn0025836	0.131458	-0.543501
FBgn0036018	-0.338178	1.79705
FBgn0000524	0.0935141	-0.339251
FBgn0085446	-0.441322	-0.889062
FBgn0029878	0.299521	0.7962
FBgn0250862	-1.42032	-2.3149
FBgn0052638	0.130484	-0.856508
FBgn0029843	0.198147	-2.45013
FBgn0053107	0.593677	-1.9218
FBgn0029839	-0.192189	-0.751438
FBgn0029838	1.21048	4.54343
FBgn0029837	-0.64967	-0.438052
FBgn0262730	1.01985	0.0972628
FBgn0029851	-0.0549662	0.261768
FBgn0023458	0.131766	-0.321017
FBgn0015818	0.944157	0.934032
FBgn0040918	0.298844	-0.690621
FBgn0029854	-0.410829	-0.259535
FBgn0003392	0.740704	0.557551
FBgn0004574	0.86121	1.4892
FBgn0030719	0.03917	-0.222851
FBgn0030687	0.0679447	-1.90521
FBgn0003463	-0.575266	-0.456829
FBgn0036727	0.625391	0.0684528
FBgn0036726	-0.294637	-0.0906116
FBgn0035171	-0.367471	-1.1473
FBgn0035170	-0.170211	0.586335
FBgn0261112	-0.226715	3.01125
FBgn0036126	0.938113	0.497227
FBgn0020412	0.242412	-0.371846
FBgn0036124	0.171485	-3.85256
FBgn0028484	-0.146356	-3.28353
FBgn0035533	0.187849	-1.63206
FBgn0264606	-4.07914	-0.0565103
FBgn0052296	0.0152331	-1.62013
FBgn0035370	0.30551	0.00785084
FBgn0035371	0.049535	0.36249
FBgn0035372	-0.973778	-0.66297
FBgn0052039	0.203878	-0.672658
FBgn0035978	0.753723	0.35918
FBgn0035977	-0.918518	-1.87561
FBgn0035976	-0.20708	-0.163761
FBgn0035975	-2.564	-2.78908
FBgn0004619	-0.335221	-0.0717198
FBgn0035708	-0.709169	0.985715
FBgn0286051	0.916226	1.06889
FBgn0024177	-0.236501	0.154806
FBgn0002926	0.0431619	-0.937231
FBgn0263973	-0.667142	-1.74309
FBgn0020251	-0.230353	-1.05865
FBgn0035704	0.251187	0.350184
FBgn0035703	0.037112	-0.839391
FBgn0034432	0.295021	-1.87863
FBgn0261801	0.284101	-0.983755
FBgn0035699	-0.218052	0.434103
FBgn0001258	0.245285	-2.23934
FBgn0035696	0.487987	0.201499
FBgn0002526	-0.366795	-1.0263
FBgn0035234	0.456507	0.364473
FBgn0035235	0.0431943	-0.528652
FBgn0035233	0.175795	-0.799979
FBgn0035236	0.0406417	-1.16443
FBgn0026160	-0.823395	0.756147
FBgn0036104	0.116767	0.731457
FBgn0035754	-0.295256	-3.7777
FBgn0012058	0.29581	1.55509
FBgn0036005	0.402647	0.838541
FBgn0036004	0.1079	0.201299
FBgn0011327	0.0117149	-2.21257
FBgn0266101	0.501399	0.778734
FBgn0036000	0.653063	1.78914
FBgn0035999	0.585467	-1.23609
FBgn0035998	-0.0846739	0.125904
FBgn0035997	0.338526	0.669943
FBgn0035996	-0.790161	-0.872761
FBgn0035995	0.183477	-0.167036
FBgn0260936	0.0480093	0.225718
FBgn0052418	-0.582381	-1.12878
FBgn0040298	0.217927	-4.78286
FBgn0044419	0.457669	-1.24127
FBgn0260458	-0.164835	-0.34526
FBgn0035636	-0.143678	-0.662664
FBgn0010223	-1.77858	-1.1917
FBgn0040512	0.116518	-1.67537
FBgn0063485	0.108559	-0.105939
FBgn0000414	0.544776	0.0414922
FBgn0036656	-0.0973133	-0.293206
FBgn0043578	0.129288	-0.273208
FBgn0004556	-0.938525	-0.862455
FBgn0036659	0.715821	1.94193
FBgn0004108	2.55001	-2.24974
FBgn0287696	0.263847	-0.344329
FBgn0036661	-0.182333	-0.471374
FBgn0036662	-0.150217	-0.758929
FBgn0025582	-0.279229	-1.41503
FBgn0036663	0.346126	-0.301641
FBgn0021768	0.153775	-1.20465
FBgn0010786	0.329891	-0.163039
FBgn0035211	0.617129	-3.26432
FBgn0035209	0.645663	0.114393
FBgn0011361	-0.698671	-0.733546
FBgn0010246	-0.0742622	-0.736448
FBgn0035207	-0.0198129	-0.147744
FBgn0035206	-0.143029	-1.00326
FBgn0035205	-0.601162	-2.23967
FBgn0035204	2.89526	-0.234148
FBgn0035203	1.08859	-0.0709646
FBgn0010333	1.03989	1.23969
FBgn0025682	-1.39377	-0.315787
FBgn0262937	0.150017	-0.157198
FBgn0052333	-0.235026	-0.657232
FBgn0035199	-0.473492	-1.27769
FBgn0283500	0.383022	0.245718
FBgn0035192	-1.02018	-1.32386
FBgn0028429	1.1163	1.1573
FBgn0264489	-0.352061	-0.0677335
FBgn0044328	0.275047	-0.527253
FBgn0036044	-0.712104	-0.611239
FBgn0036043	-0.0760137	-0.424668
FBgn0259163	1.03897	-0.669897
FBgn0036040	-2.28012	-1.53162
FBgn0019644	-0.54176	-1.11828
FBgn0036039	-0.103448	-0.125958
FBgn0036038	0.0258687	0.30032
FBgn0261530	0.0472978	-1.51534
FBgn0036036	0.000170821	0.0515281
FBgn0035529	-1.77915	-1.82515
FBgn0052251	0.179433	-0.218504
FBgn0052250	1.46769	3.41041
FBgn0035532	1.6755	-0.491404
FBgn0035166	0.828462	-0.126961
FBgn0035165	-0.151012	-2.10815
FBgn0035164	-0.20636	-2.12716
FBgn0260755	0.00603592	2.07257
FBgn0035162	0.0910695	-0.328858
FBgn0000575	-0.361074	-0.902767
FBgn0035160	0.0374237	1.18507
FBgn0030486	0.0577684	-0.0731961
FBgn0035158	1.7795	0.651166
FBgn0035157	-0.176205	-0.412844
FBgn0260862	0.200443	1.47988
FBgn0035155	-0.234807	-0.819358
FBgn0052483	0.918007	1.53658
FBgn0035154	-0.31858	-0.280462
FBgn0035153	0.425267	1.53789
FBgn0035152	1.38338	4.93522
FBgn0035150	0.170495	-2.35354
FBgn0035132	-3.43122	-2.62302
FBgn0035131	-1.21412	-2.10439
FBgn0052475	-0.760423	-0.580682
FBgn0262679	-0.368325	-0.160034
FBgn0035102	-2.23564	1.10919
FBgn0083992	0.122538	-0.360297
FBgn0083976	-0.00741832	-0.872923
FBgn0027786	4.60999	1.11639
FBgn0035189	0.227925	-0.50221
FBgn0264272	-0.666083	-0.251565
FBgn0036053	0.420009	0.609043
FBgn0036052	0.048728	0.065062
FBgn0035390	0.482579	-0.24948
FBgn0040308	-0.416528	-0.0157694
FBgn0035388	0.00621808	-0.688846
FBgn0035229	0.579852	-0.148253
FBgn0041342	-0.721475	-1.86362
FBgn0035232	0.266362	-0.594359
FBgn0035692	0.0111345	0.299526
FBgn0035691	0.430474	-0.666239
FBgn0022935	0.270516	0.111665
FBgn0035690	0.073289	-0.0255001
FBgn0035689	0.0828272	0.0022111
FBgn0261111	-0.00416269	-0.114891
FBgn0035753	-0.603588	-2.84671
FBgn0024542	0.331933	-0.942251
FBgn0052037	0.157163	-1.82548
FBgn0036007	0.235008	1.33168
FBgn0036008	0.525228	-1.26272
FBgn0010408	-0.177786	-1.72481
FBgn0261555	0.0619228	0.819551
FBgn0267796	-2.15972	0.000445828
FBgn0267348	-0.478908	-1.87345
FBgn0036020	0.60005	4.07342
FBgn0016081	-0.268561	0.0934597
FBgn0036028	0.176612	-0.327072
FBgn0036030	-0.258771	-0.846232
FBgn0015321	0.899649	-1.08724
FBgn0036031	-1.05067	1.17083
FBgn0005533	-1.90343	-4.26715
FBgn0027945	0.512493	-2.3506
FBgn0012034	2.00477	-0.0070271
FBgn0037063	0.174905	-0.583598
FBgn0028427	0.641529	-0.773736
FBgn0037061	0.494642	1.22483
FBgn0037060	1.3034	1.3956
FBgn0037057	-0.148009	0.649888
FBgn0053056	-0.582551	-2.462
FBgn0041100	-0.299784	0.779536
FBgn0259239	1.81238	1.47766
FBgn0021760	0.386826	0.422752
FBgn0270926	-1.2396	0.341513
FBgn0024150	-1.29907	-3.10167
FBgn0004390	0.258734	0.00996123
FBgn0035945	0.19047	-0.383637
FBgn0086706	0.493444	0.168905
FBgn0035947	-0.11417	-1.38063
FBgn0035948	-0.332929	0.655583
FBgn0035949	-0.23741	-1.22306
FBgn0263199	0.389232	-0.548121
FBgn0035951	0.739745	1.12715
FBgn0016070	0.064271	-0.563915
FBgn0035953	0.437353	-0.383981
FBgn0035956	-0.39682	-0.505103
FBgn0028789	-0.406287	0.0214424
FBgn0036096	-0.206134	-0.952508
FBgn0052066	-0.149484	-4.26207
FBgn0036090	0.322746	-3.69152
FBgn0000629	-0.0190083	-0.243269
FBgn0001179	0.349767	-0.389106
FBgn0052062	-0.0961994	-0.363962
FBgn0037046	1.16187	-0.912239
FBgn0011802	0.583174	0.769661
FBgn0052056	-1.3201	-1.9433
FBgn0000451	-0.0207395	-0.0819916
FBgn0052057	-0.607236	0.0763114
FBgn0052054	-0.0207586	0.400763
FBgn0052053	-0.232419	-0.603885
FBgn0036066	0.195943	0.153372
FBgn0265296	0.247817	-0.488842
FBgn0010741	1.01719	0.193552
FBgn0263241	0.543094	0.0113899
FBgn0036121	-0.154702	-1.75153
FBgn0025355	0.311766	-1.08393
FBgn0266540	0.646665	0.380106
FBgn0052075	1.4123	1.05512
FBgn0036118	-0.11762	0.783172
FBgn0036117	0.307419	0.99137
FBgn0036116	-0.704375	-4.95183
FBgn0263776	-0.198765	-0.745235
FBgn0013469	-0.507934	-0.249353
FBgn0036111	0.714547	-0.368868
FBgn0035179	-0.953044	-0.398072
FBgn0264574	3.52168	3.83012
FBgn0035176	-1.044	-1.25095
FBgn0054056	0.881189	-0.813211
FBgn0052479	0.0165718	-0.991377
FBgn0035488	0.205232	-1.4966
FBgn0263832	0.874254	0.802773
FBgn0035490	-0.255738	-0.947138
FBgn0042179	-1.0141	0.316051
FBgn0000449	-0.0916292	-0.0693571
FBgn0024179	0.966008	0.634339
FBgn0016013	-1.06566	-1.12879
FBgn0004516	-0.152139	0.239562
FBgn0035495	-0.971259	-1.3008
FBgn0035497	0.94878	-1.26162
FBgn0035498	0.461773	-0.904151
FBgn0028402	2.14043	2.59105
FBgn0026179	0.0620093	-0.266811
FBgn0020294	0.251471	-0.301908
FBgn0037051	-0.0935969	-2.84589
FBgn0052484	0.434465	-2.16516
FBgn0035392	0.642543	0.937612
FBgn0015618	0.105651	-0.633363
FBgn0035393	0.410403	-0.145733
FBgn0266918	2.13674	2.70671
FBgn0033480	4.09581	3.21907
FBgn0035385	-0.580147	-0.773188
FBgn0035383	-0.34106	-2.19404
FBgn0262593	-1.38572	-0.678793
FBgn0035379	0.944344	0.746003
FBgn0263392	-1.67581	-2.497
FBgn0035375	-0.150701	-2.0602
FBgn0035374	-0.0668783	-1.04124
FBgn0085484	0.217257	0.0583095
FBgn0004379	0.235757	-0.528856
FBgn0035981	-0.000626892	-1.50306
FBgn0011769	0.216521	-1.45886
FBgn0001229	0.768433	-0.0675284
FBgn0035982	-0.228527	-0.121088
FBgn0001225	-0.0146083	0.901604
FBgn0001227	-0.459455	-0.766899
FBgn0001226	0.216638	0.549523
FBgn0035983	0.636561	1.63861
FBgn0038928	-0.310903	0.486314
FBgn0015218	0.610867	-5.33457
FBgn0035805	-0.929328	0.153948
FBgn0035806	-0.379507	-0.198913
FBgn0035807	0.278066	-0.459297
FBgn0035811	2.07773	0.356401
FBgn0035812	0.0680886	-1.47208
FBgn0263603	0.604989	-0.00292057
FBgn0036570	0.573392	0.424072
FBgn0036569	-0.241264	-0.483271
FBgn0036567	-0.154742	-0.892451
FBgn0036566	0.0322546	-0.121435
FBgn0263602	0.365428	0.598959
FBgn0005536	0.324029	-0.926082
FBgn0260635	-1.09739	-0.401375
FBgn0036560	-0.0290212	0.156622
FBgn0044028	0.988037	0.650973
FBgn0036063	0.00152778	-1.58903
FBgn0026404	-0.198037	-2.11564
FBgn0036062	0.270462	-0.631591
FBgn0085385	-0.280408	0.377315
FBgn0036059	0.264857	-1.55517
FBgn0036058	0.133088	-1.67293
FBgn0025866	0.10643	-0.970053
FBgn0011836	0.00168542	-0.317037
FBgn0027567	1.72401	0.90891
FBgn0035944	0.831116	2.00993
FBgn0035147	0.460903	0.553367
FBgn0035148	0.0949936	0.737785
FBgn0035149	1.25692	1.95568
FBgn0261985	0.463684	0.696861
FBgn0035140	0.22882	-0.427423
FBgn0035142	0.484861	0.72759
FBgn0035144	-0.00977175	-0.0765605
FBgn0035145	0.239566	0.209857
FBgn0035146	-0.0537931	0.200646
FBgn0004635	-0.418153	-0.701526
FBgn0020248	-0.584983	4.82268
FBgn0043458	-0.55671	-1.5075
FBgn0028577	0.360764	-0.475165
FBgn0011204	-0.0634087	-1.486
FBgn0261243	-0.201708	-1.11679
FBgn0035227	0.459953	0.112681
FBgn0035228	-1.19546	-1.13724
FBgn0053514	0.210416	0.450399
FBgn0035534	-0.231994	-0.0401556
FBgn0027500	0.618461	0.159205
FBgn0036648	-0.200859	0.288312
FBgn0002284	0.970158	1.30698
FBgn0004465	0.472132	-0.98644
FBgn0025558	0.566342	-0.778496
FBgn0017572	0.192807	-0.0375123
FBgn0000017	0.111446	-0.945811
FBgn0262732	0.279963	0.0843464
FBgn0260960	-1.11799	-4.87412
FBgn0053993	-0.521478	-0.434133
FBgn0035656	2.29916	0.365127
FBgn0052406	-0.753855	-0.691512
FBgn0035665	-0.0261401	0.0545242
FBgn0035886	-0.825251	-0.999122
FBgn0020906	0.14909	0.464128
FBgn0028980	0.211218	0.580887
FBgn0035669	-2.32886	-0.974755
FBgn0259164	1.42298	1.93657
FBgn0035673	0.158839	-0.581106
FBgn0035674	0.744041	-1.24956
FBgn0011016	-0.46246	-1.03967
FBgn0003076	0.823405	1.26706
FBgn0036571	0.87746	0.309967
FBgn0002183	-0.142299	-3.49613
FBgn0035286	0.658371	0.395272
FBgn0035285	-0.0513269	0.811391
FBgn0042712	0.570661	1.5475
FBgn0004636	-0.107729	-0.152002
FBgn0035283	-0.628456	-1.03451
FBgn0035281	-0.510352	-1.13683
FBgn0035280	-0.324058	-0.748042
FBgn0027790	0.271756	0.159663
FBgn0261562	0.746018	1.55559
FBgn0025820	0.843426	-0.448749
FBgn0067864	0.41953	-0.40903
FBgn0011573	0.343845	-0.389094
FBgn0026592	-0.283237	0.144186
FBgn0013751	0.159661	-1.26384
FBgn0004875	0.299999	1.16088
FBgn0035464	0.198323	-0.348803
FBgn0052262	-0.154635	2.77374
FBgn0035462	-0.287972	-0.35142
FBgn0052264	0.527431	2.40088
FBgn0263239	-0.545918	-1.15403
FBgn0035452	-1.87074	-2.50233
FBgn0005640	0.549935	0.696844
FBgn0259224	1.08559	1.227
FBgn0037082	0.493222	-0.963691
FBgn0085491	-0.948724	-2.054
FBgn0035876	0.455005	0.0545746
FBgn0035877	0.8901	0.0906689
FBgn0011762	0.261406	0.341747
FBgn0035878	0.33826	-4.47716
FBgn0035879	-0.152576	-0.854635
FBgn0035880	0.298473	1.10226
FBgn0001248	-1.01105	-0.872978
FBgn0001253	0.656854	0.803709
FBgn0035888	1.20934	0.527802
FBgn0035890	0.396814	0.00708163
FBgn0265102	0.35415	-1.35038
FBgn0266667	-0.674144	-1.79228
FBgn0052354	-0.630615	-1.13132
FBgn0020224	0.530676	0.169053
FBgn0263352	0.36237	-1.53809
FBgn0036702	0.997777	3.06541
FBgn0036698	0.25113	1.4396
FBgn0036697	0.134255	-0.436218
FBgn0259200	-0.259276	1.38801
FBgn0027082	0.0536309	0.00109359
FBgn0035360	-0.424474	-0.872461
FBgn0035359	0.470345	1.20419
FBgn0035358	-0.602661	0.200312
FBgn0035357	0.196213	-0.80547
FBgn0250911	0.349569	-0.0872609
FBgn0011828	-0.232375	-0.819965
FBgn0035356	0.200821	0.967751
FBgn0028504	-0.829932	0.38608
FBgn0016794	0.427044	-0.296159
FBgn0261602	-0.47519	-2.4426
FBgn0010909	0.212222	0.113382
FBgn0004167	0.0871472	-0.742187
FBgn0035241	1.18719	2.20518
FBgn0035238	0.678456	1.04645
FBgn0035237	0.060676	-3.09917
FBgn0035771	0.927979	1.95216
FBgn0035772	-0.502511	-1.45814
FBgn0082598	0.0977112	-1.583
FBgn0052380	0.260851	-0.112129
FBgn0016983	0.69059	-0.661598
FBgn0035777	0.310268	-0.490526
FBgn0035779	0.0443182	0.00060711
FBgn0035780	-0.151216	-0.0664883
FBgn0035781	-0.427823	-0.636387
FBgn0014011	-0.479075	-2.40457
FBgn0259935	-0.841832	-1.4004
FBgn0035785	-0.326654	-0.785994
FBgn0015033	0.495676	-2.22334
FBgn0035791	0.0178131	-0.690945
FBgn0015829	0.548723	-1.9108
FBgn0041630	-0.718371	-2.23704
FBgn0035528	-1.28474	-1.33018
FBgn0036035	-0.231282	-5.47155
FBgn0045823	-0.978845	-3.11895
FBgn0040475	0.100355	-1.54114
FBgn0036032	0.0438763	0.0358554
FBgn0040305	-0.79998	-1.19406
FBgn0033845	0.635332	-1.318
FBgn0035632	-1.58074	-0.642507
FBgn0261872	0.0373749	-0.652866
FBgn0036691	1.2993	1.461
FBgn0036690	0.282451	-0.102692
FBgn0035436	-0.601134	-0.233053
FBgn0035437	-0.0486672	0.00636846
FBgn0035438	-0.250811	-1.16521
FBgn0035247	-0.0332996	0.663779
FBgn0013753	0.48728	0.895163
FBgn0025725	0.0465155	-0.128932
FBgn0035248	0.780144	-0.19766
FBgn0035249	0.215883	-2.27634
FBgn0025712	0.259745	1.23019
FBgn0035251	-2.3251	-0.352779
FBgn0035253	0.33308	-0.265913
FBgn0035254	-0.0300031	-0.520256
FBgn0026372	-0.00936008	-1.86479
FBgn0035256	-0.66111	-0.878723
FBgn0027594	0.135142	-1.61052
FBgn0035755	0.0236589	0.0487383
FBgn0035756	-0.48303	-0.0473731
FBgn0035760	0.540409	-1.15446
FBgn0035761	0.171931	0.229732
FBgn0035762	1.0707	0.341456
FBgn0035763	-1.12678	-0.653366
FBgn0002909	0.572675	-0.0909511
FBgn0015793	0.231526	1.27267
FBgn0063498	-4.87145	-2.52862
FBgn0027569	-0.166345	0.213847
FBgn0263219	-0.0092307	0.108515
FBgn0035854	-0.352001	0.233201
FBgn0035853	0.872584	0.210869
FBgn0035851	0.409151	-1.12196
FBgn0035850	1.13517	0.27142
FBgn0035849	0.0152396	-0.954342
FBgn0035848	-0.0546577	0.206182
FBgn0020392	-0.0691593	0.044894
FBgn0040290	0.0270632	1.37027
FBgn0035432	1.08706	-0.453409
FBgn0036688	1.78883	2.92783
FBgn0036686	0.245251	-1.41146
FBgn0036685	0.974198	-0.854093
FBgn0036684	0.376314	0.00388192
FBgn0010352	-0.202298	-0.691874
FBgn0036680	0.0740441	-0.295007
FBgn0035985	0.374612	3.02808
FBgn0035986	0.106873	-0.703207
FBgn0288470	0.0627252	0.752702
FBgn0035989	0.905802	-2.84757
FBgn0023129	-4.47787	-1.75429
FBgn0015296	1.01233	-1.11612
FBgn0259785	0.429247	0.734719
FBgn0037070	-0.973488	-0.82778
FBgn0037071	0.274724	-2.62993
FBgn0003042	-0.508192	-3.53666
FBgn0037073	-1.7818	-3.85137
FBgn0037074	0.0785155	-0.512328
FBgn0261258	-0.554067	-0.242448
FBgn0053288	0.318533	1.52245
FBgn0005694	0.0295688	-0.192407
FBgn0035449	-0.831815	-0.390252
FBgn0002638	0.295054	-4.56666
FBgn0053523	0.0167604	-2.46516
FBgn0052407	-2.5576	-2.36263
FBgn0035649	-0.133677	1.06896
FBgn0052412	0.96479	-0.778272
FBgn0052409	0.0150743	-0.63298
FBgn0035644	0.267729	0.00100575
FBgn0003984	-0.0499147	0.257667
FBgn0035640	0.123883	1.32138
FBgn0035639	0.324955	0.509128
FBgn0259167	0.124197	1.21304
FBgn0086694	0.333214	-0.816213
FBgn0259173	-0.964693	-1.18966
FBgn0023001	-2.16187	-1.28965
FBgn0010387	-2.0269	-1.23853
FBgn0035743	-2.28029	-1.24106
FBgn0002775	0.231143	0.920249
FBgn0053556	0.0524496	0.0643063
FBgn0027615	0.0361421	0.493344
FBgn0036107	0.554844	0.201397
FBgn0036105	-0.137493	-0.754556
FBgn0035420	0.251298	0.287988
FBgn0286567	0.569128	1.01411
FBgn0047135	-0.20846	0.124832
FBgn0035415	-0.0430798	-1.0183
FBgn0001233	0.407331	0.330191
FBgn0035414	-0.501539	-1.451
FBgn0260430	-2.94324	-1.18256
FBgn0283724	0.356993	-0.627825
FBgn0035410	0.286901	0.638855
FBgn0035409	-0.526251	-0.80063
FBgn0052278	2.03504	1.32555
FBgn0052281	0.407249	-0.387877
FBgn0036266	0.501297	1.40553
FBgn0036264	-0.446475	-0.0790375
FBgn0036263	0.845705	0.469419
FBgn0035900	-0.289332	-2.92575
FBgn0035901	-0.60267	-2.84852
FBgn0035902	0.672082	-0.492488
FBgn0035903	-1.30465	-0.0118377
FBgn0035904	-2.20708	-1.5295
FBgn0086348	0.602617	1.1381
FBgn0036732	-0.592354	-0.858629
FBgn0052185	-0.465363	-0.379243
FBgn0085279	-0.218781	0.166554
FBgn0036728	-0.369955	-0.0820645
FBgn0035603	0.280466	-0.729988
FBgn0260856	-0.651783	-2.69307
FBgn0035601	0.185758	-1.06124
FBgn0035600	-0.292273	-0.19108
FBgn0004380	-0.738082	0.26516
FBgn0016031	0.725111	1.82919
FBgn0261934	-0.0678885	-0.662086
FBgn0005626	-0.571254	-1.08289
FBgn0035711	1.23665	0.414292
FBgn0035710	0.234927	0.684822
FBgn0035968	0.185522	0.436931
FBgn0004244	0.306647	-0.410766
FBgn0263456	0.0268053	-0.0196446
FBgn0037044	0.739258	-5.70146
FBgn0037045	1.24113	0.322554
FBgn0035688	0.134749	-0.247556
FBgn0020765	-0.534686	-0.841699
FBgn0042119	2.15057	3.2596
FBgn0061492	-0.283069	0.426524
FBgn0035679	0.475693	0.567491
FBgn0035678	-0.318971	7.62361
FBgn0035676	1.41141	-1.37113
FBgn0035675	0.434899	-0.620674
FBgn0035110	0.673554	0.4183
FBgn0051759	-0.428608	-0.513214
FBgn0027587	0.134945	0.00478394
FBgn0035109	0.0304959	-1.50298
FBgn0025592	6.42057	0.230248
FBgn0035107	1.52373	0.27519
FBgn0035106	0.0428253	-0.157253
FBgn0040281	0.351667	0.69722
FBgn0035187	-0.506223	-0.175224
FBgn0035186	-0.109954	-0.520399
FBgn0025525	-0.519614	-0.686529
FBgn0004870	-0.535595	6.78239
FBgn0035181	1.53804	0.484496
FBgn0024277	-0.104469	-0.924199
FBgn0035402	0.372347	0.346803
FBgn0035401	1.42095	0.640374
FBgn0035400	0.848302	0.405822
FBgn0026189	0.435845	2.66473
FBgn0035397	0.498328	0.965086
FBgn0035537	0.513127	-0.7445
FBgn0035538	-0.110055	0.520664
FBgn0035539	0.485007	-0.769794
FBgn0035540	0.264248	0.252886
FBgn0035541	-1.19902	-0.766067
FBgn0035542	-0.019937	1.30476
FBgn0000038	0.0727982	-0.316021
FBgn0035544	0.891561	3.42001
FBgn0035553	-0.768095	-2.43928
FBgn0014073	-1.57406	-2.40544
FBgn0035557	-0.483784	-0.814231
FBgn0035558	0.303782	2.27356
FBgn0260657	-1.44935	-0.139978
FBgn0262733	0.315319	0.839946
FBgn0015805	0.132402	-0.613152
FBgn0262870	0.0634835	-0.136932
FBgn0035574	0.13814	0.0869566
FBgn0261797	0.445219	-0.00890275
FBgn0027085	0.500445	0.950589
FBgn0035578	-0.456348	-0.525006
FBgn0035583	-0.837964	-0.692269
FBgn0028699	-0.561622	-0.647812
FBgn0005775	0.245111	0.0725882
FBgn0035431	-1.15442	-1.00037
FBgn0035427	-0.86167	0.0900574
FBgn0035425	0.286033	-3.1426
FBgn0035424	0.274295	0.146172
FBgn0035422	-0.319855	-2.86679
FBgn0035482	0.0634631	-1.20182
FBgn0004880	-0.165501	-1.43008
FBgn0035480	-0.628277	-0.834644
FBgn0035477	-0.382421	-3.22474
FBgn0035475	0.368369	-0.564266
FBgn0004910	0.452594	0.469712
FBgn0035473	-1.45356	-1.0314
FBgn0041147	-0.41621	-0.965089
FBgn0035471	-0.298909	0.498277
FBgn0035470	-0.944225	-1.72088
FBgn0024510	0.879555	2.03962
FBgn0250789	-0.0857372	-0.116136
FBgn0035272	-0.0900025	0.0981745
FBgn0035271	-0.366413	0.844463
FBgn0027903	0.21218	-0.860249
FBgn0035270	0.690112	0.0974939
FBgn0013811	1.85001	-0.592144
FBgn0035268	0.295494	1.58176
FBgn0022702	0.117816	0.143173
FBgn0035267	-0.384178	-3.46333
FBgn0035266	0.936473	-0.157083
FBgn0035265	0.0389992	0.727828
FBgn0035264	-1.33404	-0.33618
FBgn0266696	0.307643	0.320166
FBgn0035348	-0.338628	-0.453139
FBgn0010905	0.122542	-0.399106
FBgn0035440	0.0415305	-0.346157
FBgn0035104	-0.45769	0.403674
FBgn0035103	1.93248	2.88491
FBgn0000541	0.398203	0.102177
FBgn0052476	-1.42791	-3.56972
FBgn0024806	-0.021218	-1.00224
FBgn0035120	1.26054	23.8603
FBgn0035121	-0.392402	-2.88577
FBgn0035194	0.0335576	-0.0347258
FBgn0035122	0.803681	0.494979
FBgn0085292	0.0239591	1.71572
FBgn0027111	0.843721	1.23998
FBgn0029002	-2.59375	-2.08789
FBgn0264707	0.487951	-1.25068
FBgn0052343	-0.17089	-0.403953
FBgn0052344	1.39349	1.05078
FBgn0004373	0.182612	-0.459466
FBgn0035113	0.884357	1.53683
FBgn0035112	-0.861871	-0.383926
FBgn0035111	0.257864	0.282222
FBgn0036574	-0.0543608	-2.43693
FBgn0036575	-2.02439	-0.877609
FBgn0263605	0.0448394	-0.0202139
FBgn0036579	-0.859378	-0.985234
FBgn0036580	0.0159538	0.0607348
FBgn0036581	0.604113	3.6204
FBgn0263606	-0.00753537	-1.02594
FBgn0263607	-0.617615	-1.84087
FBgn0036587	-0.51673	-0.775203
FBgn0042201	0.228884	0.542343
FBgn0285951	0.248636	-0.691118
FBgn0036614	-0.144546	-0.543122
FBgn0283681	-1.81072	-0.0356162
FBgn0266417	-0.286507	-1.00867
FBgn0036620	1.70569	0.223615
FBgn0036621	0.248042	-0.306123
FBgn0036623	6.07706	2.6105
FBgn0036624	0.0305737	-0.350461
FBgn0014163	0.0318351	-0.0197564
FBgn0028399	-0.0666303	-1.29424
FBgn0036629	-0.544287	-2.32788
FBgn0027080	-0.736604	-1.01489
FBgn0053158	0.19885	-0.585223
FBgn0260388	0.10095	-1.58773
FBgn0003515	1.02223	0.477073
FBgn0263131	-2.63599	-1.97912
FBgn0026061	0.299869	0.999412
FBgn0036640	0.476154	-1.07524
FBgn0036641	1.0118	2.46908
FBgn0028693	1.39209	0.550067
FBgn0250814	-0.279993	-0.844078
FBgn0036643	-2.23097	-4.24461
FBgn0011206	0.00139255	-0.457243
FBgn0040827	-0.167962	1.02952
FBgn0043806	-0.92137	-1.064
FBgn0023479	0.408373	0.423835
FBgn0035959	0.631367	0.564007
FBgn0000116	0.227669	0.659021
FBgn0052068	0.165559	-0.454819
FBgn0010762	-0.0321339	-0.767989
FBgn0036099	0.00866786	-0.837955
FBgn0053493	-1.22497	-3.10269
FBgn0047038	-0.974295	-0.915968
FBgn0036101	-0.0819172	0.108185
FBgn0035770	-1.4465	-0.501282
FBgn0037027	0.0159393	1.0687
FBgn0037028	2.31414	1.59431
FBgn0259243	0.197035	-0.964095
FBgn0037030	0.331519	0.448169
FBgn0027055	0.0788098	-0.582151
FBgn0037031	0.61212	-0.558328
FBgn0052432	-0.914502	-1.6248
FBgn0011591	0.677244	0.609391
FBgn0003415	0.148169	-0.712683
FBgn0035965	0.2163	-2.04398
FBgn0035964	-0.640155	-1.55488
FBgn0002283	0.0652358	-0.350515
FBgn0035499	-0.23764	-0.295689
FBgn0264693	0.17608	-0.388691
FBgn0260985	0.647931	4.01876
FBgn0003206	-0.0317285	0.534827
FBgn0004552	0.0475437	0.437344
FBgn0035501	-0.167832	-0.816013
FBgn0261274	0.319657	-0.0972283
FBgn0035504	-0.444127	-0.534186
FBgn0040697	-0.185002	-1.25847
FBgn0028664	-1.44572	-2.02977
FBgn0003710	0.431954	-0.2357
FBgn0263110	0.328535	0.373784
FBgn0001257	-0.638685	-2.05709
FBgn0035515	-1.80592	-0.956975
FBgn0011692	0.295612	-2.15787
FBgn0041171	0.20015	-0.239821
FBgn0035517	1.90439	2.63384
FBgn0035518	0.615896	-1.17603
FBgn0035519	-0.0659143	0.118545
FBgn0035521	-0.41525	-0.420246
FBgn0035523	0.303129	-0.560632
FBgn0035524	0.0376896	-1.47284
FBgn0035793	-0.168542	-0.831955
FBgn0268063	-0.359381	-0.794322
FBgn0028582	0.443382	-0.0726527
FBgn0035802	0.386139	-0.182627
FBgn0285926	0.511469	-0.299471
FBgn0029935	0.660545	2.09344
FBgn0025621	1.7989	2.29712
FBgn0015799	0.31621	-1.05459
FBgn0000319	0.452856	0.199974
FBgn0030704	-0.146866	-4.89652
FBgn0003274	-0.240159	-2.28551
FBgn0052676	0.272314	-0.236505
FBgn0040348	0.599927	0.180588
FBgn0040347	0.727367	0.0653537
FBgn0030672	0.326925	-0.156429
FBgn0030671	0.930432	1.46278
FBgn0030669	0.155619	-0.536349
FBgn0030668	0.0454148	2.24689
FBgn0011606	0.557116	3.49545
FBgn0001404	0.132971	-0.774837
FBgn0086674	0.501689	1.20118
FBgn0040337	0.665221	0.208381
FBgn0003638	1.70488	1.32112
FBgn0023545	-0.211417	-0.0957924
FBgn0261954	-0.0518874	-0.279942
FBgn0031779	0.12396	0.482606
FBgn0266450	1.09031	1.33999
FBgn0266449	1.48339	0.484837
FBgn0031773	-0.0794511	-2.44345
FBgn0031772	0.473848	3.85021
FBgn0031771	-0.403072	-0.179233
FBgn0031769	-0.115692	-0.759855
FBgn0029161	0.120181	-0.68042
FBgn0031766	-0.74199	-2.9274
FBgn0287185	-1.52059	-2.12022
FBgn0029939	0.140516	-1.67346
FBgn0283469	1.03767	3.33792
FBgn0030884	0.585025	0.0930529
FBgn0030887	0.326549	1.21058
FBgn0030890	0.182397	-0.482061
FBgn0030891	0.0386752	-0.890532
FBgn0030892	1.06229	-2.08433
FBgn0021765	0.371226	-1.05005
FBgn0030869	0.782738	1.39989
FBgn0024184	-1.38638	-2.87428
FBgn0028888	-1.59882	-1.35032
FBgn0028879	-2.7071	-0.405415
FBgn0024183	-2.00788	1.28096
FBgn0010422	-0.158321	-4.22486
FBgn0000317	-0.0156561	-0.579947
FBgn0004837	0.121384	-4.9253
FBgn0001977	-1.1459	-1.97927
FBgn0041713	0.492818	0.687303
FBgn0260446	-0.554617	-1.84152
FBgn0286027	0.0302084	-2.22492
FBgn0283659	-0.512152	-1.99503
FBgn0028926	0.252632	-0.210595
FBgn0261881	-0.198612	0.446368
FBgn0040228	-0.179172	-1.89551
FBgn0086711	0.190792	-2.80669
FBgn0051956	-0.937527	-0.393292
FBgn0259213	0.158044	-0.108939
FBgn0032749	-0.92314	-0.286695
FBgn0032748	0.159647	1.0901
FBgn0002021	-1.32296	-0.942151
FBgn0032746	-0.439	0.874483
FBgn0016122	-0.152474	0.266721
FBgn0085470	0.425025	0.45629
FBgn0250903	0.76231	0.492902
FBgn0028394	-0.553982	-1.91938
FBgn0042627	-1.13024	-0.83889
FBgn0283427	0.054148	-0.900115
FBgn0031702	0.202551	-0.942282
FBgn0031700	-0.58537	-0.357459
FBgn0031698	0.0269064	-0.187438
FBgn0031697	-0.246669	-3.90796
FBgn0016076	-0.452681	0.00391
FBgn0031696	0.206047	-0.780848
FBgn0000228	-0.258641	-2.39356
FBgn0032235	0.206369	0.333435
FBgn0051715	-0.103116	0.0955617
FBgn0025366	-0.213712	-0.127062
FBgn0032242	0.679547	-0.623514
FBgn0052590	-0.191767	-2.28184
FBgn0032243	-0.558375	-2.43816
FBgn0024320	-0.196677	-1.04125
FBgn0032200	0.242061	0.0622204
FBgn0004419	-0.0534723	-0.914276
FBgn0020908	-0.421549	-0.478964
FBgn0032196	0.126323	-1.94951
FBgn0032233	-0.975164	-1.94725
FBgn0026401	0.338494	0.262168
FBgn0039970	-1.512	-8.35492
FBgn0000384	0.946103	1.27022
FBgn0031883	0.450597	0.56858
FBgn0262872	0.202091	0.794113
FBgn0024734	-0.10109	-0.189121
FBgn0028515	-0.528403	-0.84827
FBgn0002673	0.447041	1.76916
FBgn0004858	-0.795364	0.361408
FBgn0005771	-0.494611	-1.01612
FBgn0003016	0.0515454	-0.745073
FBgn0031690	-0.874574	3.72789
FBgn0003716	0.00901176	-0.847852
FBgn0031693	2.10525	2.36938
FBgn0032205	-1.06435	-2.20886
FBgn0260987	0.811072	5.50413
FBgn0259482	0.0672725	0.00809091
FBgn0032363	0.0634498	-0.79149
FBgn0287204	-1.46915	-0.384616
FBgn0261648	-1.11716	0.38863
FBgn0000287	0.794037	0.326698
FBgn0020270	-0.0445368	-1.32313
FBgn0032358	-6.00456	-0.880096
FBgn0032354	0.0766266	-2.58779
FBgn0287724	-1.47197	-2.13182
FBgn0040211	-1.88865	-1.87551
FBgn0032348	-0.431623	-2.68933
FBgn0028700	0.265931	-0.194404
FBgn0262647	-0.209647	-0.276313
FBgn0032346	0.502525	-2.03442
FBgn0041781	0.0321642	0.630399
FBgn0010612	-0.399812	-0.489748
FBgn0004872	-0.347235	-1.13857
FBgn0026148	-0.62613	-1.28389
FBgn0026147	0.0137242	0.483068
FBgn0015756	-1.77847	-5.58993
FBgn0021761	-0.0961219	-2.14723
FBgn0032329	-1.22939	0.848515
FBgn0032258	-0.160798	-0.417634
FBgn0026431	0.178237	-0.657784
FBgn0051719	0.015087	0.716032
FBgn0032256	-0.553913	-0.486934
FBgn0027611	0.451479	0.205431
FBgn0032252	-1.21319	-3.70274
FBgn0032240	-0.26414	-0.676925
FBgn0032247	-1.04718	-2.89437
FBgn0032248	0.431258	0.174073
FBgn0032250	-0.280248	-1.36714
FBgn0067622	-0.0718489	-1.99221
FBgn0267330	-0.372823	-0.0325446
FBgn0262601	0.642516	-0.598818
FBgn0032246	0.786148	0.474551
FBgn0032249	-3.12721	-0.472703
FBgn0004915	0.0017068	-6.15829
FBgn0027052	0.240036	-0.801063
FBgn0032244	0.539214	-1.49409
FBgn0032204	0.232542	0.602082
FBgn0032230	0.0935275	1.49679
FBgn0032225	-0.320237	-0.778403
FBgn0032224	-1.06435	-2.90898
FBgn0027568	-0.303874	-0.043711
FBgn0032229	1.43425	1.26827
FBgn0031835	-0.0425731	0.715683
FBgn0031834	0.0753173	-0.293624
FBgn0263916	0.292641	0.127851
FBgn0031832	-0.26488	-0.502716
FBgn0031830	-0.638656	-0.746508
FBgn0051694	-1.2865	-1.80963
FBgn0031474	-0.774175	-0.511132
FBgn0000273	0.192546	0.0390876
FBgn0052683	-1.79685	-0.775591
FBgn0261710	0.473198	-0.0917797
FBgn0030206	0.430946	0.673467
FBgn0030208	0.587373	0.459112
FBgn0052687	-0.0774141	-0.912062
FBgn0085443	0.0538093	0.313962
FBgn0001206	0.37677	-1.34484
FBgn0030432	1.01417	-0.185172
FBgn0030433	0.307567	-0.136507
FBgn0013987	-0.131361	0.521827
FBgn0029801	-0.263952	-2.45043
FBgn0029799	1.09318	1.44248
FBgn0030411	1.4955	1.16863
FBgn0030410	-0.0754285	-0.630274
FBgn0030407	-0.780921	-10.2604
FBgn0030406	-0.196897	-1.80685
FBgn0052654	0.415811	0.153264
FBgn0036301	0.71421	0.353357
FBgn0030403	-1.54579	-1.65497
FBgn0283712	-0.00136534	0.246781
FBgn0030400	0.454589	-0.520661
FBgn0264542	-0.353016	-0.753905
FBgn0030396	-0.811149	-1.00693
FBgn0030395	0.255696	-0.374842
FBgn0259143	0.265833	0.745488
FBgn0003514	0.893933	-0.00239566
FBgn0029849	2.37986	2.36464
FBgn0029848	0.25498	-0.384491
FBgn0052750	1.13278	-0.23539
FBgn0264386	-1.20682	-1.68089
FBgn0052645	0.571817	-2.21193
FBgn0030456	-0.164246	-0.640703
FBgn0025463	0.310659	0.253524
FBgn0030457	0.0841728	-3.39523
FBgn0085440	-1.10372	-2.32687
FBgn0030460	0.57436	-0.446272
FBgn0029835	-1.01103	-1.15247
FBgn0027528	0.197198	-0.273145
FBgn0001250	0.108186	0.68778
FBgn0030345	-0.277895	-3.29479
FBgn0030346	0.443574	0.355381
FBgn0250874	0.0794247	0.487932
FBgn0030099	-0.0426139	1.46363
FBgn0030101	0.469398	0.47376
FBgn0030100	-1.83555	-1.11059
FBgn0086450	0.341708	-1.77513
FBgn0030102	0.509155	1.56245
FBgn0030974	0.766648	0.900294
FBgn0030964	-0.477854	-2.21181
FBgn0030963	2.36511	9.29202
FBgn0030973	0.727545	-0.111812
FBgn0030056	0.959818	-0.577737
FBgn0030057	0.689365	0.122472
FBgn0041629	-0.863854	-1.73508
FBgn0030955	0.258431	-0.968113
FBgn0025809	-0.253931	-1.70422
FBgn0029761	-1.33796	-1.01093
FBgn0029762	-0.0102872	0.515036
FBgn0263987	0.121892	-1.39076
FBgn0002579	-2.77445	-3.87142
FBgn0025635	0.0999648	-0.446258
FBgn0029936	0.502125	0.0706853
FBgn0027342	0.154398	-1.11163
FBgn0029711	0.0932645	-0.527471
FBgn0023516	1.9271	2.28672
FBgn0023513	-0.160379	-0.789218
FBgn0023540	0.418551	4.28692
FBgn0005670	0.917178	1.07127
FBgn0030246	0.342995	-0.285773
FBgn0017561	0.371711	1.83331
FBgn0030245	5.85191	5.89087
FBgn0030243	0.336334	0.475863
FBgn0030343	-0.365639	0.117347
FBgn0030344	0.430869	-0.0866712
FBgn0030582	0.874638	1.16522
FBgn0030584	0.169062	1.0992
FBgn0003517	2.88907	3.31834
FBgn0052230	-0.701883	-0.49098
FBgn0026374	-1.71499	-1.62776
FBgn0025814	-0.631269	-1.1108
FBgn0031146	-0.199386	-0.385358
FBgn0031145	0.0742971	0.111992
FBgn0031144	-0.124098	0.222765
FBgn0030178	1.83677	0.415676
FBgn0030177	-0.517744	-1.15875
FBgn0052685	0.33937	-0.0978503
FBgn0030174	0.241008	0.00325467
FBgn0030946	0.238731	0.371896
FBgn0001079	0.251775	-0.32498
FBgn0030947	0.272965	-1.07272
FBgn0004959	-0.831884	1.80183
FBgn0010383	-1.52105	-2.03371
FBgn0052350	-0.880693	-3.50906
FBgn0037723	0.308709	-3.17107
FBgn0024733	-0.969815	-1.83541
FBgn0020660	0.193658	-1.9408
FBgn0063670	-0.697052	-3.36569
FBgn0005585	0.154367	1.13945
FBgn0028697	-1.51368	-3.72047
FBgn0011742	0.214411	-0.802495
FBgn0267912	-0.516137	-0.899663
FBgn0030788	0.272782	-0.285417
FBgn0030790	0.331048	0.197265
FBgn0030791	0.328649	-0.422731
FBgn0030787	0.11067	-1.23161
FBgn0030786	-1.4947	-6.11244
FBgn0030509	0.0293211	-0.137821
FBgn0030485	-0.851472	-3.02461
FBgn0030870	-2.05753	-1.77053
FBgn0040285	-0.144356	-1.45234
FBgn0263257	4.76999	1.06914
FBgn0030634	-3.13747	-2.51383
FBgn0041096	-0.0151074	-3.67758
FBgn0284221	-0.188097	-2.31554
FBgn0036249	0.310732	-0.116796
FBgn0022959	-0.750519	-2.4239
FBgn0261283	1.5157	1.76929
FBgn0260874	-0.737137	-0.239312
FBgn0083952	-0.659441	-2.62615
FBgn0036909	-0.10852	-1.71435
FBgn0040786	2.17436	4.66219
FBgn0024889	0.108332	-2.94124
FBgn0036910	0.679685	-1.74036
FBgn0023094	0.609948	0.85613
FBgn0036911	1.49438	0.809287
FBgn0013799	0.254173	-2.49107
FBgn0003744	0.54076	1.4809
FBgn0052221	-1.15919	-0.965901
FBgn0263601	0.185516	-0.514237
FBgn0036557	0.168714	-0.865252
FBgn0037017	0.200727	-1.43877
FBgn0037016	-0.221099	-0.968998
FBgn0037015	0.717619	0.583982
FBgn0001320	-0.168825	-0.123921
FBgn0001323	0.549924	0.684182
FBgn0287585	0.430806	-1.11941
FBgn0037008	-1.41269	-1.04193
FBgn0037007	-0.617345	-0.514772
FBgn0052425	-0.230795	-1.58503
FBgn0037001	-0.477203	-1.6206
FBgn0037000	0.741391	-1.56866
FBgn0052428	0.343577	-0.573028
FBgn0036997	0.200685	0.837042
FBgn0036996	0.622998	0.504641
FBgn0036995	-0.112513	-0.149725
FBgn0036994	-0.0858519	-0.510777
FBgn0036992	0.584132	0.446554
FBgn0036991	0.836345	1.77016
FBgn0036990	0.255602	-0.569447
FBgn0284421	-0.00927062	0.0788535
FBgn0264561	0.372027	1.32988
FBgn0015239	0.813274	0.115497
FBgn0037087	-0.271006	-4.48349
FBgn0052227	-0.066159	-0.925621
FBgn0036978	0.0155958	-0.321933
FBgn0259676	0.242434	-1.33799
FBgn0024887	0.625522	0.764885
FBgn0036975	0.27464	-0.0990027
FBgn0036974	-0.248903	-3.63374
FBgn0036973	0.0755592	0.630838
FBgn0262057	-1.3327	-3.18917
FBgn0250791	-0.0455821	0.0697286
FBgn0003124	0.293366	-1.00575
FBgn0052225	-1.54078	-5.51716
FBgn0036819	-0.223439	-0.511425
FBgn0036818	-0.0643186	1.14952
FBgn0036816	0.53582	0.640974
FBgn0000261	1.35528	1.92739
FBgn0036814	0.190377	0.236538
FBgn0001078	0.12261	-0.421186
FBgn0036813	0.914258	-0.484732
FBgn0036812	-1.55625	0.410947
FBgn0036811	0.180442	-0.217816
FBgn0030954	-0.718384	-2.28542
FBgn0264389	0.410333	1.12066
FBgn0030605	-0.980814	-2.6461
FBgn0030600	0.549599	0.452231
FBgn0040351	-0.202695	0.787109
FBgn0039269	-0.492976	-2.48676
FBgn0045866	-0.834641	1.14429
FBgn0259178	-1.31095	-2.12934
FBgn0002431	-0.611647	-1.63847
FBgn0000719	0.24213	-1.40087
FBgn0052499	1.02902	1.41556
FBgn0030653	-0.110974	0.520861
FBgn0030654	-0.0703184	-1.33057
FBgn0030658	0.0221763	1.18734
FBgn0030659	-0.156359	0.130338
FBgn0030660	-1.45325	-0.380408
FBgn0030662	-2.73965	-2.16953
FBgn0024366	0.65391	0.0193309
FBgn0024362	0.008558	0.628817
FBgn0024360	-1.06366	-0.939025
FBgn0024365	-0.00624137	-0.70577
FBgn0024364	-0.712551	-1.32002
FBgn0040359	-0.592587	-1.79401
FBgn0040363	-1.03054	-0.770981
FBgn0040364	-0.431902	-0.753363
FBgn0030443	-1.57547	-1.79391
FBgn0040397	0.85757	0.834901
FBgn0034978	-1.47857	-0.289282
FBgn0041582	0.0648499	-0.439711
FBgn0021875	-1.14892	0.870285
FBgn0034982	1.0721	-0.913206
FBgn0287831	0.364988	0.582036
FBgn0260775	0.809626	2.63794
FBgn0015544	0.0066554	0.400286
FBgn0034985	0.440688	-1.56962
FBgn0034986	0.192877	-0.275287
FBgn0033272	0.221514	-0.277641
FBgn0263593	1.10832	1.00836
FBgn0033268	-0.315638	1.23073
FBgn0005648	0.243773	0.544697
FBgn0260390	0.0308367	-1.74088
FBgn0260398	-0.0690065	-1.19036
FBgn0033266	0.108584	-0.160965
FBgn0033265	-0.43972	-2.3974
FBgn0033264	0.412063	-2.73724
FBgn0050372	0.273746	-0.734064
FBgn0033260	0.316588	-0.553598
FBgn0033259	0.179432	-0.438758
FBgn0033258	0.789953	-0.675339
FBgn0033257	-0.390406	-0.223763
FBgn0028563	-0.442098	-1.60952
FBgn0025469	0.678856	2.04424
FBgn0021814	-1.22146	-1.83586
FBgn0020279	0.15014	-1.39063
FBgn0033252	-2.46845	-1.04366
FBgn0033250	-0.0538211	-0.147679
FBgn0013307	0.135945	0.247512
FBgn0033249	0.113705	1.14619
FBgn0033247	0.998276	2.35064
FBgn0033246	0.84985	-0.14955
FBgn0027054	0.811607	-0.307869
FBgn0050169	-0.108689	-1.99629
FBgn0035020	-1.86711	-0.324497
FBgn0035021	0.141061	-0.367817
FBgn0016687	-0.0694956	-0.136083
FBgn0035024	0.122762	-0.52053
FBgn0035025	0.279009	1.711
FBgn0035027	0.252757	0.298276
FBgn0035028	0.0956893	-0.244906
FBgn0020521	-0.0185964	-1.83998
FBgn0035032	-0.448558	-0.767694
FBgn0035033	-0.0615453	-0.565298
FBgn0003733	-0.369766	-4.63769
FBgn0050493	-1.54806	-3.06083
FBgn0033212	0.186702	0.203375
FBgn0033210	0.365272	-0.987962
FBgn0033209	-0.0622736	3.57137
FBgn0033208	-1.03355	-2.82724
FBgn0033206	0.192258	-0.163749
FBgn0033205	0.0843409	1.79495
FBgn0033753	0.170527	0.0686814
FBgn0033754	-0.0110902	-1.33505
FBgn0003527	0.886488	1.21493
FBgn0033755	-0.515131	-2.52575
FBgn0022764	-0.0088346	-0.711181
FBgn0287873	0.158835	-0.440795
FBgn0035091	-0.469463	-0.141724
FBgn0010435	0.575853	-0.878764
FBgn0035090	-0.309221	-0.116982
FBgn0035089	-4.79209	-2.63999
FBgn0035088	0.0823644	-2.26175
FBgn0285950	-0.844267	-2.80316
FBgn0035087	-0.625691	0.649646
FBgn0035086	1.02745	4.78597
FBgn0027599	-0.0339821	0.310848
FBgn0035085	0.357999	1.47708
FBgn0035084	0.92021	0.472277
FBgn0035083	-0.694094	-0.907827
FBgn0010105	-1.48956	-1.62578
FBgn0041160	-0.698659	0.638897
FBgn0085481	-0.746323	-2.60138
FBgn0036522	0.230463	-0.443928
FBgn0036518	0.32582	1.15247
FBgn0036516	0.0286209	-1.08879
FBgn0036515	-0.0896943	-0.133459
FBgn0260027	-0.395037	-0.997509
FBgn0042134	0.133431	-0.194944
FBgn0052137	-0.591237	-0.800054
FBgn0001108	0.835276	0.53957
FBgn0036386	0.422206	0.709473
FBgn0259140	0.774131	0.0216362
FBgn0036208	-1.14682	-1.01045
FBgn0004381	-0.0443125	-1.05044
FBgn0036207	0.429528	2.21102
FBgn0015278	0.150336	-0.755457
FBgn0036203	-0.00969516	-0.248738
FBgn0036202	-1.42308	-2.28261
FBgn0036199	0.212921	0.239777
FBgn0040817	0.693584	0.407098
FBgn0036198	0.15024	0.377582
FBgn0036196	-0.0715876	-0.271653
FBgn0036194	0.0160414	-1.3843
FBgn0036191	0.971176	-0.0604041
FBgn0015828	1.38676	1.44748
FBgn0052085	-0.298778	1.68884
FBgn0036188	2.59605	-0.545793
FBgn0036187	0.268606	-1.53681
FBgn0052091	-3.2577	-0.0946659
FBgn0042138	0.57032	-2.28912
FBgn0036184	0.725587	-1.20794
FBgn0036183	-6.65776	-8.86898
FBgn0036181	-0.660564	-1.28051
FBgn0036180	0.396417	2.02622
FBgn0003292	1.58635	-0.314833
FBgn0034758	-1.93156	-1.24491
FBgn0263031	-0.705084	-0.760411
FBgn0050196	-0.793043	-2.03354
FBgn0085474	0.555348	0.406587
FBgn0085475	0.245306	-0.29851
FBgn0261612	-0.0202018	-0.283326
FBgn0025519	0.434709	2.61922
FBgn0001308	0.59172	0.625549
FBgn0034109	-0.42606	-1.63838
FBgn0028622	-0.613146	-5.47706
FBgn0034521	0.471261	2.81387
FBgn0034520	-0.267615	-0.0945045
FBgn0033936	-0.683391	-3.52067
FBgn0033935	0.366162	-0.444529
FBgn0033934	1.21007	2.9884
FBgn0033929	0.420848	-0.236782
FBgn0033928	-2.34612	-0.254032
FBgn0033926	-0.00934603	0.0219822
FBgn0033925	-0.158263	3.28343
FBgn0033924	2.07491	1.02596
FBgn0085408	-0.172573	-1.18069
FBgn0034786	1.36787	0.953915
FBgn0010551	0.611928	-0.885911
FBgn0034397	-0.659361	-0.726904
FBgn0034398	-0.465102	-0.213083
FBgn0034399	1.15684	0.0178065
FBgn0034400	0.207792	-0.179322
FBgn0034401	0.121829	0.75359
FBgn0034402	-1.36308	-0.592278
FBgn0034403	0.600917	-4.10215
FBgn0010053	0.0805398	-0.546086
FBgn0034406	-0.0607101	-0.524653
FBgn0034407	-0.584408	-0.332225
FBgn0034408	-0.867497	-0.0187531
FBgn0014269	-0.253864	-7.32044
FBgn0267351	1.34284	6.38452
FBgn0265356	-0.0184839	-0.216408
FBgn0263116	-0.544756	0.212682
FBgn0004168	-0.626592	0.0657398
FBgn0034315	0.711248	-1.32114
FBgn0033309	-0.11508	-0.0459726
FBgn0033308	-0.398072	-1.31629
FBgn0259226	0.159556	-1.3565
FBgn0033738	0.936783	0.756213
FBgn0050051	-0.640275	-2.40202
FBgn0033739	0.223303	1.28815
FBgn0010238	-0.523356	-1.73986
FBgn0033740	0.209197	0.391879
FBgn0033615	-0.0951756	0.923936
FBgn0025373	-0.204379	-4.15504
FBgn0033616	0.108394	-1.5204
FBgn0016047	-0.937517	-0.444401
FBgn0060296	0.147587	-0.806875
FBgn0085434	1.03009	0.165167
FBgn0035077	-0.750567	0.311952
FBgn0035076	0.0383855	-0.20354
FBgn0085442	0.521074	0.784331
FBgn0085428	0.0642743	-1.15517
FBgn0034110	-0.121854	-1.20717
FBgn0267791	0.209568	-3.37093
FBgn0050147	-0.148482	-1.23645
FBgn0034527	0.518213	-1.26027
FBgn0034528	-0.371434	-10.4237
FBgn0034529	0.485422	-0.336765
FBgn0034530	-0.517525	-0.800401
FBgn0250850	0.508759	0.248786
FBgn0034534	0.0785793	1.01251
FBgn0034535	0.886449	-0.115822
FBgn0061361	0.0873155	-0.449702
FBgn0034537	-0.100696	-0.550549
FBgn0034538	-1.17722	-0.40936
FBgn0034540	-0.0545884	0.577368
FBgn0034542	0.591047	-0.341461
FBgn0000615	0.406829	-1.38458
FBgn0034543	0.862569	0.945596
FBgn0011674	-0.182265	-2.41811
FBgn0034553	5.77822	3.25837
FBgn0050295	0.0383036	-2.08627
FBgn0015524	-0.10837	-0.039403
FBgn0000044	0.191675	0.0857102
FBgn0034564	-0.534894	-2.46603
FBgn0086656	-1.06879	-0.873239
FBgn0050342	0.497325	1.35433
FBgn0050344	-0.311094	0.0577871
FBgn0033387	-0.272531	-0.724195
FBgn0033388	-1.04527	-2.13358
FBgn0033389	-0.09054	-1.10489
FBgn0015477	-0.0322108	-0.258625
FBgn0002567	0.374291	0.498241
FBgn0033391	1.23692	-0.620278
FBgn0265935	0.594588	-1.27081
FBgn0034075	0.234904	2.90803
FBgn0265605	-0.168938	0.950374
FBgn0014020	-0.536282	-0.588638
FBgn0083983	-0.752517	-1.3166
FBgn0034072	-0.118245	-0.0812832
FBgn0034071	-0.0635535	-0.110526
FBgn0034070	-3.73363	-1.2431
FBgn0034068	0.254566	-0.53628
FBgn0034067	0.768098	-1.55887
FBgn0034066	0.168829	0.895923
FBgn0034065	0.562073	-0.957412
FBgn0010590	0.147049	-2.43807
FBgn0034062	0.336053	0.179846
FBgn0034061	0.291204	-0.417186
FBgn0034060	0.456543	0.643457
FBgn0020236	0.884232	-0.284308
FBgn0034059	1.45375	0.715592
FBgn0034058	1.24735	0.288002
FBgn0034057	1.17918	1.83086
FBgn0034053	1.11258	0.58708
FBgn0043792	1.10035	1.27989
FBgn0022343	-0.0615446	-1.03622
FBgn0035082	0.980866	1.17629
FBgn0036534	0.191107	-0.0652265
FBgn0040230	0.390244	1.91055
FBgn0036754	0.203803	-3.37989
FBgn0052187	-1.19168	0.000631899
FBgn0052191	-0.529788	-1.35521
FBgn0036756	-0.147792	-0.491543
FBgn0036759	0.767706	4.09548
FBgn0036760	1.60969	1.09418
FBgn0036761	0.169575	-1.79003
FBgn0289579	-0.0497044	-0.129185
FBgn0036763	-0.00912848	-0.0108719
FBgn0013718	0.642349	1.09645
FBgn0036416	-0.116839	0.336725
FBgn0001085	0.462014	0.270173
FBgn0003459	1.7267	2.15228
FBgn0036423	-1.05553	-1.52746
FBgn0087007	1.36917	1.46866
[truncated: 5,446 more rows]

## Sheet: Δx_Dana_H
FBgn	deltaX_ana_HF	deltaX_ana_HM
FBgn0025740	7.03273	1.51166
FBgn0051961	-1.66045	-1.77744
FBgn0031589	1.97563	1.04988
FBgn0031227	-2.51829	-1.79865
FBgn0031228	1.3328	3.61101
FBgn0031229	0.79507	0.613548
FBgn0053635	0.256157	0.989149
FBgn0016977	-0.157002	0.292001
FBgn0031231	0.258975	0.0742427
FBgn0266557	-0.0135084	0.350944
FBgn0283652	-1.09859	-0.514693
FBgn0031239	-0.98983	-0.0938927
FBgn0086856	-1.2219	-5.10603
FBgn0086855	-0.586347	-0.339692
FBgn0003444	-0.481156	-0.962032
FBgn0031245	1.36276	1.97238
FBgn0025686	0.327189	0.198335
FBgn0017457	-0.616439	-0.430886
FBgn0024352	0.196402	-0.153045
FBgn0020622	0.151926	0.349779
FBgn0261560	0.2279	-0.101868
FBgn0031540	0.117181	0.182199
FBgn0021967	0.0447659	-0.502269
FBgn0085450	1.18169	1.13218
FBgn0031961	2.10206	1.86918
FBgn0031959	1.22334	1.40844
FBgn0045038	0.903457	0.537263
FBgn0031955	-1.23107	-0.152894
FBgn0004177	0.265161	0.281369
FBgn0032596	0.155883	0.0621752
FBgn0032597	-1.59013	-2.0155
FBgn0015391	-0.544723	-0.683037
FBgn0261068	0.0802851	-0.419151
FBgn0032600	-0.436249	0.221794
FBgn0032601	-1.16408	-1.9852
FBgn0264695	-0.486503	-1.35953
FBgn0000406	-0.726871	-1.16499
FBgn0032603	-0.665815	-0.511187
FBgn0040262	0.341396	0.316385
FBgn0040260	-1.43401	-1.8899
FBgn0032398	0.686903	0.471623
FBgn0032401	1.28287	0.971343
FBgn0053120	2.14778	1.16451
FBgn0032404	-0.342511	-0.30257
FBgn0027505	0.579579	0.444416
FBgn0032405	-1.94625	-2.83226
FBgn0002938	1.54533	0.552474
FBgn0031903	1.36966	0.20715
FBgn0031902	1.01788	0.567464
FBgn0284084	0.900869	0.535807
FBgn0010453	2.79045	1.11441
FBgn0041182	-1.41532	-1.31657
FBgn0041181	0.859607	0.871176
FBgn0031939	-2.54523	-1.86233
FBgn0014454	-0.391546	-0.56866
FBgn0031940	-0.48175	-0.100847
FBgn0032925	-0.3614	-0.390677
FBgn0010100	-1.12011	-0.945482
FBgn0000239	-0.0651325	2.01634
FBgn0011829	-1.52493	-1.4247
FBgn0031717	-0.479792	-0.435587
FBgn0002525	-1.83916	-4.09691
FBgn0014189	0.0317532	0.110239
FBgn0031716	0.28715	0.316085
FBgn0051989	-1.62315	-0.543389
FBgn0031710	-1.22977	-1.94024
FBgn0000318	-1.30427	-2.08308
FBgn0031708	-0.847738	-2.57176
FBgn0031707	0.390928	0.625309
FBgn0261963	0.0987182	-0.173978
FBgn0016660	0.578355	0.514227
FBgn0016920	-0.476965	0.0572322
FBgn0031703	-2.56436	-3.94377
FBgn0015600	1.54352	0.95825
FBgn0031505	-0.119571	-0.781688
FBgn0011648	1.0326	0.432943
FBgn0260817	1.54577	2.55189
FBgn0261458	0.0977425	-0.122001
FBgn0031310	-0.981956	-1.08813
FBgn0031309	1.00947	0.372152
FBgn0283525	-0.959349	-0.972858
FBgn0031307	1.36473	0.948573
FBgn0031306	4.88416	1.47304
FBgn0031304	0.0445874	0.315899
FBgn0016926	-0.617768	-0.113081
FBgn0031302	-0.640029	-0.077621
FBgn0261938	-1.06785	-0.576692
FBgn0031299	-0.104731	-0.6455
FBgn0031298	5.58871	2.28997
FBgn0003310	-0.2157	0.0244207
FBgn0031294	-0.386692	0.162324
FBgn0031598	2.7156	1.93796
FBgn0261976	3.33967	3.62837
FBgn0027560	0.591222	-0.093104
FBgn0031600	1.01514	2.22587
FBgn0025874	1.84554	0.570702
FBgn0022153	-0.802504	-0.332506
FBgn0031601	1.34641	0.957799
FBgn0031602	-0.611583	0.0927677
FBgn0031603	-1.08396	-1.18914
FBgn0027609	0.466552	0.031317
FBgn0031604	-1.29054	-2.24148
FBgn0031606	8.3129	2.91999
FBgn0031607	-2.03469	-1.10451
FBgn0040705	0.820044	0.498628
FBgn0285948	-0.458727	-1.14035
FBgn0015803	1.05666	0.404379
FBgn0032856	0.693975	2.23315
FBgn0032857	0.830936	0.343295
FBgn0032858	-2.82408	-2.25805
FBgn0032859	0.895618	-0.0390552
FBgn0032860	1.77376	0.976579
FBgn0263355	0.862603	0.657376
FBgn0032445	0.57699	0.328252
FBgn0032863	-2.60003	-1.39016
FBgn0032429	0.23304	0.105166
FBgn0032428	0.219949	0.410414
FBgn0043841	0.530605	0.441164
FBgn0262475	-0.648245	-0.0708567
FBgn0000114	1.13373	1.43835
FBgn0032422	-0.625824	-0.654345
FBgn0032421	-0.370111	-0.590165
FBgn0001301	1.7107	0.93474
FBgn0032666	2.40635	0.4136
FBgn0002939	-0.0699383	-0.243945
FBgn0000120	0.0405965	-0.409008
FBgn0243486	0.682361	0.958009
FBgn0023096	-1.92841	-1.34537
FBgn0262018	-0.960918	0.309052
FBgn0015609	0.098926	0.46497
FBgn0261089	0.886793	0.690672
FBgn0032652	-0.0596604	-1.63209
FBgn0032651	1.07534	0.197589
FBgn0013810	-0.126223	0.37949
FBgn0032646	1.736	2.01939
FBgn0003187	2.29337	1.16529
FBgn0032644	0.0404686	0.471761
FBgn0032643	0.562136	0.192042
FBgn0032642	0.853917	2.84191
FBgn0024689	3.39792	1.39084
FBgn0286781	-0.25447	0.0661536
FBgn0250785	0.812507	1.40471
FBgn0032884	0.106018	0.595465
FBgn0011202	-0.85146	-0.630142
FBgn0031985	1.07876	0.914375
FBgn0261822	3.78018	0.649894
FBgn0267488	0.330489	0.507564
FBgn0010287	-0.463556	-0.180239
FBgn0011230	-0.473846	0.0318219
FBgn0031981	0.851223	0.704287
FBgn0031980	-1.43406	-7.5861
FBgn0031979	1.59002	1.0933
FBgn0044323	1.95664	0.420116
FBgn0031975	-0.378833	-0.413352
FBgn0032703	-1.34174	-2.29797
FBgn0032700	0.171892	0.0960936
FBgn0032699	-0.259327	-0.822426
FBgn0032698	-0.938498	-0.645782
FBgn0015553	-0.000881721	-0.328018
FBgn0032724	-0.965064	-0.404258
FBgn0032726	0.155075	0.105671
FBgn0032479	2.11309	0.34399
FBgn0032478	0.157055	0.274012
FBgn0051849	1.09733	0.884719
FBgn0032476	0.102229	-0.285758
FBgn0032475	0.574285	0.355023
FBgn0024291	0.655139	0.481756
FBgn0032474	1.4423	1.61249
FBgn0262160	0.0745335	0.434046
FBgn0028965	0.668288	-0.126278
FBgn0032467	-0.872047	-0.479157
FBgn0021796	2.25022	1.27646
FBgn0265262	0.0604503	0.218519
FBgn0032465	-0.418835	-0.527345
FBgn0263598	-2.14927	-1.24832
FBgn0015399	-0.516591	-0.135576
FBgn0031948	1.05678	1.44946
FBgn0286198	-0.761613	-0.717981
FBgn0031950	1.55533	1.25051
FBgn0031952	1.57287	0.462418
FBgn0261800	-0.629619	-1.13573
FBgn0027515	1.41973	0.815145
FBgn0020618	-0.683659	-2.27148
FBgn0051812	-0.369673	0.267227
FBgn0027779	-0.955069	-0.910735
FBgn0032864	0.0487867	-0.454099
FBgn0015400	1.45168	1.06862
FBgn0051706	-1.65582	-2.18357
FBgn0028490	-1.02842	-0.164478
FBgn0032727	-0.407238	-0.350367
FBgn0015772	0.386208	0.550624
FBgn0032728	-0.970351	-1.26175
FBgn0032729	-0.521481	-0.247587
FBgn0032730	-2.04539	-0.610446
FBgn0032731	-0.178277	-0.512395
FBgn0032732	-1.02878	-0.79785
FBgn0046302	0.414894	0.322779
FBgn0032025	-1.85168	-1.51268
FBgn0032023	-0.336082	0.910118
FBgn0032022	0.739289	0.178005
FBgn0032021	0.059808	0.377272
FBgn0032020	0.847592	0.277847
FBgn0032018	-0.104568	-0.086801
FBgn0032017	0.273601	0.226005
FBgn0032016	-1.31384	-0.459736
FBgn0032015	-0.675046	-0.591247
FBgn0032014	0.0103108	-0.240593
FBgn0032013	0.446766	0.34802
FBgn0261020	1.66922	3.32257
FBgn0003502	-0.736544	0.157211
FBgn0032010	-0.0590143	-0.145767
FBgn0032008	-0.583884	-0.635085
FBgn0032006	-0.579906	-2.3202
FBgn0005616	1.02236	-0.777689
FBgn0031538	0.362973	0.093325
FBgn0266670	-0.458843	-0.617487
FBgn0031536	-4.47916	-4.84502
FBgn0031535	0.318321	-0.37012
FBgn0031534	-0.353351	-0.545942
FBgn0015797	-0.128934	-0.580123
FBgn0027081	-1.55628	-2.01519
FBgn0032222	0.948378	2.22916
FBgn0051716	-0.214454	0.0250675
FBgn0011703	-0.383071	-1.7191
FBgn0032797	-0.426216	0.0981953
FBgn0032798	1.85171	0.703127
FBgn0026718	0.317974	0.949432
FBgn0285971	1.24471	-0.169269
FBgn0262029	1.22563	0.502312
FBgn0032048	1.62213	0.657174
FBgn0032050	0.331334	0.0913542
FBgn0032051	0.328373	-0.628043
FBgn0032052	0.295613	0.404229
FBgn0032053	0.523012	-0.0138316
FBgn0039958	3.33625	1.25114
FBgn0032987	-0.15989	-0.981452
FBgn0037504	5.78894	1.79068
FBgn0032986	2.60265	2.34173
FBgn0040009	3.89798	2.72846
FBgn0064225	-0.0739724	0.637819
FBgn0002566	3.18412	1.55807
FBgn0086683	7.58494	5.36184
FBgn0027507	5.65494	3.73856
FBgn0033029	6.5085	1.16215
FBgn0033031	1.95628	1.65077
FBgn0031217	-0.502261	-0.626062
FBgn0040010	0.332728	0.333018
FBgn0259683	0.432777	0.382152
FBgn0032979	2.35759	0.722893
FBgn0025674	2.33403	6.0233
FBgn0263278	-0.728761	-0.699252
FBgn0031808	-0.171971	0.091876
FBgn0043854	3.48854	2.33385
FBgn0015623	-0.83014	-0.708557
FBgn0031799	0.240911	0.183942
FBgn0265778	0.19528	0.272442
FBgn0085409	-0.360835	0.0544683
FBgn0261697	-0.0427136	-0.122231
FBgn0043362	0.453541	0.735585
FBgn0015381	-1.00693	-0.352508
FBgn0001128	0.746319	0.436468
FBgn0031752	-1.10664	-0.226401
FBgn0031753	-0.771035	-0.383035
FBgn0001942	0.279326	0.0989443
FBgn0031759	-0.191792	0.0588253
FBgn0031760	-0.0104802	0.146779
FBgn0025742	-0.75476	-0.295869
FBgn0046704	0.70787	0.978768
FBgn0025777	2.93053	8.96907
FBgn0031851	-1.12634	-0.669058
FBgn0025595	-0.126468	0.07206
FBgn0031850	0.599682	-0.0172364
FBgn0031879	1.65391	1.53875
FBgn0026577	-0.408935	-0.0286627
FBgn0032934	2.87383	0.996641
FBgn0032935	-0.725758	-0.459694
FBgn0026255	2.05027	0.679222
FBgn0004620	-1.01806	-1.21217
FBgn0031725	0.374109	0.383619
FBgn0051646	1.88411	0.827191
FBgn0031730	0.155909	0.349675
FBgn0024191	-0.176773	-0.649878
FBgn0031734	1.43837	1.00539
FBgn0031738	0.609425	1.54458
FBgn0283467	1.93913	0.629814
FBgn0261239	-0.408063	0.501598
FBgn0024947	0.229803	0.539442
FBgn0028970	-0.546614	-0.7598
FBgn0051950	1.91484	1.645
FBgn0031478	0.514536	0.763122
FBgn0031829	0.768059	0.0509273
FBgn0000320	1.79856	0.67441
FBgn0014000	-1.71928	-2.18006
FBgn0032833	-0.144207	-0.646043
FBgn0263873	0.684387	0.76753
FBgn0004811	0.206312	0.292972
FBgn0032822	0.740609	0.0706403
FBgn0032821	-0.244486	-0.0296995
FBgn0000529	-0.393609	-0.88242
FBgn0032820	-0.349253	-0.0326194
FBgn0032819	-0.16344	-0.767935
FBgn0032818	0.640113	0.636458
FBgn0032817	-0.503889	-0.110909
FBgn0032816	-0.708518	-0.115206
FBgn0032815	-1.39718	-1.77108
FBgn0000464	0.212232	0.421344
FBgn0032814	-0.852925	-0.370524
FBgn0032813	-4.81664	-2.46042
FBgn0031817	-3.39726	-1.7903
FBgn0032151	0.951383	0.737017
FBgn0032150	-1.09531	-3.22843
FBgn0032149	-1.15098	-0.571469
FBgn0288834	-0.360989	-0.301151
FBgn0032147	1.36302	0.811122
FBgn0028506	0.0503522	0.49398
FBgn0025678	-0.573928	-0.768479
FBgn0028841	7.87772	1.696
FBgn0028523	0.34333	0.544109
FBgn0005677	-0.805727	-0.111302
FBgn0032586	-0.216549	0.00101083
FBgn0032587	0.0536597	1.14431
FBgn0259735	-0.285354	0.533286
FBgn0032593	-0.739916	-0.282115
FBgn0261278	-0.729161	-0.514949
FBgn0000579	-0.558336	-0.738325
FBgn0260648	-1.11014	-3.39813
FBgn0031360	-0.0212067	0.71756
FBgn0031361	-1.75941	-1.13976
FBgn0264494	-1.49561	-2.35083
FBgn0027597	1.01173	1.20366
FBgn0051665	1.24308	0.512236
FBgn0051663	-0.808854	-0.650509
FBgn0031374	0.349654	0.535928
FBgn0031375	-0.839763	-0.0567648
FBgn0267972	-0.310573	0.0369152
FBgn0031377	-0.0996276	-0.0440564
FBgn0031378	-0.212075	-0.0302694
FBgn0031379	2.44769	8.70196
FBgn0001125	2.31668	1.04912
FBgn0031381	2.35434	0.822279
FBgn0053543	-1.04785	0.017715
FBgn0040718	0.386407	-0.381617
FBgn0262126	-0.0162104	1.00083
FBgn0267378	-3.23758	-0.56627
FBgn0031403	-1.61561	-1.37387
FBgn0031401	0.683922	0.357642
FBgn0031399	-0.248486	-0.331194
FBgn0083962	0.680761	0.958988
FBgn0031664	-1.13147	-0.42562
FBgn0025684	0.843538	2.52653
FBgn0004367	-1.16785	-0.666785
FBgn0031663	-1.50071	-1.28422
FBgn0031662	-0.240081	-0.478094
FBgn0031968	-3.28164	-4.80654
FBgn0032378	0.118141	-0.0340614
FBgn0264815	-0.169553	0.216423
FBgn0005664	0.371504	0.787744
FBgn0032391	-1.39337	-1.57795
FBgn0031488	-0.383089	-0.450614
FBgn0031491	-0.547929	-0.861451
FBgn0031493	1.59064	1.017
FBgn0031494	-0.122229	-0.734371
FBgn0031495	1.61795	0.688757
FBgn0031497	-0.706309	-0.95049
FBgn0032033	0.35133	0.823479
FBgn0032036	0.303147	0.883488
FBgn0028645	-0.0739792	0.0810258
FBgn0028644	1.49429	0.702105
FBgn0250816	0.942883	0.63797
FBgn0032218	2.54653	1.28789
FBgn0026238	3.88126	0.848331
FBgn0032236	-1.21588	-1.46082
FBgn0005322	-1.41313	-1.28547
FBgn0032216	-0.314036	-1.29089
FBgn0032202	-0.197969	0.0336728
FBgn0267365	2.28987	1.21814
FBgn0011305	0.508004	0.409704
FBgn0026379	0.240182	0.504653
FBgn0260749	-0.0132645	0.228873
FBgn0032217	1.80445	0.727558
FBgn0004106	-1.64854	-1.53453
FBgn0267821	0.817327	0.615072
FBgn0032213	-1.00455	-1.1703
FBgn0032214	-1.02801	-2.11438
FBgn0262782	-0.0367689	-0.573176
FBgn0032231	1.57018	1.57836
FBgn0032208	-0.143014	0.0437473
FBgn0032210	-0.108764	0.720466
FBgn0003256	4.29882	0.959712
FBgn0267861	1.41484	0.897755
FBgn0033261	0.491829	0.219899
FBgn0267428	1.72379	2.52136
FBgn0069969	-0.500841	0.00704519
FBgn0040005	1.87896	1.16087
FBgn0262117	4.39546	1.40723
FBgn0039993	3.48837	4.37966
FBgn0085638	-1.54915	0.121161
FBgn0250830	3.92327	1.34781
FBgn0262124	0.383949	0.780415
FBgn0032883	-0.380151	-0.181037
FBgn0032881	-0.53322	-0.594685
FBgn0262743	-0.34958	0.176922
FBgn0032880	-0.165813	0.417459
FBgn0032879	2.09683	1.42714
FBgn0014859	0.56614	2.19771
FBgn0032877	-0.34579	0.13648
FBgn0086657	0.608222	0.134149
FBgn0051678	1.02939	0.718968
FBgn0032873	0.133139	-2.02886
FBgn0261787	-0.160564	0.344091
FBgn0032871	4.11205	2.53529
FBgn0032870	0.945818	0.751039
FBgn0016054	-1.10854	-0.487818
FBgn0053516	0.0496739	0.134201
FBgn0003557	-0.913694	-0.407324
FBgn0031384	0.218944	0.434159
FBgn0028387	-1.70601	-0.201815
FBgn0031909	-1.17339	-1.96482
FBgn0031908	0.512334	-0.771966
FBgn0031907	0.829794	0.524427
FBgn0031906	3.01285	1.56518
FBgn0031905	1.47482	0.878437
FBgn0032407	0.671242	0.0130986
FBgn0032408	-0.474701	-0.683617
FBgn0032409	-0.18638	-0.455267
FBgn0029137	-2.16762	-0.417214
FBgn0032193	-1.42725	-0.937186
FBgn0024248	0.59377	0.552668
FBgn0051717	0.604528	0.86418
FBgn0027491	2.89625	1.74427
FBgn0032234	0.0120288	0.372278
FBgn0000566	-4.73778	-4.11209
FBgn0032195	-1.89054	-0.657651
FBgn0058263	2.09949	1.89964
FBgn0250843	-0.800234	-1.04243
FBgn0260750	0.338639	0.355582
FBgn0032197	0.075471	0.552179
FBgn0053303	-0.577812	-1.04979
FBgn0000229	1.05131	0.982349
FBgn0032192	-0.987567	-0.999201
FBgn0041092	-0.34381	0.0110694
FBgn0032100	-0.133282	-0.263571
FBgn0010300	-0.901131	-0.193324
FBgn0086447	-0.996574	-1.02021
FBgn0086446	-0.925143	-4.08016
FBgn0086443	0.715588	0.614672
FBgn0086445	0.0926623	0.141301
FBgn0010263	0.235294	-0.0522087
FBgn0041111	0.670788	0.930678
FBgn0263027	-0.512294	-0.384127
FBgn0000053	-0.640473	-0.749596
FBgn0051908	-0.955647	-1.12621
FBgn0031881	-5.39418	-1.50039
FBgn0063368	4.13921	2.84264
FBgn0032054	-4.05538	-1.71847
FBgn0263198	-0.175995	0.0314539
FBgn0032744	0.0508803	-0.166723
FBgn0002022	0.047769	0.475695
FBgn0086442	-0.0166162	0.099054
FBgn0032907	0.65176	1.04534
FBgn0032741	2.76754	0.999687
FBgn0001202	0.742649	0.639749
FBgn0051793	1.59577	0.886907
FBgn0032026	0.175307	-0.479605
FBgn0010265	1.32181	1.83047
FBgn0261437	-1.49617	-3.4938
FBgn0260439	0.872548	1.46578
FBgn0032029	0.227686	1.08007
FBgn0032030	-0.644252	-0.845758
FBgn0032031	0.874738	0.668691
FBgn0032032	7.1854	5.16217
FBgn0027094	-0.388648	-0.610872
FBgn0031498	-0.0620816	-0.587315
FBgn0051922	0.786081	0.764698
FBgn0031317	0.631103	1.12172
FBgn0031321	-0.764984	-0.856664
FBgn0031322	0.0864757	-0.312068
FBgn0031327	-0.908204	-2.85232
FBgn0030136	23.968	28.8733
FBgn0053126	-1.2027	-1.07303
FBgn0002543	-0.438558	-0.0307116
FBgn0031344	-2.19375	-3.35845
FBgn0261509	2.68537	1.48195
FBgn0021906	-0.275673	-0.291137
FBgn0086758	-0.318385	0.167956
FBgn0011570	-0.0235299	-0.148465
FBgn0031356	2.30426	2.35094
FBgn0053113	0.71378	0.980744
FBgn0004507	-2.21105	-2.19615
FBgn0001995	-0.170418	-0.531432
FBgn0014092	-1.01406	-2.62118
FBgn0000250	0.346063	0.408155
FBgn0000339	-0.373411	-0.0017987
FBgn0011708	-0.330824	-0.731615
FBgn0015338	-1.45035	-1.15717
FBgn0028894	-3.68574	-0.951352
FBgn0028895	-0.547569	-0.173815
FBgn0027582	0.439653	1.70962
FBgn0283682	-0.708943	-0.677994
FBgn0032339	-2.29424	-2.01027
FBgn0051633	2.97732	5.09689
FBgn0032338	-2.40712	-0.183125
FBgn0032337	1.05087	0.972018
FBgn0032336	1.20576	0.469173
FBgn0032330	-1.50661	-4.60827
FBgn0250837	0.758532	0.752255
FBgn0032259	0.705391	0.685685
FBgn0032260	-0.678727	-0.978381
FBgn0086347	-0.677528	-0.460868
FBgn0031518	0.678566	2.00117
FBgn0031519	0.348206	0.138863
FBgn0031520	0.95914	1.09206
FBgn0020445	-0.102637	0.429688
FBgn0085423	-0.353894	-0.00363161
FBgn0031528	-0.466022	-0.526051
FBgn0031529	0.426307	0.679256
FBgn0016698	-1.16243	-1.13332
FBgn0031530	3.85148	0.548311
FBgn0032414	-0.243401	-0.312463
FBgn0032415	-0.270842	0.135062
FBgn0032416	-0.520237	0.196881
FBgn0051760	0.373084	0.391482
FBgn0032420	-2.36934	-1.27059
FBgn0041184	0.0986787	0.159892
FBgn0032706	-0.05784	-0.0549354
FBgn0032705	0.469179	0.433061
FBgn0025608	1.24378	0.561079
FBgn0032704	0.00237749	2.88955
FBgn0031973	1.01347	0.942262
FBgn0031972	-1.20542	-0.10361
FBgn0031971	3.66084	4.40432
FBgn0259717	-0.494642	-1.13623
FBgn0031398	-0.0764367	-0.0486173
FBgn0085203	-1.19675	-1.20627
FBgn0004838	1.04688	1.15734
FBgn0031869	0.295306	0.0564568
FBgn0031872	-0.218513	-0.917651
FBgn0031873	-0.327405	-0.203609
FBgn0020616	-0.135773	0.432609
FBgn0031874	-0.313811	-0.297563
FBgn0031875	-0.102967	-0.0512686
FBgn0028703	3.60194	1.28727
FBgn0031848	0.266183	0.181971
FBgn0028990	-1.24049	-1.13004
FBgn0016978	-0.285694	-0.179622
FBgn0264922	-0.0994599	-0.228586
FBgn0021944	1.50685	1.85717
FBgn0031877	-0.654827	-0.197434
FBgn0031876	-0.28817	-0.590348
FBgn0028467	-1.17532	-0.374765
FBgn0051636	-0.0310863	-0.248898
FBgn0286898	-1.73431	-4.82584
FBgn0051635	-0.42181	-0.031512
FBgn0032123	0.980939	0.512742
FBgn0032124	-0.0549918	-0.756173
FBgn0259712	0.0316516	0.235484
FBgn0032160	-0.543068	-0.384127
FBgn0025700	-0.919302	-0.726218
FBgn0040064	-0.606307	-0.791705
FBgn0024285	2.48197	0.456124
FBgn0032157	0.654875	0.308095
FBgn0032156	-0.110679	-0.0406639
FBgn0004867	-1.60017	-2.71358
FBgn0010520	-1.19688	-1.15168
FBgn0032154	-1.44241	-2.06425
FBgn0032153	-1.72223	-0.667474
FBgn0085212	-1.14152	-3.26575
FBgn0029174	0.130868	-0.149617
FBgn0031816	-1.63549	-1.3116
FBgn0031815	0.0835331	-0.297071
FBgn0032973	-0.138708	-0.199816
FBgn0028979	-0.0138955	0.137726
FBgn0003866	0.263067	0.0558582
FBgn0032961	1.18481	2.62119
FBgn0086779	0.670899	0.706471
FBgn0260861	0.795798	3.11389
FBgn0032059	1.30718	1.09682
FBgn0040349	0.835912	0.436585
FBgn0026268	0.717113	0.983287
FBgn0030276	0.184963	0.32612
FBgn0052668	0.628555	0.779514
FBgn0261277	-0.72094	-1.06992
FBgn0030274	-3.3899	-1.33913
FBgn0030038	2.92535	2.06916
FBgn0030040	-1.4547	-2.31297
FBgn0010341	-0.917939	-1.29893
FBgn0031059	-1.56902	-1.03749
FBgn0086384	1.4038	0.0584497
FBgn0031057	-0.335704	-0.0940651
FBgn0043903	-1.15759	-0.410466
FBgn0004057	-0.187304	-1.11977
FBgn0031054	-1.89345	-1.25713
FBgn0031053	-0.609908	-0.469473
FBgn0031052	0.344529	0.527495
FBgn0022786	-4.77364	-0.947638
FBgn0026428	-0.38147	-0.230276
FBgn0030631	0.970844	0.64966
FBgn0000028	0.038688	0.242104
FBgn0030141	1.20383	0.220402
FBgn0002590	-0.773269	-3.0845
FBgn0260748	-0.999927	-2.25149
FBgn0052708	-0.0738881	0.0633686
FBgn0030817	0.249088	0.666794
FBgn0030816	-1.93122	-0.391769
FBgn0030812	0.196353	0.176248
FBgn0266354	0.481273	0.282957
FBgn0030049	-0.0553358	-0.00182155
FBgn0030052	-0.878064	-1.07699
FBgn0003189	0.702278	1.10355
FBgn0039943	1.77605	1.89839
FBgn0039942	-0.0869655	0.21502
FBgn0039941	-2.30663	-1.17015
FBgn0265767	-0.511926	-0.676705
FBgn0039965	1.66408	-0.0456197
FBgn0029783	-6.34231	-1.34458
FBgn0028474	0.0745796	-0.0800744
FBgn0029785	-1.52453	-2.89737
FBgn0027066	13.1912	29.7415
FBgn0046687	-10.6621	-0.903881
FBgn0029789	-0.941612	-0.449703
FBgn0000394	-0.595307	-2.36077
FBgn0024992	-3.27013	-1.91608
FBgn0003068	0.594672	0.0181647
FBgn0264502	0.255678	0.333685
FBgn0003965	-1.1666	-1.41836
FBgn0030251	-1.53859	-1.02915
FBgn0031098	-0.110901	-0.316691
FBgn0022770	-0.431833	-0.543713
FBgn0031097	0.232099	0.0334529
FBgn0000084	1.88366	0.68728
FBgn0031093	1.32743	0.739784
FBgn0031092	0.0240712	0.246564
FBgn0025640	3.40937	3.78586
FBgn0003360	-1.43807	-0.855365
FBgn0030234	0.367283	-0.157598
FBgn0026181	1.05418	0.784164
FBgn0030763	-0.421846	-1.47674
FBgn0025743	1.4258	0.926655
FBgn0261791	2.23812	2.7274
FBgn0010412	-0.967706	-2.32674
FBgn0030655	0.0168001	-0.0110283
FBgn0031051	0.909032	1.34829
FBgn0029957	1.08049	0.592814
FBgn0029958	-2.55459	-1.92479
FBgn0029959	-0.123358	0.316917
FBgn0016041	-0.0213802	0.089938
FBgn0029962	0.69935	0.742048
FBgn0038387	3.20475	2.14532
FBgn0027574	-1.62743	-1.79767
FBgn0025836	-0.124323	0.0805819
FBgn0036018	-0.779452	-0.730805
FBgn0000524	-0.177669	-0.312298
FBgn0085446	-0.496956	-1.05061
FBgn0029878	0.504436	0.428897
FBgn0250862	-0.502831	-0.450804
FBgn0052638	1.41254	0.548104
FBgn0029843	-0.869231	-0.737504
FBgn0053107	-2.5157	-2.13295
FBgn0029839	0.427338	0.644586
FBgn0029838	-2.35901	-2.87867
FBgn0029837	-0.416103	-0.339535
FBgn0262730	1.32066	0.789124
FBgn0029851	-0.921601	-0.282459
FBgn0023458	0.0516027	0.347806
FBgn0015818	0.173308	-0.415627
FBgn0040918	0.395547	0.181121
FBgn0029854	-0.656574	-0.0631695
FBgn0003392	4.95721	1.63757
FBgn0004574	6.06739	2.88452
FBgn0030719	-1.65373	-0.422507
FBgn0030687	0.280997	0.404846
FBgn0003463	0.850971	6.25477
FBgn0036727	0.274001	0.344987
FBgn0036726	-0.25925	-0.319064
FBgn0035171	0.628004	0.512003
FBgn0035170	0.16715	0.218502
FBgn0261112	2.45745	2.58749
FBgn0036126	0.71588	0.309976
FBgn0020412	0.120768	0.292503
FBgn0036124	-0.251897	-1.12348
FBgn0028484	-1.20652	-0.426902
FBgn0035533	1.07086	0.898126
FBgn0264606	0.610669	0.505578
FBgn0052296	-0.540006	-0.168455
FBgn0035370	-1.31955	-2.25991
FBgn0035371	0.579392	0.184964
FBgn0035372	1.58531	0.909516
FBgn0052039	1.21831	0.570159
FBgn0035978	0.212671	0.195881
FBgn0035977	-0.392699	-0.577899
FBgn0035976	1.56952	1.00719
FBgn0035975	-0.724226	-0.996032
FBgn0004619	1.23601	0.944336
FBgn0035708	-1.18867	-0.108169
FBgn0286051	0.572207	0.809184
FBgn0263973	-0.191449	-0.00717485
FBgn0020251	0.869519	0.554544
FBgn0035704	0.156417	-0.158092
FBgn0035703	0.673081	0.0954122
FBgn0034432	-1.38673	-1.11954
FBgn0261801	-0.0017957	-0.164646
FBgn0035699	0.9569	0.757937
FBgn0001258	-0.297164	-0.160535
FBgn0035696	1.32351	0.954349
FBgn0002526	0.10112	-0.296128
FBgn0035234	0.821736	0.325733
FBgn0035235	1.31481	1.01741
FBgn0035233	-0.336837	-0.371581
FBgn0035236	1.38766	0.573399
FBgn0026160	-0.937123	-0.0304783
FBgn0036104	3.16894	0.311747
FBgn0035754	-0.633757	-0.513033
FBgn0012058	6.37675	1.55888
FBgn0036005	0.478556	0.997682
FBgn0036004	0.0104679	0.125428
FBgn0011327	0.678001	2.9526
FBgn0266101	2.7196	0.767479
FBgn0036000	0.304984	0.696537
FBgn0035999	4.90199	2.80788
FBgn0035998	-0.914879	-0.0898201
FBgn0035997	1.37812	1.52631
FBgn0035996	-2.02772	-1.1106
FBgn0035995	3.14512	1.93707
FBgn0260936	-0.188364	-0.114015
FBgn0052418	-1.00302	-1.31683
FBgn0040298	0.0832122	0.455528
FBgn0044419	-0.325142	-0.449701
FBgn0260458	0.812755	0.587492
FBgn0035636	-1.25424	-1.76204
FBgn0010223	-0.580507	-0.813684
FBgn0040512	-0.0540099	0.532598
FBgn0063485	0.342504	0.692058
FBgn0000414	0.581216	0.22857
FBgn0036656	0.238868	0.52735
FBgn0043578	-0.513958	-0.280174
FBgn0004556	-0.499098	-1.13975
FBgn0036659	-1.36952	-0.636806
FBgn0004108	2.19873	1.34407
FBgn0287696	2.32688	0.981453
FBgn0036661	0.587976	-0.0519884
FBgn0036662	-0.0311116	0.0437191
FBgn0025582	-0.358964	-0.736206
FBgn0036663	1.23468	1.53334
FBgn0021768	-0.641882	-1.77612
FBgn0010786	0.816761	0.499259
FBgn0035211	0.0893482	-0.194643
FBgn0035209	0.00455515	-0.25766
FBgn0011361	-0.262848	-7.19646
FBgn0010246	-0.0371579	-0.728811
FBgn0035207	1.43309	0.669909
FBgn0035206	-1.41647	-3.44621
FBgn0035205	-1.50967	-1.29589
FBgn0035204	-0.510327	0.341346
FBgn0035203	-0.152094	-0.917272
FBgn0010333	3.36201	1.22439
FBgn0025682	0.167608	-0.139751
FBgn0262937	1.66584	1.01556
FBgn0052333	0.539504	1.11244
FBgn0035199	-0.358986	-0.291869
FBgn0283500	3.48567	4.20013
FBgn0035192	0.657363	-0.241337
FBgn0028429	-0.4578	-1.04338
FBgn0264489	-0.255226	-0.691625
FBgn0044328	1.38389	0.850097
FBgn0044050	1.28347	0.627621
FBgn0036046	1.50795	2.61588
FBgn0036044	0.669128	0.288417
FBgn0036043	-0.377498	0.0622057
FBgn0259163	0.379327	0.522571
FBgn0036040	-1.9883	-1.77112
FBgn0019644	-0.677118	-1.34084
FBgn0036039	1.28164	1.48045
FBgn0036038	-2.34984	-0.823639
FBgn0261530	-1.06369	-1.79718
FBgn0036036	-1.89708	-0.825938
FBgn0035529	-0.151934	0.142512
FBgn0052251	0.303736	0.0555647
FBgn0052250	0.826498	1.48104
FBgn0035532	-1.10301	-1.81837
FBgn0035166	-0.463397	-0.574543
FBgn0035165	-4.63561	-2.3179
FBgn0035164	-1.03453	-0.857869
FBgn0260755	1.52214	0.545927
FBgn0035162	0.0982599	0.682438
FBgn0000575	0.190203	0.101914
FBgn0035160	0.00167924	-0.438887
FBgn0030486	0.599721	0.329453
FBgn0035158	0.132789	0.999157
FBgn0035157	0.269198	0.0657624
FBgn0260862	-0.307316	0.015074
FBgn0035155	-0.718654	-1.71222
FBgn0035153	-0.0377329	-0.166402
FBgn0035152	-0.883771	-1.17576
FBgn0035150	-0.360141	-0.171127
FBgn0035132	-3.92531	-4.01261
FBgn0035131	-1.81526	-1.02627
FBgn0262679	0.179458	-0.175584
FBgn0035102	-0.443091	-0.401559
FBgn0083992	0.853729	0.290344
FBgn0083976	0.319433	0.31965
FBgn0027786	3.08348	1.54965
FBgn0035189	-2.23313	-1.45578
FBgn0264272	-0.623418	-0.20165
FBgn0036053	0.765085	0.903339
FBgn0036052	-1.84731	-1.06964
FBgn0035390	0.481165	0.964646
FBgn0040308	-2.49331	-2.07155
FBgn0035388	0.1838	0.0382381
FBgn0035229	-0.452539	-0.311821
FBgn0041342	-1.87304	-0.657591
FBgn0035232	-0.405694	-1.28277
FBgn0035692	1.21064	3.44944
FBgn0035691	3.05872	0.487762
FBgn0022935	2.05779	0.976245
FBgn0035690	-0.650618	-0.493463
FBgn0035689	1.23677	0.236173
FBgn0261111	-2.07528	-0.937511
FBgn0035753	-1.62823	-4.05773
FBgn0024542	-1.33417	0.0267641
FBgn0036007	-0.208329	-0.503735
FBgn0036008	-0.210531	0.603311
FBgn0010408	-0.931645	-1.70969
FBgn0261555	0.536959	0.267449
FBgn0267796	3.21445	3.54827
FBgn0267348	-0.210098	-1.05304
FBgn0036019	0.600983	1.04119
FBgn0036020	0.141925	0.163629
FBgn0016081	0.143694	0.670546
FBgn0036028	-0.837709	-0.0090961
FBgn0036030	-0.546404	-0.234001
FBgn0015321	1.51048	0.0309195
FBgn0036031	-1.76668	-0.429832
FBgn0005533	-1.31967	-3.53697
FBgn0027945	-1.25928	-2.67878
FBgn0012034	0.892303	1.71603
FBgn0037063	4.89427	0.845346
FBgn0028427	-0.854147	-0.574266
FBgn0037061	1.79519	0.931342
FBgn0037060	1.16725	0.788625
FBgn0037057	1.10149	1.15028
FBgn0053056	0.705898	0.784744
FBgn0041100	0.0227288	0.265968
FBgn0259239	-0.0836643	0.325425
FBgn0021760	0.552594	0.264612
FBgn0270926	1.67575	0.934265
FBgn0024150	-0.256879	0.158627
FBgn0004390	0.271839	0.529088
FBgn0035945	-2.76083	-1.84553
FBgn0086706	-1.22233	-3.97511
FBgn0035947	-0.598054	-0.925646
FBgn0035948	0.515498	0.657985
FBgn0035949	-1.9813	-0.804354
FBgn0263199	-0.333824	-0.553827
FBgn0035951	-1.66703	-1.02158
FBgn0016070	-1.5011	0.0204795
FBgn0035953	2.81101	0.805442
FBgn0036096	-1.7322	-1.04394
FBgn0052066	0.267779	0.401793
FBgn0036090	-0.213912	-0.181135
FBgn0000629	0.380819	0.526927
FBgn0001179	-0.072104	-0.123915
FBgn0052062	-0.672624	0.123234
FBgn0037046	0.18181	0.0850083
FBgn0011802	9.20292	1.30221
FBgn0036080	0.43234	0.433881
FBgn0052056	-0.143336	-0.667507
FBgn0052057	0.0797411	0.412638
FBgn0265296	0.392104	0.562471
FBgn0010741	0.809814	0.96388
FBgn0263241	0.773009	0.717068
FBgn0036121	0.0808829	-0.244222
FBgn0025355	0.752983	0.537989
FBgn0266540	0.0178572	0.0393136
FBgn0052075	1.42985	0.727147
FBgn0036118	2.46	0.315152
FBgn0036117	0.0410628	0.115423
FBgn0036116	-0.408638	-0.371868
FBgn0263776	-0.913534	-0.2224
FBgn0013469	-1.18816	-2.03431
FBgn0260763	0.589815	0.22224
FBgn0036111	-0.697415	-0.249653
FBgn0035179	0.568521	0.623054
FBgn0264574	0.263757	0.3331
FBgn0054056	1.06409	1.00658
FBgn0052479	-1.3114	-0.556205
FBgn0035168	-0.838713	-0.19014
FBgn0035488	-0.225731	0.187701
FBgn0263832	1.07413	1.61906
FBgn0035490	-0.32424	-0.750112
FBgn0024179	1.29517	3.45205
FBgn0016013	-0.747264	-0.852546
FBgn0004516	0.123519	0.321362
FBgn0035495	0.068297	0.349375
FBgn0035497	0.861592	0.556306
FBgn0035498	-0.619161	-0.16695
FBgn0028402	5.54188	1.36487
FBgn0026179	-0.52977	0.0191063
FBgn0020294	0.377846	0.353938
FBgn0037050	2.47435	2.63488
FBgn0037051	-2.37106	-3.01653
FBgn0052484	-3.15723	-3.15724
FBgn0035392	1.10097	1.01058
FBgn0015618	-0.644832	-0.474906
FBgn0035393	0.476272	0.658819
FBgn0266918	1.05631	0.7332
FBgn0033480	1.0158	0.945983
FBgn0035385	0.0960851	0.320545
FBgn0035383	-1.62962	-1.71435
FBgn0262593	-0.424167	0.148598
FBgn0035379	0.0567622	-0.106338
FBgn0263392	0.208579	0.320992
FBgn0035375	1.57319	2.50641
FBgn0035374	0.518489	0.227856
FBgn0085484	-0.439999	-0.394304
FBgn0004379	0.115451	-0.0951956
FBgn0035981	-0.561694	-0.765185
FBgn0011769	0.0921133	-0.414355
FBgn0001229	-0.0267793	0.541633
FBgn0035982	0.609543	0.0520014
FBgn0001225	1.96185	1.56398
FBgn0001227	1.7721	0.941554
FBgn0001226	-0.245018	0.0799459
FBgn0035983	1.04464	1.5465
FBgn0038928	0.547276	0.953722
FBgn0015218	-0.460107	-0.470345
FBgn0035805	0.153902	0.218761
FBgn0035806	-1.46796	-1.56857
FBgn0035807	0.362205	-0.032496
FBgn0035811	-0.0994968	-0.370945
FBgn0263603	0.0331505	0.0214927
FBgn0036570	-1.43801	-1.53464
FBgn0036569	0.713576	1.11583
FBgn0036567	-0.0737948	-0.210403
FBgn0036566	0.318659	0.365781
FBgn0263602	-0.939778	-0.414743
FBgn0005536	1.00237	0.497043
FBgn0260635	-0.210578	0.0819979
FBgn0036560	2.17068	2.98871
FBgn0044028	0.167873	0.358155
FBgn0040823	0.927925	1.02542
FBgn0036063	0.0617921	0.0471223
FBgn0026404	-1.99142	-2.42569
FBgn0036062	-1.10389	-0.400083
FBgn0085385	-0.378393	0.0671049
FBgn0036059	0.868919	1.01361
FBgn0036058	-0.818555	-1.27026
FBgn0025866	-0.389809	-1.16646
FBgn0011836	-0.632208	-0.465506
FBgn0027567	2.01441	2.39896
FBgn0035944	-1.50136	-0.261614
FBgn0035147	-0.787665	-0.384811
FBgn0035148	-0.756347	-0.060279
FBgn0035149	3.81624	2.25106
FBgn0261985	1.44455	2.1614
FBgn0035140	1.76106	0.89693
FBgn0035142	0.858621	1.14421
FBgn0035144	-0.134223	-0.36589
FBgn0035145	2.09462	1.1482
FBgn0035146	-0.295049	0.04376
FBgn0003295	-0.0488249	-0.219314
FBgn0004635	-0.165621	-0.0536207
FBgn0020248	-0.555929	-0.0879108
FBgn0043458	0.779374	0.787661
FBgn0028577	-0.588854	-0.0754227
FBgn0011204	-2.24887	-5.44102
FBgn0261243	-1.20326	-1.25262
FBgn0035227	1.45846	0.588567
FBgn0035228	-0.439287	-0.400824
FBgn0035534	1.42715	1.12619
FBgn0036648	0.459995	0.093437
FBgn0002284	-0.371014	-1.00947
FBgn0004465	0.219133	-0.28219
FBgn0025558	-0.437974	-0.500111
FBgn0017572	0.482822	0.366068
FBgn0000017	-1.49343	-1.10518
FBgn0262732	0.208296	-0.0867853
FBgn0260960	-1.27607	-0.271172
FBgn0053993	-1.12293	-0.294361
FBgn0035656	-3.43413	-2.78578
FBgn0052406	0.0120726	0.270526
FBgn0028980	1.53066	1.48733
FBgn0259164	0.175649	-0.306207
FBgn0035674	-0.928118	-1.09545
FBgn0011016	-0.661952	-0.660009
FBgn0003076	0.29692	-0.135613
FBgn0036571	1.92492	0.968042
FBgn0002183	0.56846	0.317783
FBgn0035286	1.29852	0.389814
FBgn0035285	1.69429	0.725657
FBgn0042712	2.66193	1.27692
FBgn0004636	-0.38593	-0.36153
FBgn0035283	2.39988	2.67336
FBgn0035282	-0.229296	0.244646
FBgn0035280	-0.536244	-0.594856
FBgn0027790	1.99419	2.64092
FBgn0261562	1.46852	0.968951
FBgn0025820	3.48731	3.54196
FBgn0067864	0.417995	0.66281
FBgn0011573	-0.465366	-1.2858
FBgn0035468	0.140505	0.353972
FBgn0026592	0.627443	1.21432
FBgn0013751	-0.380211	0.148413
FBgn0004875	-0.0425062	0.218053
FBgn0035464	0.705353	0.715755
FBgn0052262	0.751671	0.922686
FBgn0035462	4.0178	1.73353
FBgn0052264	0.679002	0.812833
FBgn0263239	-2.09051	-0.768738
FBgn0035453	1.94176	1.9127
FBgn0035452	-1.65318	-4.97986
FBgn0005640	1.133	0.79795
FBgn0259224	0.583466	1.03006
FBgn0037082	3.27021	1.01065
FBgn0035876	1.30064	0.58815
FBgn0035877	0.488803	0.0369615
FBgn0011762	-0.98222	-0.626741
FBgn0035878	-0.881652	-1.38029
FBgn0035879	-1.13899	-0.968121
FBgn0035880	2.47579	7.69094
FBgn0001248	-1.74524	-2.58897
FBgn0001253	2.68511	2.41225
[truncated: 6,287 more rows]

## Sheet: Δx_Dana_B
FBgn	deltaX_ana_BF	deltaX_ana_BM
[truncated: 7,500 more rows]

[truncated: 2 more sheets: Δx_Dsub_H, Δx_Dsub_B]
