# Supplementary material for: Conservation and divergence of sex-biased gene expression across 50 million years of Drosophila evolution
Source: Mol Biol Evol. 2026 Apr 6;43(4):msag081. doi: 10.1093/molbev/msag081 (PMC13107567; doi:10.1093/molbev/msag081)
Supplement: msag081_Supplementary_Data [file msag081_supplementary_data.zip › SuppTables.xlsx]

## Sheet: Table S1
Table S1: Overview of Drosophila lines assayed in this study
			Collection and provenance
Species	Pop ID	Alt./Line ID	Country	City/Town	Coordinates (if available)	Collection date	Collection/provenance notes
D. ananassae	BANG	ANA	India	Bangalore		2013 (est)	Provided by Sonja Grath. Given to her by Nicola Gompel. Inferred ancestral region
D. ananassae	KATH	KATH19	Nepal	Kathmandu	27:49 N, 85:21 E	2000	Provided by Sonja Grath.
D. ananassae	KATH	KATH14	Nepal	Kathmandu	27:49 N, 85:21 E	2000	Provided by Sonja Grath
D. ananassae	BKK	BKK13	Thailand	Bangkok	13:50 N, 100:29 E	2002	Provided by Sonja Grath
D. ananassae	BKK	BKK12	Thailand	Bangkok	13:50 N, 100:29 E	2002	Provided by Sonja Grath
D. immigrans	ED	ED03	Netherlands	Ede	52.0384, 5.6886, 44	2022-10-30	Suburban garden close to the forest. Collected and provided by Katja Hoedjes
D. immigrans	ED	ED05	Netherlands	Ede	52.0384, 5.6886, 44	2022-10-30	Suburban garden close to the forest. Collected and provided by Katja Hoedjes
D. immigrans	ED	ED06	Netherlands	Ede	52.0384, 5.6886, 44	2022-10-30	Suburban garden close to the forest. Collected and provided by Katja Hoedjes
D. immigrans	MU	MU21	Germany	Munich	latitude: 48.18, longitude: 11.61, altitude: 520	2021-09-01	Urban garden, close to park. Collected by John Parsch
D. immigrans	MU	MU22	Germany	Munich	latitude: 48.18, longitude: 11.61, altitude: 520	2022-06-01	Urban garden, close to park. Collected by John Parsch
D. melanogaster	FI	AK5	Finland	Akaa	lat. 61.10, long. 23.52, alt. 88	2018-07-01	Collected by Maaria Kankare. Part of DrosEU phenotyping project.
D. melanogaster	SE	SW5	Sweden	Lund	lat. 55.69, long. 13.19, alt. 28	2015-08-01	Collected by Jessica Abbott. Provided by Josefa Gonzalez.
D. melanogaster	DK	DK5	Denmark	Karensminde	lat. 55.94, long. 10.21, alt. 16	2014-09-01	Collected by Mads Fristrup Schou. Provided by Josefa Gonzalez.
D. melanogaster	ES	GI5	Spain	Gimenells	lat. 41.66, long. 0.39, alt. 258	2018-08-01	Collected by Marta Pascual. Part of DrosEU phenotyping project.
D. melanogaster	ZI	ZI418	Zambia	Siavonga	lat. -16.32, long. 28.42, alt. 479	2010-07-01	Collected and provided by John Pool. Inferred ancestral region.
D. melanogaster	SU	SU58	Sweden	Umeå		2012-08-01	Collected by Ricardo Wilches.
D. melanogaster	MU	MU02	Germany	Munich	latitude: 48.18, longitude: 11.61, altitude: 520	2018-06-01	Urban garden, close to park. Collected by John Parsch. Part of DrosEU phenotyping project.
D. melanogaster	RE	RE5	Portugal	Recarei	lat. 41.150, long -8.410, alt. 175	2018-10-01	Collected by Jorge Vieira. Part of DrosEU phenotyping project.
D. simulans	DE		Germany	Freiburg	N 47.59, E 7.51, alt 278m	2021	Collected by Fabian Staubach
D. simulans	BAR		Spain	Barcelona	N 41.23, E 2.11, alt 12m	2021	Provided by Cristina Vieira.
D. simulans	CIV		France	Civrieux	N 45.55, E 4.52, alt 300m	2021	Provided by Cristina Vieira.
D. simulans	Z4		Sebia	Zajaca	N 44.45, E 25.13, alt 425m	2020	Collected by Marina Stamenković, Mihailo Jelić
D. simulans	SL4		Serbia	Slankamen	N 44.15 E 20.18, alt 170m	2021	One of the DrosEU sequenced populations in 2016. Collected by Marina Stamenković, Mihailo Jelić
D. simulans	MAD	M26	Madagascar			1998?	From Christian Schlötterer and Viola Nolte (in lab ~15 years). Strain "M26". Originally collected by Bill Ballard in 1998 OR Artyom Kopp. Inferred ancestral region.
D. simulans	MU	MUC	Germany	Munich	latitude: 48.18, longitude: 11.61, altitude: 520	1-5 Sept 22	Urban garden, close to park. Collected by John Parsch
D. subobscura	RB	RB10	Netherlands	Renkum	51.9864, 5.7301, 24 (lat/long/alt)	7-14 Sept 22	Renkums Beekdal nature reserve, parking lot with apple and pear trees next to a small forest and wet grasslands. Provided and collected by Katja Hoedjes
D. subobscura	FAL		England	Falmouth		2022-05-21	Provided by Darren Obbard
D. subobscura	MU	MU07	Germany	Munich	latitude: 48.12, longitude: 11.47	2022-07-01	Urban garden, close to forrest. Collected by Amanda Glaser-Schmitt
D. subobscura	D	D4	Serbia	Divcibare	N44.1041 E 19.9816, 970m a.s.l.	2022-10-01	Collected by Marina Stamenković, Mihailo Jelić; collection area: light beech/pine forest rim.
D. subobscura	Z	Z7	Serbia	Zajaca	N44.4455 E 19.2512, 427m a.s.l.	2021-06-01	Collected by Marina Stamenković, Mihailo Jelić; collection area: beech forest
D. suzukii	RB	RB60	Netherlands	Renkum	51.9864, 5.7301, 24 (lat/long/alt)	7-14 Sept 22	Renkums Beekdal nature reserve, parking lot with apple and pear trees next to a small forest and wet grasslands. Collected and provided by Katja Hoedjes
D. suzukii	LYON		France	Lyon			Provided by Nicolas Gompel.
D. suzukii	ITAL	ITALY	Italy				Provided by Nicolas Gompel.
D. suzukii	JAP	JAPAN	Japan				Provided by Nicolas Gompel. Inferred ancestral region.
D. suzukii	FAL		England	Falmouth		2022-05-21	Provided by Darren Obbard
Shown are the Drosophila lines examined in this study, the ID from the population (pop) in which they were collected, any line or alternate (alt) ID, and details of their provenence if known.

## Sheet: Table S2
Table S2: Sex biased genes in D. melanogaster in a random sub-sampling of 5 lines
	Head				Body
Iteration	Genes	MB	FB	UB	Genes	MB	FB	UB
1	7664	419	613	6632	8956	3879	3145	1932
2	7613	638	697	6278	8942	3964	3023	1955
3	7949	210	399	7340	8941	3705	2808	2428
4	7959	238	400	7321	8947	3701	2798	2448
5	7301	495	608	6198	8959	3885	2986	2088

## Sheet: Table S3
Table S3: Expression divergence within species
Species	BF vs BM	BF vs HF	BF vs HM	BM vs HF	BM vs HM	HF vs HM
D. melanogaster	0.364606	0.301642	0.330278	0.40576	0.418073	0.0086811
D. simulans	0.35826	0.30588	0.329841	0.398434	0.407641	0.0090928
D. suzukii	0.338784	0.320951	0.34278	0.385703	0.400306	0.0095375
D. ananassae	0.338119	0.272484	0.307697	0.413889	0.436038	0.0125597
D. subobscura	0.276687	0.288425	0.314471	0.331464	0.350719	0.0089451
D. immigrans	0.301472	0.251955	0.268571	0.3497	0.362132	0.0077074
Divergence (1- ρ) between male or female bodies (BM and BF, respectively) or male or female heads (HM and HF, respectively) within species is shown.

## Sheet: Table S4
Table S4: Expression divergence among species
Species 1	Species 2	BF	BM	HF	HM
D. melanogaster	D. simulans	0.0181589	0.0302074	0.0204517	0.0225584
D. melanogaster	D. suzukii	0.0339009	0.063892	0.041522	0.0437879
D. melanogaster	D. ananassae	0.0492061	0.0825393	0.0481329	0.0499051
D. melanogaster	D. subobscura	0.0567698	0.106595	0.0624152	0.0664196
D. melanogaster	D. immigrans	0.0813311	0.120325	0.0838344	0.0925889
D. simulans	D. suzukii	0.034265	0.0555094	0.0444974	0.0461288
D. simulans	D. ananassae	0.0543649	0.0738023	0.0455866	0.0498303
D. simulans	D. subobscura	0.0603072	0.0992205	0.0635917	0.0661811
D. simulans	D. immigrans	0.0819051	0.111031	0.0800315	0.0856919
D. suzukii	D. ananassae	0.0525062	0.0754228	0.0507683	0.049002
D. suzukii	D. subobscura	0.057144	0.0886949	0.0576232	0.0570204
D. suzukii	D. immigrans	0.0792606	0.103548	0.0863246	0.0933977
D. ananassae	D. subobscura	0.0599262	0.106064	0.0634764	0.0636877
D. ananassae	D. immigrans	0.0820208	0.111059	0.0771402	0.08694
D. subobscura	D. immigrans	0.0809573	0.113757	0.0884851	0.0958013
Divergence (1- ρ) within male or female bodies (BM and BF, respectively) or male or female heads (HM and HF, respectively) between species is shown.

## Sheet: Table S5
Table S5: Number of SB genes with highest expression in testis, ovary, or a somatic tissue
		FB			MB			UB
Body part	Species	Testis	Ovary	Somatic	Testis	Ovary	Somatic	Testis	Ovary	Somatic
head	all	0	12	23	0	1	0	1037	723	2586
head	D. melanogaster	119	186	590	112	53	647	1419	928	3818
head	D. simulans	51	95	374	43	27	300	1534	1031	4348
head	D. suzukii	38	97	427	44	27	232	1465	1018	4217
head	D. ananassae	74	131	342	51	30	409	1266	971	4269
head	D. subobscura	8	31	95	4	10	18	1783	1148	5035
head	D. immigrans	55	97	412	26	21	164	1504	1051	4362
body	all	200	886	546	783	2	1160	10	5	104
body	D. melanogaster	429	1206	1477	1471	3	177	339	34	1278
body	D. simulans	567	1183	1405	1230	10	2746	439	51	1342
body	D. suzukii	622	1139	1266	1123	13	2568	475	90	1611
body	D. ananassae	531	1117	1350	1242	33	2440	447	93	1673
body	D. subobscura	620	1114	1260	1092	20	2606	520	109	1611
body	D. immigrans	604	1054	1227	1090	36	2389	521	150	1839
Shown are the number of female (FB) and male (MB) biased or unbiased (UB) genes with their highest expression in the adult testis, ovary, or a somatic tissue (Krause et al. 2022) for genes sharing sex bias in all species or in a single species.

## Sheet: Table S6
Table S6: Lineage-specific gains and losses of sex biased gene expression
		D. mel		D. sim		D. suz		D. ana		D. sub		D. imm*		mel subgroup		mel, sim, suz		mel group
Focal	Anc	H	B	H	B	H	B	H	B	H	B	H	B	H	B	H	B	H	B
U	F	6	53	7	45	3	72	4	124	90	148	7	177	0	21	2	5	6	13
U	M	0	47	0	38	2	124	1	179	13	154	4	294	1	28	0	17	0	20
F	U	264	26	68	20	122	13	124	40	14	20	136	14	67	18	28	22	20	49
F	M	0	0	0	3	0	2	0	4	0	24	0	23	0	2	0	0	0	3
M	U	369	38	85	21	94	25	237	33	6	61	74	51	89	40	28	52	14	66
M	F	0	17	0	6	0	6	0	26	0	14	0	29	0	6	0	2	0	4
Shown is the sex bias in the head (H) and body (B) of the focal lineage versus the ancestral sex bias (U: unbiased, F: female biase, M: male biased) for each species as well as the melanogaster subgroup (D. melanogaster and D. simulans) and the melanogaster group.
*Gains and losses could not be polarized due to the lack of an outgroup; therefore, the number of genes with different sex bias relative to the other examined species are shown.

## Sheet: Table S7
Table S7: Sex-biased genes on the X versus autosomes
	Head								Body
	Total Genes		FB		MB		UB		Total Genes		FB		MB		UB
Species	X	Auto	X	Auto	X	Auto	X	Auto	X	Auto	X	Auto	X	Auto	X	Auto
Dmel	1299	6533	169	723	165	637	965	5173	1428	7510	631	2471	532	3663	265	1376
Dsim	1280	6465	125	392	73	284	1082	5789	1423	7493	627	2511	504	3447	292	1535
Dsuz	1246	2934	74	240	90	106	1082	2588	1421	3467	584	1095	504	1528	333	844
Dana	1230	6271	118	429	72	377	1040	5465	1428	7457	559	2422	531	3168	338	1867
Dsub	1330	6764	31	104	24	7	1275	6653	1429	7487	607	2382	474	3222	348	1883

## Sheet: Table S8
Table S8: Genes showing signs of putative positive selection at the expression level
		Head										Body
Species	SB cat	NumGenes	F	M	either	both	F Mag Δx	M Mag Δx	Pt-test	ρ	Prho	NumGenes	F	M	either	both	F Mag Δx	M Mag Δx	Pt-test	ρ	Prho
Dmel	FB	880	325 (0.369)	393 (0.447)	457 (0.519)	261 (0.297)	0.979672	1.12982	0.003581	0.89078	< 2.2e-16	3027	569 (0.188)	1098 (0.363)	1451 (0.479)	216 (0.071)	0.636473	0.98756	< 2.2e-16	0.488154	< 2.2e-16
	MB	790	204 (0.258)	257 (0.325)	302 (0.382)	159 (0.201)	0.77394	0.919011	0.000609	0.917342	< 2.2e-16	3053	608 (0.199)	1001 (0.328)	1242 (0.407)	367 (0.120)	0.651948	0.92001	< 2.2e-16	0.634599	< 2.2e-16
	UB	5804	1520 (0.262)	364 (0.063)	1959 (0.338)	1099 (0.189)	0.773271	0.772084	0.9383	0.935405	< 2.2e-16	1233	191 (0.155)	897 (0.727)	463 (0.376)	92 (0.075)	0.579576	0.837926	< 2.2e-16	0.613807	< 2.2e-16
Dsim	FB	506	199 (0.393)	163 (0.322)	249 (0.492)	113 ( (0.223)	1.02059	0.920144	0.1271	0.871872	< 2.2e-16	3057	645 (0.211)	1186 (0.388)	1523 (0.498)	308 (0.101)	0.683286	1.04673	< 2.2e-16	0.487026	< 2.2e-16
	MB	362	126 (0.348)	119 (0.329)	163 (0.450)	82 (0.227)	0.952344	0.914009	0.5623	0.918134	< 2.2e-16	2983	527 (0.177)	994 (0.333)	1163 (0.390)	358 (0.120)	0.608478	0.95473	< 2.2e-16	0.64991	< 2.2e-16
	UB	6429	1958 (0.305)	1309 (0.204)	2234 (0.347)	1033 ( (0.161)	0.863572	0.676416	< 2.2e-16	0.915691	< 2.2e-16	1348	206 (0.153)	397 (0.295)	471 (0.349)	132 (0.098)	0.54727	0.843785	< 2.2e-16	0.63638	< 2.2e-16
Dsuz	FB	554	259 (0.468)	337 (0.608)	396 (0.715)	200 (0.361)	1.44016	1.99571	0.00168	0.810101	< 2.2e-16	2942	298 (0.101)	1314 (0.447)	1433 (0.487)	179 (0.061)	0.497905	1.27973	< 2.2e-16	0.509378	< 2.2e-16
	MB	302	174 (0.576)	200 (0.662)	231 (0.765)	143 (0.474)	1.77887	2.25574	0.01656	0.841697	< 2.2e-16	2792	676 (0.242)	1114 (0.399)	1332 (0.477)	458 (0.164)	0.750903	1.13459	< 2.2e-16	0.639024	< 2.2e-16
	UB	6530	2712 (0.415)	2827 (0.433)	3547 (0.543)	1992 (0.305)	1.14335	1.41291	0.000416	0.860226	< 2.2e-16	1711	291 (0.170)	636 (0.372)	749 (0.438)	178 (0.104)	0.619065	1.05741	< 2.2e-16	0.628092	< 2.2e-16
Dana	FB	540	197 (0.365)	288 (0.533)	331 (0.613)	200 (0.370)	1.15012	1.54103	0.000541	0.856459	< 2.2e-16	2933	1222 (0.417)	1497 (0.510)	2034 (0.693)	179 (0.061)	1.15879	1.5056	< 2.2e-16	0.537566	< 2.2e-16
	MB	485	231 (0.476)	115 (0.237)	243 (0.501)	143 (0.295)	1.36914	0.730726	1.45e-14	0.90659	< 2.2e-16	2835	1187 (0.419)	1304 (0.460)	1780 (0.628)	458 (0.161)	1.18346	1.31815	0.001006	0.561426	< 2.2e-16
	UB	6283	2372 (0.378)	1906 (0.303)	2828 (0.450)	1992 (0.317)	1.08103	0.917308	3.423e-14	0.899867	< 2.2e-16	1732	694 (0.401)	733 (0.423)	1059 (0.611)	178 (0.103)	1.08052	1.15253	0.05796	0.619417	< 2.2e-16
Dsub	FB	131	59 (0.450)	76 (0.580)	91 (0.695)	44 (0.335)	1.33779	2.19481	0.01926	0.6956	< 2.2e-16	2924	996 (0.340)	980 (0.335)	1606 (0.549)	370 (0.127)	0.963067	1.00318	0.2422	0.54328	< 2.2e-16
	MB	28	9 (0.321)	16 (0.571)	19 (0.679)	6 (0.214)	0.813375	2.77516	0.03107	0.277108	0.1534	2824	1059 (0.375)	945 (0.335)	1471 (0.521)	533 (0.189)	1.10302	1.0458	0.1189	0.638973	< 2.2e-16
	UB	7368	1711 (0.232)	2961 (0.402)	3295 (0.447)	1377 (0.187)	0.762803	1.73901	3.308e-12	0.813744	< 2.2e-16	1806	719 (0.291)	525 (0.291)	974 (0.539)	270 (0.150)	1.09753	0.882748	1.88e-08	0.587356	< 2.2e-16
Shown are the number of genes (NumGenes) in each sex bias category (SB cat) and species with evidence of positive selection at the gene expression level (Δx >1 or < -1) in males (M), females (F), or either (one or both) sex and both sexes. Proportions of genes in each category are shown in parentheses. Mean magnitude of Δx for each sex and P-value for a t-test of magnitude of Δx between sexes is …

## Sheet: Table S9
Table S9: Putative positive selection in genes with lineage-specific SB gains and losses
				FB											MB
body part	lineage	Species	Change	Genes	Fsel	Fsel_down	Msel	Msel_down	Bothsel	Bothsel_down	EFsel	PFsel	EMsel	PMsel	Genes	Fsel	Fsel_down	Msel	Msel_down	Bothsel	Bothsel_down	EFsel	PFsel	EMsel	PMsel
Head	species-specific	Dmel	gain	264	102 (38.6)	70 (68.6)	101 (38.3)	83 (82.2)	83 (31.5)	65 (78.3)	72.3757	0.008079	77.2855	0.03659	368	103 (28)	33 (32)	132 (35.9)	18 (13.6)	81 (22)	15 (18.5)	100.887	0.927	107.731	0.06723
			loss	5	0 (0)	0	0 (0)	0	0 (0)	NA	1.37075	NA	1.46374	NA	0	0	0	0	0	0	0	NA	NA	NA	NA
		Dsim	gain	67	24 (35.8)	8 (33.3)	15 (22.4)	8 (53.3)	10 (14.9)	4 (40)	20.9622	0.7093	14.6083	1	84	36 (42.9)	22 (61.1)	32 (38.1)	11 (34.4)	24 (28.6)	10 (41.7)	26.2809	0.1637	18.3149	0.03262
			loss	7	1 (14.3)	0	0	0	0 (0)	0	2.19008	NA	1.52624	NA	0	0	0	0	0	0	0	NA	NA	NA	NA
		Dsuz	gain	122	58 (47.5)	21 (36.2)	73 (59.8)	52 (71.2)	41 (33.6)	21 (51.2)	51.9483	0.5157	55.5657	0.0351	94	51 (54.3)	14 (27.5)	63 (67)	8 (12.7)	44 (46.8)	7 (15.9)	40.0257	0.1455	42.8129	0.004786
			loss	2	1 (50)	1 (100)	1 (50)	1 (100)	0 (0)	0	0.851611	NA	0.910913	NA	2	2 (100)	1 (50)	0 (0)	0	0 (0)	0	0.851611	NA	0.910913	NA
		Dana	gain	124	44 (35.5)	18 (40.9)	65 (52.4)	50 (76.9)	32 (25.8)	17 (53.1)	47.5096	0.7412	39.1784	0.001406	237	119 (50.2)	47 (39.5)	53 (22.4)	9 (17)	47 (19.8)	9 (19.1)	90.8046	0.01191	74.8814	0.0307
			loss	4	0 (0)	0	0	0	0 (0)	0	1.53257	NA	1.26382	NA	1	1 (100)	0 (0)	1 (100)	0 (0)	1 (100)	0 (0)	0.383142	NA	0.315955	NA
		Dsub	gain	14	7 (50)	5 (71.4)	7 (50)	7 (100)	5 (35.7)	5 (100)	3.30889	NA	5.67849	0.9028	6	1 (16.7)	1 (100)	3 (50)	0 (0)	0 (0)	0	1.4181	NA	2.43364	NA
			loss	90	35 (38.9)	32 (91.4)	55 (61.1)	51 (92.7)	30 (33.)	27 (90)	21.2714	0.0407	36.5046	0.009096	13	4 (30.8)	0	2 (15.4)	0 (0)	2 (15.4)	0 (0)	3.07254	NA	5.27288	0.3207
	melanogaster subgroup	Dmel	gain	67	31 (46.3)	18 (58.1)	35 (52.2)	30 (85.7)	23 (34.3)	18 (78.3)	18.3681	0.03724	19.6141	0.01144	89	26 (29.2)	10 (38.5)	26 (29.2)	4 (15.4)	18 (20.2)	4 (22.2)	24.3994	0.9204	26.0546	1
			loss	0	0	0	0	0	0	0	NA	NA	NA	NA	0	0	0	0	0	0	0	NA	NA	NA	NA
		Dsim	gain	66	34 (51.5)	18 (52.9)	24 (36.4)	21 (87.5)	19 (28.8)	16 (84.2)	20.6493	0.02907	14.3903	0.09893	89	27 (30.3)	16 (59.3)	31 (34.8)	6 (19.4)	15 (18.9)	6 (40)	27.8453	1	19.4051	0.07797
			loss	0	0	0	0	0	0	0	NA	NA	NA	NA	0	0	0	0	0	0	0	NA	NA	NA	NA
	Dmel, Dsim, Dsuz	Dmel	gain	27	12 (44.4)	3 (25)	10 (37)	5 (50)	8 (29.6)	3 (37.5)	7.40206	0.3075	7.9042	0.7514	28	9 (32.1)	4 (44.4)	14 (50)	2 (14.3)	7 (25)	2 (28.6)	7.67621	0.9246	8.19695	0.1895
			loss	2	1 (50)	1 (100)	1 (50)	1 (100)	1 (50)	1 (100)	0.548301	NA	0.585496	NA	0	0	0	0	0	0	0	NA	NA	NA	NA
		Dsim	gain	27	10 (37)	2 (20)	8 (29.6)	5(62.5)	4 (14.8)	2 (50)	8.44744	0.874	5.88694	0.7289	28	14 (50)	7 (50)	11 (39.3)	1 (9.1)	8 (28.6)	1 (12.5)	8.76031	0.2487	6.10497	0.2585
			loss	2	1 (50)	1 (100)	1 (50)	1 (100)	1 (50)	1 (100)	0.625737	NA	0.43607	NA	0	0	0	0	0	0	0	NA	NA	NA	NA
		Dsuz	gain	27	14 (51.9)	4 (28.6)	16 (59.3)	11 (68.8)	9 (33.3)	3 (33.3)	11.4968	0.682	12.2973	0.4615	28	19 (67.9)	4 (21.1)	19 (67.9)	2 (10.5)	16 (57.1)	2 (12.5)	11.9226	0.1024	12.7528	0.157
			loss	2	1 (50)	1 (100)	2 (100)	1(50)	1 (50)	1 (100)	0.851611	NA	0.910913	NA	0	0	0	0	0	0	0	NA	NA	NA	NA
	melanogaster group	Dmel	gain	20	10 (50)	10 (100)	17 (85)	17 (100)	10 (50)	10 (100)	5.48301	0.2536	5.85496	0.00119	14	1 (7.1)	0 (0)	2 (14.3)	0 (0)	0 (0)	0	3.83811	NA	4.09847	NA
			loss	5	1 (29)	1 (100)	1 (20)	1 (100)	1 (50)	1 (100)	1.37075	NA	1.46374	NA	0	0	0	0	0	0	0	NA	NA	NA	NA
		Dsim	gain	20	7 (35)	7 (100)	11 (55)	11 (100)	7 (35)	7 (100)	6.25737	1	4.3607	NA	14	2 (14.3)	1 (50)	1 (7.1)	0 (0)	0 (0)	0	4.38016	NA	3.05249	NA
			loss	5	2 (40)	1 (100)	1 (20)	1 (100)	1 (20)	1 (100)	1.56434	NA	1.09017	NA	0	0	0	0	0	0	0	NA	NA	NA	NA
		Dsuz	gain	20	9 (45)	9 (100)	16 (80)	16 (100)	9 (45)	9 (100)	8.51611	1	9.10913	0.05401	14	13 (92.9)	0 (0)	13 (92.9)	0 (0)	13 (92.9)	0 (0)	5.96128	0.01465	6.37639	0.02133
			loss	6	2 (33.3)	2 (100)	2 (33.3)	1 (50)	1 (16.7)	1 (100)	2.55483	NA	2.73274	NA	0	0	0	0	0	0	0	NA	NA	NA	NA
		Dana	gain	20	4 (20)	4 (100)	13 (65)	13 (100)	4 (20)	4 (100)	7.66284	0.3542	6.3191	0.07226	14	7 (50)	1 (14.3)	5 (35.7)	1 (20)	4 (28.6)	1 (25)	5.36398	0.8087	4.42337	NA
			loss	5	4 (80)	3 (75)	2 (40)	1 (50)	2 (40)	1 (50)	1.91571	NA	1.57978	NA	0	0	0	0	0	0	0	NA	NA	NA	NA
Body	species-specific	Dmel	gain	21	8 (38.1)	1 (12.5)	10 (47.6)	9 (90)	3 (14.3)	1 (33.3)	3.92835	NA	7.07275	0.5449	27	4 (14.8)	2 (50)	7 (25.6)	3 (42.9)	2 (7.4)	2 (100)	5.05073	0.9853	9.09353	0.7449
			loss	52	2 (3.8)	1 (50)	30 (57.7)	1 (3.3)	2 (3.8)	1 (50)	9.72734	0.03702	17.5135	0.02375	31	4 (12.9)	1 (25)	8 (25.8)	8 (100)	1 (3.2)	1 (100)	5.79899	0.7809	10.4407	0.689
		Dsim	gain	17	6 (35.3)	0 (0)	2 (11.8)	2 (100)	0 (0)	0	3.17082	NA	5.92975	0.2348	16	2 (12.5)	2 (100)	2 (12.5)	2 (100)	2 (12.5)	2 (100)	2.9843	NA	5.58094	0.2832
			loss	45	9 (20)	6 (66.7)	10 (22.2)	1 (10)	5 (11.1)	1 (20)	8.39334	1	15.6964	0.2731	18	2 (11.1)	0 (0)	3 (16.7)	3 (100)	0 (0)	0	3.35734	NA	6.27856	0.3853
		Dsuz	gain	11	4 (36.4)	0 (0)	6 (54.5)	5 (83.3)	2 (18.2)	0 (0)	1.86904	NA	4.52707	NA	17	3 (17.6)	3 (100)	3 (17.6)	0 (0)	0 (0)	0	2.88852	NA	6.99637	0.2594
			loss	72	7 (9.7)	4 (57.1)	27 (37.5)	4 (14.8)	4 (5.6)	1 (25)	12.2337	0.2997	29.6317	0.7807	109	18 (16.5)	6 (33.3)	53 (48.6)	49 (92.5)	9 (8.3)	6 (66.7)	18.5205	1	44.8591	0.3309
		Dana	gain	40	26 (65)	6 (23.1)	23 (57.5)	19 (82.6)	14 (35)	6 (42.9)	16.5493	0.05829	18.848	0.4805	24	11 (45.8)	2 (18.2)	12 (50)	2 (16.7)	9 (37.5)	1 (11.1)	9.9296	0.9837	11.3088	1
			loss	122	32 (26.2)	14 (43.8)	55 (45.1)	7 (12.7)	14 (11.5)	2 (14.3)	50.4755	0.01803	57.4864	0.8486	158	53 (33.5)	9 (17)	69 (43.7)	60 (87)	25 (15.8)	9 (36)	65.3699	0.1864	74.4496	0.6151
		Dsub	gain	16	10 (62.5)	0 (0)	6 (37.5)	6 (100)	2 (12.5)	0 (0)	5.86991	0.2684	5.18456	1	39	14 (35.9)	8 (57.1)	14 (35.9)	6 (42.9)	9 (23.1)	5 (55.6)	14.3079	1	12.6374	0.931
			loss	147	49 (33.3)	26 (53.1)	49 (33.3)	10 (20.4)	24 (16.3)	8 (33.3)	53.9298	0.6309	47.6331	0.9637	136	71 (52.2)	8 (11.3)	42 (30.9)	30 (71.4)	24 (17.6)	8 (33.3)	49.8942	0.01415	44.0688	0.8892
	melanogaster subgroup	Dmel	gain	15	3 (20)	0 (0)	6 (40)	6 (100)	0 (0)	0	2.80596	NA	5.05196	0.8405	23	6 (26.1)	2 (33.3)	5 (21.7)	1 (20)	3 (13)	1 (33.3)	4.30248	NA	7.74634	0.5651
			loss	21	3 (14.3)	1 (33.3)	6 (28.6)	1 (16.7)	2 (9.5)	0 (0)	3.92835	NA	7.07275	0.9807	17	3(17.6)	0 (0)	6 (35.3)	6 (100)	0 (0)	0	3.18009	NA	5.72556	1
		Dsim	gain	15	4 (26.7)	1 (25)	6 (40)	6 (100)	1 (6.7)	1 (100)	2.79778	NA	5.23213	1	24	2 (83.3)	0 (0)	8 (33.3)	2 (25)	1 (4.2)	0 (0)	4.47645	NA	8.37141	1
			loss	21	4 (19)	2 (50)	7 (33.3)	2 (28.6)	2 (9.5)	1 (50)	3.91689	NA	7.32499	1	19	2 (10.5)	1 (50)	10 (52.6)	9 (90)	2 (10.5)	1 (50)	3.54386	NA	6.62737	0.4378
	Dmel, Dsim, Dsuz	Dmel	gain	20	5 (25)	0 (0)	10 (50)	10 (100)	0 (0)	0	3.74128	NA	6.73595	0.5011	35	12 (34.3)	4 (33.3)	9 (25.7)	1 (11.1)	7 (20)	1 (14.3)	6.54725	0.2278	11.7879	0.64
			loss	5	0 (0)	0	1 (20)	1 (100)	0 (0)	0	0.935321	NA	1.68399	NA	9	1 (11.1)	0 (0)	4 (44.4)	4 (100)	0 (0)	0	1.68358	NA	3.03118	NA
		Dsim	gain	19	7 (36.8)	2 (28.6)	9 (47.4)	9 (100)	2 (10.5)	2 (100)	3.54386	NA	6.62737	1	37	6 (16.2)	4 (66.7)	7 (18.9)	1 (14.3)	3 (8.1)	1 (33.3)	6.90119	1	12.9059	0.1984
			loss	5	0 (0)	0	0 (0)	0	0 (0)	0	0.932593	NA	1.74404	NA	9	0 (0)	0	5 (55.6)	5 (100)	0 (0)	0	1.67867	NA	3.13928	NA
		Dsuz	gain	20	3 (15)	1 (33.3)	9 (45)	9 (100)	1 (5)	1 (100)	3.39825	NA	8.23103	0.9418	37	6 (16.2)	3 (50)	13 (35.1)	2 (15.4)	4 (10.8)	1 (25)	6.28677	1	15.2274	0.769
			loss	5	0 (0)	0	1 (20)	0 (0)	0 (0)	0	0.849564	NA	2.05776	NA	10	1 (10)	0 (0)	7 (70)	7 (100)	0 (0)	0	1.69913	NA	4.11551	NA
	melanogaster group	Dmel	gain	49	15 (30.6)	2 (13.3)	17 (34.7)	16 (94.1)	3 (6.1)	2 (66.7)	9.16614	0.2573	16.5031	0.8136	53	6 (11.3)	3 (0.5)	11 (20.8)	4 (36.4)	2 (3.8)	1 (50)	9.9144	0.4281	17.8503	0.2017
			loss	13	3 (23.1)	3 (100)	2 (15.4)	2 (100)	1 (7.7)	1 (100)	2.43183	NA	4.37837	NA	12	1 (83.3)	0 (0)	3 (25)	3 (100)	0 (0)	0	2.24477	NA	4.04157	NA
		Dsim	gain	49	12 (24.5)	2 (16.7)	27 (55.1)	22 (81.5)	9 (18.4)	2 (22.2)	9.13941	0.6477	17.0916	0.9574	54	5 (9.3)	4 (80)	12 (22.2)	3 (25)	3 (5.6)	2 (66.7)	10.072	0.2582	18.8357	0.2138
			loss	13	2 (15.4)	2 (100)	3 (23.1)	3 (100)	1 (7.7)	1 (100)	2.42474	NA	4.53451	NA	12	0 (0)	0	3 (25)	3 (100)	0 (0)	0	2.23822	NA	4.18571	NA
		Dsuz	gain	49	5 (10.2)	2 (40)	20 (40.8)	19 (95)	4 (8.2)	2 (50)	8.32572	0.4931	20.166	0.9709	53	9 (17)	7 (77.8)	21 (39.6)	4 (19)	6 (11.3)	3 (50)	9.00537	1	21.8122	1
			loss	13	2 (15.4)	1 (50)	4 (30.8)	2 (50)	1 (7.7)	0 (0)	2.20886	NA	5.35017	0.8862	12	4 (33.3)	0 (0)	4 (33.3)	3 (75)	1 (8.3)	0 (0)	2.03895	NA	4.93862	NA
		Dana	gain	48	24 (50)	3 (12.5)	31 (64.6)	25 (80.6)	12 (25)	3 (25)	19.8592	0.5199	22.6176	0.2978	56	29 (51.8)	9 (31)	33 (58.9)	7 (21.2)	22 (39.3)	5 (22.7)	23.1691	0.3601	26.3872	0.2879
			loss	13	5 (38.5)	2 (40)	6 (46.2)	1 (16.7)	4 (30.8)	1 (25)	5.37853	1	6.1256	1	12	5 (41.7)	0 (0)	6 (50)	4 (66.7)	4 (33.3)	0 (0)	4.9648	NA	5.6544	1
	Shown are the number of lineage-specific SB gains and losses that could be included in the analysis (Genes) and the number of genes with evidence of positive selection (sel) at the gene expression level (Δx >1 or < -1) in males (M), females (F), or both, including their percentage among analyzed genes in parentheses. The number of genes detected as down-regulated (Δx < -1, down), as well as their…

## Sheet: Table S10
Table S10: Library size and mapping efficiency
Species	Strain	Body Part	Sex	Reads mapped	Not mapped	discarded	% mapped	Total reads	Total pairs
Dana	BANG	Body	F	36074117	12546583	0	74.19	48620700	24310350
Dana	BANG	Body	M	32667943	13249303	0	71.15	45917246	22958623
Dana	BANG	Head	F	38546432	23038916	0	62.59	61585348	30792674
Dana	BANG	Head	M	29714743	24293457	0	55.02	54008200	27004100
Dana	BKK12	Body	F	42704332	14461596	0	74.7	57165928	28582964
Dana	BKK12	Body	M	36135744	14286718	2	71.67	50422462	25211231
Dana	BKK12	Head	F	33638827	17744335	0	65.47	51383162	25691581
Dana	BKK12	Head	M	33826162	21348350	0	61.31	55174512	27587256
Dana	BKK13	Body	F	37065522	13869136	0	72.77	50934658	25467329
Dana	BKK13	Body	M	37673239	14257503	2	72.55	51930742	25965371
Dana	BKK13	Head	F	39701706	18310338	4	68.44	58012044	29006022
Dana	BKK13	Head	M	31353335	22889841	0	57.8	54243176	27121588
Dana	KATH14	Body	F	35381781	10986077	0	76.31	46367858	23183929
Dana	KATH14	Body	M	40788101	15572499	0	72.37	56360600	28180300
Dana	KATH14	Head	F	36833612	19270392	2	65.65	56104004	28052002
Dana	KATH14	Head	M	37027703	26518943	8	58.27	63546646	31773323
Dana	KATH19	Body	F	37351113	12535203	0	74.87	49886316	24943158
Dana	KATH19	Body	M	37903542	13741472	0	73.39	51645014	25822507
Dana	KATH19	Head	F	36852827	21765349	2	62.87	58618176	29309088
Dana	KATH19	Head	M	39327971	22469785	0	63.64	61797756	30898878
Dsuz	FAL	Body	F	37631633	13502763	0	73.59	51134396	25567198
Dsuz	FAL	Body	M	34980422	16536486	2	67.9	51516908	25758454
Dsuz	FAL	Head	F	32515870	17017758	0	65.64	49533628	24766814
Dsuz	FAL	Head	M	35426873	22763665	0	60.88	58190538	29095269
Dsuz	ITALY	Body	F	38831141	13607273	2	74.05	52438414	26219207
Dsuz	ITALY	Body	M	39460305	17166163	2	69.69	56626468	28313234
Dsuz	ITALY	Head	F	26312782	25879406	2	50.42	52192188	26096094
Dsuz	ITALY	Head	M	35459705	16465453	0	68.29	51925158	25962579
Dsuz	JAPAN	Body	F	36573544	16163890	2	69.35	52737434	26368717
Dsuz	JAPAN	Body	M	37849020	17795648	2	68.02	55644668	27822334
Dsuz	JAPAN	Head	F	33013534	21203280	0	60.89	54216814	27108407
Dsuz	JAPAN	Head	M	29260378	18500548	2	61.26	47760926	23880463
Dsuz	LYON	Body	F	34136318	12820178	0	72.7	46956496	23478248
Dsuz	LYON	Body	M	42436651	19882143	0	68.1	62318794	31159397
Dsuz	LYON	Head	F	37239226	29708636	0	55.62	66947862	33473931
Dsuz	LYON	Head	M	31583146	26006580	2	54.84	57589726	28794863
Dsuz	RB60	Body	F	42219752	15893640	0	72.65	58113392	29056696
Dsuz	RB60	Body	M	32851142	15723746	2	67.63	48574888	24287444
Dsuz	RB60	Head	F	29932414	22244360	2	57.37	52176774	26088387
Dsuz	RB60	Head	M	29780481	23676849	0	55.71	53457330	26728665
Dimm	ED03	Body	F	34932908	22402224	0	60.93	57335132	28667566
Dimm	ED03	Body	M	29611051	21663683	2	57.75	51274734	25637367
Dimm	ED03	Head	F	41019932	23345226	4	63.73	64365158	32182579
Dimm	ED03	Head	M	31256712	19204138	0	61.94	50460850	25230425
Dimm	ED05	Body	F	39070237	19496781	2	66.71	58567018	29283509
Dimm	ED05	Body	M	27575176	19088042	2	59.09	46663218	23331609
Dimm	ED05	Head	F	33065483	18863623	2	63.67	51929106	25964553
Dimm	ED05	Head	M	34409520	24297054	4	58.61	58706574	29353287
Dimm	ED06	Body	F	38033028	19402418	0	66.22	57435446	28717723
Dimm	ED06	Body	M	31780181	22093525	0	58.99	53873706	26936853
Dimm	ED06	Head	F	31737929	19737505	4	61.66	51475434	25737717
Dimm	ED06	Head	M	25503047	23006599	0	52.57	48509646	24254823
Dimm	MU21	Body	F	31724078	20478066	0	60.77	52202144	26101072
Dimm	MU21	Body	M	33913174	22424100	2	60.2	56337274	28168637
Dimm	MU21	Head	F	28327575	19338879	2	59.43	47666454	23833227
Dimm	MU21	Head	M	29029134	21531496	0	57.41	50560630	25280315
Dimm	MU22	Body	F	39366131	19839797	0	66.49	59205928	29602964
Dimm	MU22	Body	M	32248926	22685416	2	58.7	54934342	27467171
Dimm	MU22	Head	F	33484447	23812679	2	58.44	57297126	28648563
Dimm	MU22	Head	M	25487228	20658738	0	55.23	46145966	23072983
Dsim	BAR	Body	F	49150044	15509400	0	76.01	64659444	32329722
Dsim	BAR	Body	M	36111772	15866042	2	69.48	51977814	25988907
Dsim	BAR	Head	F	38022512	16299772	0	69.99	54322284	27161142
Dsim	BAR	Head	M	29155267	20576403	0	58.63	49731670	24865835
Dsim	CIV	Body	F	40796622	12707616	2	76.25	53504238	26752119
Dsim	CIV	Body	M	35814547	13191571	0	73.08	49006118	24503059
Dsim	CIV	Head	F	31483066	15752890	0	66.65	47235956	23617978
Dsim	CIV	Head	M	34292914	19760432	0	63.44	54053346	27026673
Dsim	DE	Body	F	35677028	12154986	0	74.59	47832014	23916007
Dsim	DE	Body	M	40811202	17373986	2	70.14	58185188	29092594
Dsim	DE	Head	F	35207283	18277569	2	65.83	53484852	26742426
Dsim	DE	Head	M	29977046	19117016	0	61.06	49094062	24547031
Dsim	MAD	Body	F	31550464	15224608	4	67.45	46775072	23387536
Dsim	MAD	Body	M	40486234	19043734	0	68.01	59529968	29764984
Dsim	MAD	Head	F	34053567	20781837	4	62.1	54835404	27417702
Dsim	MAD	Head	M	29767431	16527631	2	64.3	46295062	23147531
Dsim	MU	Body	F	39552256	12720666	0	75.66	52272922	26136461
Dsim	MU	Body	M	33864897	12298817	4	73.36	46163714	23081857
Dsim	MU	Head	F	35170352	17833342	2	66.35	53003694	26501847
Dsim	MU	Head	M	32131504	20654748	2	60.87	52786252	26393126
Dsim	SL4	Body	F	37847313	13135169	0	74.24	50982482	25491241
Dsim	SL4	Body	M	37279111	15724073	2	70.33	53003184	26501592
Dsim	SL4	Head	F	28501123	17652971	0	61.75	46154094	23077047
Dsim	SL4	Head	M	30161655	18977399	2	61.38	49139054	24569527
Dsim	Z4	Body	F	39251206	13090574	0	74.99	52341780	26170890
Dsim	Z4	Body	M	41900641	17497127	0	70.54	59397768	29698884
Dsim	Z4	Head	F	33664114	18867356	0	64.08	52531470	26265735
Dsim	Z4	Head	M	21553552	28229592	4	43.29	49783144	24891572
Dsub	D4	Body	F	37945073	13305061	0	74.04	51250134	25625067
Dsub	D4	Body	M	33365093	13887817	0	70.61	47252910	23626455
Dsub	D4	Head	F	28417118	18157290	0	61.01	46574408	23287204
Dsub	D4	Head	M	28245778	18263442	0	60.73	46509220	23254610
Dsub	FAL	Body	F	36198521	11091919	0	76.55	47290440	23645220
Dsub	FAL	Body	M	37462167	14392847	0	72.24	51855014	25927507
Dsub	FAL	Head	F	37456454	22922384	4	62.04	60378838	30189419
Dsub	FAL	Head	M	28922124	22197058	0	56.58	51119182	25559591
Dsub	MU07	Body	F	36639156	11977020	0	75.36	48616176	24308088
Dsub	MU07	Body	M	38801028	16219410	0	70.52	55020438	27510219
Dsub	MU07	Head	F	28245431	21330575	0	56.97	49576006	24788003
Dsub	MU07	Head	M	33178558	17793744	0	65.09	50972302	25486151
Dsub	RB10	Body	F	41869919	12382005	0	77.18	54251924	27125962
Dsub	RB10	Body	M	40957426	15533994	0	72.5	56491420	28245710
Dsub	RB10	Head	F	31272575	18699575	0	62.58	49972150	24986075
Dsub	RB10	Head	M	33675789	21652213	0	60.87	55328002	27664001
Dsub	Z7	Body	F	44794983	16707175	2	72.83	61502158	30751079
Dsub	Z7	Body	M	41044054	24434264	2	62.68	65478318	32739159
Dsub	Z7	Head	F	38926326	15923052	2	70.97	54849378	27424689
Dsub	Z7	Head	M	37304778	17656512	0	67.87	54961290	27480645
Dmel	AK5	Body	F	36557519	11242285	2	76.48	47799804	23899902
Dmel	AK5	Body	M	33244245	13701331	0	70.81	46945576	23472788
Dmel	AK5	Head	F	30380618	16369966	2	64.98	46750584	23375292
Dmel	AK5	Head	M	35108121	18397587	0	65.62	53505708	26752854
Dmel	DK5	Body	F	45046365	13332827	0	77.16	58379192	29189596
Dmel	DK5	Body	M	41961002	13056304	2	76.27	55017306	27508653
Dmel	DK5	Head	F	36590305	15084227	0	70.81	51674532	25837266
Dmel	DK5	Head	M	36371908	18480668	0	66.31	54852576	27426288
Dmel	GI5	Body	F	35064298	18385040	0	65.6	53449338	26724669
Dmel	GI5	Body	M	35971814	13648672	0	72.49	49620486	24810243
Dmel	GI5	Head	F	35476103	16904615	0	67.73	52380718	26190359
Dmel	GI5	Head	M	31795566	18458662	4	63.27	50254228	25127114
Dmel	MU02	Body	F	36680237	10321339	0	78.04	47001576	23500788
Dmel	MU02	Body	M	54699750	14766886	2	78.74	69466636	34733318
Dmel	MU02	Head	F	31565894	14183340	2	69	45749234	22874617
Dmel	MU02	Head	M	37430735	16952341	2	68.83	54383076	27191538
Dmel	RE5	Body	F	40764251	12511225	2	76.52	53275476	26637738
Dmel	RE5	Body	M	39054214	11772142	0	76.84	50826356	25413178
Dmel	RE5	Head	F	33484514	15949420	0	67.74	49433934	24716967
Dmel	RE5	Head	M	34437789	17598469	4	66.18	52036258	26018129
Dmel	SU58	Body	F	43440987	13406271	0	76.42	56847258	28423629
Dmel	SU58	Body	M	40175233	12815465	2	75.82	52990698	26495349
Dmel	SU58	Head	F	36432739	14383661	0	71.69	50816400	25408200
Dmel	SU58	Head	M	31537050	17324228	0	64.54	48861278	24430639
Dmel	SW5	Body	F	39523628	11130988	0	78.03	50654616	25327308
Dmel	SW5	Body	M	38131643	11513145	0	76.81	49644788	24822394
Dmel	SW5	Head	F	31942577	15026757	0	68.01	46969334	23484667
Dmel	SW5	Head	M	39648045	15528851	0	71.86	55176896	27588448
Dmel	ZI418	Body	F	36790002	11597030	2	76.03	48387032	24193516
Dmel	ZI418	Body	M	36688619	11615173	4	75.95	48303792	24151896
Dmel	ZI418	Head	F	33128774	12821422	0	72.1	45950196	22975098
Dmel	ZI418	Head	M	36115775	16297117	2	68.91	52412892	26206446

[truncated: 3 more sheets: Table S11, Table S12, Table S13]
